# Supplementary material for: Bacterial death and TRADD-N domains help define novel apoptosis and immunity mechanisms shared by prokaryotes and metazoans
Source: eLife. 2021 Jun 1;10:e70394. doi: 10.7554/eLife.70394 (PMC8195603; doi:10.7554/eLife.70394)
Supplement: Figure 2—source data 2. [file elife-70394-fig2-data2.zip]

Archive with 14 entries (14 files):
- bDLD3.aln
- CARD.aln
- domain1.aln
- FAM124.aln
- FIIND.aln
- GT4.aln
- Mutator.aln
- nSTAND1.aln
- nSTAND2.aln
- nSTAND3.aln
- PIN.aln
- PolB-NTase.aln
- README.txt
- TRADDN-for-tree.aln
