# Supplementary material for: Bacterial death and TRADD-N domains help define novel apoptosis and immunity mechanisms shared by prokaryotes and metazoans
Source: eLife. 2021 Jun 1;10:e70394. doi: 10.7554/eLife.70394 (PMC8195603; doi:10.7554/eLife.70394)
Supplement: Figure 2—source data 2. [file elife-70394-fig2-data2.zip › bDLD3.aln]

WP_086834185.1__Nostoc_sp_RF31YmG                         PGQTKIFICRRLTQD-WQDLADYFE--IQPHERAGFKP---GREPH---SIWEWLEQR-NRL------------------GELESALIEIGREDLAQELKKN
WP_086756477.1__Nostoc_sp_106C                            PGQTKIFICRRLTQD-WQDLADYFE--IQPHERAGFKP---GREPH---SIWEWLEQR-NRL------------------GELESALIEIGREDLAQELKKN
WP_096595110.1__Calothrix_sp_NIES-2098                    PGQTKIFICRRLTQD-WQDLADYFE--IQPHERAGFKP---GREPH---SIWEWLEQR-NRL------------------GELESALIEIGREDLAQELKKK
WP_167727085.1__Tolypothrix_sp_PCC_7910                   SGRTKIFICQRLTQD-WQDLADYFD--IKPHERAGFRQ---GREPQ---SIWEWLEQR-NRL------------------DELESALAEIGRDDLADELKKK
WP_086688304.1__Nostoc_sp_T09                             SGQTKIFICRRLTQD-WQDLADYFE--IQPHERAGFKT---GREPH---SIWEWLEQR-NRL------------------GELESALIEIGREDLAQELKKN
OUL35760.1__Nostoc_sp_106C                                PGQTKIFICRRLTQD-WQDLADYFE--IQPHERAGFKP---GREPH---SIWEWLEQR-NRL------------------GELESALIEIGREDLAQELKKN
OUL27313.1__Nostoc_sp_RF31YmG                             PGQTKIFICRRLTQD-WQDLADYFE--IQPHERAGFKP---GREPH---SIWEWLEQR-NRL------------------GELESALIEIGREDLAQELKKN
WP_102152967.1__Fischerella_thermalis                     SGRTKILICQRLTQD-WQDLADYFD--IKLHERAGFRP---GREPH---SIWEWLEQR-NRL------------------GELESALIDIGREDLAEELKKK
BAY07541.1__Calothrix_sp_NIES-2098                        PGQTKIFICRRLTQD-WQDLADYFE--IQPHERAGFKP---GREPH---SIWEWLEQR-NRL------------------GELESALIEIGREDLAQELKKK
WP_096656445.1__Calothrix_parasitica                      SGKLKITICNRLVRD-WEDLADYFD--IKLHERETFEK---GKEAR---RVWEWLEQR-NRL------------------HELEDALIAIGREDLAEEFKK-
RKZ54270.1__Gammaproteobacteria_bacterium                 SGKIKIQFCRRLGND-WQDLATSLD--IPAHRRNQFPQ---GRECH---AIWEWLEER-KQL------------------HTLKEALGDLDRQDLVELLNTN
OUL31312.1__Nostoc_sp_T09                                 SGQTKIFICRRLTQD-WQDLADYFE--IQPHERAGFKT---GREPH---SIWEWLEQR-NRL------------------GELESALIEIGREDLAQELKKN
WP_038072636.1__Tolypothrix_bouteillei                    LGQIKMIICQRLVHD-WQELADYFD--IPPHQRAVFNR---GREPQ---GVWEWLEQR-NKL------------------SELKTALEVIGRNDLIKELNQ-
HIE01288.1__Thiotrichaceae_bacterium                      SGKIKIKFCQRLGVD-WQDLADYLK--IPPHRRSQFRQ---GRECQ---AIWEWLEER-ENL------------------NILKEALDVLDRQDLVELLNTN
WP_063628695.1__Nostocales                                SGKAKNYICQRLVDD-WEQLADHFD--IPKHQKNSFER---GKEPN---RVWEWLEQR-SRL------------------GELEVALSDIGRDDLVEELKKN
WP_082062736.1__Nocardia_seriolae                         PGPAKLAVCRRLLDD-WKEVADYFE--VPPHGRARFGR---GDEPR---ELWAWLEIR-DKL------------------HELPDALVEIGRGDLSRLLRDE
HID99201.1__Thiotrichaceae_bacterium                      SGKIKIRFCRRLGSD-WQELADYLE--IKAYRRSQFQQ---GRECQ---AIWEWLEER-KKW------------------HILKEALGDLERQDLVDLLNTN
WP_074904183.1__Nitrosomonas_communis                     PGSLKLAFCERLGHS-WRELADILE--IRPSEQARFQQ---GLEPK---AIWEWLEQR-KRL------------------TELPSALRRIDRHDLAEEFDRS
NER21298.1__Symploca_sp_SIO1C2                            SGKTKIMLCRRLSKD-WKDLADYFD--IPEYKRARFSQ---GYECQ---EIWEWLQDR-NQL------------------HRLRKALKFIDREDLIELLGD-
NJL79331.1__Richelia_sp_SM2_1_7                           SGKIKISICNKLVRD-WEDLADYFD--IKLHERETFDK---GKEAR---RVWEWLEQR-TKL------------------HELEDAFIAIGREDLVEELNK-
NJN10092.1__Richelia_sp_RM1_1_1                           SGKIKISICNKLVRD-WEDLADYFD--IKLHERETFDK---GKEAR---RVWEWLEQR-TKL------------------HELEDAFIAIGREDLVEELNK-
NJO29889.1__Richelia_sp_SL_2_1                            SGKIKISICNKLVRD-WEDLADYFD--IKLHERETFDK---GKEAR---RVWEWLEQR-TKL------------------HELEDAFIAIGREDLVEELNK-
NJM20757.1__Richelia_sp_SM1_7_0                           SGKIKISICNKLVRD-WEDLADYFD--IKLHERETFDK---GKEAR---RVWEWLEQR-TKL------------------HELEDAFIAIGREDLVEELNK-
WP_036551471.1__Nocardia_seriolae                         PGPAKLAVCRRLLDD-WKEVADYFE--VPPHGRARFGR---GDEPR---ELWAWLEIR-DKL------------------HELPDALVEIGRGDLSRLLRDE
WP_044290893.1__Rivularia_sp_PCC_7116                     SGRVKTIICKRLTND-WQDLADYFD--IQLHEREGFRS---GRQAH---GVWEWLEQR-DRI------------------GELESALNDIGRDDLVEELKKK
WP_033090725.1__Nocardia_seriolae                         PGPAKLAVCRRLLDD-WKEVADYFE--VPPHGRARFGR---GDEPR---ELWAWLEIR-DKL------------------HELPDALVEIGRGDLSRLLRDE
WP_081986291.1__Nocardia_seriolae                         PGPAKLAVCRRLLDD-WKEVADYFE--VPPHGRARFGR---GDEPR---ELWAWLEIR-DKL------------------HELPDALVEIGRGDLSRLLRDE
WP_147207373.1__Nocardia_seriolae                         PGPAKLAVCRRLLDD-WKEVADYFE--VPPHGRARFGR---GDEPR---ELWAWLEIR-DKL------------------HELPDALVEIGRGDLSRLLRDE
BAW07945.1__Nocardia_seriolae                             PGPAKLAVCRRLLDD-WKEVADYFE--VPPHGRARFGR---GDEPR---ELWAWLEIR-DKL------------------HELPDALVEIGRGDLSRLLRDE
NET60851.1__Symploca_sp_SIO2E6                            SGKTKIMLCRRLNKD-WKDLADYFD--IPEYKRARFSQ---GYECQ---AIWEWLQER-NQL------------------YRLRDALEFIDREDLARWLEEQ
WP_154788099.1__Nocardia_sp_CT2-14                        PGTVKLVVCQRLLDD-WEKVADYFD--VPPHNRAPFRH---GRQAR---DLWVWLEIR-DKL------------------HELPDALTVIGRADLAEILRDS
GAX40011.1__Tolypothrix_sp_NIES-4075                      SGKVKIKVCQNLIQD-WHNLADYFD--IPLEQRASFEA---GRQPY---RIWEWLEQR-SRL------------------GELEVALSDIGRDDLVEELKKN
WP_089941919.1__Candidatus_Entotheonella_palauensis       AGKPQIDFLHRLGHS-WQELADYFD--IPVYDQARFER---GEEGR---RIWVWLENR-KRL------------------HELPKALALINRNDLVQVLYSE
WP_146877386.1__Actinomadura_madurae                      SPATRAAFRQRLGPS-WRDLADFLD--IPSYESAQFLS---GDEPR---AIWDWLKNR-DAL------------------WRLPKALQAIGRSDLASLLDSE
SPT51846.1__Actinomadura_madurae                          SPATRAAFRQRLGPS-WRDLADFLD--IPSYESAQFLS---GDEPR---AIWDWLKNR-DAL------------------WRLPKALQAIGRSDLASLLDSE
WP_074904188.1__Nitrosomonas_communis                     TGKAKIAFCQRLGED-WKLLADYLE--ITPAEQNRFAT---GDEGR---HIWVWLDNR-GRL------------------HELPGMLTDINRPDLARIFTSA
NET43317.1__Okeania_sp_SIO2B3                             KIKSKYRFCQKLGDS-YRNLALYFE--IPPQDQNRWPA---GSECE---KILEWLENR-SRF------------------DELPEALIEIEREDLVDMIS--
SFL94903.1__Nitrosomonas_communis                         TGKAKIAFCQRLGED-WKLLADYLE--ITPAEQNRFAT---GDEGR---HIWVWLDNR-GRL------------------HELPGMLTDINRPDLARIFTSA
ETX07101.1__Candidatus_Entotheonella_gemina               AGKPQIDFLHRLGHS-WQELADYFD--IPVYDQARFER---GEEGR---RIWVWLENR-KRL------------------HELPKALALINRNDLVQVLYSE
RKZ54271.1__Gammaproteobacteria_bacterium                 SGQSKIAFCRRLGND-WQDLATCLD--IPAPRRNQFPQ---GRECH---AILEWLEEDDKRL------------------QKLSEALRVLERDDLLSVLELS
WP_096691054.1__unclassified_Calothrix                    SGRVKVRVCENLFPG-WELLADYFD--ISPRERAAFQP---GRQAH---DVWDWLKQR-DRL------------------DELEDALREIGREEVVQELYK-
WP_128137954.1__Micromonospora_chalcea                    PGRVKVEFCRRLGAS-WAELADVLD--VPPHERGLFVT---GSEGR---ELWEWLQVR-HRL------------------PALPEALDLIGRDDLVELLAAP
WP_130472517.1__Candidatus_Magnetaquicoccus_inordinatus   SGRTKFQFCQRLHQS-WEDLADVLEPEIPRHERNRFRQ---GRECE---DLWGWLEDR-DRL------------------DELPEALGIIKRGDLAQLLEDE
TVR58389.1__Candidatus_Competibacteraceae_bacterium       PGPVQITLCQRLGED-WANLAVYFD--IPPDRRRSFAP---GRECH---DILVWLKER-DQM------------------DRLPEGLAGIDRPDLVELLNQL
WP_089718395.1__Candidatus_Entotheonella_palauensis       SGPTKLAFFRQLGHD-WRDLATVLG--IADYDQRRFER---GEEGR---DMWVWLENR-QRL------------------AELPQALIDMGRPDLAELLRRE
WP_052086955.1__Nocardia_seriolae                         PGEWRLLFHRRLGDS-WRELVIVLG--VASHETARFPP---GDEAD---RILKWLEER-CRL------------------GELPDALRRIDRPDLAAVFDGV
PKW31742.1__Micromonospora_sp_CNZ309                      PGWVKVEVCRALCTD-WEDLADYLE--VPPHERAGFQQ---GRGAF---ETWDWMEAR-FRL------------------GELAPALRALGRPELADLLDDN
NET60852.1__Symploca_sp_SIO2E6                            VGPTKLKFCHRLGDD-WRDLAIFFD--IRSSTRNRWDK---GTESQ---ELWELLERQ-GRL------------------HKLPAALLEIGREDLFDMTKGL
WP_013032525.1__Nitrosococcus_halophilus                  PGKVKIAFCDRLGDD-WKRLADCLE--IRVSDQARFER---GDEGR---GIWVWLENR-SRL------------------SQLPAALREIKRGELAELLENF
WP_158241970.1__Micromonospora_sp_CNZ309                  PGWVKVEVCRALCTD-WEDLADYLE--VPPHERAGFQQ---GRGAF---ETWDWMEAR-FRL------------------GELAPALRALGRPELADLLDDN
WP_074904186.1__Nitrosomonas_communis                     NGKQKIIFYNNLGNN-WQELADYFE--IPNRHQKQYPQ---GDEAR---EIWAWLEQN-ARL------------------DQLEPALKDIGRPDLAAKIHSS
ETW99008.1__Candidatus_Entotheonella_factor               ---MKLEFCRRLGNS-WRDLADVIP--IPHHEQRRFER---GFEPR---AIWDWLQDR-QRL------------------SELPETLRRIGRDDLVDLWDKA
WP_091254464.1__Micromonospora_matsumotoense              PGSVKKEVLRPLTYD-WQDLADYLG--IPSHHVRRFRA---GDEAY---EVWGWLESR-DRL------------------GELPDALESIGRGDLADLLRRH
NET43318.1__Okeania_sp_SIO2B3                             -MVNKFKFCTKLGDS-HKDLALYFE--IPPRDQNRWPA---GSECE---KILEWLENR-SRF------------------DELPEALVEIKREDLVYLISQP
WP_130472516.1__Candidatus_Magnetaquicoccus_inordinatus   SGRTKLELCRRLGEN-WEDVADSLDPSVPASDRRRFRP---GNECQ---DLWTWLEIR-GRL------------------SELSDALRNAGREELAQLFDS-
WP_013032524.1__Nitrosococcus_halophilus                  SGKQKIAFSKRLQRD-WKDLADYFD--IPPQEQAAFDK---GHEPR---DIWVWLEER-ERL------------------QELPEALHYIDREDIIAEVLTP
WP_143309823.1__Candidatus_Entotheonella_palauensis       SGQTKLAFFRQLGND-WRDLATVLG--IGDYDWRRFER---GEEGR---NIWVWLENR-RRL------------------AELPPALIDIGRSDLAELLRRA
ETX07918.1__Candidatus_Entotheonella_gemina               ---MKLEFSHRLGDS-WRELADVIP--IPNHEQRRFER---GFEPR---AIWDWLEDW-QRL------------------SELPEHLRSIGRIDLADLWAEA
HID99200.1__Thiotrichaceae_bacterium                      SGKSKLELCRRLGND-WLDLATCLD--IPAHRRNQFQQ---GRECY---AILEWLEERNERL------------------QKLPEALKDIEREDLLLVFEGE
WP_051808508.1__Actinoplanes_subtropicus                  PGKIKVDVLRGLLGD-WRDLADHLG--VPPHDTFRFGA---GDQPR---QLWEWLEIR-RRL------------------GELPAALDGIGRTDLADLVRPY
WP_157437393.1__Actinoplanes_subtropicus                  PGKIKVDVLRGLLGD-WRDLADHLG--VPPHDTFRFGA---GDQPR---QLWEWLEIR-RRL------------------GELPAALDGIGRTDLADLVRPY
WP_009738298.1__Frankia_sp_QA3                            SSQTKVEFAHRMGPG-WTDLADLVG--MSPFERGRLER---GDQAR---GIWEWLDAR-GRL------------------GALREALSTIDRDDLVELLDAD
HIE01287.1__Thiotrichaceae_bacterium                      SGKIKIKLCKRLGND-WQDLADYFE--IPCQQ---FEQ---GRECQ---EIWEWLKKR-DKL------------------QELSEALKDLKRNDLLSCFEET
WP_146877388.1__Actinomadura_madurae                      SGKVKLAFVRRLGPS-WQDLSDLLD--IPLYIQATFVT---GNEAR---ALWEWLEVR-NQL------------------NGLEDALREIGREDLADFFACE
WP_144082198.1__Micromonospora_sp_CNZ309                  PGRIKVQFARRLGQS-WDELVDVLD--VPVYDRARFEP---GRRAQ---ALWEWLEVR-DRL------------------WSLRAALIEVGRDDLVVLLDHP
WP_030438849.1__Actinoplanes_subtropicus                  SGKSRVRFQQDLGPS-WKDVADYFQ--VEPHVKARWRP---GDEPS---ELWDFLQAR-RRL------------------GELPAALAEVGRQDLVTVLEPE
WP_158660795.1__Nocardia_seriolae                         -----------MGDS-WRELVIVLG--VASHETARFPP---GDEAD---RILKWLEER-CRL------------------GELPDALRRIDRPDLAAVFDGV
WP_154788100.1__Nocardia_sp_CT2-14                        LARARLEFQCRLGAS-WEDLAVLLG--IKPYVSDGFAQ---GREAS---GIWRWLEER-QRL------------------AELPDALIHIDRTDLAALFAEM
WP_051809451.1__Actinoplanes_subtropicus                  PGPVKVQVLRRLTYD-WQDLADHLG--IPAWEVRRFRA---GDEAH---GVWTWLETR-DRL------------------ADLPGALDGIGRADLAGLVRPH
RZU04509.1__Plantactinospora_sp_CNZ321                    SGLTRVHFGRRLGDS-WPELADLLG--MRPDEVDRLPQ---GREAS---HIWSWLEVR-RRL------------------PELRDALFALDRPDLVNLLDED
WP_009738300.1__Frankia_sp_QA3                            SGPVKVRVCQGLYAE-WPELADYVG--VPAWEKARFKA---GRGAS---EVWEWLERR-FRM------------------DELAPALRELGRPELADILDRD
WP_130460897.1__Plantactinospora_sp_CNZ321                SGLTRVHFGRRLGDS-WPELADLLG--MRPDEVDRLPQ---GREAS---HIWSWLEVR-RRL------------------PELRDALFALDRPDLVNLLDED
WP_162271610.1__Gemmata_sp_SH-PL17                        SGKAKLTLYAGLVTR-WSALATYLD--ISLEDRAKFLQ---GHEPR---QIFEWLEER-NRL------------------GELRGAFKDLGWPDLIEELDRH
ETW99001.1__Candidatus_Entotheonella_factor               SGPQRVMFSRRLGHD-WRDLATYLE--IPDYEQ-GFAE---GAEGQ---DILTWLEQR-GRL------------------HEVLAALNDIGRSELAEILQVQ
WP_082838882.1__Gemmata_sp_SH-PL17                        DPKVRLVLSGRLVTR-WTELAIYFD--IPPSDKAKFKQ---GHEPE---HIFEWLEQR-SRL------------------GELRGAFDHLKWPDLIEELDRH
WP_089718394.1__Candidatus_Entotheonella_palauensis       SGPQRVMFSRRLGHD-WRDLATYLE--IPDYEQ-GFAE---GAEGQ---DILTWLEQR-GRL------------------HEVLAALNDIGRSELAEILQVQ
WP_144082196.1__Micromonospora_sp_CNZ309                  PGWAKVKFCQRMQPDNWRDLADLFD--VSPADRARFTR---GDEAR---SLWELVEAR-GQL------------------DRLPDLLDELGRAELSLLLRQS
WP_128137951.1__Micromonospora_chalcea                    SGPAKVDFCRRMQQENWRELADLYG--ISAAERASFPH---GEQVA---ALWDLVESR-RRL------------------DELPDHLDELGHTHLAEALRDS
WP_130460898.1__Plantactinospora_sp_CNZ321                TAAAEREFYGRLHSS-WPDLCTVLE--IDEQDRDRFPT---GEEGR---QIWRWLKAR-KRL------------------DELPDALLAIKREDLAETLEAG
NJS15985.1__Nostocaceae_cyanobacterium_CSU_2_110          SGKIKISICNKLVRD-WEDLADYFD--IKLHERETFDK---GKEAR---RVWEWLEQR-TKA------------------SRIRRCIYCNRT----------
RYZ09240.1__Myxococcales_bacterium                        PAKARIAIKHALVRR-WDDLADYFE--IPLSDKVKFEH---GYGGQ---RTLEWLEER-GRL------------------HELRQAFTHFHWDDLLAELDRH
TVR58388.1__Candidatus_Competibacteraceae_bacterium       AGKTILQLRKRLGED-WPDLALYFD--IPRERCKGFAP---GRECD---GVVAWLKEQ-ERI------------------GELTEALAAVDRDDLIPLLEIT
NES19675.1__Caldora_sp_SIO3E6                             SGPTRIVICRRLVNR-WLELAIYFE--ISQAERAAFRQ---GEEPL---CTLDWLEQH-NKL----------------NKSELQKAFEELDWKDLIVELDSP
NES19676.1__Caldora_sp_SIO3E6                             --------CHRVTIR-WQDLAIYLE--IPLADRATFSQ---GHEPL---RTLEWLEQH-TQQ-------------PSEFKNKLRQAFEELGWNDLIDELDGS
NES00173.1__Symploca_sp_SIO1B1                            LGTIKVKFCRRLGDD-WYDLADFFE--IPTAARERWEQ---GLEPK---KLWECL----GMV--------------C---RQLAQ-----------------
XP_022806785.1__Stylophora_pistillata                     AFYVRLNKIIPGIEN-WKDLARAFG--IPPDVYKDFNP----KEPRS-PTKHLFEWM--FVN---R-TVL-T-V-G-----QLCSALEHIKRNDLVGDVKKY
XP_022806784.1__Stylophora_pistillata                     AFYVRLNKIIPGIEN-WKDLARAFG--IPPDVYKDFNP----KEPRS-PTKHLFEWM--FVN---R-TVL-T-V-G-----QLCSALEHIKRNDLVGDVKKY
PFX15180.1__Stylophora_pistillata                         AFYVRLNKIIPGIEN-WKDLARAFG--IPPDVYKDFNP----KEPRS-PTKHLFEWM--FVN---R-TVL-T-V-G-----QLCSALEHIKRNDLVGDVKKY
VDN25015.1__Gongylonema_pulchrum                          DGLPLAQVARLIGAD-WHRLARALE--VPDADIRQVRHQLVGREAATILR--IWLFL--RK----E-KAT---L-A-----ALRTALERIGRDDVVREMNRG
XP_033099244.1__Anneissia_japonica                        NEVVFRDLGEELGND-WRRLATFLG--VPYVKQEKISAKHPGDMEEQTIAM-LLEWK--KATKRGD-NRV-----D-----ILSTALNKAGRIDLAELVEEL
XP_033099244.1                                            NEVVFRDLGEELGND-WRRLATFLG--VPYVKQEKISAKHPGDMEEQTIAM-LLEWK--KATKRGD-NRV-----D-----ILSTALNKAGRIDLAELVEEL
Homo_sapiens__NFKB1__2DBF_A                               LQLYKLLEIPDPDKN-WATLAQKLG---LGILNNAFRL---SPAPSKTLMD-NYEVS--G-------GTV-----R-----ELVEALRQMGYTEAIEVIQAA
Homo_sapiens__MyD88__3MOP_D                               RLSLFLNVRTQVAAD-WTALAEEMD--FEYLEIRQLET---QADPTGRLLD-AWQGR--PG------ASV-----G-----RLLELLTKLGRDDVLLELGPS
