# Supplementary material for: Bacterial death and TRADD-N domains help define novel apoptosis and immunity mechanisms shared by prokaryotes and metazoans
Source: eLife. 2021 Jun 1;10:e70394. doi: 10.7554/eLife.70394 (PMC8195603; doi:10.7554/eLife.70394)
Supplement: Figure 2—source data 2. [file elife-70394-fig2-data2.zip › CARD.aln]

XP_011457018.2  LCDGLPT-EKREIACGYLE--------GIVSLPKEK----STHE--DLYPAKKWIQQNREDLLDEIDSEFIRSTIYQL---DD--VPEEVKISWSDPNK-SRTEKAKKFLDFALQKDKYVKAL-KKTMEEYGMQ
XP_022304939.1  LLTFVEK-GNSQVVDEFSLALKNVGYVDVVKLIDPS----DLHS--NAETIRKKIAFNYKDILDEMQITLARETLSTC---IG--DVASIQENIMPKHG-NHKQRMHKFLQFILQEDHNVMQF-EKMLQQNGLE
XP_019926720.1  LLSLVED-GDSEIVKEFVTALKDLGYISIVELIDPP----DIHN--RAENIRKMMTSNYKNILEEMQMKLAKETLSKC---VG--DVDEIREKILPKNG-NRKKRMSSFLQFILQDDHNVIEF-EKMLKNNDLE
XP_019920469.1  ICINLPP-DKREMVVKYLK--------KSIPKTDGD----LNSK--ELGYVKCWIHKNRKTLLDEIDSDFIKTTLVHM---ED--VPTEVCNSLTDTKY-GRRRMAQMFLEFVLKKDAYVLAL-HKTWKENGMD
XP_011412405.1  LCDMLPN-EMKEIACAYLE--------GIVSLPKEK----STHE--DLSLAKNWIQQNRENLLDEIDSEFIKSII-QL---ED--VPEEVKSSWFDPNK-SRKEKATIFLDFVLQKDEYVKAL-KKTIEESSE-
XP_022332995.1  MCEKLPNTQFEQMVLPHLR--------ESISSPKTF----STSP--GYNTLRTWLIENRETILEEMDADIIEATVNNM---ED--VPDEVKESWSDGSK-SRKERSKIFLDFVLEKDEYLKAL-KKTTEENGIL
XP_022321074.1  LLCAIED-GEATVVEKFVSALQDLGYCDIVELIDPT----NLHS--RAENIRKMITSNYKNILDEMQITLARETLSKC---IG--DVKTIKENILPKNG-KRQQRMSKFLQFILQEDHNVIEF-EKMLRNNGLE
XP_022328693.1  MCTKLPA-GEVEKVLPYLE--------ESAPSRKTI----GSDA--ELDSVRNWIQGNRESLLEEIEPNFIEAILDDM---KG--VSSDDRALWFDGSK-SRKQRAKNFIDFVFQNDENVMVFKQKAIEEFGLA
XP_022307999.1  LLRFVEN-ESSQIVDEFSLALKNVGYVDIVKLIDPS----DLHS--NAETIRKRIAFNYKNILDEMQITLARETLSTC---IG--DIASIQENIMPKHG-NHKQRMHKFLQFILQEDHNVMQF-EKMMQQNGLE
XP_011427244.1  ILLLVEK-GNNDIVEEFVTALNDLGYSEIVKLINPS----DVHN--KAENIRNMITFNYKNILEEMQMTLVVETLSKC---IG--RVDDIKDKCLPKNG-NRRQRMNRFLQFILQDDHNVIEF-EKVLSNNGLK
XP_011434526.1  ILSLVEA-GNDGVVEDFMNALKDLEYFDIVEMIDPC----DIHS--KAENIRKVITCNYQHILNEMQMALVRETLSKC---IG--DVDGIRDKCLPRNG-QRRQRMSQFLQFVLQDDHNVIEF-ERVLKKNGLD
XP_022297505.1  LLSFIER-GDSNVVEEFVPALNKAGYCDLASLLNPD----DFHR--KADNIRKTICANYKAILEEMQLSVAREILDEC---NG--KVSDAQEKILPKNG-NRRKRMNEFLQFILQEDYNVIVF-EEMLKNSGFH
XP_019920609.1  ICLNLPK-EEQETEITLLR--------EIIVSSEEV----PDAA--ESGPVRCWIQENQETLLDEIETDLIEITIKRL---EN--VPLEVYTSLMDQSK-GRKEKAKTFLEFVLRKDEYVFAL-QKTLKENGIE
XP_022306253.1  LLSFVEQ-ASSAVMDDFLSALRDSGYHEQEELINST----KTHD--KAENIRKMITSNYKCILDEMQLKLARETLSCC---IG--NVSQIKEDILPKNG-SRRDRMNKFIQFILKDDFNVIMF-EKMMRNNGIE
XP_019927307.1  LLSLVEE-GEPDLVNELLTILQNFGYHDIVELLDPL----DVHH--TARNIREKIAYNSHKLLEEMQTTFAKETLSNC---IG--DTNGIRENILPKNG-NRKQRMSNFLQFILKEDHNVVEF-EKMLKHNGLE
XP_022302857.1  LLSVIEH-GDSEVAKDFVSALTDAGFGDLAKLLDPI----DFHH--KAESIRTIISSNYKSFLEEMQLSIATEILSEC---IG--EISDVKTAILPKNG-SRRKRMNTFLQFILQEDYNVIVF-EEMLKNSGLE
XP_022324652.1  LEKIRSP-PDTKILEAFKDFMNSIGRKDLVELVQASQKDEENHQ--KAEKIRELIVPNFKNVVEEIETNIIKETLQKY---VGIHNIKEEFSSFLPETGKSRQDRVYRFLTFVLKNDEYVLEL-EKVFRQNNLE
XP_011416486.1  LQTIRTS-ENKEILSSFIKYLQSISRDDLVEMVQATLKDKDIHK--KAEKIKEALLLNFKDIVDEIEVNVMNETLQKF---KTIHDLQEDMKTFLPDSGKSRSERAHNFLTFVFKHDEYVIEL-ENVLRKNNMD
XP_022324656.1  LDKIRTS-ANPQLLDLFKEFLEFVGRKDLLDLVQASSKDKETHQ--KAEKIKKILLPNYTNVVEEIETSIIKDTLQRF---VEIHDIKEEFRSFLPETGKSRHDRVHRFLTFVFKNDEYVIEL-EKVFQQNSLG
XP_011425049.2  MLPSV---KGIDAYAALFESLHELGKTDIVDQIKPS--E-NMHQ--EAEKVRYGLLSRLKEVIDEIESEFIEETFKQCGFLEN--PMDKVKSDMSK----SRKERALNFLMSIFVNDAYVLAF-KNVLDSYKLN
XP_019926836.1  VYKMLEK-AETYLTK----VMNSANQLQIRIHVQNS----YLESPKSSDNIRKKMSSNYQKILDEMQLSLARETLSRC---TG--NVADLWKKIAPESG-SRTQRMCDVLHFIFQHKGNRVEF-EKILKENGLK
XP_022322180.1  LKTLLKE-KGEDAYETLISSLKELGKDNIIEKIKPP--P-NSHQ--EAEFVRKGLLHNFKDVIDEMESNIFEDTFQLC----G--LKTNSMEKIEGK---SRKDRAFNFLMTVMLSDVYVLAF-KKALIARDLE
XP_011422775.1  LLSSV---QRNDAYDVFIKILWEKENIDIVSLNKPS--I-KMHE--EAEKVRLGLLSKFKDVVEEFENSLIKETLRQC-S-----KNEESTSDFSDLRI-SRQERVLKFLMFIMKDDSNVLAL-KNVLEKRNLK
XP_011426971.1  LLKASEE-RTFEYFVQLLRQLNKKDIADKLYCRDTI----SVHQ--DAETARQNILLHLDEVLENTDTYITEQTLRKR-------DDSIIPESVWPNSGFSRKGRAYTLLLFVFEDDSLVLEF-KNALQYRRFG
