# Supplementary material for: Bacterial death and TRADD-N domains help define novel apoptosis and immunity mechanisms shared by prokaryotes and metazoans
Source: eLife. 2021 Jun 1;10:e70394. doi: 10.7554/eLife.70394 (PMC8195603; doi:10.7554/eLife.70394)
Supplement: Figure 2—source data 2. [file elife-70394-fig2-data2.zip › domain1.aln]

XP_011415319.2  ------------------------------FKKVGFHVQKYRED------SDDRTIKETVAAIVQCNSEEILIEKYHFFGCLFLS--MKEEYVRKLLIIRQQEREKLK---------TQNIDYFIVDYYITVC-T
XP_022330360.1  ---------------PKE---T----PENGYEFVKFHIKGEDLN-T-FDRPKLEKVRGLIASLLIVPEEFVIMSGIEPSKSLKITIMLLKDDALRLISKPPDSLAVLS---------DISIDKIMIGTTTILV-S
XP_011454060.1  -------Y-----FYEKP--------PDNGYKNVHFHIVANIGC---YRTENITKVRETVAAIVGCTIDEVLVNGYLHSASFILVLSIKNNFVQKLLALKRKDKDTLS---------KLSIDYFKIDSTIIHL-K
EKC23269.1      -------Y-----FYEKP--------PDNGYKNVHFHIVANIGC---YRTENITKVRETVAAIVGCTIDEVLVNGYLHSASFILVLSIKNNFVQKLLALKRKDKDTLS---------KLSIDYFKIDSTIIHL-K
XP_011452299.1  -------Y-----YYETP--------PDKDSKNVGFHVVANRRH---FTEDDVAKIRKTVAEMLDCSLDDVKVNGYLHSTSFFLVLSIKNIYIEKLLAINQHEKEKLM---------KLKIDYFKCDSHTVML-E
XP_019926764.1  -------Y-----FFEIP--------ADNGYQNVHFHFVIDLQSLPHFRKEDERRVRETVANIVGCKIDDVGVKGYLSSSSFFLVLSFKMIYVNKLLALKQQEKDELS---------KLRIDFFKVGSETVYV-E
XP_011454771.2  ------LC-----CFERQ--------IENGYTKVQFHVQGDLNN---YTRENIVNIVETVAGILNCRTDEILVNGVYHSRSFMLVLSMRDIYIKKWMNLSERDCHRLT---------SLHIDYFILNQKIFQL-E
XP_011421347.1  ----KALC-----FYEKP--------PGNGFRNIQVHVLGNLTE---YNSERIEKIKDTVAAIVGCTSEDIMVGGFSHSNSFFLVLAIKDTYYRKLLDMEQQDKDKLR---------QLNIDFLIVDLNVIFL--
EKC32942.1      -------------YCPKD---T----PENGYQFIKFHVAGGLDT---FRRPQLEHVQRTVAQLMGCQPEYVIVAGIEPSNSIVVTLMVLEAYIELLPCADKYELGLLK---------AVDVDKIITNKGIEID-V
XP_011455095.1  -------------YCPKD---T----PENGYQFIKFHVAGGLDT---FRRPQLEHVQRTVAQLMGCQPEYVIVAGIEPSNSIVVTLMVLEAYIELLPCADKYELGLLK---------AVDVDKIITNKGIEID-V
XP_011436933.2  ----KALC-----YFEKP--------PVNGYKNAQFHVKGELSS---YTKDYIQDVLETVAAILDCKEEDILLNGVRHSNSFLLSLSVKEVYMKKLLALNEQDRLRLV---------RLNIDYLIIDKETLYL-E
EKC37633.1      ----------------------------NGYKNAQFHVKGELSS---YTKDYIQDVLETVAAILDCKEEDILLNGVRHSNSFLLSLSVKEVYMKKLLALNEQDRLRLV---------RLNIDYLIIDKETLYL-E
EKC20864.1      ----QVLC-----YHENP--------RCQDEPRVSLHVNDDIEH---F--TTLESLLQTVASIVDCTLDDIKIVRLQPDQSFIIIITMRAEFISILKDTDPHYLRKLL---------QFNVDWIQIEKCAVKI-V
XP_019918422.1  ----------------NK---F----SGGRNEHLQFQLRMTELE-S-RT-SDVQELRDWLATSINVNPGQIIMTTMQ-SGRIFVTFMMKRAYIETFLNYIKTDDGQIA-------ASRRRAGTLIKNKAVINI-G
XP_019920469.1  --SAGNHFQLEC-FNTSF---I----PRGGNQQLQFQLVVLELK-S-YT-NEIQDLRKWVAKAILAHPGQVIMTALE-SEPIVVTFMMSKKHAKAIMKFLHTDDGQIA-------ASRKRIKEILNNGQIIKI-A
XP_019920470.1  --SAGNHFQLEC-FNTSF---I----PRGGNQQLQFQLVVLELK-S-YT-NEIQDLRKWVAKAILAHPGQVIMTALE-SEPIVVTFMMSKKHAKAIMKFLHTDDGQIA-------ASRKRIKEILNNGQIIKI-A
XP_022334759.1  ----ENNYQLEC-FNIGE---N----QGRGSQSLQFHIMVFELE-S-SN-VEIKDLQNWLADISSAHPGEILMKALE-NKPIIITYMMKKKHANAILSCLRTDDGQIA-------ASRHRVIKIIENGNVITI-A
XP_022334757.1  ----ENNYQLEC-FNIGE---N----QGRGSQSLQFHIMVFELE-S-SN-VEIKDLQNWLADISSAHPGEILMKALE-NKPIIITYMMKKKHANAILSCLRTDDGQIA-------ASRHRVIKIIENGNVITI-A
XP_022334756.1  ----ENNYQLEC-FNIGE---N----QGRGSQSLQFHIMVFELE-S-SN-VEIKDLQNWLADISSAHPGEILMKALE-NKPIIITYMMKKKHANAILSCLRTDDGQIA-------ASRHRVIKIIENGNVITI-A
XP_011457018.2  --SAENQFQLEC-FNTNF---P----QSVESQPIEIQFMVFELE-S-YR-DELQDLRYLLAKTIDVHPGQILMTALK-NGPIVVTFLMRENHGNAILEYLKTDDGQIA-------ASHKRIEKIVQNGNVIEI-G
XP_022334764.1  --TSGNIFQLKT-FQATV---A----PGPKYQTLEFHVTVPEFD-T-YS-TEIKNLKCWVAESIGVHPGKILMTDLE-NKPIVVTYMLKKKHSGAFLKYVETDDGQIA-------ASRNRVDKITHDGKVLSI-A
XP_022333001.1  --TSGNIFQLKT-FQATV---A----PGPKYQTLEFHVTVPEFD-T-YS-TEIKNLKCWVAESIGVHPGKILMTALE-NKPIVVTYMLKKKHSGAFLKYVETDDGQIA-------ASRNRVDKISHNGKVLSI-A
XP_022332995.1  --TSGNIFQLKT-FQATV---A----PGPKYQTLEFHVTVPEFD-T-YS-TEIKNLKCWVAESIGVHPGKILMTALE-NKPIVVTYMLKKKHSGAFLKYVETDDGQIA-------ASRNRVDKISHNGKVLSI-A
XP_022332998.1  --TSGNIFQLKT-FQATV---A----PGPKYQTLEFHVTVPEFD-T-YS-TEIKNLKCWVAESIGVHPGKILMTALE-NKPIVVTYMLKKKHSGAFLKYVETDDGQIA-------ASRNRVDKISHNGKVLSI-A
XP_022334760.1  --TSGNIFQLKT-FQATV---A----PGPKYQTLEFHVTVPEFD-T-YS-TEIKNLKCWVAESIGVHPGKILMTDLE-NKPIVVTYMLKKKHSGAFLKYVETDDGQIA-------ASRNRVDKITHDGKVLSI-A
XP_022333000.1  --TSGNIFQLKT-FQATV---A----PGPKYQTLEFHVTVPEFD-T-YS-TEIKNLKCWVAESIGVHPGKILMTALE-NKPIVVTYMLKKKHSGAFLKYVETDDGQIA-------ASRNRVDKISHNGKVLSI-A
XP_022332993.1  --ASGNTFVLKP-FQAAV---A----PGPEHQTLELYIMVPKLE-E-YS-DEILNLKCWVAENSDVHPNKILMTALK-TRPIVVSYMMRKKNCGTFLKFVESDDGQIA-------ASRNRVEKIIHDGKVHNI-A
XP_011421835.1  --YKA-LC-----FIENP--------PDNGYKKVEIHIQKDFKS---FGGSQIQEIVKIVAAMLDCEHEEILVVDARPSGSVILILSVKEKYAWKFTALNEEDCQKLR---------KLKIDYLIMDGKSILL-D
XP_022304237.1  -------------FFEKQ---I----LENDHTKVQYFVNVPNVS-S-YSKSDLEILRDTIATLLGANYDDVIVSGVK-KGCVIVIFMIRNYLIPHLRTLYKAKE-----GIVFQEMLEYKIFKVMIRGEVLYK-K
XP_011415319.2  -----ALC-----FYEKQ--------PEKGFKNVQFHVKGNLSA---YTPSEIKKIKQTVGAIVGCHSEEIYVNGYKHSTSFFAILSMNEKYVRKLLTMQQHDKDKLR---------RQNIDYFIVDFMTVYI-D
XP_011420322.1  ----KALC-----YFEKP--------PDNGYKNVQFHVRGNLND---YTKEQVEHIVEAVADIVECETQELYVNGVKPSNSFFLVLSLKEDYTWKLSKMNEKDSHRLM---------NLNIDFFIIDFKTISL-Q
XP_011420321.1  ----KALC-----YFEKP--------PDNGYKNVQFHVRGNLND---YTKEQVEHIVEAVADIVECETQELYVNGVKPSNSFFLVLSLKEDYTWKLSKMNEKDSHRLM---------NLNIDFFIIDFKTISL-Q
XP_011431935.1  -------------FYEKQ--------TEDGFKHIYFHVTGDLSN---FNKEKRRQIRETVAAMVGCKTDRVSLNGYRHSESFIAIVSIEVIYVGKLVAINEQDRYRFV---------RLNIDYFTVDFIKVIL-K
XP_011431933.1  -------------FYEKQ--------TEDGFKHIYFHVTGDLSN---FNKEKRRQIRETVAAMVGCKTDRVSLNGYRHSESFIAIVSIEVIYVGKLVAINEQDRYRFV---------RLNIDYFTVDFIKVIL-K
XP_011431938.1  -------------FYEKQ--------TEDGFKHIYFHVTGDLSN---FNKEKRRQIRETVAAMVGCKTDRVSLNGYRHSESFIAIVSIEVIYVGKLVAINEQDRYRFV---------RLNIDYFTVDFIKVIL-K
XP_011431934.1  -------------FYEKQ--------TEDGFKHIYFHVTGDLSN---FNKEKRRQIRETVAAMVGCKTDRVSLNGYRHSESFIAIVSIEVIYVGKLVAINEQDRYRFV---------RLNIDYFTVDFIKVIL-K
XP_011431930.1  -------------FYEKQ--------TEDGFKHIYFHVTGDLSN---FNKEKRRQIRETVAAMVGCKTDRVSLNGYRHSESFIAIVSIEVIYVGKLVAINEQDRYRFV---------RLNIDYFTVDFIKVIL-K
EKC27565.1      -------------FYEKQ--------TEDGFKHIYFHVTGDLSN---FNKEKRRQIRETVAAMVGCKTDRVSLNGYRHSESFIAIVSIEVIYVGKLVAINEQDRYRFV---------RLNIDYFTVDFIKVIL-K
XP_011431936.1  -------------FYEKQ--------TEDGFKHIYFHVTGDLSN---FNKEKRRQIRETVAAMVGCKTDRVSLNGYRHSESFIAIVSIEVIYVGKLVAINEQDRYRFV---------RLNIDYFTVDFIKVIL-K
XP_011431928.1  -------------FYEKQ--------TEDGFKHIYFHVTGDLSN---FNKEKRRQIRETVAAMVGCKTDRVSLNGYRHSESFIAIVSIEVIYVGKLVAINEQDRYRFV---------RLNIDYFTVDFIKVIL-K
XP_011431929.1  -------------FYEKQ--------TEDGFKHIYFHVTGDLSN---FNKEKRRQIRETVAAMVGCKTDRVSLNGYRHSESFIAIVSIEVIYVGKLVAINEQDRYRFV---------RLNIDYFTVDFIKVIL-K
XP_011431931.1  -------------FYEKQ--------TEDGFKHIYFHVTGDLSN---FNKEKRRQIRETVAAMVGCKTDRVSLNGYRHSESFIAIVSIEVIYVGKLVAINEQDRYRFV---------RLNIDYFTVDFIKVIL-K
XP_011431937.1  -------------FYEKQ--------TEDGFKHIYFHVTGDLSN---FNKEKRRQIRETVAAMVGCKTDRVSLNGYRHSESFIAIVSIEVIYVGKLVAINEQDRYRFV---------RLNIDYFTVDFIKVIL-K
XP_011431932.1  -------------FYEKQ--------TEDGFKHIYFHVTGDLSN---FNKEKRRQIRETVAAMVGCKTDRVSLNGYRHSESFIAIVSIEVIYVGKLVAINEQDRYRFV---------RLNIDYFTVDFIKVIL-K
XP_011424084.1  -------Y-----YLYKP--------ADNGYRYVCFHVREDLCK---FSEEDQTKIRKTIAAILHCSLREIKFERYQQSSSFFLVLSIKETFIEKLFAMKQHDKYKLS---------KLKIDYFSDDFHSVRV-K
XP_022343986.1  ---------------PKE---S----PENGYKYLKFHIEGADLN-K-YDRGELEMLRSKIGLLLRVPPEFVIVSGIEPSSSLMITIMLLEDDANRLVSSSPESLAVLS---------DMFVNYVMSGETSISV-S
XP_011439450.1  ---------------PRD---T----PENGYKYLKFHIKGVDLE-T-YQRPELEKLRSMIASLLRVPPEFVIVSGIEPSNSLLITIMVLEDDALRMSNLPPASLTVLS---------EMFVNSVMVNEKMILI-S
XP_011447297.1  ---------------PRD---T----PENGYKYLKFHIKGVDLE-T-YQRPELEKLRSMIASLLRVPPEFVIVSGIEPSNSLLITIMVLEDDAFRMSNLPPASLTVLS---------EMFVNSVMVNEKIILI-S
EKC37751.1      ---------------------------KNGYKYLKFHIKGVDLE-T-YQRPELEKLRSMIASLLRVPPEFVIVSGIEPSNSLLITIMVLEDDAFRMSNLPPASLTVLS---------EMFVNSVMVNEKIILI-S
XP_022299287.1  -------------YCPKE---T----LENGYQFIKFHVAGGLDT---FQRPHLDHVRRTVAQLLGCQPEHVFVAGIEPSNSLVVTLMVPAAYVDLVPCADRCELGFLR---------TVDVDKITIKEGIEIE-I
XP_022299288.1  -------------YCPKE---T----LENGYQFIKFHVAGGLDT---FQRPHLDHVRRTVAQLLGCQPEHVFVAGIEPSNSLVVTLMVPAAYVDLVPCADRCELGFLR---------TVDVDKITIKEGIEIE-I
XP_022299594.1  -------------YCPKE---T----PENGYQFIKFHVAGGLDT---FQRPHLDHVRRTVAQLLGCQPEHVFVAGIEPSNSLVVTLMVPAAYVDLVPCADRCELGFLR---------TVDVDKITIKEGIEIE-I
XP_022299290.1  -------------YCPKE---T----LENGYQFIKFHVAGGLDT---FQRPHLDHVRRTVAQLLGCQPEHVFVAGIEPSNSLVVTLMVPAAYVDLVPCADRCELGFLR---------TVDVDKITIKEGIEIE-I
XP_022299291.1  -------------YCPKE---T----LENGYQFIKFHVAGGLDT---FQRPHLDHVRRTVAQLLGCQPEHVFVAGIEPSNSLVVTLMVPAAYVDLVPCADRCELGFLR---------TVDVDKITIKEGIEIE-I
XP_022299593.1  -------------YCPKE---T----PENGYQFIKFHVAGGLDT---FQRPHLDHVRRTVAQLLGCQPEHVFVAGIEPSNSLVVTLMVPAAYVDLVPCADRCELGFLR---------TVDVDKITIKEGIEIE-I
XP_022305084.1  -----------CIFFEIQ---I----LETDHTKVQYFVNVPNVS-L-YSESDLEELRSTIVTLLSTNYDDIIVSGVR-NGCVIVTFMIRKYLIPHLRALYESKE-----RNLFQKMSKHKVFKVMIREEIVYK-K
OWF50257.1      -------------FPPKE---Q----PENGYTFLKFHIAGTNTS-K----QDVRNLRNLVAELLLTPVEYVYFVGYEPSSSIIVTFMVPTDNTRELKALSEEDRSLLK---------SMHVDYIFIGEEEVSI-I
XP_021353940.1  -------------FPPKE---Q----PENGYTFLKFHIAGTNTS-K----QDVRNLRNLVAELLLTPVEYVYFVGYEPSSSIIVTFMVPTDNTRELKALSEEDRSLLK---------SMHVDYIFIGEEEVSI-I
XP_022334757.1  -----------T-FFEKK---I----LGKDHTNVRYIINCPDLT-C-YTEEELKKLQVLLSTLLGAQYDDIVVCGLQ-NGCVIVTFMIRKCLIPKLRELYTSEKENLICQWMFKLSLKYKVVRVMIEEDEVFM-C
XP_022334759.1  -----------T-FFEKK---I----LGKDHTNVRYIINCPDLT-C-YTEEELKKLQVLLSTLLGAQYDDIVVCGLQ-NGCVIVTFMIRKCLIPKLRELYTSEKENLICQWMFKLSLKYKVVRVMIEEDEVFM-C
XP_022334756.1  -----------T-FFEKK---I----LGKDHTNVRYIINCPDLT-C-YTEEELKKLQVLLSTLLGAQYDDIVVCGLQ-NGCVIVTFMIRKCLIPKLRELYTSEKENLICQWMFKLSLKYKVVRVMIEEDEVFM-C
XP_022297444.1  -----------T-FFEQH---I----SMTDSTKVEYIFYCPSHS-T-YTYNELVKLLEIMKSFTGAKEGDIMVSAVK-EGCIHVTLMIRTQLIPPLRSLYSPKKLRETCQRMSK-SLQHKLIKVLIEDVAVYT-S
XP_022297449.1  -----------T-FFEQH---I----SMTDSTKVEYIFYCPSHS-T-YTYNELVKLLEIMKSFTGAKEGDIMVSAVK-EGCIHVTLMIRTQLIPPLRSLYSPKKLRETCQRMSK-SLQHKLIKVLIEDVAVYT-S
XP_022297451.1  -----------T-FFEQH---I----SMTDSTKVEYIFYCPSHS-T-YTYNELVKLLEIMKSFTGAKEGDIMVSAVK-EGCIHVTLMIRTQLIPPLRSLYSPKKLRETCQRMSK-SLQHKLIKVLIEDVAVYT-S
XP_022300526.1  -------------FFEQK---P----LETDYSKVEYIFYCPDKS-T-YTNGELENLFKIIMSFTGAKYNDIKVCKVK-EGCVHVTLMIRNNLVPALRSLYSPEDVSKTCQMMSK-SLRHRINKVLIQDVAVYT-S
XP_022297450.1  -----------T-FFEQH---I----SMTDSTKVEYIFYCPSHS-T-YTYNELVKLLEIMKSFTGAKEGDIMVSAVK-EGCIHVTLMIRTQLIPPLRSLYSPKKLRETCQRMSK-SLQHKLIKVLIEDVAVYT-S
XP_022302694.1  -------------YFSKN---I----QIKGCTRVEYTIHCPDQS-S-YTQADLQKLRETVAMWTNANYDEIIICEIR-RGSVIVSFMIKNRLIPKLQENQHKIAD----------SLKHSVMKVKITDTIIDE-S
XP_022302697.1  -------------YFSKN---I----QIKGCTRVEYTIHCPDQS-S-YTQADLQKLRETVAMWTNANYDEIIICEIR-RGSVIVSFMIKNRLIPKLQENQHKIAD----------SLKHSVMKVKITDTIIDE-S
XP_022302695.1  -------------YFSKN---I----QIKGCTRVEYTIHCPDQS-S-YTQADLQKLRETVAMWTNANYDEIIICEIR-RGSVIVSFMIKNRLIPKLQENQHKIAD----------SLKHSVMKVKITDTIIDE-S
XP_022302696.1  -------------YFSKN---I----QIKGCTRVEYTIHCPDQS-S-YTQADLQKLRETVAMWTNANYDEIIICEIR-RGSVIVSFMIKNRLIPKLQENQHKIAD----------SLKHSVMKVKITDTIIDE-S
XP_022302698.1  -------------YFSKN---I----QIKGCTRVEYTIHCPDQS-S-YTQADLQKLRETVAMWTNANYDEIIICEIR-RGSVIVSFMIKNRLIPKLQENQHKIAD----------SLKHSVMKVKITDTIIDE-S
XP_022302700.1  -------------FKRIK---N----RLEGCTRVEYTIHCPDQS-S-YTQADLQKLRETVAMWTNANYDEIIICEIR-RGSVIVSFMIKNRLIPKLQENQHKIAD----------SLKHSVMKVKITDTIIDE-S
XP_022302699.1  -------------YFSKN---I----QIKGCTRVEYTIHCPDQS-S-YTQADLQKLRETVAMWTNANYDEIIICEIR-RGSVIVSFMIKNRLIPKLQENQHKIAD----------SLKHSVMKVKITDTIIDE-S
XP_022302701.1  -------------YFSKN---I----QIKGCTKVEYTIHCPDQS-S-YTQADLRKLRETVDMLTNANYDDIIICEIR-RGSVIVSFMIKNRLIPKLEEKQHNIAV----------RLEQDVMKVKIQDNIIYE-S
XP_011439656.1  ----QALC-----YYEDP--------KGQDVPKMYLHVVDDIEH---F--TSVESLKQTVASIVGCTLDDIKVIGFQPENSFIIIITMRMELLKTLKETHIRNLTKLL---------KFNIDWIKIEDKVIKIDA
XP_011421349.2  ----QALC-----YYEDP--------MGQDVPKVYLHVVDDIEH---F--TSIESLKQTVASIVGCTSDDIKVIGFQPENSFIIIITMRAEFLKILKKTNIQNLTKLL---------SFKVDWIRIEDKVIKI--
XP_022302692.1  -------------FFKR----K----KKIGCTEVKYKIHCPFLK-N----NELTELTETIRCLTGAEYNDIYVSEVN-NGCVKVCFMVRNHLIPKLRKCYMPENINNTHQSLSK-DLRNKIIKVVIQDEVVDL-S
XP_022302693.1  -------------FFKR----K----KKIGCTEVKYKIHCPFLK-N----NELTELTETIRCLTGAEYNDIYVSEVN-NGCVKVCFMVRNHLIPKLRKCYMPENINNTHQSLSK-DLRNKIIKVVIQDEVVDL-S
XP_022302686.1  -------------FFKR----K----KKIGCTEVKYKIHCPFLK-N----NELTELTETIRCLTGAEYNDIYVSEVN-NGCVKVCFMVRNHLIPKLRKCYMPENINNTHQSLSK-DLRNKIIKVVIQDEVVDL-S
XP_022302690.1  -------------FFKR----K----KKIGCTEVKYKIHCPFLK-N----NELTELTETIRCLTGAEYNDIYVSEVN-NGCVKVCFMVRNHLIPKLRKCYMPENINNTHQSLSK-DLRNKIIKVVIQDEVVDL-S
XP_022302687.1  -------------FFKR----K----KKIGCTEVKYKIHCPFLK-N----NELTELTETIRCLTGAEYNDIYVSEVN-NGCVKVCFMVRNHLIPKLRKCYMPENINNTHQSLSK-DLRNKIIKVVIQDEVVDL-S
XP_022302688.1  -------------FFKR----K----KKIGCTEVKYKIHCPFLK-N----NELTELTETIRCLTGAEYNDIYVSEVN-NGCVKVCFMVRNHLIPKLRKCYMPENINNTHQSLSK-DLRNKIIKVVIQDEVVDL-S
XP_022302689.1  -------------FFKR----K----KKIGCTEVKYKIHCPFLK-N----NELTELTETIRCLTGAEYNDIYVSEVN-NGCVKVCFMVRNHLIPKLRKCYMPENINNTHQSLSK-DLRNKIIKVVIQDEVVDL-S
XP_022302853.1  -------------FFEKE---E----KKEGYTKVKYKIHRQFLK-N----SELTEITETIMFLTGAKYDDIYVSQVS-NGCVQVCFMVKNHLIPKLRKCYMPENINKTHQSLST-DFKNKIIKVVIQDEVMDL-S
XP_022302852.1  -------------FFEKE---E----KKEGYTKVKYKIHRQFLK-N----SELTEITETIMFLTGAKYDDIYVSQVS-NGCVQVCFMVKNHLIPKLRKCYMPENINKTHQSLST-DFKNKIIKVVIQDEVMDL-S
XP_022302856.1  -------------FFEKE---E----KKEGYTKVKYKIHRQFLK-N----SELTEITETIMFLTGAKYDDIYVSQVS-NGCVQVCFMVKNHLIPKLRKCYMPENINKTHQSLST-DFKNKIIKVVIQDEVMDL-S
XP_022302854.1  -------------FFEKE---E----KKEGYTKVKYKIHRQFLK-N----SELTEITETIMFLTGAKYDDIYVSQVS-NGCVQVCFMVKNHLIPKLRKCYMPENINKTHQSLST-DFKNKIIKVVIQDEVMDL-S
XP_022302851.1  -------------FFEKE---E----KKEGYTKVKYKIHRQFLK-N----SELTEITETIMFLTGAKYDDIYVSQVS-NGCVQVCFMVKNHLIPKLRKCYMPENINKTHQSLST-DFKNKIIKVVIQDEVMDL-S
XP_011457018.2  -------------YFEKG---V----LENGHTKVKYIINCPGVS-K-YPRSELEKLREMLANLVHANYDDILVSGVK-TGCVIVTMMIRNCLIPTLRALYTSEKLTLTCHWMLKLSLKHKIMKVMIQDEVIYP-P
XP_011439255.1  -----------C-FFEKK---V----LQSDHTQVKYIVNCPKMS-D-YTRTELEKLRVMLATLLQAHYDDILVSGVK-NGCVIVTFMLRNCLVPTLKTLYTSEKISMTCQWMLKLSLKYKIIKVMIKDEVIYM-S
XP_011412379.2  -----------T-YFEER---I----PSKDHTRAVCVLNCPDIY-S-YSEKELKKLRAMLVNITGAQFDDILVTGVK-TGCVIVTFMIRNCLIPKLRSLYTPEKLAY--QWMLNLPLKHKIVKVMIEDEVIYM-S
XP_019926313.1  -----------C-FFEKK---V----LQSDHTQVKYIVNCPKMS-D-YTRTELEKLRVMLATLLQAHYDDILVSGVK-NGCVIVTFMLRNCLVPTLKTLYTSEKISMTCQWMLKLSLKYKIIKVMIKDEVIYM-S
XP_011448221.2  -----------T-YFETK---I----LESDHTKVKYIIKCPNIS-A-YSISELEKLRTMLATLLHASHDDILVSGVK-NGCVIVTMMIRNCLIPTLRALYTSEKISMTCHWMLKLSLKYKIMKVMIQDEIIYP-P
XP_019918422.1  -------------YFKKR---L----LERDHTKVIYVINCPDLS-K-YSRTELEKLREMVATLLSAQLDDIIVSGIK-NGCVIVTFMIRNCLISKLRALYTPENRSM--TCQRMFPLKFKVLKVIVQDEAIFP-S
XP_022332993.1  -------------YFEHK---I----LEEDHTKVKFVINCPRLP-L-YKRAELEKLRAMLSTLLRAQYDDVLVCVVK-EGCVIVTFMIRNCLIPSLKDLYSSEKQNMVCQWMLKLQFKYKIMNVVIEDDVVYM-S
XP_022332995.1  -------------FFEKR---I----LEKDHTKTVFIINCPKLS-S-YKRHELEKLRSILASILQAQYDDILVCGVK-EGCVIVTFMIRNCLIQKLKAIYLSEKQNMTCQWMLKLTLKFKIMKIIIQDDVLYM-S
XP_022334764.1  -------------FFERK---I----LENDHTKVFFIINCPKLS-C-YKIHELEKLRSMLASILQANYDDILVSGVK-EGCVIVTFMIRNCLIPKLKAIYLSEKQNMTCQWMLKLPLKFKIMKIIIQDDVLYM-S
XP_022334760.1  -------------FFERK---I----LENDHTKVFFIINCPKLS-C-YKIHELEKLRSMLASILQANYDDILVSGVK-EGCVIVTFMIRNCLIPKLKAIYLSEKQNMTCQWMLKLPLKFKIMKIIIQDDVLYM-S
XP_022333001.1  -------------FFEKR---I----LEKDHTKTVFIINCPKLS-S-YKRHELEKLRSILASILQAQYDDILVCGVK-EGCVIVTFMIRNCLIQKLKAIYLSEKQNMTCQWMLKLTLKFKIMKIIIQDDVLYM-S
XP_022332998.1  -------------FFEKR---I----LEKDHTKTVFIINCPKLS-S-YKRHELEKLRSILASILQAQYDDILVCGVK-EGCVIVTFMIRNCLIQKLKAIYLSEKQNMTCQWMLKLTLKFKIMKIIIQDDVLYM-S
XP_022333000.1  -------------FFEKR---I----LEKDHTKTVFIINCPKLS-S-YKRHELEKLRSILASILQAQYDDILVCGVK-EGCVIVTFMIRNCLIQKLKAIYLSEKQNMTCQWMLKLTLKFKIMKIIIQDDVLYM-S
XP_022303703.1  -------------FFEKQ---I----LETDHTKVEYFVNVPNVS-L-YSNSELEALQDTVATLLSAKYDDVIVRGVR-NGCVIVIFMVRNYLIPNLRALYESKE-----KYLVQKMLKHKIFKVKIQDDVLYE-E
XP_022306070.1  -------------FFEKQ---I----LETDHTKVQYFVHFPNVS-S-YSNSDLEAVQDTIATLLFAKYDDVIVCGIK-NGCVIAIFMIRNYLIPHLRVLFGSKE-----KILFQRMLKHKIFKVVVRDDVIYK-R
XP_022306073.1  -------------FFEKQ---I----LETDHTKVQYFVHFPNVS-S-YSNSDLEAVQDTIATLLFAKYDDVIVCGIK-NGCVIAIFMIRNYLIPHLRVLFGSKE-----KILFQRMLKHKIFKVVVRDDVIYK-R
XP_022306074.1  -------------FFEKQ---I----LETDHTKVQYFVHFPNVS-S-YSNSDLEAVQDTIATLLFAKYDDVIVCGIK-NGCVIAIFMIRNYLIPHLRVLFGSKE-----KILFQRMLKHKIFKVVVRDDVIYK-R
XP_022306072.1  -------------FFEKQ---I----LETDHTKVQYFVHFPNVS-S-YSNSDLEAVQDTIATLLFAKYDDVIVCGIK-NGCVIAIFMIRNYLIPHLRVLFGSKE-----KILFQRMLKHKIFKVVVRDDVIYK-R
XP_022306071.1  -------------FFEKQ---I----LETDHTKVQYFVHFPNVS-S-YSNSDLEAVQDTIATLLFAKYDDVIVCGIK-NGCVIAIFMIRNYLIPHLRVLFGSKE-----KILFQRMLKHKIFKVVVRDDVIYK-R
XP_019920469.1  -------------YFERR---I----LESDHTIVTYIINCPNVS-E-YNLSELEKLRSILEVFTKGQYDDIIVAGVK-TGCVIVTLMIRNCLIPKLRKLYTSEKGSMTCQWMLKLPLKYKLMKVMIQDDLIYM-S
EKC32787.1      -------------FNNIK---C----RLKDHTIVTYIINCPNVS-E-YNLSELEKLRSILEVFTKGQYDDIIVAGVK-TGCVIVTLMIRNCLIPKLRKLYTSEKGSMTCQWMLKLPLKYKLMKVMIQDDLIYM-S
XP_019920470.1  -------------YFERR---I----LESDHTIVTYIINCPNVS-E-YNLSELEKLRSILEVFTKGQYDDIIVAGVK-TGCVIVTLMIRNCLIPKLRKLYTSEKGSMTCQWMLKLPLKYKLMKVMIQDDLIYM-S
XP_022296698.1  -------------YFEKK---K----KMPGFIPVEYTIHCPDQN---FTEEDVTRLRETVCSLTKAKYNDIFLQKVK-QGSIIVTFMIRKDLIPALRSHYQPETTHKTTKHMSK-VLKRKIIKVAIDDDIVYP-T
XP_022296697.1  -------------YFEKK---K----KMPGFIPVEYTIHCPDQN---FTEEDVTRLRETVCSLTKAKYNDIFLQKVK-QGSIIVTFMIRKDLIPALRSHYQPETTHKTTKHMSK-VLKRKIIKVAIDDDIVYP-T
XP_022308753.1  -------------FFEKQ---I----LETDHTKVQYFVNFPNVS-S-YSNSHVEAVQDTIATLLFANYDDVIVCGIK-NGCVIVIFMIRNYLIPHLRVLFGSKE-----KILFQKMLKHRIFKVVVRDDIIYK-G
XP_022308755.1  -------------FFEKQ---I----LETDHTKVQYFVNFPNVS-S-YSNSHVEAVQDTIATLLFANYDDVIVCGIK-NGCVIVIFMIRNYLIPHLRVLFGSKE-----KILFQKMLKHRIFKVVVRDDIIYK-G
XP_022308756.1  -------------FFEKQ---I----LETDHTKVQYFVNFPNVS-S-YSNSHVEAVQDTIATLLFANYDDVIVCGIK-NGCVIVIFMIRNYLIPHLRVLFGSKE-----KILFQKMLKHRIFKVVVRDDIIYK-G
XP_022308757.1  -------------FFEKQ---I----LETDHTKVQYFVNFPNVS-S-YSNSHVEAVQDTIATLLFANYDDVIVCGIK-NGCVIVIFMIRNYLIPHLRVLFGSKE-----KILFQKMLKHRIFKVVVRDDIIYK-G
EKC32787.1      --SAGNHFQLEC-FNTSF---I----PRGGNQQLQFQLVVLELK-S-YT-NEIQDLRKWVAKAILAHPGQVIMTALE-SEPIVVTFMMNSKEKGYVKCWIHKN--------------RKTLLDEID---------
XP_011440659.1  -------Y-----YYEKP--------PENGWRNIRFHVDANLHH---FSTEDETKIRETVANIVDCSIEEVRVHGYLRSTSFFVVLAIKEIYIERLLAMTQHDKDKLR---------KLKIDYI-----------
