# Supplementary material for: Bacterial death and TRADD-N domains help define novel apoptosis and immunity mechanisms shared by prokaryotes and metazoans
Source: eLife. 2021 Jun 1;10:e70394. doi: 10.7554/eLife.70394 (PMC8195603; doi:10.7554/eLife.70394)
Supplement: Figure 2—source data 2. [file elife-70394-fig2-data2.zip › FAM124.aln]

A0A1S3FFT4_DIPOR/10-241   --------------MTVHLLADAGHGWLLQQALDQLLDHICPEVRLFQVSE-------RVR----PVKY----Y-G-K-SHPR----------RCE-----------------FPGMSVWLFLD--E-RLGQE--------R--LC------HVLDSLQC-AP-WRCLPAQ----G--R-P----------------CPYLP-AKQEIYSLDS--QMPTWSVRQCRDGPEILRITLHCGF-D-NYEDAIRLYGMI-----LQREA------TV-QKSSVCFFVL-----YT--TPS------FALQLSLKQLPP-GTSVDPQESSVLQFRV--QE--IGQLVPLLPNPC--VPISRTRWRTQDYDGHTILLQ-------
H0X663_OTOGA/10-244       --------------MTVHLLANSGHGPLLQRTVDQLLDCICPEVRLFLVSE-------RVS----PVKS----Y-Q-K-AHPR----------RSR-----------------CPGVSVLLFLR--D-SFGEQ--------R--LL------RALDSLRH-AP-WQRYPSRDAQ-A--R-L----------------CPYLL-ADQELYSLDS--QTPVWGVRQAHRGVEVLRVTLYCGF-D-NYEDAVRLYEMI-----LQREA------TL-QRSNFCFFAL-----YA--TEN------FVVQLALKQLPL-GMSVDPKESSVLQFKV--QE--IGQLVPLLPNPC--VPISSTRWQTQDYDGNKILLQ-------
A0A1S3SXJ0_SALSA/106-357  --------------MSMHLLANPGDSLLLQHTLDRLLRWVCPSLCLFHVSE-------RAC----PLRD----Y-ARS-RLCP----------VAG-----------------YPSLAVTVFLH--E-AYGEE--------R--IL------RVLDFLQR-PP-WQYHHTESCG-G--R-TGGVHITSSTSPANALLRPYLL-PSRDFYSLGT--GMPVWGVRPVHCGGEMLRVTLYSSY-D-NFDDAVRLYETV-----LQRQV------EE-QKTGFCWFTL-----YT--EPG------LCLQLALKQLSP-GVRVEACNSAVLQFRV--EE--MGQLVPLLPNPC--TPISAIRWQTEDLDGNKILFQ-------
V4ACX1_LOTGI/20-253       --------------ITIYFGENTFPKTHITNRLEPMLFPFDPYTEVVHLNY-------TD------YSV----G-N-R-VDSL-EVA------DDE--------LLT------TPSIAIMLFAP--E--RGPV--------N--AE------KLKRELLK-PP-WQLHHTVILQ-K--K--------SV--------ALRTV-AQQDFYELSN--ELPLWSVCPTLMDQEYIRIQLFVK----NYQKMVEFYRLL-----TNGEG------TS-RKPGFCFFQL-----NT--PTG------QKIQLSLQYCSS--ITPLQVRNAILSFRT--RE--IAAMQSKCR--L--IKLSGNVYTTRDPDGNTIRLV-------
A0A091UWT7_NIPNI/15-248   --------------VSVHIITDPGESKALQQAIDKLLAWIHPDLQLFRVSE-------RRV--------------P-K-KRRK----------PGK------------AGVS-QPALAIILFLQ--E-EYGEE--------P--IL------QLHETFQR-PP-WHYHHTERVH-G--K-F----------------LPYMP-CSQDFYTLAP--ETPLWAIRPVHYGKEIIRFTIYCRS-E-NFVDILKLYELI-----LKRPV------CQ-KKADFCVFPV-----YS--NME------IDIQFSLKKLPK-GQVPMPTESAVLEFRV--KD--VGQLVPLLPNPC--SPISEGRWQTEDHDGNRILLQ-------
F7E825_CALJA/47-278       --------------VSIHIIADPGESQPLQEAIDKVLAWIHPDLPLFRVSE-------RRA--------------C-R-RRRK----------PPK------------G--S-QPALAVVLFLQ--E-EYGEE--------Q--IL------QLHRTLQQ-PP-WRHHHTERVH-G--R-F----------------LPYLP-CSQDFFTLAP--GTPLWAIRPVHYGKEIVRFTVYCRH-D-NYTDSLRFYELI-----LRRSP------SQ-KKVDFCIFPI-----FS--NLD------VDIQFSLKRLPC-DQSPVPTDSSVLEFRV--RD--IGELVPLLPNPC--SPISEGRWQTEDHDGNKILLQ-------
L9LBP0_TUPCH/46-277       --------------VSIHIIADPGESQPLQEAIDKVLAWIHPDLPLFRVSE-------RRA--------------C-R-RRRK----------PPK------------G--A-QPALAVVLFLQ--E-EYGEE--------Q--IL------QLHRTLQR-LP-WRHHHTERVH-G--R-F----------------LPYLP-CSQDFFTLAP--GTPLWAIRPVHYGKEIVRFTIYCRH-D-NYADSLRFYELI-----LRRSP------NQ-RKTDFCIFPI-----FS--NLD------VDIQFSLKRLPS-DQSPVPSDSSVLEFRV--KD--IGELVPLLPNPC--SPISEGRWQTEDHDGNKILLQ-------
A0A2K5NG08_CERAT/83-314   --------------VSIHIIADPGESQPLQEAIDKVLAWIHPDLPLFRVSE-------RRA--------------C-R-RRRK----------PPK------------G--A-QPALAVVLFLQ--E-EYGEE--------Q--IL------QLHRTLQQ-PP-WRHHHTERVH-G--R-F----------------LPYLP-CSQDFFTLAP--GTPLWAIRPVHYGKEIVRFTVYCRH-D-NYADSLRFYELI-----LRRSP------SQ-KKADFCIFPI-----FS--NLD------VDIQFSLKRLPC-DQSPVPTDSSVLEFRV--RD--IGELVPLLPNPC--SPISEGRWQTEDHDGNKILLQ-------
A0A151NAP8_ALLMI/28-262   --------------MTVHLLANCGHSLFLQQTLDQLLEWICPDVRLFLVSE-------RVT----PIKY----Y-E-K-YRKK----------SSG-----------------FPGISVLLFLH--E-AFGEE--------R--IF------QVHDFFQH-PP-WQYYHTQNTN-G--K-L----------------YPYAP-ANQDFYGLDD--HMPVWGVRQVHYGTEILRVTLYCSF-D-NYEDAVRLYEMI-----LQKEA------TM-QKSNFCLFAL-----YT--TKH------TAFQLCLKQLPL-GISVELKESSVLQFKV--QE--IGQLVPLLPHPC--IPISSTRWQTQDYEGNKILLQ-------
A0A091ENU5_CORBR/15-248   --------------VSVHIITDPGESKTLQQAIDKLLAWIHPDLQLFRVSE-------RRA--------------P-R-KRRK----------PVK------------AGVS-QPALAVILFLQ--E-EYGEE--------P--IL------QLHETFQR-PP-WHYHHTELMH-G--K-F----------------LPYMP-CSQDFYTLAP--ETPLWAIRPVHYGKEMIRFTIYCRN-E-NFVDILKLYELI-----LKRPM------CQ-KKADFCVFPV-----YS--NME------IDIQFSLKKLPK-GQVPVRTESAVLEFRV--KD--VGQLVPLLPNPC--SPISEGRWQTEDHDGNRILLQ-------
A0A091CMM3_FUKDA/7-241    --------------MTVHLLADSGHGPPLQQALDRLLDYICPKVRLFLVSE-------RVR----PVKY----Y-E-K-CHPR----------RSR-----------------FPGMSVLLFLH--E-SLGEE--------R--LF------RALQSLRQ-PP-WQCYPLQDTQ-G--R-L----------------CPYLL-ASQEFYSLDS--QMPVWGVKQVHCGPELLRVTLYCSF-D-NYEDTIRLYEMI-----LQREA------TL-QKSNFCFFVL-----YA--TKS------FSLQLSLKQLPL-GVAVDPKESSVLQFRV--QE--IGQLVALLPNPC--VPISSSRWQTQDYDGNTILLQ-------
G1NQ66_MELGA/15-248       --------------VSVHIITDPGESKTLQQAIDKLLAWIHPELQLFRVSE-------RRV--------------S-K-KHRK----------PDN------------TGVS-QPALAIILFLQ--E-EYGEE--------P--IL------QLHETFQR-PP-WHYHHTERVH-G--K-F----------------LPYMP-CSQDFYTLAP--ETPLWAIRPVHYGKEIIRFTIYCRN-E-NFVDILKFYELI-----LKRPV------CQ-KKADFCVFPV-----YS--NME------IDIQFSLKKLPK-GHTPMPTESAVLEFRV--KD--VGQLVPLLPNPC--SPISEGRWQTEDHDGNRILLQ-------
F7I5Y8_CALJA/10-244       --------------MTVHLLANSGHGSLLQTTLDQLLDCICPEVRLFQVSE-------RAS----PVKY----C-E-K-SHSK----------RSR-----------------FPGMSVLLFLP--K-SLGED--------R--LF------HILDSLQH-SP-WQYYPTQDTR-G--R-P----------------CPYLL-ANQEFYSLDS--QMPIWGVRQVHCGSEILRVTLYCSF-D-NYEDAIRLYEMI-----LQREA------TL-QKSNFCFFVL-----YA--TNS------FALQLSLKQLPP-GMSVDPKDSSVLQFKV--RE--IGQLVPLLPNPC--IPISSTRWQTQDYDGNKILLQ-------
A0A1U7UEI7_TARSY/52-283   --------------VSIHIIADPGESQALQEAIDKVLAWIHPDLPLFRVSE-------RRA--------------C-R-RRRK----------APR------------G--A-HPALAVVLFLQ--E-EYSEE--------H--IL------QLLRTLQR-PP-WRHHHTERVH-G--R-F----------------LPSLP-CSQDFFTLAP--GTPLWAIRPVHYGREIVRFTIYCRH-D-NYADSLRFYELI-----LRRSP------SQ-RKVDFCIFPI-----FS--NLD------LDIQFSLKRLPC-DQSPVPTDSSVLEFRV--KD--IGELVPLLPKPC--SPISEGRWQTEDHDGNKILLQ-------
G7PK71_MACFA/10-244       --------------MTVHLLANSGHGSLLQRTLDQLLDCICPEVRLFQVSE-------RAS----PVKY----C-E-K-SLSK----------RYR-----------------FPGMSVLLFLH--K-SLGED--------R--LF------RVLDSLQH-SP-WQCYPTQDTW-G--R-L----------------CPYLF-ANQEFYSLDS--QMPIWGVRQVHCGSEILRVTLYCSF-D-NYEDAIRLYEMI-----LQREA------TL-QKNNFCFFVL-----YA--TKS------FALQLSLKQLPP-GMSVDPKESSVLQFKV--RE--IGQLVPLLPNPC--IPISSTRWQTQDYDGNKILLQ-------
A0A091SPG9_9AVES/15-248   --------------VSVHIITDPGESRTLQQAINKLLAWIHPDLQLFRVSE-------RRV--------------P-K-KRRK----------PGK------------AGVS-QPALAVILFLQ--E-EYGEE--------P--IL------QLHETFQR-PP-WYYHHTERVH-G--K-F----------------LPYMP-CSQDFYTLAP--ETPLWAIRPVHYGKEIIRFTIYCRS-E-NFVDILKLYELI-----LKRPV------CQ-KKVDFCVFPV-----YS--NME------IDIQFSLKKLPK-GQVPIPTESAVLEFRV--KD--VGQLVPLLPNPC--SPISEGRWQTEDHDGNRILLQ-------
A0A2I0MS60_COLLI/39-272   --------------VSVHIITDPGESKTLQQAIDKLLAWIHPDLQLFRVSE-------RRV--------------P-K-KRRK----------PCK------------AGVS-QPALAVILFLQ--E-EYGEE--------P--IL------QLHETFQR-PP-WRYHHTEKVH-G--K-F----------------LPYMP-CSQDFYTLAP--ETPLWAIRPVHYGKEIIRFTIYCRS-E-NFVDILKLYELI-----LKRPV------CQ-KKTDFCVFPV-----YS--NME------IDIQFSLKKLPK-GQVPIPTESAVLEFRV--KD--VGQLVPLLPNPC--SPISEGRWQTEDHDGNRILLQ-------
F124B_MOUSE/10-244        --------------LTVHLLADTGNGLLLQQALDQLLECICPEVRLFLVSE-------RAR----PVNY----H-E-K-YHPR----------RAR-----------------FPGMSVLLFLQ--E-SLGQE--------R--LF------RVLDFLRR-SP-WQGFPTQHAQ-G--R-S----------------CSYLP-ANQEFYSLHN--QMPVWGMRPVNCGTDILRVTLYCSF-D-NYEDAIRLYEML-----LQRDA------TV-QKSDFCFFVL-----YA--TEG------FSLQLSLKQLPL-GMSVDPKESSVLQFRV--QE--IGQLVPLLPNPC--VPISSARWQTQDYDGNKILLQ-------
F1NJ29_CHICK/9-243        --------------MTVHLLASSGYSAFLQQALDRLMDWICPDVRLFFVSE-------RDA----PLKY----Y-E-R-YRRR----------NCG-----------------FPGISVLLFLH--E-DLGEE--------R--IL------QVQDLLQR-PP-WHYQCVPTTW-A--R-S----------------PPHTS-APQDFYGLDD--QMPVWGIRRVGCGPEILRVTLYCSF-D-NYDDAVGLYEMI-----LRKEA------TV-RKSNFCVFVL-----YA--TKT------IAVQLCLKQLPI-GMAAEPKESSLLQFKV--QE--MGQLVPLLPNPC--IPISSTRWQTQDYDGNKILLQ-------
A0A091MD53_CARIC/15-248   --------------VSVHIITDPGQSKTLQQAIDKLLAWIHPDLQLFRVSE-------RRV--------------P-K-KRRK----------PGK------------AGVS-QPALAVILFLQ--E-EYGEE--------P--IL------QLHESFQR-PP-WRYHHTERVH-G--K-F----------------LPYMP-CSQDFYTLAP--ETPLWAIRPVHYGKEIIRFTIYCRS-E-NFVDILKLYELI-----LKRPV------CQ-KKADFCVFPV-----YS--NVE------IDIQFSLKKLPK-GQVPVPTESAVLEFRV--KD--VGQLVPLLPNPC--SPISEGRWQTEDHDGNRILLQ-------
A0A1S3P0I3_SALSA/50-298   --------------VSVHLITDPGKAKSLQHAADTVLAWVHPELQLFRVSE-------RAA--------------W-Q-QKPK----------RQSCQAAASFSANHGPPQC-QPALAVILFLQ--E-QYGGE--------EQ-IV------TLHRALQR-PP-WHFHHTERVN-NGRR-M----------------LPLTP-CSQDFFTLAP--GTPLWAVRQVHYGKEIVRFTVYCRY-E-SFRDMVRMYRMI-----LQRKL------AQ-KKEDFCFFVV-----YS--NPD------TEIQLSFKRLPR-GQSPAPTESAVIEMRV--RD--VGALVPLLPYPC--TPISEVRWQTEDYDGNKILLQ-------
A0A096LZC1_POEFO/43-285   --------------VSIHLISDPGQGKFLQRAADAVLAWVHPELQLFRVSE-------RAS--------------T-S-QRPW----------PKRHQNSGP------SAGS-QPAVAVILFLQ--E-AYGGE--------EQ-IL------TLHRTLQR-PP-WRYHHTEKVS-NGRS-M----------------LPLTP-CSQDFFVLSP--GTPLWAVRQVHYGKEIVRFTVYCRH-E-NYVDMVRLYKLL-----LQRRV------AQ-KKEDFCFFVV-----YC--NPD------MEIQLSFKRLPR-GQSPAVLDSAVMEVRV--RD--VGVLVPLLPHPC--SPISDVRWQTEDYDGNKILLQ-------
K1QKB0_CRAGI/129-367      --------------LTVHFLADSHEVYPMMDMYQPVIDWVDPDLHIFKVSE-------RIN------------------ISEQ----------RAD---DFTYSESS------IPSTAVMIFLHEEG-MLGCE--------R--IQ------TAKIHFEK-SP-WKFHHSEQVSRG--R-V----------------NPYPY-NSQDFFYTSE--DLPLWAVRQVHYGKEHIRLVIFAGE-E-NWDDMVHFYKLI-----IGTDP------EL-LREDFCLFTV-----HT--HTH------YDIQFALKRLQR-GIKPRPLECVKLQFRV--TD--VGHIVPLFPNVC--KPLSDTRWETKDHDGNTIVLE-------
H0VNS8_CAVPO/29-263       --------------MTVHLLADSGHGSLLQQALDQLLDCICPEVRLFLVSE-------RVR----PVKY----Y-E-K-CHPR----------RSR-----------------FPGMSVLLFLH--E-SLGEE--------R--LY------RALEALQR-PP-WQCYPPQDAQ-G--K-L----------------CPYLL-ASQEFYSLDS--QMPVWGVRQVHCGAELLRVTLYCSF-D-NYEDAIRLYGMI-----LQREA------TL-QKSNFCFFVL-----CA--TET------FSLQLSLKQLPL-GMAVDPKGSSVLQFKV--QE--IGQLVALLPNPC--VPISSSRWQTQDYDGNKILLQ-------
A0A091GHT9_9AVES/15-248   --------------VSVHIITDPGESKTLQQAIDKLLAWIHPDLQLFRVSE-------RRA--------------P-K-KHRK----------PGK------------AGIH-QPALAIILFLQ--E-EYGEE--------P--IL------QLHETFQQ-PP-WHFHHTERVH-G--K-F----------------LPYMP-CSQDFYTLAP--ETPLWSIRPVHYGKEIIRFTIYCRS-E-NFVDILKLYELI-----LKRPV------CQ-KKTDFCVFPL-----YS--NME------IDIQFSLKKLPE-GQVPMPTESAVLEFRV--KD--VGQLVPLLPNPC--SPISEDRWQTEDHDGNRILLQ-------
A0A1U7RXJ2_ALLSI/19-253   --------------MTVHLLANCGHSLFLQQTLDQLLEWICPDVRLFLVSE-------RVT----PIKY----Y-E-K-YRKK----------SSG-----------------FPGISVLLFLH--E-AFGEE--------R--IF------RVHDFFQH-PP-WQYYHTQNTN-G--K-L----------------YPYAP-ANQDFYGLDD--HMPVWGVRQVHYGTEILRVTLYCSF-D-NYEDAVRLYEMI-----LQKEA------TM-QKSNFCVFAL-----YT--TKH------TAVQLCLKQLPL-GISVELKESSVLQFKV--QE--IGQLVPLLPHPC--IPISSTRWQTQDYEGNKILLQ-------
A0A2K5NFQ4_CERAT/47-278   --------------VSIHIIADPGESQPLQEAIDKVLAWIHPDLPLFRVSE-------RRA--------------C-R-RRRK----------PPK------------G--A-QPALAVVLFLQ--E-EYGEE--------Q--IL------QLHRTLQQ-PP-WRHHHTERVH-G--R-F----------------LPYLP-CSQDFFTLAP--GTPLWAIRPVHYGKEIVRFTVYCRH-D-NYADSLRFYELI-----LRRSP------SQ-KKADFCIFPI-----FS--NLD------VDIQFSLKRLPC-DQSPVPTDSSVLEFRV--RD--IGELVPLLPNPC--SPISEGRWQTEDHDGNKILLQ-------
A0A091NY47_HALAL/15-248   --------------VSVHIITDPGESKTLQQAIDKLLAWIHPDLQLFRVSE-------RRV--------------P-K-KRRK----------PGK------------AGVS-QPALAVILFLQ--E-EYGEE--------P--IL------QLHETFQR-PP-WHYHHTEQVH-G--K-F----------------LPYMP-CSQDFYTLAP--ETPLWAIRPVHYGKEIIRFTIYCRN-E-NFVDILKLYELI-----LKRPV------CQ-KKTDFCVFPV-----YS--NME------IDIQFSLKKLPK-GQAPIPTESAVLEFRV--KD--VGQLVPLLPNPC--SPISEGRWQTEDHDGNRILLQ-------
A0A286XFL7_CAVPO/46-277   --------------VSIHIIADPGQAQPLQEAIDKVLAWIHPELPLFRVSE-------RRV--------------G-R-RRKK----------TPR------------G--A-QPALAVVLFLQ--E-EYGEE--------Q--IL------QLHRTLQR-PP-WRHHHTERVN-G--R-F----------------LPYLP-FSQDFFTLAP--GTPLWAIRPVHYGKEIVRFTIYCRH-N-SYADSLRFYELI-----LRRSP------SQ-KKVDFCIFPI-----FS--NLD------VDIQFSLKRLPC-DQSPVPTDSSVLEFRV--KD--IGELVPLLPNPC--SPISEGRWQTEDHDGNKILLQ-------
I3LUH2_PIG/10-244         --------------MTVHLLANSGHGSLLQQTLDQLLDCICPEVRLFLVSE-------RVS----PVKY----Y-D-K-CHSR----------RSR-----------------FPGMSVLLFLH--E-SLGEE--------R--LF------RVLDSLQH-WP-WQCYPAQNVQ-G--R-P----------------CPYIL-ASQEFYSLDH--QMPVWGVRQVHGDTEILRVTLYCSF-D-NYEDAIRLYEMI-----LQREA------TL-QKSDFCFFVL-----YA--TES------FTLQLSLKQLPL-GMAVDPKEASVLQFKV--QE--IGQLVPLLPHPC--VPISRTRWQTQDYDGNKILLQ-------
G1SE91_RABIT/54-285       --------------VSIHIIADPGESRPLQEAIDKVLAWIHPDLPLFRVSE-------RRS--------------S-G-RRRK----------SPR------------G--T-QPALAVVLFLQ--E-EYGEE--------Q--IL------QLHRTLRR-PP-WRHHHTERVH-G--R-F----------------LPYLP-CSQDFFTLAP--GTPLWAIRPVHYGKEIVRFTIYCRH-D-SYADSLRFYELI-----LRRSP------SQ-RKTDFCIFPI-----FS--NLD------LDIQFSLKRLPC-DQNPVPTDSSVLEFRV--KD--MGELVPLLPNPC--SPISEGRWQTEDHDGNKILLQ-------
D3Z5V4_MOUSE/45-276       --------------VSIHIIADPGESQPLQEAIDKVLAWVHPDLPLFRVSE-------RRT--------------T-R-RRRK----------SPK------------G--A-QPALAVVLFLQ--E-EYGEE--------Q--IL------QVHRVLQQ-PP-WRHHHTERVH-G--R-F----------------IPYLP-CSQDFFTLAP--GTPLWAIRPVHYGKEIVRFTIYCRH-N-SYTDSLRFYELI-----LRRSP------SQ-RKADFCIFPI-----FS--NLD------VDIQFSLKRLPC-DQKPVPTDSSVLEFRV--KD--IGQLVPLLPNPC--SPISEGRWQTEDHDGNKILLQ-------
A0A094KFW7_ANTCR/15-248   --------------VSVHIITDPGESKTLQQAINKLLAWIHPDLQLFRVSE-------RRV--------------P-K-KRRK----------LGK------------AGVS-QPALAIILFLQ--E-EYGEE--------P--IL------QLHETFQR-PP-WHYHHTEQVH-G--K-F----------------LPYMP-CSQEFYTLAP--ETPLWAIRPVHYGKEIIRFTIYCRS-E-NFVDILKLYELI-----LKRPV------CQ-KKADFCIFPI-----YS--NME------IDIQFSLKKLPK-GQVPMPTESAVLEFRV--KD--VGQLVPLLPNPC--SPISEGRWQTEDYDGNRILLQ-------
F6UH70_MONDO/10-244       --------------MTVHLLANSGYALPLQQTLDHLLEWICPEVHLFLVSE-------RVT----PVKY----Y-E-K-YHSK----------RSR-----------------FPGISVLLFLH--E-DLGED--------R--FF------HIYDSFQK-PP-WQSHPTDNAG-G--R-L----------------CPYTL-TNQDFYSLDP--HMPVWGMRQVHHGSEILRVTLYCSF-D-NYEDAIRLYEMI-----LQKEA------TT-HKSNFSFFVL-----YS--KKN------FSIQLSLKQLPL-GMSVELRESSVLQFRV--QE--IGQLVPLLPNPC--VPISSTRWQTQDYDGNKILLQ-------
H2UBC9_TAKRU/14-256       --------------VSVHLIADPGEGEILQRAADSILACVHPELQLFRISE-------RAS--------------L-S-QRPR----------AGQHRNGDL------GPAC-QPALAVILFLQ--E-ACGGE--------EE-VL------MLHRTLQR-PP-WRYHHTEQVS-NGRR-M----------------LPLTP-CSQDFFTLSP--GTPLWAVRQVHYGKEIVRFTVYCQH-E-NYGDMVRLYKLL-----LQRRV------AQ-KKEDFCFFVV-----YS--NPE------MEIQLSFKRLPR-GQKPVVLESAVMEVRV--RD--VGALVPLLPHPC--GPISEVRWQTEDYDGNKILLQ-------
A0A091KQE6_9GRUI/15-248   --------------VSVHIITDPGESKTLQQAIDKLLAWIHPDLQLFRVSE-------RRV--------------P-K-KRRK----------PGK------------AGVS-QPALAVILFLQ--E-EYGEE--------P--IL------QLHETFQR-PP-WHYHHTERVH-G--K-F----------------LPYMP-CSQDFYTLAP--ETPLWAIRPVHYGKEIIRFTIYCRS-E-NFVDILKLYELI-----LKRPM------CQ-KKADFCVFPV-----YS--NME------VDIQFSLKKLPK-GQVPMPTESAVLEFRV--KD--VGQLVPLLPNPC--SPISEGRWQTEDHDGNRILLQ-------
H2RA48_PANTR/83-314       --------------VSIHIIADPGESQPLQEAIDNVLAWIHPDLPLFRVSE-------RRA--------------S-R-RRRK----------PPK------------G--A-QPALAVVLFLQ--E-EYGEE--------Q--IL------QLHRTLQQ-PP-WRHHHTEQVH-G--R-F----------------LPYLP-CSQDFFTLAP--GTPLWAIRPVHYGKEIVRFTVYCRY-D-NYADSLRFYQLI-----LRRSP------SQ-KKADFCIFPI-----FS--NLD------VDIQFSLKRLPC-DQCPVPTDSSVLEFRV--RD--IGELVPLLPNPC--SPISEGRWQTEDHDGNKILLQ-------
M7C9I5_CHEMY/10-244       --------------MTVHLLATSGHSLLLQQTLDRLLGWICLDVRLFLVSE-------RVT----PVKY----Y-E-K-YRRK----------SSG-----------------FPGMSILLFLH--E-DFGEE--------R--IF------RVHDFFQH-PP-WQDHHMQHAN-G--K-L----------------YPYAP-ASQEFYGLDE--HMPVWGLRQVHYGTEILRVTLYCSF-D-NYDDAVRLYEMI-----LQKEA------SM-QKSNFCVFVL-----YA--TET------IAVQLCLKQLPP-GVSVELKESSVLQFKV--HE--IGKLVPLLPNPC--IPISSTRWQTQDYEGNKILLQ-------
A0A2I3HHG8_NOMLE/47-278   --------------VSIHIIADPGESQPLQEAIDNVLAWIHPDLPLFRVSE-------RRA--------------C-R-RRRK----------PPK------------G--A-QPALAVVLFLQ--E-EYGEE--------Q--IL------QLHRTLQQ-PP-WRHHHTEQVH-G--R-F----------------LPYLP-CSQDFFTLAP--GTPLWAIRPVHYGKEIVRFTVYCRH-D-NYADSLRFYQLI-----LRRSP------SQ-KKADFCIFPI-----FS--NLD------VDIQFSLKRLPC-DQCPVPTDSSVLEFRV--RD--IGELVPLLPNPC--SPISEGRWQTEDHDGNKILLQ-------
G3VQJ4_SARHA/10-244       --------------MTVHLLASSGHALHLQQTLDRLLGWVCPELHLFLVSE-------RVT----PVRY----Y-E-K-YQSK----------RSA-----------------FPGISVLLFLP--A-DCREE--------R--FF------HIYDFFRQ-PP-WQSHPTQNAS-G--R-L----------------CPYTL-TKQDFYSLDP--HMPVWGVRQMHYGSEILQVTLYCSF-D-NYEDAVRLYEMI-----LQKEA------TT-QKSNCSYFVL-----YS--KKN------FSIQLSLKQLPL-GMSVEPRESSVLQFKV--QE--IGQLVPLLPNPC--IPISSTRWQTQDYDGNKILLQ-------
H2T7D0_TAKRU/11-246       --------------MHLHLLANPGDSLLLQHTLDHLIRWLYPSLRIFHVSE-------RAS----SFRT----S-A---RACP----------TAG-----------------YPSLAITLFLH--E-VYGEE--------R--IL------KALDYFQH-PP-WQYHHTESSL-N-----------------AALIRPYLL-PSRDFYSLGA--GMPVWGVRPVHCGGEILRLTLYSGY-D-NYEDAVHFYETV-----LQRQA------EE-QKTGFCWFTL-----HC--EPG------LCMQLALKQLSP-GVRAKPCNSAVLQFRV--EE--IGQLVPLLPNPC--SPISNTRWQTEDLDGNKVLFQ-------
G1QUS3_NOMLE/83-314       --------------VSIHIIADPGESQPLQEAIDNVLAWIHPDLPLFRVSE-------RRA--------------C-R-RRRK----------PPK------------G--A-QPALAVVLFLQ--E-EYGEE--------Q--IL------QLHRTLQQ-PP-WRHHHTEQVH-G--R-F----------------LPYLP-CSQDFFTLAP--GTPLWAIRPVHYGKEIVRFTVYCRH-D-NYADSLRFYQLI-----LRRSP------SQ-KKADFCIFPI-----FS--NLD------VDIQFSLKRLPC-DQCPVPTDSSVLEFRV--RD--IGELVPLLPNPC--SPISEGRWQTEDHDGNKILLQ-------
A0A2D0QGH5_ICTPU/11-243   --------------VSVHIITDPGEAKTLQSAADQLLSLLHPQLTLFRVSE-------RA-------------------ERPQ----------PRPQCLTDL------HLSL-CPYLSVILFLQ--E-DYGRE--------ES----------HEQQLRC-PP-WRYHHTEYVK-D---------------------LTFSP-AMQDFFILAP--GTPLWALQQVHYGKEIVRFTIYCRY-E-TYSDQVRLYRLL-----LRRPL------AQ-RNQLYSFCVV-----YS--NHH------MEIQLSFKRLPK-GQDPTPTECTLMEIRV--RN--MAELIALLPHPC--RPISDIRWQTKDYDGNKILLQ-------
G1KCQ4_ANOCA/10-244       --------------MTMHLLAKPGHALPLQQALDKLQEWICLDVRLFLVSE-------RAS----PVKY----Y-E-T-YHQK----------STR-----------------FPGTSVLLFLH--E-DLGEE--------R--IF------QVHDFFQY-PP-WQRIHIESAG-G--K-R----------------TSDAL-AHQGFYGLDE--HMPVWGLRQVHYGKEIVRVTLYCSF-D-NYDDAVRLYEMI-----LQQEA------TV-QKSTFCAFVL-----YA--TQS------IIVQLCLKQLPV-GMCIDSKESSVLQFQV--HK--IGQLVPLLPNPC--VPISSTRWQTEDYEGNRILLQ-------
F6WEU4_MACMU/10-244       --------------MTVHLLANSGHGSLLQRTLDQLLDCICPEVRLFQVSE-------RAS----PVKY----C-E-K-SLSK----------RYR-----------------FPGMSVLLFLH--K-SLGED--------R--LF------RVLDSLQH-SP-WQCYPTQDTW-G--R-L----------------CPYLF-ANQEFYSLDS--QMPIWGVRQVHCGSEILRVTLYCSF-D-NYEDAIRLYEMI-----LQREA------TL-QKNNFCFFVL-----YA--TKS------FALQLSLKQLPP-GMSADPKESSVLQFKV--RE--IGQLVPLLPNPC--IPISSTRWQTQDYDGNKILFQ-------
G3QFD1_GORGO/10-244       --------------MTVHLLANSGHGSLLQRTLDQLLDCICPEVRLFQVSE-------RAS----PVKY----C-E-K-SHSK----------RSR-----------------FPGMSVLLFLH--E-SPGEH--------R--LF------RVLDSLQH-SP-WQCYPTQDTR-G--R-L----------------CPYFF-ANQEFYSLDS--QMPIWGVRQVHCGSEILRVTLYCSF-D-NYEDAVRLYEMI-----LQREA------TL-QKSNFCFFLL-----YA--SKS------FALQLSLKQLPP-GMSVDPKESSVLQFKV--QE--IGQLVPLLPNPC--IPISSTRWQTQDYDGNKILLQ-------
B3RPG1_TRIAD/155-394      --------------AYVEIVSKPDEGDKIHDHLDKILQHYSGAMGYVSVRE-------PET-SQ-DIRY----Y-----KQKD---LT-----QGK----------I------APSMILSLRFV----PVVQD-----------LG--G---KLQSYLET-SKDWAPIQLTDTM-S--K------------------VVNVP-GRSEFYAYKE-YGIIPFSVRQGAVAAGAV-LKLYIG--E-KYKEMKEFYSTV-----TGQTAYDNLNVDV-DVTEYCKFLL-----AK------------DFEIMIIHVP--DEKTVKMEVCRLCFEL--ED--PEMLISKLSFPVKLTPLADNYWQATDPCDNNVIFY-------
A0A1L8G4H2_XENLA/10-243   --------------LTVHLLANSGDSLAFQLAVDRLLHRICSDVPLFLVSE-------RAA----PIKL----Y-E---CQKK----------RSE-----------------FPGISVTLFLR--E-DLGEE--------R--ID------LLQSFFQL-PP-WAHIITDFQE-G--R-S----------------CPVKL-PLCDYYSLDT--HMPVWEIRHVHYGTEIVRLTVYCSC-D-NYEDAVRLYETI-----LQKEA------TS-QKAGFCFFVL-----YS--TSH------VSVQLSLKQLHP-GISVQVKDACALQFAV--HA--VGQLVPLLPYPC--VPISDTRWQTQDYDGNKILLL-------
A0A1S3GV10_DIPOR/26-258   --------------VSIHIISDPGESQPLQEAIDKVLAWIHPDLPLFRVSE-------RRA--------------G-RHRRRK----------PPK------------D--S-QPSLAVVLFLQ--E-EYGEE--------Q--IL------QLYRMLQR-PP-WRHHHTEQVH-G--R-F----------------LPYLP-CSQDYFTLAP--GTPLWAIRPVHYGKEIVRFTIYCRH-D-NYADSLRLYELI-----LRRSP------SQ-KRADFCIFPI-----FS--NLD------VDIQFSLKRLPC-DQNPVPTDSSVLEFRV--KD--IGELVPLLPNPC--SPISEGRWQTEDHDGNKILLQ-------
H2QJJ0_PANTR/10-244       --------------MTVHLLANSGHGSLLQRTLDQLLDCICPEVRLFQVSE-------RAS----PVKY----C-E-K-SHSK----------RSR-----------------FPGMSVLLFLH--E-SPGED--------R--LF------RVLDSLQH-SP-WQCYPTQDTR-G--R-L----------------CPYFF-ANQEFYSLDS--QMPIWGVRQVHCGSEILRVTLYCSF-D-NYEDAVRLYEMI-----LQREA------TL-QKSNFCFFVL-----YA--SKS------FALQLSLKQLPP-GMSVDPKESSVLQFKV--QE--IGQLVPLLPNPC--IPISSTRWQTQDYDGNKILLQ-------
H2M6V7_ORYLA/6-253        --------------MNVHLLANPGDSLLLQHSLDRLLRWLCPSLRIFHVSE-------RAS----PFRS----F-T---PPSP----------VAG-----------------YPSLAITFFLH--E-AYGEE--------R--IL------KVLDIFQR-PP-WQYHHTESCS-G--R-TGGIHVGGSAS--TGLLRPYLL-PSRDFYSLGG--GMPVWGVRPVHCGGEIVRVTLYSCH-G-NYDDAVRLYETV-----LQRRA------EE-QKAGFCWFTL-----HT--EPG------LTLQLALKQLSP-GVRVEPCDSAVLQFSV--EE--IGQLVPLLPNPC--TPISQTRWQTEDLDGNKMLFQ-------
A0A2K5JW84_COLAP/24-255   --------------VSVHIIADPGESQPLQEAIDKVLAWIHPDLPLFRVSE-------RRA--------------C-R-RRRK----------PPK------------D--A-QPALAVVLFLQ--E-EYGEE--------Q--IL------QLHRTLQQ-PP-WRHHHTERVH-G--R-F----------------LPYLP-CSQDFFTLAP--GTPLWAIRPVHYGKEIVRFTVYCRH-D-NYADSLRFYELI-----LRRSP------SQ-KKADFCIFPI-----FS--NLD------VDIQFSLKRLPC-DQSPVPTDSSVLEFRV--RD--IGELVPLLPNPC--SPISEGRWQTEDHDGNKILLQ-------
A0A093ET34_TAUER/14-247   --------------VSVHIITDPGESKTLQQAVDKLLAWIHPDLQLFRVSE-------RRV--------------P-K-KRRK----------PGK------------AGVS-QPALAVILFLQ--E-EYGEE--------P--IL------QLHETFQR-PP-WRYHHTERVH-G--K-F----------------LPYMP-CSQDFYSLAP--ETPLWAIRPVHYGKEIIRFTIYCRS-E-NFVDILKLYELI-----LKRPV------CQ-KKADFCVFPV-----YS--NMD------IDIQFSLKKLPK-GQVPMPTGSAVLEFRV--KD--VGQLVPLLPNPC--SPISEGRWQTEDHDGNRILLQ-------
A0A1U7TNZ9_TARSY/10-244   --------------MTVHLLANSGHGSLLQRTLDQLLDCICPEVRIFQVSE-------RAG----ALEF----Y-G-K-SLPK----------RSR-----------------FPGMSVLLFLH--E-SLGEE--------R--LF------RALDALQH-SP-WQCYPIQDVP-R--R-L----------------CPYLL-ANQDFYSLDS--QMPVWGVRQVHCGTEILRVTLYCSF-D-NYEDAIRLYEMI-----LQREA------TL-QKSNFCFFVL-----YA--TES------FSLQLSLKQLPL-GMSVDPKESSVLQFKV--QE--IGQLVPLLPNPC--IPISSTRWQTQDYDGNKILLQ-------
A0A091G349_9AVES/1-235    --------------MTVHLLTNLGHSVFLQQTLDRLLEWICPDIHLFLISE-------RVT----PLKY----Y-E-R-YCKR----------SCG-----------------FPGISVLLFLL--E-DLGEE--------R--IF------QVHEQFQS-PP-WRYKCAQIAS-E--Q-T----------------HPYAT-AHQDFYSLDD--QMPVWGIRRVHCGPEILRVTLYCSF-D-NYEDAVRLYEMI-----LQKEA------TT-QKSNFCVFVL-----YA--TQN------VAVQLCLKQLPI-GVAVEPKESSALQFRV--QE--MGQLVPLLPNPC--IPISSTRWQTQDYEGNTILLQ-------
A0A1S3HZ75_LINUN/176-401  -------CY-----VTIITTAASTLHVELQSIIQPFSAWFPYALVMEAVMS-------KGE-SP-P-------F-S---AQGP------------------------------LPTLGISLLFH----GNAQA--------K------A-E-RSFQRLSQ-LP-WQQVAVPAC------------------------MEDIT-SEGKFYVNSR-HGSLLWGVITGANQPGVQITVFVQDQ-T-SFDDMVSFYHKI-----VKSTP---LS-KQ-GSDGVSKYAV-----FA-------LE--PKLELVVAYFHG-LKVAAPAAATVLCLQT--L-----QLPPSDLNKL--QQISSDLWEAQDPEGNVVQLF-------
A0A091P445_LEPDC/15-248   --------------VSVHIITDPGESKTLQQAIDKLLAWIHPDLQLFRVSE-------RRV--------------P-K-KRRK----------PGK------------AGVS-QPALAVILFLQ--E-EYGEE--------P--IL------QLHETFQQ-PP-WHYHHTERVH-G--K-F----------------LPYMP-CSQDFYTLAP--ETPLWAIRPVHYGREIIRFTIYCRS-E-NFVDILKLYELI-----LKKPV------CQ-KKADFCVFPV-----YS--NME------IDIQFSLKKLPK-GQMPMPTESAVLEFRV--KD--VGQLVPLLPNPC--SPISEDRWQTEDHDGNRILLQ-------
A0A091PDB8_HALAL/2-236    --------------MTVHLLANSGHLLLLQQTLDRLLEWICPDIRLFTVSE-------RVT----PLKY----Y-E-R-YRKR----------SCG-----------------FPGISVLLFLH--E-DLGEE--------R--IF------QVHEQFQR-PP-WRYQCAQIAN-G--Q-S----------------HPYAP-AHQDFYSLDD--QMPVWGIRRVHCGPEILRVTLYCSF-D-NYEDAVRLYEMI-----LQQEA------TM-QKSNFCVFVL-----YA--TQN------IAVQLCLKQLPV-GVAAEPKESSALQFKV--RE--IGQLVPLLPNPC--IPVSSTRWQTRDYEGNKILLQ-------
A0A091SJC8_9AVES/2-236    --------------MTVHLLANSGHSLLLQQTLDHLLEWICPDVRLFLVSE-------RIT----PLKY----Y-E-R-YRKK----------NCG-----------------FPGISVLLFLH--E-DLGEE--------R--IF------QVHELFQR-PP-WRYRCAQIAN-G--H-S----------------HPYAP-AHQDFYGLDD--QMPVWGIRRVHCGPEILRVTLYCSF-D-NYEDAVRLYEMI-----LQKEA------TM-QKSSFCVFVL-----YT--TQN------IAVQLCLKQLPI-GVAAEPKESSALQFKV--QE--IGQLVPLLPNPC--IPISSTRWQTQDYEGNTILLQ-------
G3WQF9_SARHA/19-250       --------------VSVHVITDPGESKALQEAIDKVLAWVHPDLQLFRVSE-------RRV--------------A-R-KRKR----------QNK------------A--S-QPALAVVLFLQ--E-EYGEE--------Q--IL------ELHETFQR-PP-WHYHHTERVH-G--R-F----------------LPYLP-CSQDFFTLAP--GTPLWATRPVHYGKEIVRFTIYCRH-E-NFADILKLYELI-----LKRNP------SQ-RKSDFCIFPI-----YS--NLD------VDIQFSLKRLPS-GQTPVPTDSSVLEFRV--KD--IGQLVPLLPNPC--SPISEGRWQTEDHDGNKILLQ-------
W4YTB5_STRPU/483-719      --------------VTVHFITDPGQADGLRNFLRPITSAIVPQFAIFNYAE-------RSA--NVHLPE----L-----EDDD----------HTK-----------------IPALAIVVFIQ--E-ELGAE--------R--LE------NAQGFLKK-EP-WALHHRSELG-P--N-A----------------VPYPM-NNQDYYAHAN--NTPLWAVRQVHCGSDRLRCQLFVSD-E-HWSSSIQLYSTI-----LGHGV------QY-QKEDFCFFNI-----YSDPTRN------LEIQLSLKRLPT-QYTPLPMEDVILQFKI--AD--MGSLVPLLPHVC--SPISEKRWQTIDFDGNKILLL-------
A0A1V4J4R6_PATFA/19-252   --------------VSVHIITDPGESKTLQQAIDKLLAWIHPDLQLFRVSE-------RRV--------------P-K-KRRK----------PCK------------AGVS-QPALAVILFLQ--E-EYGEE--------P--IL------QLHETFQR-PP-WRYHHTEKVH-G--K-F----------------LPYMP-CSQDFYTLAP--ETPLWAIRPVHYGKEIIRFTIYCRS-E-NFVDILKLYELI-----LKRPV------CQ-KKEDFCVFPV-----YS--NME------IDIQFSLKKLPK-GQVPIPTESAVLEFRV--KD--VGQLVPLLPNPC--SPISEGRWQTEDHDGNRILLQ-------
A0A093HKQ7_STRCA/15-248   --------------VSVHIITDPGESKTLQQAIDKLLAWIHPDLQLFRVSE-------RRA--------------S-Q-KRRK----------QGK------------VGVS-QPALAIILFLQ--E-EYGEE--------P--IL------QLHESFQR-PP-WHYHHTERVH-G--K-F----------------LPYMP-CSQDFYTLAP--GTPLWAIRPVHYGREIIRFTIYCRN-E-NFVDILKLYELI-----LKRPV------CQ-KKADFCVFPV-----YS--NMD------IDIQFSLKKLPK-GQIPAPTESAVLEFRV--KD--VGQLVPLLPNSC--SPISEGRWQTEDHDGNRILLQ-------
A0A093I230_TYTAL/2-236    --------------MIVHLLANSGHSLLLQQTVDRLLEWICPDIRLFLVSE-------RVT----PLKY----Y-E-R-YHKR----------SCG-----------------FPGISVLLFLH--E-DLGEE--------R--IF------QVYEQFQR-PP-WRYQCAQIAN-G--Q-S----------------HPYGP-AHQDFYSLDN--QMPVWGIRRVHCGPEILRVTIYCSF-D-NYEDAVRLYEMI-----LQKEA------IM-QKSNFCVFVL-----YA--TPN------IAVQLCLKQLPI-GVAAEPKESSALQFKV--QE--IGQLVPLLPNPC--IPISSTRWQTQDYEGNTILFQ-------
A0A226N378_CALSU/47-280   --------------VSVHIITDPGESKTLQQAIDKLLAWIHPELQLFRVSE-------RRV--------------S-K-KHRK----------PGK------------PGVS-QPALAVILFLQ--E-EYGEE--------P--IL------QLHETFQR-PP-WHYHHTERVH-G--K-F----------------LPYMP-CSQDFYTLAP--ETPLWAIRPVHYGKEIIRFTIYCRN-E-NFVDILKFYELI-----LKRPV------CQ-KKADFCVFPV-----YS--NME------IDIQFSLKKLPK-GHVPMPTESAVLEFRV--KD--VGQLVPLLPNPC--SPISEGRWQTEDHDGNRILLQ-------
A0A091GRP6_BUCRH/14-247   --------------VSVHIITDPGESKTLQKAIDKLLAWIHPDLQLFRVSE-------RRV--------------P-K-KRRK----------LGK------------AGVS-QPALAIILFLQ--E-EYGEE--------P--IL------QLHETFQR-PP-WHYHHTEEVH-G--K-F----------------LPYMP-CSQDFYTLAP--ETPLWAIRPVHYGKEIIRFTIYCRS-E-NFADILKLYELI-----LKRPV------CQ-KKADFCVFPV-----YS--NVE------IDIQFSLKKLPK-DQVPVPTESAVLEFRV--KD--VGQLVPLLPNPC--SPISEGRWQTEDHDGNRILLQ-------
G5BKQ0_HETGA/17-247       --------------VSIHIIADPGEAQPLQEAIDKVLAWIHPNLPLFRVSE-------R-A--------------G-R-RRRK----------TPK------------G--A-QPALAVVLFLQ--E-EYGEE--------Q--IL------QLHRTLQR-PP-WRHHHTERVH-G--R-F----------------LPYLP-CSQDFFMLAP--GTPLWAIRPVHYGKEIVRFTIYCRH-D-SYADSLRFYELI-----LRRSP------SQ-RKADFCIFPI-----FS--NLD------VDIQFSLKRLPC-DQSPVPTDSSVLEFRV--KD--IGELVPLLPNPC--SPISEGRWQTEDHDGNRILLQ-------
A0A093BGM4_CHAPE/15-248   --------------VSVHIITDPGESKTLQQAIDKLLAWIHPDLQLFRVSE-------RRV--------------P-R-KCRK----------PGK------------AGVS-QPALAIVLFLQ--E-EYGEE--------P--IL------QLHETFQR-PP-WRYHHTERVH-G--K-F----------------LPYMP-CSQDFYTLAP--GTPLWAIRPVHYGREIIRFTIYCRS-E-NFVDILKLYELI-----LKRPV------CQ-KKVDFCVFPI-----YS--NME------IDIQFSLKKLPK-GQVPIPTESAVLEFRV--KD--VGQLVPLLPNPC--SPISEGRWQTEDHDGNRILLQ-------
A7SDN5_NEMVE/238-478      --------------CYIELSCDHPDGAKLQREMSSLLVPYCSKFPFLTIREPLQ-KV-NGS-S--PTNS--P---A-S-KQRR------L---ADS-HDQQT-----------VPAIGIMLMFA--Q-TAKRN---A----D----------KALKAMRV-HP-T-LTQAKLPK-E----I-------TEE--D---EVHFKLSSES--------NGLLLSLKQSSPFAGV-RITVIVN--K-NLEQVERFYSLI-----TGKTP-LAY-NKIEEGLSCRTYPL-----SR------------KLELQLVSHP--QVKSHQVQHIALCFAV--ED--MNQMCSEIPGGV--RNIGEGHWHVTDPDGNSVILY-------
A0A093II77_FULGA/2-236    --------------VTVHLLANSGHSSVLQQTLDRLLEWICPDVRLFLVSE-------RLT----PLNY----Y-E-R-YRKR----------SCG-----------------FPGISVLLFLH--E-DLGEE--------R--IF------QVHELFQH-PP-WRYQCAQIAN-G--Q-S----------------HLYAP-AHQDFYGLDD--QMPVWGIRRVHCGPEILRVTLYCSF-D-NYEDAVRLYEMI-----LQKEA------TM-QKSNFCVFVL-----YA--TQN------TAVQLCLKQLPI-GVAAEPKESSALQFKV--RE--IGQLVPLLPNPC--IPISSTRWQTQDYEGNTILLQ-------
A0A093IEB8_EURHL/2-236    --------------MTVHLLANAGHSLLLQQTLDQLLEWICPDVRLFLVSE-------RVT----PLKY----Y-E-S-YRKR----------SCG-----------------FPGISVLLFLH--E-DLGEE--------R--IF------QVHEQFQR-PP-WRYQCAQVAG-G--Q-S----------------HPYAP-AHQDFYSLDD--RMPVWGIRRVHCGPEILRVTLYCSF-D-NYEDAVRLYEMI-----LQKEA------AL-QKSNFCIFVL-----RS--TQH------AAVQLCLKQLPV-GVAAEPKDSSALQFRV--QE--MGQLVPLLPNPC--VPISSTRWQTQDYEGNTILLQ-------
A0A1S3HXK2_LINUN/77-313   --------------LTVHFLANPGKGDTLLNLYNPIFDWVETDLRLFTVTE-------RQQ--------------P-L-YSDQ----------NHD---ACL----T------IPSLAILAFLYEDE-LLGNK--------K--IT------ASRKHFET-DP-WILHHSESVGAG--R-I----------------NPYPH-NSQDFFFTTD--DFPLWGARQVHYGKEHIRFLRFVSQ-T-NWEDTIDFYKLI-----LDCEP------NV-EKSDFCAFTI-----YS--HTN------YDVQFALKRLPQ-DIHPHPTDSAILQFRV--PD--VGQIVPLFPNVC--SPLSDTRWQTKDHDGNTIILQ-------
A0A2I2YFJ3_GORGO/10-244   --------------MTVHLLANSGHGSLLQRTLDQLLDCICPEVRLFQVSE-------RAS----PVKY----C-E-K-SHSK----------RSR-----------------FPGMSVLLFLH--E-SPGEH--------R--LF------RVLDSLQH-SP-WQCYPTQDTR-G--R-L----------------CPYFF-ANQEFYSLDS--QMPIWGVRQVHCGSEILRVTLYCSF-D-NYEDAVRLYEMI-----LQREA------TL-QKSNFCFFLL-----YA--SKS------FALQLSLKQLPP-GMSVDPKESSVLQFKV--QE--IGQLVPLLPNPC--IPISSTRWQTQDYDGNKILLQ-------
A0A093I5W9_DRYPU/14-254   --------------VSVHIIADPGESQSLQQAIDRLLAWIHPDLQLFRVSE-------RRA--------------P-R-KRRQVGRAG---AAAGR------------AGAA-QPALAIIMFLQ--E-EYGEE--------P--IL------QLHETFQR-PP-WHYHHTERVQ-G--K-F----------------LPYMP-CSQDFYTLAP--ETPLWAIRPVHYGKEIIRFTIYCRG-E-TFGDILKLYELI-----LKRPV------CQ-KKADFCVFPL-----YS--NMD------IDIQFSLKRLPQ-GQVPMPTESAVLEFRV--KD--VGQLVPLLPNPC--SPISEGRWQTEDHDGNRILLQ-------
A0A2I3MI36_PAPAN/83-314   --------------VSIHIIADPGESQPLQEAIDKVLAWIHPDLPLFRVSE-------RRA--------------C-R-RRRK----------PPK------------G--A-QPALAVVLFLQ--E-EYGEE--------Q--IL------QLHRTLQQ-PP-WRHHHTERVH-G--R-F----------------LPYLP-CSQDFFTLAP--GTPLWAIRPVHYGKEIVRFTVYCRH-D-NYADSLRFYELI-----LRRSP------SQ-KKADFCIFPI-----FS--NLD------VDIQFSLKRLPC-DQSPVPTDSSVLEFRV--RD--IGELVPLLPNPC--SPISEGRWQTEDHDGNKILLQ-------
A0A226MPV4_CALSU/9-243    --------------MTVHLLTNSGYSAFLQQALDRLTEWICPDVRLFFVSE-------RAA----PLKY----Y-E-R-YHRR----------NCG-----------------FPGISVLLFLR--E-ELGEE--------R--IL------QVQDLLQR-PP-WHYQCVPTTW-A--Q-S----------------PLHTP-APQDFYGLDD--QMPVWGLRRARCGPEILRVTLYCSF-D-NYDDAVGLYEMI-----LRKEA------TV-HKSNFCVFML-----YD--TET------IAVQLCLKQLPI-GIAAEPKESSLLQFKV--QE--MGQLVPLLPNPC--VPISSTRWQTQDYEGNRILLQ-------
A0A1S3AAA1_ERIEU/10-244   --------------MTVHLLANAGHGSVLQQSLDQLLNYIFPEARLFLVSE-------RAS----PVTS----S-D-R-CHPK----------RSR-----------------FPGMSVLLFLH--E-SLGKE--------R--LV------RVLDSLQR-WP-WQCYPTQKGQ-G--R-P----------------WPCIL-VNQDFYSLDD--QMPIWGVRQVHCGAEILRVTLYCSF-D-NYEDAIRLYEMI-----LQRDA------IL-QKSNFCVFVL-----YA--TES------FVLQFSLKQLPL-GMSVDPKESTLLQFKV--QE--IGQLVPLLPHPC--IPISSARWQTQDYDGNKILLQ-------
W5MW51_LEPOC/49-283       --------------VSVHIITDPGNAKALQKAADSVLAWIHPELQLFRVSE-------RGA--------------W-R-RPKR----------PRP------------GGGAGQPSLAVILFLQ--E-EYGEE--------Q--VL------QLHRALRA-PP-WQFHHTEKVN-G--R-L----------------LPYMP-CSQDFFTLAA--GTPLWAVRPVHYGKEIVRFTVYCRH-E-NFPDMVKMYQLV-----LQREL------AQ-RREDFCFFVV-----YA--SLD------TEVQLSLKRLPR-GQSPAPTESAVVEFRV--QD--IGRLVPLLPHPC--TPISEVRWQTEDYDGNKILLQ-------
A0A1S3P0I6_SALSA/49-297   --------------VSVHLITDPGKAKSLQHAADTVLAWVHPELQLFRVSE-------RAA--------------W-Q-QKPK----------RQSCQAAASFSANHGPPQC-QPALAVILFLQ--E-QYGGE--------EQ-IV------TLHRALQR-PP-WHFHHTERVN-NGRR-M----------------LPLTP-CSQDFFTLAP--GTPLWAVRQVHYGKEIVRFTVYCRY-E-SFRDMVRMYRMI-----LQRKL------AQ-KKEDFCFFVV-----YS--NPD------TEIQLSFKRLPR-GQSPAPTESAVIEMRV--RD--VGALVPLLPYPC--TPISEVRWQTEDYDGNKILLQ-------
A0A099Z4C2_TINGU/2-236    --------------MTVHLLANSGRSSLLQQTLDRLLEWICPDIRLFLVSE-------RAT----PLKH----Y-E-S-YRKR----------CCG-----------------FPGMSVLLFLH--E-DLGAE--------R--IF------QVHDIFQH-PP-WRYQCTQVAP-G--Q-S----------------RPCGA-ARQDFYGLDE--HMPVWGIRQVHCGSEIVRVTLYCSF-D-NYDDAVRLYEMI-----LRQEA------AL-QKSNLCVFVL-----HA--AAG------VAVQLCLKQLPA-GVAVQPKESSVLQFKV--QE--IGQLVPLLPHPC--IPISSTRWQTQDYEGNRILLQ-------
A0A093P6E5_PYGAD/2-236    --------------MTLHLLANSERSSLLQQTLDRLLEWICPDVRLFLVSE-------RVT----PLNY----Y-E-R-YRKR----------SCG-----------------FPGISVLLFLH--E-DLGEE--------R--IF------QVHELFQR-PP-WRYQCVQIAN-G--Q-S----------------HLYAP-AQQDFYGLDD--QLPVWGIRRVHCGPEILRVTLYCSF-D-NYEDAVRLYEMI-----LQKEA------TM-QKSSFCVFVL-----YA--TQI------IAVQLCLKQLPI-GEAAEPKESSALQFKV--QE--IGQLVPLLPNPC--IPISSTRWQTQDYEGNTILLQ-------
A0A2D0QFH8_ICTPU/24-256   --------------VSSPLTSNPGEAKTLQSAADQLLSLLHPQLTLFRVSE-------RA-------------------ERPQ----------PRPQCLTDL------HLSL-CPYLSVILFLQ--E-DYGRE--------ES----------HEQQLRC-PP-WRYHHTEYVK-D---------------------LTFSP-AMQDFFILAP--GTPLWALQQVHYGKEIVRFTIYCRY-E-TYSDQVRLYRLL-----LRRPL------AQ-RNQLYSFCVV-----YS--NHH------MEIQLSFKRLPK-GQDPTPTECTLMEIRV--RN--MAELIALLPHPC--RPISDIRWQTKDYDGNKILLQ-------
G1QDS3_MYOLU/14-247       --------------VSIHIIADPGESQPLQEAIDRVLAWIHPDLQLFRVSE-------RRA--------------S-R-RRRK----------APK------------AKAA-QPALAVVLFLQ--E-GYGDE--------P--IL------QLHRALQR-PP-WRHHHTERVP-G--R-L----------------LPYLP-CSQDFFTLAP--GTPLWAIRPVHYGREIVRFTIYCRH-D-NYADILKFYELI-----LRRSP------SQ-RKTDFCIFPV-----FS--SLD------VDIQFSLKRLPC-DQNPVPTDNSVLEFRV--KD--IGELVPLLPNPC--SPISEGRWQTEDHDGNKVLLQ-------
G3N4U2_GASAC/10-244       --------------VCVHLIVDPGQGKLLQRAADGVLAWVHPELQLLRVSE-------RAS--------------F-S-G-------------PKSRQNAGQ------------PALAVIVFLR--D-GNGGE--------EP-AL------MLHRVLRR-PP-WSYHHTEKVS-NAHP-M----------------LPLSP-CSQDFFTLSS--GTPLWAVRQINYGKEVVRFTVYCRQ-E-NYVHMVRLYKLL-----LQRGP------TQ-RKEDFCFFVV-----YS--NHE------MEVQLSFKRLPR-GQRPVALEAAVMEVRV--PD--VGALVALLPRPC--CPISDARWQTEDYDGNKILLQ-------
W5M8P2_LEPOC/44-279       --------------MTMHLLANPGESFLLQQTLDQLFKWVSPELRLFHVSE-------RAC----PVKD----S-G-R-PRAK----------ASV-----------------YPSLSVTLFLH--E-DYGEE--------R--IL------RVQDFFQR-PP-WQYHHSESAG-G--K-----------------FLPYLL-SSRDFYSLDS--HMPVWAVRPVHCGDEIVRVTLYCRR-D-NYEDAVRMYGTI-----LRREA------AAAQKSGFCFFPL-----CS--SAA------ASVQLALKQLPP-GVSVDVRESAVLQFTV--RE--IGQLVPLLPNPC--YPISSTRWQTEDYDGNKILFQ-------
A0A1V4K5M2_PATFA/126-360  --------------LTVHLLANSGHSLLLQQTLDRLLDWICPDIRLFLVSE-------RVT----PLKY----Y-E-R-YRKR----------SCG-----------------FPGISVLLFLH--E-SLGEE--------R--IF------QVHEQFQR-PP-WCYQCAQIAN-G--Q-S----------------HPSVP-AHQDFYSLDD--QMPVWGIRRVHCGPEILRVTLYCSF-D-NYEDAVRLYETI-----LQKEV------TM-QKSNFCVFVL-----YE--TQN------MAVQLCLKQLPI-GVAAELKESSALQFKV--QE--IGQLVPLLPNPC--VPISDTRWQTQDYEGNIILLQ-------
A0A2D0QHV4_ICTPU/39-271   --------------VSVHIITDPGEAKTLQSAADQLLSLLHPQLTLFRVSE-------RA-------------------ERPQ----------PRPQCLTDL------HLSL-CPYLSVILFLQ--E-DYGRE--------ES----------HEQQLRC-PP-WRYHHTEYVK-D---------------------LTFSP-AMQDFFILAP--GTPLWALQQVHYGKEIVRFTIYCRY-E-TYSDQVRLYRLL-----LRRPL------AQ-RNQLYSFCVV-----YS--NHH------MEIQLSFKRLPK-GQDPTPTECTLMEIRV--RN--MAELIALLPHPC--RPISDIRWQTKDYDGNKILLQ-------
A0A093QZV4_PYGAD/15-248   --------------VSVHIIADPGESKTLQQAIDKLLAWIHPDLQLFRVSE-------RRV--------------P-K-KCRK----------PGK------------AGVS-QPALAVILFLQ--E-EYGEE--------P--IL------QLHETFQR-PP-WHYHHTERVH-G--K-F----------------LPYMP-CSQDFYTLAP--ETPLWAIRPVHYGKEIIRFTIYCRS-E-NFVDILKLYELI-----LKRPV------CQ-KKTDFCVFPV-----YS--NME------IDIQFSLKKLPK-GQVPMPTESAVLEFRV--KD--VGQLVPLLPNPC--SPISEGRWQTEDHDGNRILLQ-------
A0A093E7K7_TAUER/2-236    --------------MTVHLLSNSGHSSLLQQTLDRLLEWICPDIHLFLVSE-------RVT----PLKY----Y-E-R-YRKR----------SCN-----------------FPGISVLLFLH--E-DLGEE--------R--MF------QVYEQFQR-PP-WRYHCAQIAN-G--H-S----------------HPCAP-AHQDFYSLDD--QMPVWGVRRVHCGPEILRVTLYCGF-D-NYEDAVRLYAMI-----LQKEA------VM-QKNNLSVFVL-----YE--TQQ------VTVQLCLKQLPV-GVGAEPKEASALQFQV--RG--MGRLVPLLPNPC--VPISNTRWQTCDYDGNTILLQ-------
A0A091HXI2_CALAN/2-236    --------------MTVHLLTSAGHSELLQKTLDRLLEWLCLDIRLFQVSQ-------RVT----PLKY----Y-E-R-YPKR----------SSG-----------------FPGISVLLFLH--D-DLGEE--------R--IF------QIQEEFQH-PP-WRYQCAQIAS-G--Q-S----------------HPNAP-AHQDFYCLDE--QMPVWGIRRVHCGPEVLRVTVYCSF-D-NYEDAVRLYEMI-----LQKEA------TT-QKNTFCVFVL-----YS--TPS------IAVQLCLKQLPI-EVAAEPKDSSALQFRV--QE--MGQLVPLLPNPC--IPISSTRWQTQDYEGNIILLQ-------
A0A2G9RX34_LITCT/13-245   --------------VSIHIITDPGESKCLQDAIDKLLAWIHPDLQLFRVSE-------RRI--------------S---KKRK----------LNK------------GFSC-QPALAVILFLQ--E-EYGEE--------Q--IL------HLHDCFKK-PP-WQFHHTERVH-G--R-F----------------LPYMP-CNQDFFTLAY--GTPLWAIRQVHYGKEIIRFTIYCSY-E-NFADMMKMYELI-----LKKSV------WK-KKADFCVFPI-----YS--NMD------IDIEFSLKRLLK-GQTPVPLESSLLEFRV--KD--FGQLIPLLPNQC--SPISEGRWQTEDHDGNKILLQ-------
A0A2G8L8L1_STIJA/16-216   --------------LTLHFISDPKQSKKLKCLLRPLTHSVAPKLKLFNYVD-------RSE--RVVFDN----------KEPD----------VMA-----------------IPSLAIMVFLQ--E-EQGIE--------R--IL------NARKYLKE-AP-WQLHHKDLVG-G--N-V----------------VPYPT-NNQDFYSHAD--GMPLWAVRQI-LGKDRLRFMIFVSY-E-NWDDTVSFYSKI-----VSRDV------QF-QKEDFCYFLV-----FCCRKLN------LEVQLALKRLPV-GFVPTPLDAAIYNSRS--K---------------------------------------------
A0A093GZT1_TYTAL/15-248   --------------VSVHIITDPGESKTLQQAVDKLLAWIHPDLQLFRVSE-------RRA--------------P-K-KRRR----------PGK------------AGVS-QPALAIVLFLQ--E-EYGEE--------P--IL------QLHETFQR-PP-WQYHHTERVH-G--K-F----------------LPYLP-CSQDFYTLAP--ETPLWAIRPVHYGKEIIRFTIYCRS-E-NFVDILKLYELI-----LKRPV------CQ-KKVDFCVFPV-----YS--NLE------IDIQFSLKKLPK-GQVPMPTESAVLEFRV--KD--VGQLVPLLPNPC--SPISEDRWQTEDHDGNRILLQ-------
A0A0D9RYN2_CHLSB/13-244   --------------VSIHIIADPGESQPLQEAIDKVLAWIHPDLPLFRVSE-------RRA--------------C-R-RRRK----------PPR------------G--A-QPALAVVLFLQ--E-EYGEE--------Q--IL------QLHRTLQQ-PP-WRHHHTERVH-G--R-F----------------LPYMP-CSQDFFTLAP--GTPLWAIRPVHYGKEIVRFTVYCRH-D-NYADSLRFYELI-----LRRSP------SQ-KKADFCIFPI-----FS--NLD------VDIQFSLKRLPC-DQSPVPTDSSVLEFRV--RD--IGELVPLLPNPC--SPISEGRWQTEDHDGNKILLQ-------
A0A1S3IZ27_LINUN/3-238    -------------KCVLEITCSEKARQKLESL----VMLMDPSFEHIHLKD-------SHS-V---MDV----E-G-S-LRPH-RQCT-----TPG--------IID------TPALSVVLMLH--E---NNP--------D--LD------SAKDQLKS----WKFHHKIELS-N--V--------RTG-------KPRVV-ARQDFYEESPGAEGPLWSFGSVHLGNELLRFNMFVK----DFKAMVHFYGLL-----TGKTV------QY-SKPGFCLFTL-----YK--TKG------LEVQLALKYSQY--LNPVPTNGGRLRFQV--SD--IVTLKKQFPGKL--IRLSEDVFELEDPDGNGIFIV-------
B0UYL9_DANRE/19-260       --------------VSIHIITDPGQAKTLQQAADQVLSWLHPDLTLFRVSE-------RAG--------------G-F-SRKH----------KIRLQHVNE------LPSL-QPALAIILFLQ--D-EYGGE--------ES-LE------RLHSQLRC-PP-WRYHHTERV--NGRG-L----------------LPLSA-ASQDFVTLAP--GTPLWALRQVHYGKEIARFTVYCHY-E-TYTEQVRLYRLL-----LRRKL------AQ-KKEDFSFCVV-----YS--NPE------TEIQLSFKRMPR-GQSPAPTENAVMEIRV--RD--VGELVPLLPRPC--TPISDVRWQTSDYDGNKILLQ-------
A0A1D5NXK4_CHICK/29-262   --------------VSVHIITDPGESKTLQQAIDKLLAWIHPELQLFRVSE-------RRV--------------S-K-KHRK----------PDK------------AGVS-QPALAVILFLQ--E-EYGEE--------P--IL------QLHETFQR-PP-WHYHHTERVH-G--K-F----------------LPYMP-CSQDFYTLAP--ETPLWAIRPVHYGKEIIRFTIYCRN-E-NFVDILKFYELI-----LKRPV------CQ-KKADFCVFPI-----YS--NME------IDIQFSLKKLPK-GHVPMPTESAVLEFRV--KD--VGQLVPLLPNPC--SPISEGRWQTEDHDGNRILLQ-------
A0A218V035_9PASE/9-243    --------------MTVHLLTHLGQSFPLQQTLDRLLDWLCLDIRLFLVSE-------RIP----PLKY----Y-E-R-YHKR----------SCS-----------------FPGISVLLFLH--E-DLGEE--------R--IF------QVHEQFQR-PP-WRYQRAQFAN-G--Q-S----------------SPYAP-SHQDFYGLDE--QLPVWGIRRVRCGPEILRVTLYCSF-E-NYEDAVRLYEMI-----LQKEA------TL-QKSTLCVFVL-----HA--TPH------VAVQLCLKQLPM-GVTAEPPDSSALQFKV--QE--IGQLVPLLPNPC--VPISSTRWQTQDYEGNTILLK-------
A0A1A6GWS4_NEOLE/20-251   --------------VSIHIIADPGASQPLQEAIDKVLAWVHPDLPLFRVSE-------RRT--------------S-R-RRRK----------SPK------------G--A-QPALAVVLFLQ--E-EYGEE--------Q--IL------QVHQVLQR-PP-WRHHHTERVH-G--R-F----------------LPYLP-CSQDFFTLAP--GTPLWAIRPVHYGKEIVRFTIYCRH-D-SYADSLRFYELI-----LRRSP------SQ-RKADFCIFPI-----FS--NLD------VDIQFSLKRLPC-DQSPVPTDSSVLEFRV--KD--IGQLVPLLPNPC--SPISEGRWQTEDHDGNKILLQ-------
A0A2K5JW82_COLAP/24-255   --------------VSVHIIADPGESQPLQEAIDKVLAWIHPDLPLFRVSE-------RRA--------------C-R-RRRK----------PPK------------D--A-QPALAVVLFLQ--E-EYGEE--------Q--IL------QLHRTLQQ-PP-WRHHHTERVH-G--R-F----------------LPYLP-CSQDFFTLAP--GTPLWAIRPVHYGKEIVRFTVYCRH-D-NYADSLRFYELI-----LRRSP------SQ-KKADFCIFPI-----FS--NLD------VDIQFSLKRLPC-DQSPVPTDSSVLEFRV--RD--IGELVPLLPNPC--SPISEGRWQTEDHDGNKILLQ-------
E2RJN3_CANLF/10-244       --------------MTIHLLASSGQGSLLQQTLDQLLACICPDVRPFLVSE-------RGS----PVKY----Y-D-K-CHSR----------RSR-----------------FPGMSVLLFLH--E-SLGEE--------R--LF------RVLDSLGR-WP-WQCYPAPSAQ-G--R-P----------------CPYIL-ANQEFYSLDS--QMPVWGVRQVHRGTEILRVTLYCSF-D-NYEDAIRLYELI-----LQKEA------TL-QKSNFCFFVL-----YA--TES------FALQLSLKQLPL-GVSVDPKESSVLQFKV--QE--IGQLVPLLPHPC--VPISCTRWQTQDYDGNKILLQ-------
G1T2D0_RABIT/10-244       --------------MTVHLLANSGHGSFLQQTLDQLLDFICPEVRLFLVSE-------RVS----PVRY----Y-D-R-HPPK----------RSR-----------------FPGMSVLLFLH--E-SLGEE--------R--LF------RVLDSLQR-SP-WQCYPTQDAQ-G--R-L----------------RPYLL-DNQEFYSLDN--QMPVWGVRQVHCGAEILRVTLYCSF-D-NYEDAIRLYEMI-----LQKEA------TL-QKSNFCFFEL-----YA--TES------FALQLSLKQLPL-GILVDPKESSVLQFKV--QE--IGQLVPLLPNPC--VPISSTRWQTQDYDGNKILLQ-------
S9Y7K3_CAMFR/10-244       --------------MTVHLLANSGHGSLLQQTLDQLLDCICPEVRLFLVSE-------RVS----PVKY----Y-T-K-CHSK----------RSR-----------------FPGMSVLLFLH--E-SLGEE--------R--LL------RVLDCLQH-WP-WQCYSAQSAQ-G--R-P----------------CPYLL-ANQEFYSLDS--QMPVWGVRQVHGGTEVLRVTLYCSF-D-NYEDAVSLYEMI-----LQREA------TS-LKSNVCVFVL-----YA--TES------FALQLSLKQLPL-GTSVDPKEASVLQFKV--QE--IGQLVPLLPHPC--VPISRTRWQTQDYDGNTILLQ-------
A0A2I3RK34_PANTR/47-278   --------------VSIHIIADPGESQPLQEAIDNVLAWIHPDLPLFRVSE-------RRA--------------S-R-RRRK----------PPK------------G--A-QPALAVVLFLQ--E-EYGEE--------Q--IL------QLHRTLQQ-PP-WRHHHTEQVH-G--R-F----------------LPYLP-CSQDFFTLAP--GTPLWAIRPVHYGKEIVRFTVYCRY-D-NYADSLRFYQLI-----LRRSP------SQ-KKADFCIFPI-----FS--NLD------VDIQFSLKRLPC-DQCPVPTDSSVLEFRV--RD--IGELVPLLPNPC--SPISEGRWQTEDHDGNKILLQ-------
W5LLU2_ASTMX/25-266       --------------VSIHIIADPGQARMIQHAADQVLSWLHPELTLFRVSE-------RAA--------------G-P-PRRS----------KLWQQNPAN------GPSP-QPALAVILFLQ--E-EFGGE--------ES-RE------SLYDHLRQ-PP-WCYHHTERV--NGRG-L----------------LPLSS-TSQDFFTLAP--GTPLWALRQVHYGKEIVRFTVYCRY-E-SYGEQVQLYRVL-----LRCRL------AQ-RKEDFCFCVV-----YA--NRD------LEIQLSFKRMPR-GQKPIPTECAIMEIRV--RD--VGGLVPLLPHPC--TPISDVRWQTEDYDGNRILLQ-------
F7DTM3_CALJA/47-278       --------------VSIHIIADPGESQPLQEAIDKVLAWIHPDLPLFRVSE-------RRA--------------C-R-RRRK----------PPK------------G--S-QPALAVVLFLQ--E-EYGEE--------Q--IL------QLHRTLQQ-PP-WRHHHTERVH-G--R-F----------------LPYLP-CSQDFFTLAP--GTPLWAIRPVHYGKEIVRFTVYCRH-D-NYTDSLRFYELI-----LRRSP------SQ-KKVDFCIFPI-----FS--NLD------VDIQFSLKRLPC-DQSPVPTDSSVLEFRV--RD--IGELVPLLPNPC--SPISEGRWQTEDHDGNKILLQ-------
I3N2K4_ICTTR/10-244       --------------MTVHLLADSGHGSLLQQALDQLLDGICPGMRLFLVSE-------RVR----PVKY----Y-E-R-YHPR----------RSR-----------------FPGMSVLLFLH--E-SRGEQ--------R--LL------RVLDSLQR-PP-WQCYPTQDVQ-G--R-L----------------RPYLL-ANQEFYSLDN--QMPVWGVRQVHCGTEILRVTLYCSF-D-NYEDAIRLYEMI-----LQREA------TL-QKSHFCFFVL-----YT--TEN------LALQLSLKQLPL-GTSVDPKESCVLQFKV--QE--IGQLVPLLPNPC--VPISSTRWQTQDYDGNKILLQ-------
H2REZ8_PANTR/10-244       --------------MTVHLLANSGHGSLLQRTLDQLLDCICPEVRLFQVSE-------RAS----PVKY----C-E-K-SHSK----------RSR-----------------FPGMSVLLFLH--E-SPGED--------R--LF------RVLDSLQH-SP-WQCYPTQDTR-G--R-L----------------CPYFF-ANQEFYSLDS--QMPIWGVRQVHCGSEILRVTLYCSF-D-NYEDAVRLYEMI-----LQREA------TL-QKSNFCFFVL-----YA--SKS------FALQLSLKQLPP-GMSVDPKESSVLQFKV--QE--IGQLVPLLPNPC--IPISSTRWQTQDYDGNKILLQ-------
L9L6B1_TUPCH/10-244       --------------MTIHLLANPGHGLLLQQTLDQLLHCIWPEVRLFLVSE-------RVS----PVKY----D-E-K-YHPR----------RSR-----------------FPGMSVLLFLH--E-NLGEE--------R--LF------RVLDSLQH-SP-WQCYPTQDVQ-R--R-L----------------CPYLL-ANQEFYSLDN--QMPVWGVRQVHCGTEILRVTLCCSF-D-NYEDAVRLYEMI-----LQREV------SV-QKSNFCFFVL-----YA--TES------FALQLSLKQLPL-GMSVDPTDSSVLQFQV--QE--IGQLVPLLPHPC--VPISSTRWQTQDYDGNKILLQ-------
A0A0L8GGG1_OCTBM/73-316   --------------FEVKIFADSSQINMLNTLYRPLINLLDSDLHIIKISE-------NRS----PRC-------S-E-NNSL----------KKQ---DCLRH-VF------VPSFSILIFLLEDG-LLTQQ--------R--FL------EAQFYFQQ-KP-WKFYHQSRIDKR--KAI----------------EFCSD-NMQEFYGTSK--GYPLWGIRRVHYGKEHLRFMLFVSY-D-NWLAMVNFYKVL-----MNSAP------EY-EQDDFCMFTV-----DN--QVH------YDIQFVLKQLPP-HIIPEPLYFVELEFQI--SD--IGILMPHFPNVC--KPMSVHKWCTSDHDGNPLIMS-------
M3Z2T5_MUSPF/46-277       --------------VSIHIIADPGESQPLQEAIDKVLAWIHPDLQLFRVSE-------RRA--------------S-R-RRRK----------PWK------------V--A-QPALAVVLFLQ--E-EYGEE--------Q--IL------QLHRALQR-PP-WRLHHTERVP-G--R-F----------------LPYLP-CSQDFFTLAP--GTPLWAIRPVHYGKEIVRFTIYCRH-D-NYADILKFYELI-----LRRSP------SQ-RKTDFCIFPI-----FS--NLD------VDIQFSLKRLPC-DQTPIPTDSSVLEFRV--KD--IGELVPLLPNPC--SPISEGRWQTEDLDGNKILLQ-------
B3RUD4_TRIAD/50-297       --------------CIIHCEFENGLKKKMERLYRPMLDYINSTRQCISIED----DS-KRS------------F-N-R-SRNS---SS-----SSE-DINQF---DV-GKPK-ILSLGIQLFLH--ECNYGNY--------H------D---NIRNYLQQ-SI-WNIKLNVALS-S--T-Y--IKS-----------CPPND-NLESYVANGP--MMPWWAIRTIHSGKEVIRINLFV---N-DLDNMLQFYEVI-----LRQQP------QI-KRKDFCCFTL-----VR--YPE------FDFQFSLKALNKLSPKPTPTDDFLLEFFH--TG--YSSLVNLLPDCV--TLVSKKCWKIKDPEGNTLLLH-------
A7S8W9_NEMVE/52-289       --------------CTLQIRTQKGEGGFLKNLYRPLLEGIDPTFQFICIEE-------SED-VKYPLTV----W-G-E-NLPR----------SSD--------NFV------CTSLSVVLFLR--E-TFGRL--------S--AL------SMQKNLGA-EP-WRFHHRIELP-L--D--------V---------RPRVT-ARQDFYQAFP--ELPLWAISPVHYGNEHLRFHIVVK----NFNQMKYFYELL-----TGVKP------RG-NSPGFCYFPI-----YT--QKG------LDIQISLKCLPQ--VSPRPSSGYKLQFKV--EN--VGSLAPYCGGPL--LPYGRNSWMTNDPDGNYVILE-------
A0A093QKV8_9PASS/2-236    --------------MTVHLLAHLGHSFLLQQTLDRLLEWICLDIRLFLVSE-------RIT----PLKY----Y-E-R-YRRR----------NCG-----------------FPGISVLLFLH--E-DLGEE--------R--IL------QVHEQFQH-PP-WRYQCAQITN-G--Q-S----------------HPYAP-AHQDFYALDD--RLPVWGIRRVHCGPEILRVTLYCSF-D-NYEDAVRLYEMI-----LQKEA------TV-QKSNFSVFML-----HT--TQH------VAVQLCLKQLPI-GVAAEPRDSSALQFKV--QE--IGQLVPLLPNPC--VPISSTRWQTQDYEGNTILLQ-------
W4YCX1_STRPU/48-285       --------------ITLHFVTDPGESIKLRKLIHPLVKHFDHSFKMFNIAE-------RSR----PNGQ----F-N-K-ANGG----------ARD---V-------------FPALSVMLFLHIDE-DVDDR--------R--IS------TAQEFLAR-KP-WKYHHNSRVP-G--K-Y----------------YLCEP-NFQNFYTTEQ--DMPLWAVRQVHYGKEHLRFMLYASR-E-NWEDMIRFYTLV-----LNRKV------EY-QREDFCYFVT-----HS--RDS------SDIQFALKRIPE-DYSVRPLYTSFLQFKV--RE--VGELVPLLPNSC--SPISPQRWQTTDPDGNVTLIL-------
F7I5Y9_CALJA/10-244       --------------MTVHLLANSGHGSLLQTTLDQLLDCICPEVRLFQVSE-------RAS----PVKY----C-E-K-SHSK----------RSR-----------------FPGMSVLLFLP--K-SLGED--------R--LF------HILDSLQH-SP-WQYYPTQDTR-G--R-P----------------CPYLL-ANQEFYSLDS--QMPIWGVRQVHCGSEILRVTLYCSF-D-NYEDAIRLYEMI-----LQREA------TL-QKSNFCFFVL-----YA--TNS------FALQLSLKQLPP-GMSVDPKDSSVLQFKV--RE--IGQLVPLLPNPC--IPISSTRWQTQDYDGNKILLQ-------
F6WEQ7_MACMU/10-244       --------------MTVHLLANSGHGSLLQRTLDQLLDCICPEVRLFQVSE-------RAS----PVKY----C-E-K-SLSK----------RYR-----------------FPGMSVLLFLH--K-SLGED--------R--LF------RVLDSLQH-SP-WQCYPTQDTW-G--R-L----------------CPYLF-ANQEFYSLDS--QMPIWGVRQVHCGSEILRVTLYCSF-D-NYEDAIRLYEMI-----LQREA------TL-QKNNFCFFVL-----YA--TKS------FALQLSLKQLPP-GMSADPKESSVLQFKV--RE--IGQLVPLLPNPC--IPISSTRWQTQDYDGNKILFQ-------
A0A091JF04_EGRGA/15-248   --------------VSVHIITDPGESKTLQQAIDKLLAWVHPDLQLFQVSE-------RRV--------------P-K-KRRK----------PGK------------AGVS-QPALAIILFLQ--E-EYGEE--------P--IL------QLHETFQR-PP-WRYHHTERVH-G--K-F----------------LPYMP-CSQDFYTLAP--ETPLWAIRPVHYGKEIIRFTIYCRS-E-NFVDILKLYELI-----LKRPA------CQ-KKADFCVFPV-----YS--NME------IDIQFSLKKLLK-GQVPMPTESAVLEFRV--KD--VGQLVPLLPNPC--SPISEGRWQTEDHDGNRILLQ-------
W5L101_ASTMX/11-259       --------------VTMHLLANPGDSLLLQHTLDRLLKWVCPGLRLFHVSE-------RAC----PVRD----Y-A-L-P--P----------VAG-----------------YPSLAVTLFLH--E-SYGEE--------R--IL------RVLDFLQC-PP-WQYHHTESCG-R--T-GQGVHISSTSSPSSALLRPYLL-PSRDFYSLGT--GMPVWGVRPVHCGGEVVRLTLHSCY-D-NYEDTVRLYETV-----LRRRA------EE-QKAGFCWFTL-----MA--ERG------LSLQLALKQLSP-GVRVETCHSAVLQFRV--GE--IGQLVPLLPNPC--SPISATRWQTEDLDGNKILFQ-------
A0A091QAV6_MERNU/14-247   --------------VSVHIITDPGESQTLQQAINKLLAWIHPDLQLFRVSE-------RRV--------------P-R-KGRK----------PGR------------AGVS-QPALAVVLFLQ--E-EYGEE--------P--IL------QLHETFQR-AP-WRYHHTERVQ-G--R-F----------------LPYMP-CSQDFYTLAP--ETPLWAIRPVHYGKEIVRFTIYCRS-E-NFADNLKLYELV-----LKRPV------CQ-KKTDFCVFPV-----YS--NME------IDIQFSLKRLPK-GQAPTPTESAVLEFRV--KD--VGQLVPLLPNPC--SPISEGRWQTEDHDGNRILLQ-------
F124B_HUMAN/10-244        --------------MTVHLLANSGHGSLLQRTLDQLLDCICPEVRLFQVSE-------RAS----PVKY----C-E-K-SHSK----------RSR-----------------FPGMSVLLFLH--E-SPGED--------R--LF------RVLDSLQH-SP-WQCYPTQDTR-G--R-L----------------CPYFF-ANQEFYSLDS--QLPIWGVRQVHCGSEILRVTLYCSF-D-NYEDAIRLYEMI-----LQREA------TL-QKSNFCFFVL-----YA--SKS------FALQLSLKQLPP-GMSVDPKESSVLQFKV--QE--IGQLVPLLPNPC--MPISSTRWQTQDYDGNKILLQ-------
A0A0P7UF47_9TELE/19-276   --------------MTMHLLANPGDSLLLQLTVDRLLKWVCPGLRFFHVSE-------RAC----PLRD----Y-TRL-PSSP----------VAG-----------------YPSLAVTLFLH--E-SYGEE--------R--IL------RVLDFLQR-PP-WYYHHTESCR-G--R-AGGIHIASAASPTDALLRPYLL-PSRDFYSLGQ--GMPVWGVRPVHCGSETLRVTLHSHY-D-NFEDAVRLYETV-----LRQQA------EE-QKPGFCWFSL-----PT--GLGPESESRLCFQLALKQLSP-GVRVEPCDSAVLQFRV--EE--IGQLVPLLPNPC--TPISATRWQTCDLDNNKILFQ-------
A0A099ZHP3_TINGU/15-248   --------------VSVHIITDPGESKTLQQAIDKLLAWIHPDLQLFRVSE-------RRV--------------A-Q-KRRK----------PSK------------AGVS-QPALAIVLFLQ--E-EYGEE--------P--IL------QLHESFQR-PP-WHYHHTERVR-G--K-F----------------LPYMP-CSQDFYTLAP--GTPLWAIRPVHYGKEIIRFTIYCRS-E-NFVDILKLYELI-----LKRPV------CQ-KKTDFCVFPI-----YS--NMD------IDIQFSLKKLPK-GQIPAPTESAVLEFRV--KD--VGQLVPLLPNSC--SPISEGRWQTEDHDGNRILLQ-------
S7NM16_MYOBR/10-244       --------------MTVHLLASSGQGALLQQALDQLLGCLCPEVRLFMVSE-------RVS----AVKN----Y-D-K-CHPK----------RSR-----------------FPGMSVLLFLH--H-SRGEE--------R--LL------RVLHSLRQ-WP-WQCYPALSLQ-G--G-P----------------CPYSL-AGQEFYTLDH--HMPVWGVRQVHCGTEVLRVTLYCTF-D-NYEDAISLYEMI-----LQREA------TP-QKSNFCFFVL-----YA--TES------FALQLSLKQLPL-GMSVDPKESSVLQFKV--QE--IGQLVPLLPHPC--VPISRTRWQTQDYDGNKILLQ-------
U3K1A3_FICAL/15-248       --------------VSVHIITDPGESKTLQQAIDKLLAWIHPDLQLFRVSE-------RRV--------------P-R-KRRK----------PAK------------AGVS-QPALAVILFLQ--E-EYGEE--------P--IL------QLHETFQR-PP-WHYHHTELMH-G--K-F----------------LPYMP-CSQDFYTLAP--DTPLWAIRPVHYGKEMIRFTIYCRS-E-NFVDILKLYELI-----LKRPM------CQ-KKADFCVFPV-----YS--NME------IDIQFSLKKLPK-GQVPVRTESAVLEFRV--KD--VGQLVPLLPNPC--SPISEGRWQTEDHDGNRILLQ-------
A0A2C9M8V9_BIOGL/23-271   --------------ASLTIVVPNGRQKDMHRILKPFLKSVECLETYLHIQE-------ADS----VAHL----L-G-K-TSSH-VVPH-Y---SVQ-------G----DEMS-SPSLAVIVFLP----EFGPK--------S--VD------NVRQKFRK-LP-WRHHHTIQLQ----K-A-G--------------SSNVL-GKHEFYSLSR--QLPLWSVGISPHNVGYVRFNLFVR----RFNAMVEFYRLI-----TGTEM------ES-RKPGFSMFSIGKFRPCE--NAS-THQ--TVCELVLKHCPQ--VSPYPLKDAFLTFPV--HN--LKSLLAILPSRP--QMTAPNNYLVHDPDGNALLLY-------
A0A093CKV9_9AVES/2-236    --------------MTVHLLANSGHSSLLQQTLDQLLEWICPDIRLFLVSE-------RVT----PLRY----Y-E-R-YRKR----------SCG-----------------FPGISVLLFLH--E-DLGEE--------R--IF------QVHELFQH-PP-WRYQCAQFAN-G--Q-S----------------HPYAA-AHQDFYGLDD--QMPVWGIRRVHCGPEILRVTLYCSF-D-NYEDAVRLYEMI-----LQKEA------TM-QKSNFCVFVL-----YV--TQN------IAVQLCLKQLPI-GVAAEPKESSALQFKV--RE--MGQLVPLLPNPC--VPISSTRWQTQDYEGNTILLQ-------
A0A2I4C0W5_9TELE/64-313   --------------MNLHLLANPGDSLLLQQTLDHLLHWLCPSLCIFHVSE-------RAS----PVRA----H-T---HLCL----------VSG-----------------YPSLAITFFLH--E-AYGEE--------R--IL------KVLDFFQR-PP-WQYHHTENCG-G--X-TGGVHITSSGLSSDPLLRPYLL-PSRDFYSLGV--GMPVWGVRPVHCGGETLRVTLFSSY-D-NYEDAVRLYETV-----LQRXA------EQ-QKMGFCWFTV-----HT--EPG------LCLQLALKQLPP-GVRVEPCSSAVLQFSV--EE--IGQLVPLLPNPC--XPISTTRWQTEDLDGNKVLFQ-------
G1LZX6_AILME/46-277       --------------VSIHIIADPGESQPLQEAIDKVLAWIHPDLQLFRVSE-------RRA--------------S-R-RRRK----------PWK------------V--A-QPALAVVLFLQ--E-EYGEE--------Q--IL------RLHRTLQR-PP-WRHHHTERVP-G--R-F----------------LPYLP-CSQDFFTLAP--GTPLWAIRPVHYGKEIVRFTIYCRH-D-NYADILKFYELI-----LRRSP------SQ-RKTDFCIFPI-----FS--NLD------VDIQFSLKRLPC-DQTPVPTDSSVLEFRV--KD--IGELVPLLPNPC--SPISEGRWQTEDLDGNKILLQ-------
A0A096NP22_PAPAN/47-278   --------------VSIHIIADPGESQPLQEAIDKVLAWIHPDLPLFRVSE-------RRA--------------C-R-RRRK----------PPK------------G--A-QPALAVVLFLQ--E-EYGEE--------Q--IL------QLHRTLQQ-PP-WRHHHTERVH-G--R-F----------------LPYLP-CSQDFFTLAP--GTPLWAIRPVHYGKEIVRFTVYCRH-D-NYADSLRFYELI-----LRRSP------SQ-KKADFCIFPI-----FS--NLD------VDIQFSLKRLPC-DQSPVPTDSSVLEFRV--RD--IGELVPLLPNPC--SPISEGRWQTEDHDGNKILLQ-------
H3BDA9_LATCH/10-244       --------------MCVHFLANPGEALLLQQTFDHLLNQMCPEVHLFYVSQ-------RAA----PVKY----C-M-M-YQGK----------KTD-----------------YPSMSIILFLH--E-DFGEE--------R--IL------QVHDFFQH-SP-WQYHHSESAT-G--R-----------------VVPYML-ASHNFYSVDD--NMPIWAIRQVHYGAEILRVTLNCRF-D-NYEDTVRLYEMI-----LQKDA------IV-EKSNFCFFTV-----YS--SKN------FCIQLSLKQLPP-GISVNLKESAVLQFRV--KE--IGQLVPLLPNPC--VPISSTRWQTEDYDGNKILFQ-------
A0A1S3SXJ7_SALSA/48-299   --------------MSMHLLANPGDSLLLQHTLDRLLRWVCPSLCLFHVSE-------RAC----PLRD----Y-ARS-RLCP----------VAG-----------------YPSLAVTVFLH--E-AYGEE--------R--IL------RVLDFLQR-PP-WQYHHTESCG-G--R-TGGVHITSSTSPANALLRPYLL-PSRDFYSLGT--GMPVWGVRPVHCGGEMLRVTLYSSY-D-NFDDAVRLYETV-----LQRQV------EE-QKTGFCWFTL-----YT--EPG------LCLQLALKQLSP-GVRVEACNSAVLQFRV--EE--MGQLVPLLPNPC--TPISAIRWQTEDLDGNKILFQ-------
A0A226PCG8_COLVI/47-280   --------------VSVHIITDPGESKTLQQAIDKLLAWIHPELQLFRVSE-------RRV--------------S-K-KHRK----------PGK------------PGVS-QPALAVILFLQ--E-EYGEE--------P--IL------QLHETFQR-PP-WHYHHTERVH-G--K-F----------------LPYMP-CSQDFYTLAP--ETPLWAIRPVHYGKEIIRFTIYCRN-E-NFVDILKFYELI-----LKRPV------CQ-KKADFCVFPV-----YS--NME------IDIQFSLKKLPK-GHVPMPTESAVLEFRV--KD--VGQLVPLLPNPC--SPISEGRWQTEDHDGNRILLQ-------
A0A2K5JW78_COLAP/60-291   --------------VSVHIIADPGESQPLQEAIDKVLAWIHPDLPLFRVSE-------RRA--------------C-R-RRRK----------PPK------------D--A-QPALAVVLFLQ--E-EYGEE--------Q--IL------QLHRTLQQ-PP-WRHHHTERVH-G--R-F----------------LPYLP-CSQDFFTLAP--GTPLWAIRPVHYGKEIVRFTVYCRH-D-NYADSLRFYELI-----LRRSP------SQ-KKADFCIFPI-----FS--NLD------VDIQFSLKRLPC-DQSPVPTDSSVLEFRV--RD--IGELVPLLPNPC--SPISEGRWQTEDHDGNKILLQ-------
A0A2K5NFZ1_CERAT/47-278   --------------VSIHIIADPGESQPLQEAIDKVLAWIHPDLPLFRVSE-------RRA--------------C-R-RRRK----------PPK------------G--A-QPALAVVLFLQ--E-EYGEE--------Q--IL------QLHRTLQQ-PP-WRHHHTERVH-G--R-F----------------LPYLP-CSQDFFTLAP--GTPLWAIRPVHYGKEIVRFTVYCRH-D-NYADSLRFYELI-----LRRSP------SQ-KKADFCIFPI-----FS--NLD------VDIQFSLKRLPC-DQSPVPTDSSVLEFRV--RD--IGELVPLLPNPC--SPISEGRWQTEDHDGNKILLQ-------
H2UBD1_TAKRU/10-252       --------------VSVHLIADPGEGEILQRAADSILACVHPELQLFRISE-------RAS--------------L-S-QRPR----------AGQHRNGDL------GPAC-QPALAVILFLQ--E-ACGGE--------EE-VL------MLHRTLQR-PP-WRYHHTEQVS-NGRR-M----------------LPLTP-CSQDFFTLSP--GTPLWAVRQVHYGKEIVRFTVYCQH-E-NYGDMVRLYKLL-----LQRRV------AQ-KKEDFCFFVV-----YS--NPE------MEIQLSFKRLPR-GQKPVVLESAVMEVRV--RD--VGALVPLLPHPC--GPISEVRWQTEDYDGNKILLQ-------
A0A2I3M404_PAPAN/47-278   --------------VSIHIIADPGESQPLQEAIDKVLAWIHPDLPLFRVSE-------RRA--------------C-R-RRRK----------PPK------------G--A-QPALAVVLFLQ--E-EYGEE--------Q--IL------QLHRTLQQ-PP-WRHHHTERVH-G--R-F----------------LPYLP-CSQDFFTLAP--GTPLWAIRPVHYGKEIVRFTVYCRH-D-NYADSLRFYELI-----LRRSP------SQ-KKADFCIFPI-----FS--NLD------VDIQFSLKRLPC-DQSPVPTDSSVLEFRV--RD--IGELVPLLPNPC--SPISEGRWQTEDHDGNKILLQ-------
F7ETC2_XENTR/43-275       --------------VSIHIIADPGESKCLQEAIDRLLVWIHPDLQLFCVSE-------RRV--------------L---KKKK----------PSK------------SFAS-HPALAIILFLQ--E-DYGEE--------Q--IL------HLHKCFQK-PP-WQFHHTERVH-G--K-F----------------LPYMP-CNQDFFTLAN--GTPLWAIRQVHYGKEIIRFTIYCSY-E-NFADMMKMYELI-----IKKRV------WR-KKTDFCVFPV-----YS--NMD------FDIEFSLKRLVK-GQKPVPLESSLLEFRV--RD--FGQLIPLLPNQC--SPISEGRWKTEDHDGNKILLQ-------
A0A2C9KT26_BIOGL/25-265   --------------ITLGIFTDAYDNFSVGHQYQSVIDLVDPSLKLFCETE-------REV----PFNS--------N-SPQN----------DSS----------F------TPSLALMLFLR--G-SDADDNVNSEDQFR--LR------NAMHIFQH-PP-WRFHHSEKVN-Q--E-H----M-----------NALPQ-NSQDFYLLAP--DLPLWALRQVHYGREHIRYVLYTQD-D-SWADQVQFYSLL-----IGLKP------EL-LRADFCLFTL-----YA--NEH------YDVQFALKKQPG-NVQTLA--GVQIQIKV--KD--IGQLVPLFPNVC--RPISDVHWETMDHDGNIVVLN-------
M3WKE0_FELCA/30-261       --------------VSIHIIADPGESQPLQEAIDKVLAWIHPDLQLFRVSE-------RRA--------------P-R-RRRK----------PPK------------V--A-QPALAVVLFLQ--E-EYGEE--------P--IL------QLHRTLQR-PP-WRHHHTERVP-R--R-L----------------LPYLP-CSQDFFTLAP--GTPLWAIRPVHYGKEIVRFTIYCRH-D-NYADILKFYELI-----LRRSP------SQ-KKTDFCIFPI-----FS--NLD------VDIQFSLKRLPC-DQTPVPTDSSVLEFRV--KD--IGELVPLLPNPC--SPISEGRWQTEDLDGNKILLQ-------
A0A093FT74_GAVST/2-236    --------------MTVHLLTNLGRSSLLQQTLDRLLEWICPDVRLFLVSE-------RVT----PLKY----Y-E-R-YCKR----------SCG-----------------FPGISVLLFLH--E-DLGEE--------R--IF------QVHELFQH-PP-WRYQCAQIAD-R--R-S----------------HSYAP-AHQDFYGLDD--QMPVWGIRRVHCGPEILRVTLYCSF-D-NYEDAVRLYEMI-----LQKEA------TM-QKSNFCVFVL-----YA--TRN------IAVQLCLKQLPI-GVAAEPKEASALQFRV--QE--IGQLVPLLPNPC--IPISSTRWQTQDYEGNTILLQ-------
E7FBV6_DANRE/33-280       --------------VTMHLLTNPGDSLLLQHTLDCLLKWVRPGLRLFHVSE-------RAC----PIHA----Y-DRT-NLCP----------ASG-----------------YPSHAVTIFLH--E-SYGEE--------R--IL------RVLEFLQC-PP-WQYHHTESCG-A--K-ESGVYITSSST----LLKPYFM-PSRDYYSLGT--GMPVWGVRSVHYGEELVRVTLHSSF-D-NYEDIVRLYETV-----LQKRA------EE-QKPGFCWFTL-----LA--EQG------FSLQLAIKQLSP-GVRVEPCQSAVLQFRV--RE--IGQLVPLLPNTC--SPISATRWHTEDLDGNKILFQ-------
G3TAP1_LOXAF/13-244       --------------VSIHIIADPGESQHLQEAIDKVLAWIHPDLQLFRVSE-------RRA--------------W-R-RRKK----------AAE------------A--A-QPALAVVLFLQ--E-EYGQE--------Q--IL------QLHRTLQR-PP-WHFHHAERVP-G--R-L----------------LPYLP-CSQDFFTLAP--GTPLWAIRPVHYGKEIVRFTVYCRH-E-NYADTLKFYELI-----LQRSP------SQ-RKTDFCIFPI-----FS--NLD------VDIQFSLKRLPR-EQTPVPTDSSVLEFRV--KD--LGQLVPLLPNPC--SPISEGRWQTEDHDGNKILLQ-------
M4B0Q5_XIPMA/10-252       --------------VSVHLISDPGQGKFLQRAADAVLAWVHPELQLFKVSE-------RAS--------------T-S-QRTW----------PKRHQNGVP------SAGP-QPAVAVILFLQ--E-MYGGE--------GQ-IL------TLQRTLQR-PP-WRYHHTEKVS-NGRS-M----------------LPLTP-CSQDFFVLSP--GTPLWAVRQVHYGKEIVRFTVYCRH-E-NYVDMVRLYKLL-----LQRRV------AQ-KKEDFCFFVV-----YS--NPD------MEIQLSFKRLPR-GQSPVVLDSAVMEVRV--RD--VGVLVPLLPHPC--SPISDVRWQTEDYDGNKILLQ-------
A0A1S3SXJ2_SALSA/19-270   --------------MSMHLLANPGDSLLLQHTLDRLLRWVCPSLCLFHVSE-------RAC----PLRD----Y-ARS-RLCP----------VAG-----------------YPSLAVTVFLH--E-AYGEE--------R--IL------RVLDFLQR-PP-WQYHHTESCG-G--R-TGGVHITSSTSPANALLRPYLL-PSRDFYSLGT--GMPVWGVRPVHCGGEMLRVTLYSSY-D-NFDDAVRLYETV-----LQRQV------EE-QKTGFCWFTL-----YT--EPG------LCLQLALKQLSP-GVRVEACNSAVLQFRV--EE--MGQLVPLLPNPC--TPISAIRWQTEDLDGNKILFQ-------
I3MXY8_ICTTR/28-259       --------------VSIHIIADPGESQPLQEAIDKVLAWIHPDLPLFRVSE-------RRA--------------G-R-RRRK----------PPK------------G--A-QPALAVVLFLQ--E-EYGEE--------Q--IL------QLHRMLQR-PP-WRHHHTERVQ-G--R-F----------------LPYLP-CSQDFFTLAP--GTPLWAIRPVHYGKEIVRFTIYCRH-D-SYADSLQLYELI-----LRRSP------SQ-RKADFCIFPI-----FS--NLD------VDIQFSLKRLPC-DQNPVPTDSSLLEFRV--KD--IGELVPLLPNPC--SPISEGRWQTEDHDGNKILLQ-------
S9XBL8_CAMFR/67-294       ------------------ELSVEEAQDPFLEAIDKVLAWIHPDLRLFRVSE-------RRA--------------P-R-RRRK----------APK------------A--A-QPALAVVLFLQ--E-EYGEE--------Q--IL------QLHRTLQR-PP-WRHHHTERVP-S--R-F----------------LPYLP-CSQDFFTLAP--GTPLWAIRPVHYGREIVRFTIYCRH-D-NYADILKFYELI-----LRRSP------SQ-RKTDFCIFPV-----FS--NLD------VDIQFSLKRLPR-DQAPVPTDSSVLEFRV--KD--IGELVPLLPNPC--SPISEGRWQTEDHDGNKILLQ-------
G3SK63_GORGO/47-278       --------------VSIHIIADPGESQPLQEAIDNVLAWIHPDLPLFRVSE-------RRA--------------S-R-RRRK----------PPK------------G--A-QPALAVVLFLQ--E-EYGEE--------Q--IL------QLHRTLQQ-PP-WRHHHTEQVH-G--R-F----------------LPYLP-CSQDFFTLAP--GTPLWAIRPVHYGKEIVRFTVYCRY-D-NYADSLRFYQLI-----LRRSP------SQ-KKADFCIFPI-----FS--NLD------VDIQFSLKRLPC-DQCPVPTDSSVLEFRV--RD--IGELVPLLPNPC--SPISEGRWQTEDHDGNKILLQ-------
A0A287BQN6_PIG/76-307     --------------VSIHIIADPGESRPLQEAIDKVLAWIHPDLQLFRVSE-------RRA--------------S-R-RRRK----------APK------------A--A-QPALAVVLFLQ--E-EYGEE--------Q--IL------QLHRTLQR-PP-WRHHHTERVP-G--R-F----------------LPYLP-CSQDFFTLAP--GTPLWAIRPVHYGKEIVRFTIYCRH-D-NYADILKFYELI-----LRRSP------SQ-RKTDFCIFPI-----FS--NLD------VDIQFSLKRLPC-DQTPVPTDSSVLEFRV--KD--IGELVPLLPNPC--SPISEGRWQTEDHDGNKILLQ-------
H3AG67_LATCH/23-256       --------------VSVHIITDPGNARTFQNAIDNLLAWINPELQLFRVSE-------RGI--------------C-K-KQKK----------SCS------------GIVV-QPALAVILFLQ--E-EYGEE--------Q--IL------QLYKSFQQ-PP-WRYHHTEHVQ-G--K-I----------------LPYMP-CNQDFFTLAN--GTPLWAIRQVHYGKEIVRFTIYCSY-E-NFADMVRLYKMI-----VKKEG------CQ-RKLDFCFFTV-----YS--NMD------IEIQFSLKRLPK-GQYPTPTESAVLEFRV--KD--IGQLVPLLPNPC--TPISEVRWQTEDYDGNKILLQ-------
M3YZ30_MUSPF/10-244       --------------MIVHLLANSGHGSLLQQTLDQLLDCICPDVRPFLVSE-------RVS----PVKY----Y-D-K-CHSK----------RSR-----------------FPGMSVLLFLP--K-SVGEE--------R--LF------RVLDSLQH-WP-WQCYSAPNAQ-G--R-P----------------CPYPP-SNQEFYSLDS--QMPVWGVRQVHHGAEILRVTLYCSS-D-NYDDAIRLYELI-----LQKEA------TV-QKSDSCVFVL-----YA--TES------FALQLSLTQLPL-GMSVDPRESSVLQFKV--QE--IGQLVPLLPHPC--VPISRTRWQTQDYDGNKILLQ-------
A0A1U8DHD5_ALLSI/43-276   --------------VSVHIITDPGESKILQQAIDKLLAWIHPDLQLFRVSE-------RRI--------------A-R-KRRK----------SIK------------AAVS-QPALAVILFLQ--E-DYGEE--------P--IL------QLHEAFQR-PP-WHYHHREQVH-G--K-F----------------LPYLP-CSQDFFTLAQ--GTPLWAIRPVHYGKEIIRFTIYCRN-E-NFVDMLKLYELI-----LKRPV------CQ-KKADFCVFTV-----YA--NMD------IDIQFSLKRLPK-GQIPTLTESAVLEFRV--KD--VGQLVPLLPNPC--SPISEGRWQTEDHDGNKILLQ-------
F124B_BOVIN/10-244        --------------MTVHLLANAGQGLLLQQTLDQLLDCICPDIRLFLVSE-------RAS----PVKY----Y-D-K-CHSK----------RSR-----------------FPGMSVLLFLK--E-NLGEE--------R--LF------HVLDSLQH-WP-WQCYPTQNAQ-G--R-P----------------CPYIL-ANQEFYSLDS--QMPIWGVRQVHCGTEILRVTLYCSF-D-NYEDAIRLYAMI-----LQREA------TL-QKSNFCFFVL-----YS--TET------FALQLSLKQLPL-GTSVDPKEASVLQFKV--QE--IGQLVPLLPHPC--VPISRTRWQTQDYDGNKILLQ-------
A0A1L8GAR8_XENLA/10-243   --------------LTVHLLANSGDSLAFQLAVDRLLHRICPDVPLFLVSE-------RAA----AIKL----Y-E---CQKQ----------RPE-----------------FPGISVTLFLR--E-DLGEE--------R--LD------LLQGFFQL-PP-WTHLITDFQQ-G--R-C----------------CPVKV-PLCDYYSLDP--HMPVWEIRHVHYGTEIVRLTVYCSC-D-NYEDAVRLYETI-----LQKEA------TS-QKVGFCFFVL-----FS--TRH------VSVQLSLKQLHP-GISVQVKGACALQFDV--HA--VGQLVPLLPYPC--VPISDTRWQTQDYDGNKILLL-------
A0A0F8AI74_LARCR/55-304   --------------MNLHLLSNPGDSLLLQHTLDRLLRWLCPSLRIFHVSE-------RAS----PFRS----Y-T---RLCP----------VAG-----------------YPSLAITFFLH--E-AYGEE--------R--IL------KVLDFFQR-PP-WQYHHTESCG-R--R-TGGIHITSSSSPANALMRPYLL-PSRDFYSLGA--GMPVWGVRPVHCGGEILRVTLYSGY-D-NYEDAVRLYETV-----LQRQA------EE-QKTGFCWFTL-----HT--EPG------LCLQLALKQLSP-GVRVEPCNSAVLQFSV--EE--IGQLVPLLPNPC--TPISTTRWQTEDLDGNKVLFQ-------
A0A1V4J4U0_PATFA/19-252   --------------VSVHIITDPGESKTLQQAIDKLLAWIHPDLQLFRVSE-------RRV--------------P-K-KRRK----------PCK------------AGVS-QPALAVILFLQ--E-EYGEE--------P--IL------QLHETFQR-PP-WRYHHTEKVH-G--K-F----------------LPYMP-CSQDFYTLAP--ETPLWAIRPVHYGKEIIRFTIYCRS-E-NFVDILKLYELI-----LKRPV------CQ-KKEDFCVFPV-----YS--NME------IDIQFSLKKLPK-GQVPIPTESAVLEFRV--KD--VGQLVPLLPNPC--SPISEGRWQTEDHDGNRILLQ-------
D2H9R1_AILME/10-244       --------------MTVHLLAHSGHGLLLQQTLDQLLDCICPDVRPFLVSE-------RVS----PVKC----Y-D-K-CHSK----------RSR-----------------FPGMSVLLFLH--E-SLGEE--------R--LF------RVLDSLQH-WP-WQCYPAPNAQ-G--R-P----------------CPYVL-ANQELYSLDS--QMPVWGVRQVCCGIQILRVTVYCSF-D-NYEDAIRLYELI-----LQKEA------TA-RKSNFCFFVL-----HA--TER------FALQFSLEQLPL-GMSVEPKESSVLQFKV--QE--IGQLVPLLPHPC--VPISRTRWQTQDYDGNKILLQ-------
G5AYD3_HETGA/10-100       --------------MTIHLLADSGHGLLLQQALDRLLDCICPEMRLFLVSE-------RVR----PVKY----H-E-Q-CPPR----------RSR-----------------FPGMSVLLFLH--E-SLGGE--------R--LL------RILESLQQ-PP-WQCYPPX----------------------------------------------------------------------------------------------------------------------------------------------------------------------------------------------------------------
G3TSL0_LOXAF/10-244       --------------MTVHLLANSGHGSLLQRTLDQLLDGICPEVRLFLVSE-------RVS----PVKS----Y-E-K-YHSK----------RSR-----------------FPGMSVLLFLH--E-SLGEE--------R--IF------HILDSLQH-SP-WQCYPTQNTH-G--R-L----------------CPSLL-ANEEFYSLDN--QMPVWGVRQVHCGTEILRVTLYCSF-D-NYEDAIRLYEMI-----LQKEA------TS-QKSNFCFFVL-----YS--TAT------FALQLCLKQLPL-GMSVDPKESSVLQFKV--QE--IGQLVPLLPNPC--IPISSTRWQTQDYDGNKILLQ-------
H3C0S8_TETNG/43-273       --------------VSVHLIADPGEGRILQRAADSILACVHPDLQLFRVSQ-------RQS--------------A-E-L----------------------------GPAR-QPALALILFLQ--E-ACGGE--------EEELL------ALRRALRR-PP-WRYHHTETVS-S-RR-M----------------LPLSP-GSQDFFTLAP--GTPLWALRQVHYGREIVRFTVYCQH-Q-NYGDTVRLYRLL-----LRRRV------WQ-RKEDFCFFLL-----YS--NPR------LEIQLSFKRLPP-GRRPAVLESALLEVRV--RD--VGALVPLLPRPC--SPISQVRWRTEDYDGNQILLQ-------
G3ICS2_CRIGR/10-244       --------------LTVHLLADTGNGSLLQQALDQLLDCICPEVRLFLVSE-------RAR----PVNY----H-E-K-YHPR----------RAR-----------------FPGMSVLLFLQ--E-SLGQE--------R--LF------RVLDFLQH-SP-WQGFPTQHAQ-G--R-P----------------CPYLP-ANQEFYSLHH--QMPVWGMRPVHCGTDTLRVTLYCSF-D-NYEDAIRLYEMI-----LQRDA------TV-QKSNFCFFVL-----YA--TEG------FSLQLSLKQLPL-GMPVDPKESSVLQFKV--QE--IGQLVPLLPNPC--VPISSTRWQTQDYDGNKILLQ-------
A0A218USW7_9PASE/44-277   --------------VSVHIITDPGESMTLQQAIDKLLAWIHPDLQLFRVSE-------RRV--------------P-R-KRRK----------PAK------------AGVS-QPALAVILFLQ--E-EYGEE--------T--IL------QLHETFQR-PP-WHYHHTELLH-G--K-F----------------LPYMP-CSQDFYTLAP--ETPLWAIRPVHYGKEMIRFTIYCKN-E-NFLDILKLYELI-----LKRPM------CQ-KKADFCVFPV-----YS--NME------IDIQFSLKKLPK-GQVPVRTESAVLEFRV--KD--VGQLVPLLPNPC--SPISKGRWQTEDHDGNRILLQ-------
A0A1L8HIQ7_XENLA/43-275   --------------VSIHVITDPGESRCLQEAIDRLLAWIHPDLQLFRVSE-------RRV--------------S---KKRK----------PVK------------SFVS-HPALAIILFLQ--E-AYGED--------Q--IL------HLHKCFQK-PP-WQFHHTERVH-G--K-F----------------LPYMP-CNQDFFILAN--GTPLWAIRQVHYGKEIIRFTIYCSY-E-NFADMMKMYELI-----LKKRV------WR-KKTDFCVFPV-----YS--NMD------FDIEFSLKRLAK-GQKPVPLESSLLEFRV--RD--FGQLIPLLPNQC--SPISEGRWKTEDHDGNKILLQ-------
A0A0Q3UQ28_AMAAE/25-258   --------------VSVHIITDPGESKTLQQAIDKLLAWIHPDLQLFRVSE-------RRA--------------P-K-KHRK----------PGK------------AGVS-QPALAIILFLQ--E-EYGEE--------P--IL------QLHKTFQR-PP-WHYHHTEQVH-G--K-F----------------LPYMP-CSQDFYTLAP--ETPLWAIRPVHYGKEIIRFTIYCRS-E-NFADILKLYELI-----LKRPV------CQ-KKTDFCVXPV-----YS--NME------IDIQFSLKKLPK-GQVPXPTESAVLEFRV--KD--VGQLVPLLPNPC--SPISEGRWQTEDHDGNRILLQ-------
G1N0E1_MELGA/9-242        --------------MTVHLLANSGYSAFLQQALDRLMEWICPDVRLFFVSD-------RVA----PLKY----Y-E-K-YQRR----------NCS-----------------FPGISVFLFLH--E-DLGEE--------R--IL------QVQDLLQR-PP-WHYQRVP-TW-A--R-S----------------PPHTP-APQDFYGLDD--QMPVWGIRRVSCSPEILRVTLYCSF-D-NYDDAVGLYEMI-----LRKEA------TI-RKSNFCVFVL-----YA--TKT------FAVQLCLKQLPI-GMAAEPKESSLLQFKV--QE--MGQLVPLLPNPC--IPISRTRWQTQDYEGNKILLQ-------
F1M0D2_RAT/45-276         --------------VSIHIIADPGESQPLQEAIDKVLAWVHPDLPLFRVSE-------RRT--------------S-R-RRRK----------SPK------------G--A-QPALAVVLFLQ--E-EYGEE--------Q--IL------QVHRVLQQ-PP-WRHHHTERVH-G--R-F----------------IPYLP-CSQDFFTLAP--GTPLWAIRPVHYGKEIVRFTIYCRH-N-SYADSLRFYELI-----LRRSP------SQ-RKADFCIFPI-----FS--NLD------VDIQFSLKRLPC-DQKPVPTDSSVLEFRV--KD--IGQLVPLLPNPC--SPISEGRWQTEDHDGNKILLQ-------
H2NJX8_PONAB/47-278       --------------VSIHIIADPGESQPLQEAIDNVLAWIHPDLPLFRVSE-------RRA--------------C-R-RRRK----------PPK------------G--A-QPALAVVLFLQ--E-EYGEE--------Q--IL------QLHRTLQQ-PP-WRHHHTEQVH-G--R-F----------------LPYLP-CSQDFFTLAP--GTPLWAIRPVHYGKEIVRFTVYCRH-D-NYADSLRFYQLI-----LRRSP------SQ-KKADFCIFPI-----FS--NLD------VDIQFSLKRLPC-DQCPVPTDSSVLEFRV--RD--IGELVPLLPNPC--SPISEGRWQTEDHDGNKILLQ-------
F1P5E4_CHICK/29-262       --------------VSVHIITDPGESKTLQQAIDKLLAWIHPELQLFRVSE-------RRV--------------S-K-KHRK----------PDK------------AGVS-QPALAVILFLQ--E-EYGEE--------P--IL------QLHETFQR-PP-WHYHHTERVH-G--K-F----------------LPYMP-CSQDFYTLAP--ETPLWAIRPVHYGKEIIRFTIYCRN-E-NFVDILKFYELI-----LKRPV------CQ-KKADFCVFPI-----YS--NME------IDIQFSLKKLPK-GHVPMPTESAVLEFRV--KD--VGQLVPLLPNPC--SPISEGRWQTEDHDGNRILLQ-------
A0A2B4SY73_STYPI/114-359  --------------CTLEIRLPRDEVPKVKSLYSPLLQWIDPTFQLLHIEE-------SNK-KSF-ITW----F-E-Q-DGPK-EKASKSHL-SRH--------HLN------TQSLSVVLFLH--EESKCQL--------N--AE------FAKGYLQS-PP-WGFHHKIELA-N--P--------K---------DMRTV-ARQDYYGSSP--DLPLWTVCSVHYGNEQLRFNIFVK----NFEKMKEFYGVL-----TGCET------SA-SKPGFCSFDL-----YS--QPG------LEIKLSLKYSPC--LQPHASQLSALNFNI--RN--VLYIKQKLRLTL--IPNGDNTWLARDPDGNAIILS-------
G1RF52_NOMLE/10-244       --------------MTVHLLANSGHGSLLQRTLDQLLDCICPEVRLFQVSE-------RAS----PVKY----C-E-K-SHSK----------RSR-----------------FPGMSVLLFLQ--E-SPGED--------R--LF------RVLDSFQH-SP-WQCYPTQDTR-G--R-L----------------CPYLF-ANQEFYSLDS--QMPIWGVRQVHCGSEILRVTLYCSF-D-NYEDAIRLYEMI-----LQREA------TL-QKSNFCFFVL-----YA--SKS------FALQLSLKQLPP-GMSVDPKESSVLQFKV--QE--IGQLVPLLPNPC--IPISSTRWQTQDYDGNKILLQ-------
F7DQ23_HORSE/10-244       --------------MTVHLLANSGHGSLLQQTLDQLLDCICPEVRLFLVSE-------RVS----PVKY----Y-D-R-CHSK----------RSR-----------------FPGMSVLLFLQ--E-RLGGE--------R--LF------RVLDSLQH-WP-WQCYPAQNAP-G--R-L----------------CPYIL-ANQEFYSLDN--QMPVWGVRQVHCGAEILRVTLYCSF-D-NYEDAIRLYEMI-----LQREA------TL-QKSNFCFFVL-----YA--TES------FALQLSLKQLPL-GMSVDPKESSVLQFKV--QE--IGQLVPLLPHPC--VPISRTRWQTQDYDGNKILLQ-------
K7FGA9_PELSI/27-261       --------------MTVHLLATSGQSLLLQQTLDRLLKWICLDVRLFLVSE-------RVT----PVKY----Y-E-K-YHQN----------SSG-----------------FPGMSILLFLH--E-AFGEE--------R--IF------QVRDFFQH-PP-WQCYHMQCAN-G--K-L----------------YPCAS-TSQEFYSLDE--HMPVWGVRQVHYGTEILRVTLYCSF-E-NYDDAIRLYEMI-----LQKEA------TL-QKNNFCVFAL-----YA--TQS------IAVQLCLKQLPP-GLSVELKESSVLQFKV--HE--IGQLVPLLPNPC--VPISSTRWQTQDYEGNKILLQ-------
H2Y2E3_CIOIN/39-122       --------------ITMHVITEQGQSEAVKKSFKNLTERLDPTFDVVCVSE-------SSS----QSKM--------K-DKRN--AST-----TPQ-----------------VPALAVILFFM--C-DVASE--------D--PV------EAAKMKRS-D-------------------------------------------------------------------------------------------------------------------------------------------------------------------------------------------------------------------------
H2T7D1_TAKRU/53-288       --------------MHLHLLANPGDSLLLQHTLDHLIRWLYPSLRIFHVSE-------RAS----SFRT----S-A---RACP----------TAG-----------------YPSLAITLFLH--E-VYGEE--------R--IL------KALDYFQH-PP-WQYHHTESSL-N-----------------AALIRPYLL-PSRDFYSLGA--GMPVWGVRPVHCGGEILRLTLYSGY-D-NYEDAVHFYETV-----LQRQA------EE-QKTGFCWFTL-----HC--EPG------LCMQLALKQLSP-GVRAKPCNSAVLQFRV--EE--IGQLVPLLPNPC--SPISNTRWQTEDLDGNKVLFQ-------
A0A093G7L2_DRYPU/2-236    --------------MTVHLLANSGHSLLLQQTLDRLLGWICPDIRLFLVSE-------RVT----PLRY----Y-E-R-YHKR----------NSG-----------------FPGLSVLLFLH--E-DLGEE--------R--IF------QVHEQFQR-PP-WRYQCAQIAN-G--Q-N----------------RRCAP-AQQHFYSVDE--QMPVWGIRRVHCGPEILRVTLYCSF-D-NYEDAVRLYEMI-----LQKEA------VM-QKSTFCVFVL-----YA--TQS------LAVQLCLKQLPI-GVAAEPRESSALQFRV--QE--MGQLVPLLPNPC--VPISRTRWQTQDYDGNMILLQ-------
A0A2I3GGD8_NOMLE/47-278   --------------VSIHIIADPGESQPLQEAIDNVLAWIHPDLPLFRVSE-------RRA--------------C-R-RRRK----------PPK------------G--A-QPALAVVLFLQ--E-EYGEE--------Q--IL------QLHRTLQQ-PP-WRHHHTEQVH-G--R-F----------------LPYLP-CSQDFFTLAP--GTPLWAIRPVHYGKEIVRFTVYCRH-D-NYADSLRFYQLI-----LRRSP------SQ-KKADFCIFPI-----FS--NLD------VDIQFSLKRLPC-DQCPVPTDSSVLEFRV--RD--IGELVPLLPNPC--SPISEGRWQTEDHDGNKILLQ-------
A0A091LU76_CATAU/15-248   --------------VSVHIITDPGESKTLQQAIDKLLAWIHPDLQLFRVSE-------RRV--------------P-K-KRRK----------PGK------------AGVS-QPALAVILFLQ--E-EYGEE--------P--IL------QLHETFQQ-PP-WHYHHTERVH-G--K-F----------------LPYMP-CSQDFYTLAP--ETPLWAIRPVHYGKEIIRFTIYCRS-E-NFVDILKLYELI-----LKRPV------CQ-KKVDFCVFPV-----YS--NME------IDIQFSLKKLPK-GQVPMPTESAVLEFRV--KD--VGQLVPLLPNPC--SPISEGRWQTEDHDGNRILLQ-------
A0A2D0T6P1_ICTPU/46-285   --------------VAMHLLANPGDSLLLQHTLDRLLDWVCPGLRLFHVSE-------RAC----PVRE----Y-ARA-HLCT----------PTS-----------------YPSLAVTFFLH--E-SYGEE--------R--IL------RVLDFLQR-PP-WQYHHTE----------------NGHASSDAMLRPYLL-PGRDFYSLGP--GMPVWAVRPVHCGGEVLRMTLHSGH-E-NFEDAVRLYETV-----LRVRA------EE-QKAGFCWFTL-----LK--ERT------FSLQLALKQLAP-GVRVETCHSAVLQFKV--GE--IGQLVPLLPNPC--SPISATRWQTEDLDGSKILFQ-------
D4ACJ9_RAT/10-244         --------------LTVHLLADTGNGLLLQQALDQLLDCICPEVRLFLVSE-------RAR----PVNY----Q-E-K-YHPR----------RAR-----------------FPGMSVLLFLQ--E-SLGQE--------R--LF------RVLDFLQR-SP-WQGFPTQHAQ-G--R-P----------------CPYLP-ANQEFYSLHN--QMPVWGMRPVHGGTDILRVTLYCSF-D-NYEDAIRLYEML-----LQRDA------TV-QKSDFCFFVL-----YA--TEG------FSLQLSLKQLPL-GMSVDPKESSVLQFRV--QE--IGQLVPLLPNPC--VPISSTRWQTQDYDGNKILLQ-------
A0A087XXE1_POEFO/42-291   --------------INLHLLANPGDSLLLQQTLDHLLRWLCPSLRIFHVSE-------RAS----PFRA----H-T---RLRP----------VAD-----------------YPSLAITFFLH--E-AYGEE--------R--IL------KVLDFFQR-PP-WQYHHTESCG-S--R-TRGIHITSSSSPANALLRPYLL-PSRDFYSLGP--GMPVWGVRPVHCGGEILRITLYSSY-N-NYEDAVRFYETV-----LQRQA------EE-QKAGFSWFTL-----HA--EPG------LCLQLALKQLSP-GVGVEACSSAVLQFSV--EE--VGQLVPLLPNPC--TPISNTRWQTEDLDSNKVLFQ-------
A0A099ZYL2_CHAVO/2-236    --------------MTLHLLTNSGHSFLLQQTLDRLLEWVCPDVRLFLVSE-------RVT----PLKY----Y-E-R-YRKR----------SCG-----------------FPGISVLLFLH--E-DLGEE--------R--IF------QVHEQFQR-PP-WRYQCAQIAN-G--Q-S----------------HPYAP-ADRDFYGLDD--QMPVWGIRRVHCGPEILRVTLYCSF-D-NYEDAVRLYEMI-----LQKEA------TL-QKSNFCVFVL-----YA--TQN------ITVQLCLKQLPI-GVAVEPKESSALQFKV--QE--MGQLVPLLPNPC--VPISSTRWQTQDYEGNTILLQ-------
E2RQX6_CANLF/16-247       --------------VSIHIIADPGESQALQEAVDRVLAWVHPDLQLFRVSE-------RRA--------------S-R-RRRR----------ACK------------G--A-RPALAVVLFLQ--E-EFGDE--------Q--IL------HLHRTLQR-PP-WRHHHTERVA-G--R-L----------------QPYLP-CSQDFFSLGP--GTPLWAVRPVHYGREIVRFTVYCRH-H-SYADSLRLYGLI-----LRRSP------SQ-RKADFCVFPI-----FS--NLD------VDIQFSLKRLPC-DQTPAPADSAVLEFRV--RD--IGELVPLLPNPC--SPISEGRWQTEDLDGNKILLQ-------
G1PDI4_MYOLU/10-244       --------------MTVHLLASSGQGALLQQALDQLLGCLCPEVRLFMVSE-------RVS----AVKN----Y-D-K-CHPK----------RSR-----------------FPGMSVLLFLH--H-SRGEE--------R--LL------RVLHLLRQ-WP-WQCYPTLSLQ-S--G-P----------------CPYSL-AGQEFYTLDN--HMPVWGVRQVHCGTEVLRVTLYCTF-D-NYEDAISLYEMI-----LQREA------TP-QKSNYCFFVL-----YA--TES------FALQLSLKQLPL-GMSVDPKESSVLQFKV--QE--IGQLVPLLPHPC--VPISRTRWQTQDYDGNKILLQ-------
A0A096NAJ7_PAPAN/10-244   --------------MTVHLLANSGHGSLLQRTLDQLLDCICPEVRLFQVSE-------RAS----PVKY----C-E-K-SHSK----------RHR-----------------FPGMSVLLFLH--K-SLGED--------R--LF------RVLDSLQH-SP-WQCYPTQDTW-G--R-L----------------CPYLF-ANQEFYSLDS--QMPIWGVRRVHCGSEILRVTLYCSF-D-NYEDAIRLYEMI-----LQREA------TL-QKNNFCFFVL-----YA--TKS------FALQLSLKQLPP-GMSVDPKESSVLQFKV--RE--IGQLVPLLPNPC--IPISSTRWQTQDYDGNKILLQ-------
A0A091RU32_NESNO/15-248   --------------VSVHIITDPGESKTLQQAIDKLLAWIHPDLQLFRVSE-------RRA--------------P-K-KHRK----------PGK------------AGVS-QPALAIILFLQ--E-EYGEE--------P--IL------QLHKTFQR-PP-WHYHHTEQVH-G--K-F----------------LPYMP-CSQDFYTLAP--ETPLWAIRPVHYGKEIIRFTIYCRS-E-NFADILKLYELI-----LKRPV------CQ-KKADFCVFPV-----YS--NVE------IDIQFSLKKLPK-GQVPMPTESAVLEFRV--KD--VGQLVPLLPNPC--SPISEGRWQTEDHDGNRILLQ-------
A0A2I0MBN1_COLLI/9-243    --------------MTVHLLANSGHSLLLQQTLDRLLEWICPDVRLFLVSE-------RVT----PLKY----Y-E-R-YRKR----------SCG-----------------FPGISVLLFLH--E-SLGEE--------R--IF------QVHEQFQR-PP-WCYQCAQIAN-G--Q-S----------------HPSVP-AHQDFYSLDD--QMPVWGIRRVHCGPEILRVTLYCSF-D-NYEDAVRLYETI-----LQKEA------TM-QKSNFCVFVL-----YE--TQN------MAMQLCLKQLPI-GVAAELKESSALQFKV--QE--MGQLVPLLPNPC--VPISDTRWQTQDYEGNIILLQ-------
A0A2I4CNE3_9TELE/43-285   --------------VSVHLIADPGQGRTLQRAADAVLMWVHPELQLFRVSE-------RAS--------------T-S-QRXP----------PKRQQNGGP------PAAR-QPAVAVILFLQ--E-VCGGE--------EH-LL------MLHRALQR-PP-WCYHHSEKVS-NGRR-A----------------LPPTP-CSQDFFTLAP--GTPLWAVRQIHCGKEIVRFTIYCSY-E-NYVDMVRLYKLL-----LQRRV------AQ-KKEDFCFFVV-----YS--NPD------MEIQLSFKRLPR-GQSPVVLESAVMEVRV--WD--VGVLVPLLPLPC--SPISEVRWQTEDYDGNKILLQ-------
L5LWZ2_MYODS/10-244       --------------MTVHLLASSGQGALLQQALDQLLGCLCPEVRLFMVSE-------RVS----AVKN----Y-D-K-GHPK----------RSR-----------------FPGMSVLLFLH--H-SRGEE--------R--LL------RVLHSLRQ-WP-WQCYPGLSLQ-G--S-P----------------CPYSL-ARQEFYTLDS--HMPVWGVRQVHCGTEVLRVTLYCTF-D-NYEDAISLYEMI-----LQREA------TP-QKSNFCFFVL-----YA--TES------FALQLSLKQLPL-GMSVDPKESSVLQFKV--QE--IGQLVPLLPHPC--VPISRTRWQTQDYDGNKILLQ-------
A0A1U7QBB5_MESAU/45-276   --------------VSIHIIADPGASQPLQEAIDKVLAWVHPDLPLFRVSE-------RRT--------------G-R-RRRK----------SPK------------G--A-QPSLAVVLFLQ--E-EYGEE--------Q--IL------QVHRVLQR-PP-WRHHHTERVH-G--R-L----------------LPYLP-CSQDFFTLAP--GTPLWAIRPVHYGKEIVRFTIYCRH-D-SYADSLRFYELI-----LRRSP------SQ-QKADFCIFPI-----FS--NLD------VDIQFSLKRLPC-DQTPVPTDSSVLEFRV--KD--IGQLVPLLPNPC--SPISEGRWQTEDHDGNKILLQ-------
G3QIZ8_GORGO/83-314       --------------VSIHIIADPGESQPLQEAIDNVLAWIHPDLPLFRVSE-------RRA--------------S-R-RRRK----------PPK------------G--A-QPALAVVLFLQ--E-EYGEE--------Q--IL------QLHRTLQQ-PP-WRHHHTEQVH-G--R-F----------------LPYLP-CSQDFFTLAP--GTPLWAIRPVHYGKEIVRFTVYCRY-D-NYADSLRFYQLI-----LRRSP------SQ-KKADFCIFPI-----FS--NLD------VDIQFSLKRLPC-DQCPVPTDSSVLEFRV--RD--IGELVPLLPNPC--SPISEGRWQTEDHDGNKILLQ-------
H3BDB1_LATCH/10-244       --------------MCVHFLANPGEALLLQQTFDHLLNQMCPEVHLFYVSQ-------RAA----PVKY----C-M-M-YQGK----------KTD-----------------YPSMSIILFLH--E-DFGEE--------R--IL------QVHDFFQH-SP-WQYHHSESAT-G--R-----------------VVPYML-ASHNFYSVDD--NMPIWAIRQVHYGAEILRVTLNCRF-D-NYEDTVRLYEMI-----LQKDA------IV-EKSNFCFFTV-----YS--SKN------FCIQLSLKQLPP-GISVNLKESAVLQFRV--KE--IGQLVPLLPNPC--VPISSTRWQTEDYDGNKILFQ-------
F7DTL2_CALJA/43-274       --------------VSIHIIADPGESQPLQEAIDKVLAWIHPDLPLFRVSE-------RRA--------------C-R-RRRK----------PPK------------G--S-QPALAVVLFLQ--E-EYGEE--------Q--IL------QLHRTLQQ-PP-WRHHHTERVH-G--R-F----------------LPYLP-CSQDFFTLAP--GTPLWAIRPVHYGKEIVRFTVYCRH-D-NYTDSLRFYELI-----LRRSP------SQ-KKVDFCIFPI-----FS--NLD------VDIQFSLKRLPC-DQSPVPTDSSVLEFRV--RD--IGELVPLLPNPC--SPISEGRWQTEDHDGNKILLQ-------
A0A091KNB1_9GRUI/2-236    --------------MTVHLLANSGHSSLLQQTLDRLLEWICPDIRLFLVSE-------RVT----PLKY----Y-E-R-YRKR----------SCG-----------------FPGISVLLFLH--E-GLGEE--------R--IF------QIHEQFQR-PP-WRYQCAQLAN-R--Q-S----------------HPYTP-THQDFYSLDD--QMPVWGIRRVHCGPEILRVTLYCSF-D-NYEDAVRLYEMI-----LQKEP------AM-QNINFCVFAL-----YA--TRS------VAVQLCLKQLPL-GVAAEPKESSAVQFKV--QE--IGQLVPLLPNPC--VPISSTRWQTQDYEGNTILLQ-------
A0A0F8BWX2_LARCR/10-251   --------------VSIHLIADPGQGKFLQHAADAVLAWVHPELQLFRVSE-------RAS--------------V---QRPR----------TKHHQNGGL------GAAS-QPALAVIVFLQ--E-AYGGD--------EQ-IL------MLHRTLQR-PP-WRYHHTEKVS-NGRR-M----------------LPLAP-CSQDFFTLSS--GTPLWAVRQVHYGKEIVRFTVYCQH-E-NYVDMVRLYKLL-----LQRRV------AQ-KKEDFCFFVV-----YS--NPD------MEIQLSFKRLPR-GQSPVVLESAVMEVRV--RD--VGALVPLLPHPC--SPISDVRWQTEDYDGNKILLQ-------
A0A093QFV1_9PASS/15-248   --------------VSVHIITDPGESKTLQQAIDKLLAWIHPDLQLFRVSE-------RRV--------------P-K-KRRK----------PVK------------AGVS-QPALAIILFLQ--E-EYGEE--------P--IL------QLHETFQR-PP-WHYHHTELMH-G--K-F----------------LPYMP-CSQDFYTLAP--ETPLWAIRPVHYGKEMIRFTIYCRN-E-NFGDILKLYELI-----LKRPV------CQ-KKADFCVFPV-----YS--NME------IDIQFSLKKLPK-GQVPMTTESAVLEFRV--KD--VGQLVPLLPNPC--SPISEGRWQTEDHDGNRILLQ-------
A0A2K5NUS8_CERAT/10-244   --------------MTVHLLANSGHGSLLQRTLDQLLDCICPEVRLFQVSE-------RAS----PVKY----C-E-K-SHSK----------RYR-----------------FPGMSVLLFLH--K-SLGED--------R--LF------RVLDSLQH-SP-WQCYPTQDTW-G--R-L----------------CPYLF-ANQEFYSLDS--QMPIWGVRQVHCGSEILRVTLYCSF-D-NYEDAIRLYEMI-----LQREA------TL-QKNNFCFFVL-----YA--TKS------FALQLSLKQLPP-GMSVDPKESSVLQFKV--RE--IGQLVPLLPNPC--IPISSTRWQTQDYDGNKILLQ-------
A0A2K5HVY2_COLAP/10-244   --------------MTVHLLANSGHGSLLQRALDQLLDCICPEVRLFQVSE-------RAS----PVKY----C-E-K-SHSK----------RYR-----------------FPGMSVLLFLH--K-SLGED--------R--LF------RVLDCLQH-SP-WQRYPTQDTW-G--R-L----------------CPYLF-ANQEFYSLDS--QMPIWGVRQVHCGSEILRVTLYCSF-D-NYEDAIRLYEMI-----LQREA------TL-QKSNFCFFVL-----YA--TKS------FALQLSLKQLPP-GMSVDPKESSVLQFKV--RE--IGQLVPLLPNPC--IPISSTRWQTHDYGGNKILLQ-------
G1KLN9_ANOCA/1-232        ----------------MHIIANPGESALLQQAIDNLLTWIHPDLQLFRVSE-------RRL--------------P-R-RPRR----------LHK------------AITS-QPALAVILFLQ--E-DFDGE--------P--IL------QLHESFQS-PP-WHYHHTERVH-G--K-F----------------LPYMP-GSQDFFILVP--GTPLWAIRPVHYGKEIIRFTVYCRH-E-NFASTMKLYELV-----LKRQP------HQ-QKADFCVFPI-----YS--NVD------IDVQFSLKKLPR-GLVPTPTESAVLEFRV--ED--IRKLLLLLPYPC--SPLSEGRWQTEDPDGNKILLQ-------
A0A091NKQ6_APAVI/15-248   --------------VSVHIITDPGESKTLQQAIDKLLAWIHPDLQLFRVSE-------RRV--------------P-K-KCRK----------PSK------------AGVS-QPALAIILFLQ--E-EYGEE--------P--IL------QLHETFQR-PP-WHYHHTERVH-G--K-F----------------LPYMP-CSQDFYTLAP--ETPLWAIRPVHYGKEIIRFTIYCRS-E-NFVDILKLYELI-----LKRPV------CQ-KKTDFCVFPV-----YS--NME------IDIQFSLKKLPK-GQVPMPTESAVLEFRV--KD--VGQLVPLLPNPC--SPISEGRWQTEDHDGNRILLQ-------
A0A093QXG9_PHACA/2-236    --------------MTLHLLTNSGHSLLLQQTLDRLLEWICPDVRLFLVAE-------RVT----PLKY----Y-K-R-YGKR----------SCG-----------------FPGISVLLFLH--E-DLGEE--------R--IF------QVYELFQH-PP-WRYQCAQIAN-G--Q-S----------------HPYAP-AHQDFYGLDD--QMPVWGIRRVHCGPEILRVTLYCSF-D-NYEDAVRLYEMI-----LQKEA------TM-QKSNFCVFVL-----YA--TRN------IAVQLCLKQLPI-GVAAEPKESSALQFKV--QE--IGQLVPLLPNPC--IPISSTRWQTQDYEGNTILLQ-------
A0A091V1M0_NIPNI/2-236    --------------MTVHLLANSGRSSLLQQTLDRLLEWVCPDIRLFLVSE-------RVS----PLKY----Y-E-R-YRKR----------SCG-----------------FPGMSVLLFLH--E-DLGEE--------R--IF------QVHELFQC-PP-WRYQCVQIAN-G--Q-S----------------HPYAP-AHQDFYGLDD--QMPVWGIRRVHCGPEILRVTLYCSF-D-NYEDAVRLYEMI-----LQKEA------TM-QKSNFCVFVL-----YS--TQN------IAVQLCLKQLPI-GVAAEPKESSALQFKV--QE--IGQLVPLLPNPC--IPISSTRWQTQDYEGNTILLQ-------
A0A287APP4_PIG/51-282     --------------VSIHIIADPGESRPLQEAIDKVLAWIHPDLQLFRVSE-------RRA--------------S-R-RRRK----------APK------------A--A-QPALAVVLFLQ--E-EYGEE--------Q--IL------QLHRTLQR-PP-WRHHHTERVP-G--R-F----------------LPYLP-CSQDFFTLAP--GTPLWAIRPVHYGKEIVRFTIYCRH-D-NYADILKFYELI-----LRRSP------SQ-RKTDFCIFPI-----FS--NLD------VDIQFSLKRLPC-DQTPVPTDSSVLEFRV--KD--IGELVPLLPNPC--SPISEGRWQTEDHDGNKILLQ-------
F7G4K7_ORNAN/10-242       --------------MTVHLLANAGHSLLLQQTLDHLLEWIFPDIRLFLVSE-------RVA----PVTC----Y-E-R-HHPK----------RLG-----------------FPGTSVLLFLH--E-GLGTE--------R--VF------RVLDSFRH-PP-WKHHQTRSTP-G--RSP----------------AP----AGQEFYGLDD--RMPVWGVRRVRYGAEILRVTLYCSF-D-NYEDAVRLYETI-----LRKAV------TV-QKGNLCFFVL-----HS--TRS------FTVQLSLKQLPL-GMAVELKESTILQFKV--QE--IGQLVPLLPNPC--VPISGTRWQTQDYDGNTILFQ-------
A0A2I2UM48_FELCA/10-244   --------------MTVHLLANSGHGSLLQQTLDRLLDCVCPDVRPFLVSE-------RVR----PARY----Y-D-R-GHSK----------RSR-----------------FPGMSVLLFLH--E-SLGEE--------R--LF------RVLDSLRR-WP-WQCYPAPNAP-G--R-P----------------CPYVL-AKQEFYSLDS--QMPVWGVRQAHCGAEILRVTLYCSF-D-NYEDAIRLYELI-----LQKDA------TL-QKSNFCFFVL-----YA--TES------FALQLSLKQLPL-GMSVDPKESSVLQFKV--QE--IGQLVPLLPHPC--VPISRTRWQTQDYDGNQILLQ-------
A0A091WQI2_OPIHO/15-248   --------------VSVHIITDPGESKTLQQAIDKLLAWIHPDLQLFRVSE-------RRV--------------P-K-KRRK----------PGK------------AGAS-QPALAIILFLQ--E-EYGEE--------P--IL------QLHETFQR-PP-WHYHHTERVH-G--K-F----------------LPYMP-CSQDFYTLAP--ETPLWAIRPVHYGREIIRFTIYCRS-E-NFVDILKLYELI-----LKRPV------CQ-KKPDFCVFPI-----YS--NME------IDIQFSLKKLPK-GQVPMPTESAVLEFRV--KD--VGQLVPLLPNPC--SPISEGRWQTEDHDGNRILLQ-------
A0A091U1W1_PHORB/15-248   --------------VSVHIITDPGESKTLQQAIDKLLAWIHPDLQLFRVSE-------RRA--------------P-K-KRRK----------PSK------------AGVS-QPALAVILFLQ--E-EYGEE--------P--IL------QLHETFQR-PP-WRYHHTERVH-G--K-F----------------LPYMP-CGQDFYTLAP--ETPLWAIRPVHYGKEIIRFTIYCRS-E-NFVDILKLYELI-----LKRPV------CQ-KKADFCVFPV-----YS--NME------IDIQFSVKKLLK-GQVPMPTESAVLEFRV--KD--VGQLVPLLPNPC--SPISEGRWQTEDHDGNRILLQ-------
A0A093IF15_EURHL/15-248   --------------VSVHIITDPGESSTLQQAIDKLLAWIHPDLQLFRVSE-------RRV--------------P-K-KHRK----------PGK------------AGVS-QPALAIILFLQ--E-EYGEE--------P--IL------QLHETFQR-PP-WHYHHTERVH-G--K-F----------------LPYMP-CSQDFYTLAP--ETPLWAIRPVHYGKEIIRFTIYCRS-E-NFVDILKLYELI-----LKRPV------CQ-KKADFCVFPV-----YS--NME------IDIQFSLKKLPK-GQVPVPTESAVLEFRV--KD--VGQLVPLMPNPC--SPISEGRWQTEDHDGNRILLQ-------
A0A091VGJ7_OPIHO/2-236    --------------MTVHLLANSGCSLLLQQTLDRLLEWICLDIRLFLVSE-------RVT----PLKY----Y-E-R-YRKG----------SCG-----------------FPGISVLLFLH--E-DLGEE--------R--IF------QVHEHFQR-PP-WRYQCAQIAN-G--R-S----------------HPYAP-AHQDFYSLED--QMPVWGMRRVHCGPEILRVTLYCSF-D-NYEDAVRLYEMI-----LQKEA------TV-QKSNFCIFVL-----YA--TRN------LAVQLCLKQLPI-GVVAEPKESSALQFKV--QE--MGQLVPLLPNPC--IPISSTRWQTQDYEGNTILLQ-------
A0A091KBA1_COLST/15-248   --------------VSVHIITDPGESKTLQQAIDNLLAWIHPDLQLFRVSE-------RRV--------------P-K-RHRK----------PVK------------TGVS-QPALAIVLFLQ--E-EYGEE--------P--IL------QLHETFQH-PP-WHYHHTEQVH-G--K-F----------------LPYMP-CSQDFYTLAP--ETPLWAIRPVHYGKEIIRFTIYCRN-E-NFADISKLYELI-----LKRPV------CQ-KKADFCVFPI-----YS--NME------IDIQFSLKKLPK-GQVPMPTESAVLEFRV--KD--VGQLVPLLPNPC--SPISEGRWQTEDHDGNRILLQ-------
F7G7F7_MONDO/48-279       --------------VSVHVITDPGESKALQEAIDKVLAWIHPDLQLFRVSE-------RRV--------------A-R-KRKR----------QNK------------T--S-QPALAIVLFLQ--E-EYGEE--------Q--IL------ELHETFQR-PP-WHYHHTERVH-G--R-F----------------LPYLP-CSQDFFTLAP--GTPLWAIRPVHYGKEIVRFTIYCRH-E-NFADILKLYELI-----LKRNP------SQ-RKSDFCIFPI-----YS--NLD------VDIQFSLKRLPS-GQIPVPTDSSVLEFRV--KD--IGQLVPLLPNPC--SPISEGRWQTEDHDGNKILLQ-------
A0A2B4T1T8_STYPI/186-429  --------------CFIEIATPTDEGSNLKETLSSLLVSHQSTFPFLSVREPEH-KFNNGS-S--PSNS--P---A-S-KTRR------V---DNG---GLT-----------KPAVGMMLMFT--Q-RAEKN---S----E----------SCLSVVRG-NS-KEWEQVSVPQ-G----I-------TEGPGD---EIYFK-AANR--------EGPVFAVKKLSPGSGV-RIILFVN--T-DMDEVEHFYHLI-----TGKKP-LHLNKIE-EGLSTRTFPL-----SP------------KLELQLVCHP--ALKSHPVKNTALCFMLKGND--VNKMCSEIPGGL--RNIGEGHWQGKDPEGNAVILY-------
A0A0A0AAL3_CHAVO/15-248   --------------VSVHIIADPGESKTLQQAIDKLLAWIHPDLQLFRVSE-------RRV--------------A-K-KRRK----------PGK------------AGVS-QPALAIILFLQ--E-EYGEE--------P--IL------QLHETFQQ-PP-WHYHHTERVH-G--K-F----------------LPYMP-CSQDFYTLAP--ETPLWAIRPVHYGKEIIRFTIYCRS-E-NFVDILKLYELI-----LKRPV------CQ-KKADFCVFPV-----YS--NVE------IDIQFSVKKLPK-GHVPMPTESAVLEFRV--KD--VGQLVPLLPNPC--SPISEGRWQTEDHDGNRILLQ-------
A0A1L8HAC7_XENLA/52-284   --------------VSIHIIADPGESKCLQEAIDRLLAWIHPNLQLFCVSE-------RRV--------------S---KKRK----------PSK------------SFAS-HPALAVILFLQ--E-AYGED--------Q--IL------HLHKCFQK-PP-WQFHHTERVH-G--K-F----------------LPYMP-CNQDFFTLAS--GTPMWAIRQVHYGKEIIRFTVYSSY-E-NFADMMKMYELI-----LKKRV------WR-KKTDFCVFTV-----YS--NMD------FDIEFSLKRLVK-GQKPVPLESSLLEFRV--RD--FGQLIPLLPNQC--IPISEGRWKTEDHDGNKILLQ-------
F1Q587_DANRE/42-283       --------------VSIHIITDPGQAKTLQQAADQVLSWLHPDLTLFRVSE-------RAG--------------G-F-SRKH----------KIRLQHVNE------LPSL-QPALAIILFLQ--D-EYGGE--------ES-LE------RLHSQLRC-PP-WRYHHTERV--NGRG-L----------------LPLSA-ASQDFVTLAP--GTPLWALRQVHYGKEIARFTVYCHY-E-TYTEQVRLYRLL-----LRRKL------AQ-KKEDFSFCVV-----YS--NPE------TEIQLSFKRMPR-GQSPAPTENAVMEIRV--RD--VGELVPLLPRPC--TPISDVRWQTSDYDGNKILLQ-------
A0A091TJ11_PHALP/15-248   --------------VSVHIITDPGESKTLQQAIDKLLAWIHPDLQLFRVSE-------RRV--------------P-K-KRGK----------PGK------------AGVS-QPALAVILFLQ--E-EYGEE--------A--IL------QLHETFQQ-PP-WHYHHTERVH-G--K-F----------------LPYMP-CSQDFYTLAP--ETPLWAIRPVHYGKEIIRFTIYCRS-E-NFVDILKLYELI-----LKRPV------CQ-KKADFCVFPV-----YS--NME------IDIQFSLKKLPK-GQVPMPTESAVLEFRV--RD--VGQLVPLLPNPC--SPISEGRWQTEDHDGNRILLQ-------
A0A091RGU6_9GRUI/2-236    --------------MTVHLLANSGYSSLLQQTLHQLLGWICPDIQLFLVSE-------RVT----PLKY----Y-E-R-HCKR----------SCG-----------------FPGMSVLLFLH--E-DLGEE--------R--IF------QVRELFQR-PP-WRYQCAQFAN-G--Q-S----------------HPYAP-AQQDFYGLDE--QMPVWGIRRVHCGPEILRVTLYCSF-D-NYEDAVRLYEMI-----LQKEA------TV-QKSNFCVFVL-----YA--TQN------IAVQLCLKQLPI-GVAAQPKEASALQFKV--RE--IGQLVPLLPNPC--IPISSTRWQTQDYEGNTILLQ-------
H2P8S2_PONAB/10-244       --------------MTVHLLANSGHGSVLQRTLDQLLDCVCPEVRLFQVSE-------GAS----PVKY----C-E-K-SHSK----------RSR-----------------FPGMSVLLFLH--E-SPGED--------R--LF------RVLDSLQH-SP-WQCYPTQDTR-G--R-L----------------CPYLS-ANQEFYSLDS--QMPIWGVRQVHCGSEILRVTLYCSF-D-NYEDAIRLYEMI-----LQREA------TL-QKSNFCFFVL-----YA--SKS------FALQLSLKQLPP-GMSVDPKESSVLQFKV--QE--IGQLVPLLPNPC--IPISSTRWQTQDYDGNKILLQ-------
A0A087RGE7_APTFO/2-236    --------------MTLHLLANSERSSLLQQTLDRLLEWICPDVRLFLVSE-------RVT----PLNY----Y-E-R-YRKR----------SCG-----------------FPGISVLLFLH--E-DLGEE--------R--IF------QVHELFQR-PP-WRYQCVQIAN-G--H-S----------------RLYAP-AQQDFYGLDD--QLPVWGIRRVHCGPEILRVTLYCSF-D-NYEDAVRLYEMI-----LQKEA------TM-QKSSFCVFVL-----YA--TQI------TAVQLCLKQLPI-GVAAEPKESSALQFKV--QE--IGQLVPLLPNPC--IPISSTRWQTQDYEGNTILLQ-------
F124A_HUMAN/47-278        --------------VSIHIIADPGESQPLQEAIDNVLAWIHPDLPLFRVSE-------RRA--------------S-R-RRRK----------PPK------------G--A-QPALAVVLFLQ--E-EYGEE--------Q--IL------QLHRTLQQ-PP-WRHHHTEQVH-G--R-F----------------LPYLP-CSQDFFTLAP--GTPLWAIRPVHYGKEIVRFTVYCRY-D-NYADSLRFYQLI-----LRRSP------SQ-KKADFCIFPI-----FS--NLD------VDIQFSLKRLPC-DQCPVPTDSSVLEFRV--RD--IGELVPLLPNPC--SPISEGRWQTEDHDGNKILLQ-------
F7BIY9_MACMU/67-298       --------------VSIHIIADPGESQPLQEAIDKVLAWIHPDLPLFRVSE-------RRA--------------C-R-RRRK----------PPK------------G--A-QPALAVVLFLQ--E-EYGEE--------Q--IL------QLHRTLQQ-PP-WRHHHTERVH-G--R-F----------------LPYLP-CSQDFFTLAP--GTPLWAIRPVHYGKEIVRFTVYCRH-D-NYADSLRFYELI-----LRRSP------SQ-KKADFCIFPI-----FS--NLD------VDIQFSLKRLPC-DQSPVPTDSSVLEFRV--RD--IGELVPLLPNPC--SPISEGRWQTEDHDGNKILLQ-------
L5KUU2_PTEAL/46-277       --------------VSIHIIADPGESQPLQEAIDKVLAWIHPDLHLFLVSE-------RRA--------------S-R-RRRK----------PPK------------V--A-QPALAVVLFLQ--E-EYGEE--------Q--IL------QLHRTLQR-PP-WRHHHTERVP-S--R-F----------------LPYLP-CSQDFFTLAP--GTPLWAIRPVHYGREIVRFTIYCRH-D-NYADILKFYELI-----LRRSP------SQ-RKTDFCIFPI-----FS--NLD------VDIQFSLKRLPC-DQNPVPTDSSVLEFRV--KD--IGELVPLLPNPC--SPISEGRWQTEDHDGNKILLQ-------
W5PGA2_SHEEP/19-250       --------------VSIHIIADPGESRPLQEAIDKVLAWIHPDLPLFRVSE-------RRA--------------C-R-RRRR----------VPK------------A--A-QPALAVALFLQ--E-EYGEE--------P--IL------QLHRTLQR-PP-WRHHHTERVP-G--K-F----------------LPYLP-CSQDFFTLAP--GTPLWAIRPVHYGKEIVRFTIYCRH-D-NYADILKFYELI-----LRRSP------SQ-KKADFCIFPI-----FS--NLD------VDIQFSLKRLPC-DQTPVPTDSSVLEFRV--RD--IGELVPLLPNPC--SPISEGRWQTEDHDGNKILLQ-------
H2ZJ70_CIOSA/41-125       --------------ITLHVITEKGQSDAVKKCFTRMTQRLDPTFDVVCVSE-------RTN----SNKM--------K-NKRT--NLP-----APK-----------------VPALAVILFFM--C-DIAAE--------D--PA------EVAKHRAS-DS------------------------------------------------------------------------------------------------------------------------------------------------------------------------------------------------------------------------
M4A969_XIPMA/47-296       --------------INLHLLSNPGDSLLLQQTLDRLLRWLCPSLRIFHVSE-------RAS----PFRA----H-T---HLRP----------VAD-----------------YPSLAITFFLH--E-AYGEE--------R--IL------KVLDFFQR-PP-WQYHHTESCG-S--R-TRGIHITSSSSPSNALLRPYLL-PSRDFYSLGP--CMPVWGVRPVHCGGEILRITLYSSY-D-NYEDAVRFYETI-----LQRQA------EE-QKAGFCWFTL-----HA--EPG------LCLQLALKQLSP-GVGVEACSSAVLQFSV--EE--VGQLVPLLPNPC--APISNTRWQTEDLDGNKVLFQ-------
A0A087VGF2_BALRE/15-248   --------------VSVHIITDPGESKTLQQAIDKLLAWIHPDLQLFRVSE-------RRV--------------P-K-KRRK----------PGK------------AGVS-QPALAVILFLQ--E-EYGEE--------P--IL------QLHETFQR-PP-WHYHHTERVH-G--K-F----------------LPYMP-CSQDFYTLAP--ETPLWAIRPVHYGKEIIRFTIYCRS-E-NFVDILKLYELI-----LKRPI------CQ-KKADFCVFPV-----YS--NME------IDIQFSLKKLPK-GQVPMPTESAVLEFRV--KD--VGQLVPLLPNPC--SPISEGRWQTEDHDGNRILLQ-------
G3NXZ7_GASAC/10-243       --------------LNLHLLANPGDSLLLQHTLDRLLRWLCPTLRIFHVSE-------RAS----PFRS----Y-T---RLCS----------VAG-----------------YPSLAITFFLH--E-AYGEE--------R--IL------KVLDFFQH-PP-WQYHHTETCG-N--R-TG----------------PYLL-PSRDFYSLGA--GMPVWGVRPVHCGGEILRVTLYSGY-D-NYEDAVRLYETV-----LQRQA------EE-QKTGFCWFTL-----HT--EPG------LSLQLALKQLSP-GARVEPCGSAVLQFSV--EE--IGQLVPLLPNPC--TPISSSRWQTEDLDGNKILFQ-------
G3N0A0_BOVIN/13-244       --------------VSIHIIADPGESRPLQEAIDKVLAWIHPDLPLFRVSE-------RRA--------------C-R-RRRR----------VPK------------A--A-QPALAVVLFLQ--E-EYGEE--------P--IL------QLHRTLQR-PP-WRHHHTERVP-G--K-F----------------LPYLP-CSQDFFTLAP--GTPLWAIRPVHYGKEIVRFTIYCRH-D-NYADILKFYELI-----LKRSP------SQ-KKADFCIFPI-----FS--NLD------MDIQFSLKRLPC-DQTPVPTDSSVLEFRV--RD--IGELVPLLPNPC--SPISEGRWQTEDHDGNKILLQ-------
A0A2I3HZY0_NOMLE/10-244   --------------MTVHLLANSGHGSLLQRTLDQLLDCICPEVRLFQVSE-------RAS----PVKY----C-E-K-SHSK----------RSR-----------------FPGMSVLLFLQ--E-SPGED--------R--LF------RVLDSFQH-SP-WQCYPTQDTR-G--R-L----------------CPYLF-ANQEFYSLDS--QMPIWGVRQVHCGSEILRVTLYCSF-D-NYEDAIRLYEMI-----LQREA------TL-QKSNFCFFVL-----YA--SKS------FALQLSLKQLPP-GMSVDPKESSVLQFKV--QE--IGQLVPLLPNPC--IPISSTRWQTQDYDGNKILLQ-------
F6W682_ORNAN/10-241       --------------VSVHIITDPGESQTLQEAIDKLVAWIHPDLQLFLVSE-------RRV--------------A-R-KRKK----------PGK------------F--S-QPALAVILFLQ--E-EYGEE--------Q--IL------QFHESFRK-PP-WHYHHTERVQ-G--R-F----------------LPYLP-CSQDFFVLTP--GTPLWAIRPVHYGKEIIRFTIYCRY-E-NFSDILKLYEVI-----LKKGP------SQ-RKTDFCIFPV-----YS--NLD------VDIQFSLKRLPK-GHSPSPTESSVLEFRV--KD--LGQLVPLLPNPC--SPISEGRWQTEDHDGNKILLQ-------
A0A091QSK3_9GRUI/15-248   --------------VSVHIITDPGESKTLQQAIDKLLAWIHPDLQLFRVSE-------RRV--------------P-K-KCRK----------PGK------------AGVA-QPALAVILFLQ--E-EYGEE--------P--IL------QLHETFQQ-PP-WHYHHTERVH-G--K-F----------------LPYMP-CSQDFYTLAP--ETPLWAIRPVHYGKEIIRFTIYCRS-E-NFVDILKLYELI-----LKRPV------CQ-KKADFCVFPV-----YS--NME------IDIQFSLKKLPK-GQVPMPTESAVLEFRV--KD--VGQLVPLLPNPC--SPISEDRWQTEDHDGNRILLQ-------
U3JWB5_FICAL/1-202        --------------MTVHLLTHLGHSFPLQQTLDRLLEWLCLDVRLFLVSE-------RVP----PLKY----S-E-R-YRKR----------SCS-----------------FPGISVLLFLH--E-DLGEE--------R--IF------QVHEQFQR-PP-WRYQRAQFAD-G--R-S----------PR----CAYAP-WQQDFYGLGE--QLPVWGVRRVHCGPEILRVTLYCSF-E-NYEDAVRLYELI-----LRKEG------AL-QSSTLCVFAL-----HT--APH------VAVQLCLKQLPA-GVLAQPRDSAALQFKV------------------------------------------------
A0A091R0E9_LEPDC/2-240    --------------MTVHLLANLGHSLLLQQTLDRLLEWICLDIRLFLVSE-------RVT----PLKYSLKYY-G-R-YHKR----------SFS-----------------FPGISVLLFLH--E-DLGEE--------R--IF------QVHEQLQR-PP-WRYQCAQIAN-G--Q-S----------------HLYAS-AHQDFYGLDD--QMPVWGIRRVHCGPEILRVTLYCSF-D-NYEDAVRLYEMI-----LQKEA------TM-QKSNFCVFVL-----YA--TQN------IAVQLCLKQLPI-GVAAEPKESSALQFKV--QE--IGQLVPLLPNPC--IPISSTRWQTQDYEGNTILLQ-------
A0A096LRY4_POEFO/47-296   --------------INLHLLANPGDSLLLQQTLDHLLRWLCPSLRIFHVSE-------RAS----PFRA----H-T---RLRP----------VAD-----------------YPSLAITFFLH--E-AYGEE--------R--IL------KVLDFFQR-PP-WQYHHTESCG-S--R-TRGIHITSSSSPANALLRPYLL-PSRDFYSLGP--GMPVWGVRPVHCGGEILRITLYSSY-N-NYEDAVRFYETV-----LQRQA------EE-QKAGFSWFTL-----HA--EPG------LCLQLALKQLSP-GVGVEACSSAVLQFSV--EE--VGQLVPLLPNPC--TPISNTRWQTEDLDSNKVLFQ-------
G3VQJ5_SARHA/10-244       --------------MTVHLLASSGHALHLQQTLDRLLGWVCPELHLFLVSE-------RVT----PVRY----Y-E-K-YQSK----------RSA-----------------FPGISVLLFLP--A-DCREE--------R--FF------HIYDFFRQ-PP-WQSHPTQNAS-G--R-L----------------CPYTL-TKQDFYSLDP--HMPVWGVRQMHYGSEILQVTLYCSF-D-NYEDAVRLYEMI-----LQKEA------TT-QKSNCSYFVL-----YS--KKN------FSIQLSLKQLPL-GMSVEPRESSVLQFKV--QE--IGQLVPLLPNPC--IPISSTRWQTQDYDGNKILLQ-------
A0A091H6I1_BUCRH/2-236    --------------MTVHLLANSGQSMLLQQTLDRLLEWICPDIRLFLVSE-------RVT----PLKY----Y-Q-R-YRKR----------SCG-----------------FPGMSVLLFLH--E-DLGEE--------R--IV------QVHEQFQR-PP-WRYQRAQIAN-G--Q-S----------------RPYAP-DHQDFYGLDE--QMPVWGIRRVHCGPEVLRVTLYCSF-D-NYEDAVRLYEMI-----LQREA------AV-QKTTFCVFVL-----QA--SPA------VAVQLCLKQLPV-GVAVEPRDSSALQFRV--RE--MGQLVPLLPHPC--VPISSTRWQTQDYEGNTILLQ-------
A0A087QM30_APTFO/15-248   --------------VSVHIIADPGESKTLQQAIDKLLAWIHPDLQLFRVSE-------RRV--------------P-K-KRGK----------PGK------------AGVS-QPALAIILFLQ--E-EYGEE--------P--IL------QLHETFQR-PP-WHYHHTERVH-G--K-F----------------IPYMP-CSQDFYTLAP--ETPLWAIRPVHYGKEIIRFTIYCRS-E-NFVDILKLYELI-----LKRPV------CQ-KKADFCVFPV-----YS--NME------IDIQFSLKKLPK-GQVPMPTESAVLEFRV--KD--VGQLVPLLPNPC--SPISEGRWQTEDHDGNRILLQ-------
A0A2G8K5N4_STIJA/36-136   --------------VTLHFVTDPGQSSSLKHTIQPLTERYDPSFKLFNIAE-------RSR----PNGI------S-N-SMDK------C-----------------------LPALAVVLFMQYTE-DLDDN--------R--IV------QAQSYLAG-SP-WNLHHSSDIS-G--K-H----------------VLFHS---------------------------------------------------------------------------------------------------------------------------------------------------------------------------------
H2M2G5_ORYLA/22-263       --------------VSIHLIADPGQGKFLQRAADAVLSWVHPELQLFRVSE-------RAS--------------P-S-QR-P----------RQKPHQSGP------SAAY-QPAMAVILFLQ--E-AYGGE--------EH-IL------MLHHTLQR-PP-WRYHHTEKVS-NGRQ-M----------------LPLTP-CSQDFFTLAP--GTPLWAVRQVHYGKEIVRFTIYCLH-E-NYMDMVRLYKLL-----LQRRV------AQ-KKEDFCFFVV-----YS--NPD------MEIQLSFKRLPR-GHSPVVLESAVMEVRV--RD--VGELVPLLPHPC--SPISEVRWQTEDYDGNKILLQ-------
A0A1S3SXI8_SALSA/90-341   --------------MSMHLLANPGDSLLLQHTLDRLLRWVCPSLCLFHVSE-------RAC----PLRD----Y-ARS-RLCP----------VAG-----------------YPSLAVTVFLH--E-AYGEE--------R--IL------RVLDFLQR-PP-WQYHHTESCG-G--R-TGGVHITSSTSPANALLRPYLL-PSRDFYSLGT--GMPVWGVRPVHCGGEMLRVTLYSSY-D-NFDDAVRLYETV-----LQRQV------EE-QKTGFCWFTL-----YT--EPG------LCLQLALKQLSP-GVRVEACNSAVLQFRV--EE--MGQLVPLLPNPC--TPISAIRWQTEDLDGNKILFQ-------
C3ZE36_BRAFL/13-255       --------------ITIHFIVDPGENTRTRRTLQPLLDWFDADLQLFCIAE-------RGRKKRRPSSA----VQN-G-VNGH----------NHD---A-----PR------YPSLAIMLFYH--E-ELARD--------K--IS------QVHECFKK-PP-WRFHHKAMPS-G--N-V----------------LPYPP-NNQDFFTFAE--DMPLWAARQVHYGTEHVRFVLFCSR-Q-NWEDMISFYKMI-----LRKDM------DV-RKTDFCCFVV-----YS--QPG------LDVQFALKMLPD-NTKPKHVDSAIMQFRV--KE--IGQLVPLLPNVC--SPISDVRWQTTDYEGNKILLE-------
A0A091IHD5_CALAN/15-248   --------------VSVHIITDPGESKTLQQAIDKLLAWIHPDLQLFRVSE-------RRV--------------P-K-KRRK----------PGK------------GVVP-QPALAIILFLQ--E-EYGEE--------P--IL------QLHETFQQ-PP-WRYHHTERVH-G--K-F----------------LPYMP-CSQDFYTLAS--GTPLWAIRPVHYGKEIIRFTIYCRS-E-NFADILKLYELI-----LKRPV------CQ-KKADFCVFPI-----YS--NME------IDIQFSLKKLPK-GQVPMPTESAVLEFRV--KD--VGQLVPLLPNPC--SPISEGRWQTEDHDGNRILLQ-------
H2UBD0_TAKRU/13-255       --------------VSVHLIADPGEGEILQRAADSILACVHPELQLFRISE-------RAS--------------L-S-QRPR----------AGQHRNGDL------GPAC-QPALAVILFLQ--E-ACGGE--------EE-VL------MLHRTLQR-PP-WRYHHTEQVS-NGRR-M----------------LPLTP-CSQDFFTLSP--GTPLWAVRQVHYGKEIVRFTVYCQH-E-NYGDMVRLYKLL-----LQRRV------AQ-KKEDFCFFVV-----YS--NPE------MEIQLSFKRLPR-GQKPVVLESAVMEVRV--RD--VGALVPLLPHPC--GPISEVRWQTEDYDGNKILLQ-------
A0A2K5NUF8_CERAT/10-244   --------------MTVHLLANSGHGSLLQRTLDQLLDCICPEVRLFQVSE-------RAS----PVKY----C-E-K-SHSK----------RYR-----------------FPGMSVLLFLH--K-SLGED--------R--LF------RVLDSLQH-SP-WQCYPTQDTW-G--R-L----------------CPYLF-ANQEFYSLDS--QMPIWGVRQVHCGSEILRVTLYCSF-D-NYEDAIRLYEMI-----LQREA------TL-QKNNFCFFVL-----YA--TKS------FALQLSLKQLPP-GMSVDPKESSVLQFKV--RE--IGQLVPLLPNPC--IPISSTRWQTQDYDGNKILLQ-------
A0A1U7QZL1_MESAU/10-244   --------------LTVHLLADTGNGSLLQQALDQLLDCICPEVRLFLVSE-------RTR----PLNY----H-E-K-YHSR----------RAR-----------------FPGMSVLLFLQ--E-SLGQE--------R--LF------RVLDFLQH-SP-WQGFPTQHAQ-G--R-P----------------CPYLP-ANQEFYSLHN--QMPVWGMRPVHCGTDILRVTLYCSF-D-NYQDAIRLYEMI-----LQRDA------TV-QKSNFCFFVL-----YA--TEG------FSLQLSLKQLPL-GIPVDPKESSVLQFKV--QE--IGQLVPLLPNPC--VPISSIRWQTQDYDGNKILLQ-------
A0A151NC24_ALLMI/44-277   --------------VSVHIITDPGESKILQQAIDKLLAWIHPDLQLFRVSE-------RRI--------------A-R-KRSK----------SIK------------AAVS-QPALAVILFLQ--E-DYGEE--------P--IL------QLHEAFQR-PP-WHYHHREQVH-G--K-F----------------LPYLP-CSQDFFTLAQ--GTPLWAIRPVHYGKEIIRFTIYCRN-E-NFVDMLKLYELI-----LKRPV------CQ-KKADFCVFTV-----YS--NMD------IDVQFSLKRLPK-GQIPTLTESAVLEFRV--KD--VGHLVPLLPNPC--SPISEGRWQTEDHDGNKILLQ-------
H0ZPD3_TAEGU/15-248       --------------VSVHIITDPGESMTLQQAIDKLLAWIHPDLQLFRVSE-------RRV--------------P-R-KRRK----------PVK------------AGVS-QPALAVILFLQ--E-EYGEE--------P--IL------QLHETFQR-PP-WHYHHTELLH-G--K-F----------------LPYMP-CSQDFYTLAP--ETPLWAIRPVHYGKEMIRFTIYCKN-E-NFVDILKLYELI-----LKRPM------CQ-KKADFCVFPV-----YS--NME------IDIQFSLKKLPK-GQVPVRTESAVLEFRV--KD--VGQLVPLLPNPC--SPISEGRWQTEDHDGNRILLQ-------
A0A087YDK3_POEFO/43-285   --------------VSIHLISDPGQGKFLQRAADAVLAWVHPELQLFRVSE-------RAS--------------T-S-QRPW----------PKRHQNSGP------SAGS-QPAVAVILFLQ--E-AYGGE--------EQ-IL------TLHRTLQR-PP-WRYHHTEKVS-NGRS-M----------------LPLTP-CSQDFFVLSP--GTPLWAVRQVHYGKEIVRFTVYCRH-E-NYVDMVRLYKLL-----LQRRV------AQ-KKEDFCFFVV-----YC--NPD------MEIQLSFKRLPR-GQSPAVLDSAVMEVRV--RD--VGVLVPLLPHPC--SPISDVRWQTEDYDGNKILLQ-------
U3IM14_ANAPL/9-243        --------------MTVHLLAKAGHSSFLQQTLDRLLEWICPDIRLFFVSE-------RIA----PQKY----Y-E-R-YRKR----------SCG-----------------FPGISVLLFLH--E-DLGEE--------R--IF------QVYDLLQR-PP-WRYQCAQTAR-G--Q-S----------------PPRAL-ADQDFYGLDE--QMPVWGIRRVHCGPEILRVTLYCSF-D-NYDDAVGLYEMI-----LRKEA------AV-QKNNFCLFVL-----YA--SEA------VAVQLCLKQLPA-GVAAEPKESAALQFKV--QE--IGQLVPLLPHPC--IPISSTRWQTQDYEGNKILLQ-------
A0A091MKA1_9PASS/2-236    --------------MTVHLLTHLGHSFLLQQTLDRLLEWICLDIRLFLVSE-------RIP----PLKY----Y-E-R-YHKR----------SCG-----------------FPGISVLLFLH--E-DLGEE--------R--IF------QVHEQFQR-PP-WRYHCAQIAN-G--Q-S----------------HSYVP-AHQDFYSLDE--QLPVWGIRQVHRGPEILRVTLYCSF-E-NYEDAVRLYEMI-----LQKEA------TM-QKGDFCAFVL-----HE--TQH------VAVQLCLRQLPI-GVAAEPRESSALQFKV--QE--IGQLVPLLPNRC--IPISSTRWQTQDYEGNTILLQ-------
W5PGA0_SHEEP/46-141       --------------VSIHIIADPGESRPLQEAIDKVLAWIHPDLPLFRVSE-------RRA------------C---R-RRRR---V------PKA---------------A-QPALAVALFLQ--E-GYGEE--------A--ILPPRTPAXXXSCLGN-PP-WRKPGGAAR--------------------------------------------------------------------------------------------------------------------------------------------------------------------------------------------------------------
A0A091U441_PHORB/2-236    --------------MTVHLLANWGHSSLLQQTLDRLLEWICPDVRLFLVSE-------RIT----PLKY----Y-E-R-YRKR----------SCG-----------------FPGISVLLFLH--E-DLGEE--------R--IF------QVHELFQR-PP-WRYQCAQIAN-R--Q-S----------------HSYAP-AQQDFYGLDD--QMPVWGIRRVHCGPEILRVTLYCSF-D-NYEDAVRLYEMI-----LQKDA------TM-QKSNFCVFVL-----YT--TQN------TAVQLCLKQLPI-GVAAEPKESSALQFKV--QE--MGQLVPLLPNPC--IPISSTRWQTQDYEGNTILLQ-------
A0A1S3GN77_DIPOR/55-287   --------------VSIHIISDPGESQPLQEAIDKVLAWIHPDLPLFRVSE-------RRA--------------G-RHRRRK----------PPK------------D--S-QPSLAVVLFLQ--E-EYGEE--------Q--IL------QLYRMLQR-PP-WRHHHTEQVH-G--R-F----------------LPYLP-CSQDYFTLAP--GTPLWAIRPVHYGKEIVRFTIYCRH-D-NYADSLRLYELI-----LRRSP------SQ-KRADFCIFPI-----FS--NLD------VDIQFSLKRLPC-DQNPVPTDSSVLEFRV--KD--IGELVPLLPNPC--SPISEGRWQTEDHDGNKILLQ-------
A0A1S3SXI9_SALSA/64-315   --------------MSMHLLANPGDSLLLQHTLDRLLRWVCPSLCLFHVSE-------RAC----PLRD----Y-ARS-RLCP----------VAG-----------------YPSLAVTVFLH--E-AYGEE--------R--IL------RVLDFLQR-PP-WQYHHTESCG-G--R-TGGVHITSSTSPANALLRPYLL-PSRDFYSLGT--GMPVWGVRPVHCGGEMLRVTLYSSY-D-NFDDAVRLYETV-----LQRQV------EE-QKTGFCWFTL-----YT--EPG------LCLQLALKQLSP-GVRVEACNSAVLQFRV--EE--MGQLVPLLPNPC--TPISAIRWQTEDLDGNKILFQ-------
A0A091MDT8_CARIC/2-236    --------------MTVHLLADSGRSLLLQQTLDRLLEWICPDICLFLVSE-------RVT----PLKY----Y-E-R-YRKR----------SCG-----------------FPGISILLFLH--E-DLGEE--------R--IL------QIHEQFQC-PP-WRYQCAQIAN-G--Q-S----------------HLYVP-AHQDFYGLDD--QMPVWGIRRVHCGPEILRVTLYCSF-D-NYEDAVRLYEMI-----LQREA------TM-QKNNFCVFVL-----YA--TRN------IAVQLCLKQLPI-GVAAEPKESSALQFKV--QE--IGQLVPLLPNPC--ILISGTRWQTQDYEGNTILLQ-------
I3LVM7_PIG/46-277         --------------VSIHIIADPGESRPLQEAIDKVLAWIHPDLQLFRVSE-------RRA--------------S-R-RRRK----------APK------------A--A-QPALAVVLFLQ--E-EYGEE--------Q--IL------QLHRTLQR-PP-WRHHHTERVP-G--R-F----------------LPYLP-CSQDFFTLAP--GTPLWAIRPVHYGKEIVRFTIYCRH-D-NYADILKFYELI-----LRRSP------SQ-RKTDFCIFPI-----FS--NLD------VDIQFSLKRLPC-DQTPVPTDSSVLEFRV--KD--IGELVPLLPNPC--SPISEGRWQTEDHDGNKILLQ-------
A0A0Q3MLK2_AMAAE/8-242    --------------LTVHLLANSGHSLLLQQTLDRLLEWVCLDIRLFLVSE-------RVT----PLKY----Y-E-R-YCKR----------TCG-----------------FPGISVLLFLX--E-GLGEE--------R--IF------QVHEQFQR-PP-WRYRCAQVAN-G--Q-S----------------YPYSL-AHQDFYSLDD--QMPVWGIRRVHCGPEILRVTLYCSF-D-NYEDAVRLYEMI-----LQKEA------TX-QKSNFCVFVL-----YA--AHT------IAVQLCLKQLPI-GVAAEPKESSALQFKV--QE--IGQLVPLLPNPC--IPISSTRWQTQDYEGNTILLQ-------
F124A_PONAB/47-278        --------------VSIHIIADPGESQPLQEAIDNVLAWIHPDLPLFRVSE-------RRA--------------C-R-RRRK----------PPK------------G--A-QPALAVVLFLQ--E-EYGEE--------Q--IL------QLHRTLQQ-PP-WRHHHTEQVH-G--R-F----------------LPYLP-CSQDFFTLAP--GTPLWAIRPVHYGKEIVRFTVYCRH-D-NYADSLRFYQLI-----LRRSP------SQ-KKADFCIFPI-----FS--NLD------VDIQFSLKRLPC-DQCPVPTDSSVLEFRV--RD--IGELVPLLPNPC--SPISEGRWQTEDHDGNKILLQ-------
A0A091JI50_EGRGA/2-236    --------------MTVHLLTNLGHSLLLQQTLDQLLEWICPEVRLFLVSE-------RVT----PLKY----Y-E-R-CRKR----------SCG-----------------FPGISVLLFLH--E-DLGET--------R--IF------QVHELFQH-PP-WRYQCVQIAH-G--R-S----------------HPYAP-AHQDFYGLDD--QMPVWGIRRVHCGPEILRVTLYCSF-D-NYEDAVRLYEMI-----LRKEA------TL-QKSNFCVFVL-----YA--TQN------VAVQLCLKQLPV-GVAAEPKESSALQFKV--QE--MGQLVPLLPNPC--IPISSTRWQTQDYEGNTILLQ-------
H0WSU9_OTOGA/19-250       --------------VSVHIIADPGESQPLQEAIDKVLAWVHPGLPLFRVSE-------RGA--------------C-R-RRRR----------ASR------------G--A-QPALAVVLFLQ--E-EYGEE--------Q--IL------QLHRTLQR-PP-WRHHHTERVQ-G--R-L----------------LPYLP-GSQDFFALAP--GTPLWAVRPVHYGHEIIRFTVYCSH-S-NYADSLRFYQLI-----LRRSP------SQ-SKADFCIFPI-----FS--SLD------VDIQFSLKRLPC-DQSPVPADSSVLEFRV--KD--IGELVPLLPNPC--SPISEGRWQTEDHDGNKILLQ-------
V8P242_OPHHA/21-255       --------------MAVHLLANTGHAIHLQQTLDQLQEWISLDIRLFLVSE-------RPS----PIKY----Y-E-T-YRQK----------SSR-----------------FPSTSVLLFLH--E-DFGEE--------R--FF------QVHDFFQH-PP-WQPVHIECPS-R--K-L----------------SHYAL-DHQDFYGLDE--HMPVWGLRQVHYGMEILRVTLYCSF-D-NYEDAVRLYETI-----LQKEA------SV-QKSGFCAFLL-----YT--TQS------LVVQLCLKQLPL-GMSVDLKESSVLQFKV--YE--IGELVPLLPNPC--VPISNTRWQTEDYEGNKILLQ-------
F124B_XENTR/10-243        --------------LTVHLLASSGDSLAFQLAVDRLLHRICPDVRLFLVSE-------RAA----PIKL----Y-E---CQTK----------RPE-----------------FPGISVTLFLR--E-DLGEE--------R--ID------LLQSFFQL-PP-WTHVIADFQQ-G--R-S----------------CPFKL-PLCDYYSLDS--HMPVWEMRHVHYGTEIVRLTVYCSC-D-NYEDAVRLYETI-----LQKEA------TT-QKAGFCFFVL-----YS--TTH------VSVQLSIKQLHP-GISVQVKDACALQFAI--HA--VGQLVPLLPYPC--VPISDARWQTQDYDGNKILLL-------
A0A226PUK7_COLVI/19-253   --------------MTVHLLTNSGYSAFLQQALNRLTEWICPDVRLFFVSE-------RAA----PLKY----Y-E-R-YHRR----------NCG-----------------FPGISVLLFLR--E-ELGEE--------R--IL------QVQDLLQR-PP-WHYRCVPTTW-A--Q-S----------------PPHSP-APQDFYGLDD--QMPVWGLRRACCGPEILRVTLYCSF-D-NYDDAIGLYEMI-----LRKEA------TV-HKSNFCVFML-----YA--TET------IAVQLCLKQLPI-GIAAEPKESSLLQFKV--QE--MGQLVPLLPNPC--VPISSTRWQTQDYEGNRILLQ-------
A0A093TCA6_PHACA/15-248   --------------VSVHIITDPGESKTLQQAIDKLLAWIHPDLQLFQVSE-------RRV--------------P-K-KHRR----------PGK------------AGVS-QPALAVILFLQ--E-EYGEE--------P--IL------QLHETFQR-PP-WHYHHTERVH-G--K-F----------------LPYMP-CSQDFYTLAP--ETPLWAIRPVHYGKEIIRFTIYCRS-E-NFVDILKLYELI-----LKRPV------CQ-KKADFCVFPV-----YS--NME------IDIQFSLKKLPK-GQAPTPTESAVLEFRV--KD--VGQLVPLLPNPC--SPISEGRWQTEDHDGNRILLQ-------
H3BDA8_LATCH/49-283       --------------MCVHFLANPGEALLLQQTFDHLLNQMCPEVHLFYVSQ-------RAA----PVKY----C-M-M-YQGK----------KTD-----------------YPSMSIILFLH--E-DFGEE--------R--IL------QVHDFFQH-SP-WQYHHSESAT-G--R-----------------VVPYML-ASHNFYSVDD--NMPIWAIRQVHYGAEILRVTLNCRF-D-NYEDTVRLYEMI-----LQKDA------IV-EKSNFCFFTV-----YS--SKN------FCIQLSLKQLPP-GISVNLKESAVLQFRV--KE--IGQLVPLLPNPC--VPISSTRWQTEDYDGNKILFQ-------
F124A_XENTR/25-257        --------------VSIHIIADPGESKCLQEAIDRLLVWIHPDLQLFCVSE-------RRV--------------L---KKKK----------PSK------------SFAS-HPALAIILFLQ--E-DYGEE--------Q--IL------HLHKCFQK-PP-WQFHHTERVH-G--K-F----------------LPYMP-CNQDFFTLAN--GTPLWAIRQVHYGKEIIRFTIYCSY-E-NFADMMKMYELI-----IKKRV------WR-KKTDFCVFPV-----YS--NMD------FDIEFSLKRLVK-GQKPVPLESSLLEFRV--RD--FGQLIPLLPNQC--SPISEGRWKTEDHDGNKILLQ-------
A0A2K5HVS1_COLAP/10-244   --------------MTVHLLANSGHGSLLQRALDQLLDCICPEVRLFQVSE-------RAS----PVKY----C-E-K-SHSK----------RYR-----------------FPGMSVLLFLH--K-SLGED--------R--LF------RVLDCLQH-SP-WQRYPTQDTW-G--R-L----------------CPYLF-ANQEFYSLDS--QMPIWGVRQVHCGSEILRVTLYCSF-D-NYEDAIRLYEMI-----LQREA------TL-QKSNFCFFVL-----YA--TKS------FALQLSLKQLPP-GMSVDPKESSVLQFKV--RE--IGQLVPLLPNPC--IPISSTRWQTHDYGGNKILLQ-------
A0A1S2ZMH8_ERIEU/45-276   --------------VSIHIIADPGQSQPLQDAIDKVLAWIHPDLQLFRVSE-------RRA--------------C-R-RRRK----------APR------------G--A-QPALAVVLFLQ--E-DYGEE--------Q--IL------QLHHALQR-PP-WRHHHTERVP-G--R-L----------------LPYLP-CSQDFFSLAP--GTPLWAIRPVHYGQEIVRFTLYCRH-D-NYTDSLRFYELI-----LRRSP------SR-GKADFSTFPV-----FS--NMD------LDIQFSLKRLPR-GQNPVPADSAVLEFRV--RD--LGELVPLLPNPC--SPISEGRWQTEDHDGNRILLQ-------
W5MW58_LEPOC/19-253       --------------VSVHIITDPGNAKALQKAADSVLAWIHPELQLFRVSE-------RGA--------------W-R-RPKR----------PRP------------GGGAGQPSLAVILFLQ--E-EYGEE--------Q--VL------QLHRALRA-PP-WQFHHTEKVN-G--R-L----------------LPYMP-CSQDFFTLAA--GTPLWAVRPVHYGKEIVRFTVYCRH-E-NFPDMVKMYQLV-----LQREL------AQ-RREDFCFFVV-----YA--SLD------TEVQLSLKRLPR-GQSPAPTESAVVEFRV--QD--IGRLVPLLPHPC--TPISEVRWQTEDYDGNKILLQ-------
U3IFV3_ANAPL/14-247       --------------VSVHIITDPGESKTLQQAIDKLLAWIHPDLQLFRVSE-------RRV--------------S-K-KRRK----------PGK------------AGAP-QPALAVILFLQ--E-EYGEE--------P--IL------QLHETFQR-PP-WRYHHTERVH-G--K-F----------------LPYMP-CSQDFYTLAP--ETPLWAIRPVHYGKEIIRFTIYCRN-E-NYADILKLYELI-----LKRPV------CQ-KKADFCVFPV-----YS--NME------IDIQFSLKKLPK-GQMPVPTESAVLEFRV--KD--VGQLVPLLPNPC--SPISEGRWQTEDHDGNRILLQ-------
A0A0P7UHY5_9TELE/59-281   --------------VSVHIITDSGTGKPLQRAADTALAWIHPDLQLFRVSE-------RAP--------------G-Q-RRPK--RVS-----PSG---------------S-VPGLAVFLFLR--E---GPA--------G----------CLLRTLQR-PP-WRCYPSERAP-R---------------------------AGLDLFSLGA--GTPPWAVRQVHCGREVIRLALNCRH-E-AFADTVRLYCLL-----VRRRL------TQ-STDNFCFFVV-----YA--STD------VEIHLSLKRLPR-GQSPAPTESAILEFRV--QD--VGALVPLLPQPC--MPISETRWQTEDYDGNKILLQ-------
H3BDB0_LATCH/10-244       --------------MCVHFLANPGEALLLQQTFDHLLNQMCPEVHLFYVSQ-------RAA----PVKY----C-M-M-YQGK----------KTD-----------------YPSMSIILFLH--E-DFGEE--------R--IL------QVHDFFQH-SP-WQYHHSESAT-G--R-----------------VVPYML-ASHNFYSVDD--NMPIWAIRQVHYGAEILRVTLNCRF-D-NYEDTVRLYEMI-----LQKDA------IV-EKSNFCFFTV-----YS--SKN------FCIQLSLKQLPP-GISVNLKESAVLQFRV--KE--IGQLVPLLPNPC--VPISSTRWQTEDYDGNKILFQ-------
W5QGS7_SHEEP/10-244       --------------MTVHLLANAGQGLLLQQTLDRLLDCICPDIRLFLVSE-------RAS----PVKY----Y-D-K-CYSK----------RSR-----------------FPGMSVLLFLQ--E-NLGEE--------R--LF------RVLDSLQH-WP-WQCYPTQNAQ-G--R-P----------------CPYIL-ANQEFYSLDS--QMPIWGVRQVHCGTEILRVTLYCSF-D-NYEDAIRLYAMI-----LQREA------TL-QKSNFCFFVL-----YS--TET------FALQLSLKQLPL-GTSVDPKEASVLQFKV--QE--IGQLVPLLPHPC--VPISRTRWQTQDYDGNKILLQ-------
A0A0D9R5T9_CHLSB/10-244   --------------MTVHLLANSGHGLLLQRALDQLLDCICPEVRLFQVSE-------RAS----PVKY----W-E-K-SHSK----------RYR-----------------FPGMSVLLFLH--K-SLGDD--------R--LF------RVLDSLQH-SP-WQCYPTQDTW-G--R-L----------------CPYLF-ANQEFYSLDS--QMPIWGVRQVHCGSEILRVTLYCSF-D-NYEDAIRLYEMI-----LQREA------TL-QKSNFCFFVL-----YA--TKS------FALQLSLKQLPP-GMSVDPKESSVLQFKV--RE--IGQLVPLLPNPC--IPISSTRWQTQDYDGNKILLQ-------
A0A091F1B0_CORBR/2-236    --------------MTVHLLTHLGHTFLLQQTLDRLLEWLCLDIRLFLVSE-------RIP----PLKY----Y-E-R-YCKR----------SCS-----------------FPGISVLLFLH--E-DLGEE--------R--IV------QVHEQFQR-PP-WRYQRAQFAN-G--Q-S----------------PRYAP-AHQDFYGLDE--QLPVWGIRRVHCSPEILRITLYCSF-D-NYEDAVRLYEMI-----LQKEA------TL-QKTTFCVFVL-----HA--TPH------VAVQLCLKQLPI-GVAAEPRDSSALQFKV--QE--IGQLVPLLPNPC--VPISSTRWQTQDYEGNTILLK-------
F7CP34_HORSE/13-244       --------------VSIHIIADPGESQPLQEAIDKVLAWIHPDLQLFRVSE-------RRA--------------S-R-RRRK----------LPK------------V--A-QPALAVVLFLQ--E-EYGEE--------Q--IL------QLHRTLQR-PP-WRHHHTERVP-G--R-F----------------LPYLP-CSQDFFTLAP--GTPLWAIRPVHYGREIVRFTIYCRH-D-NYADILKFYELI-----LRRSP------SQ-KKTDFCIFPI-----FS--NLD------VDIQFSLKRLPS-DQTPVPTDSSVLEFRV--KD--IGQLVPLLPNPC--SPISEGRWQTEDHDGNKILLQ-------
A0A091NY82_9PASS/15-248   --------------VSVHIITDPGESKTLQQAIDKLLAWIHPDLQLFRVSE-------RRL--------------P-K-KHRK----------PVK------------AGVS-QPALAIILFLQ--E-EYGEE--------P--IL------QLHETFQR-PP-WHYHHTELMH-G--K-F----------------LPYMP-CSQDFYTLAP--ETPLWAIRPVHYGKEMIRFTIYCRS-E-NFVDILKLYELI-----LKRPV------CQ-KKADFCVFPV-----YS--NME------IDIQFSLKKLPK-GQVPVTTESAVLEFRV--KD--VGQLVPLLPNPC--SPISEGRWQTQDHDGNRILLQ-------
A0A094K4C7_ANTCR/2-236    --------------MTVHLLANLEHSLLLQQTLDRLLEWICPDIRLFLVSE-------RVT----PLKY----Y-E-R-YRKR----------SCG-----------------FPGICVLLFLH--E-DLGEE--------R--IF------QVHEQFQR-PP-WRYQCAQIAH-A--R-S----------------HPYAP-AHQDFYGLDD--QMPVWGIRRVHCGPEILRVTLYCSF-D-NYEDAVRLYEMI-----LQKEA------TI-QKSNFCVFVL-----YA--TQN------TAVQLCLKQLPF-GVAAEPKESSALQFKV--QE--MGQLVPLLPNPC--IPISSTRWQTQDYDGNTILLQ-------
G1NU81_MYOLU/13-246       --------------VSIHIIADPGESQPLQEAIDRVLAWIHPDLQLFRVSE-------RRA--------------S-R-RRRK----------APK------------AKAA-QPALAVVLFLQ--E-GYGDE--------P--IL------QLHRALQR-PP-WRHHHTERVP-G--R-L----------------LPYLP-CSQDFFTLAP--GTPLWAIRPVHYGREIVRFTIYCRH-D-NYADILKFYELI-----LRRSP------SQ-RKTDFCIFPV-----FS--SLD------VDIQFSLKRLPC-DQNPVPTDNSVLEFRV--KD--IGELVPLLPNPC--SPISEGRWQTEDHDGNKVLLQ-------
EDO38212.1                MIVDP--PH-----CYIELSCDHPDGAKLQREMSSLLVPYCSKFPFLTIREPLQ-KV-NGS-S--PTNS--P---A-S-KQRR------L---ADS-HDQQT-----------VPAIGIMLMFA--Q-TAKRN---A----D----------KALKAMRV-HP-T-LTQAKLPK-E----I-------TEE--D---EVHFKLSSES--------NGLLLSLKQSSPFAGV-RITVIVN--K-NLEQVERFYSLI-----TGKTP-LAY-NKIEEGLSCRTYPL-----SR------------KLELQLVSHP--QVKSHQVQHIALCFAV--ED--MNQMCSEIPGGV--RNIGEGHWHVTDPDGNSVILY---SLLQ
EDV28184.1                -------QDILLTKAYVEIVSKPDEGDKIHDHLDKILQHYSGAMGYVSVRE-------PET-SQ-DIRY----Y-----KQKD---LT-----QGK----------I------APSMILSLRFV----PVVQD-----------LG--G---KLQSYLET-SKDWAPIQLTDTM-S--K------------------VVNVPGRSEIFYAYKE-YGIIPFSVRQGAVAAGA-VLKLYIG--E-KYKEMKEFYSTV-----TGQTAYDNLNVDV-DVTEYCKFLL-----AK------------DFEIMIIHVP--DEKTVKMEVCRLCFEL--ED--PEMLISKLSFPVKLTPLADNYWQATDPCDNNVIFYKVEGHKP
EEN44785.1                MFVNP--PK-----CLVEVETAAGQGEDLQGALMHIIAPFSGAFPFLTVRE--A----NST-DN-GAGT------S-N-NRED---GP-----PAK--NRRT--EDV------VPPISLTLSFP--G-NMQSR---A----T----------QVNERLAS-S--WKRVNFPDQT-D---------------------------TDPTFYVEDR-HGLPAVGIATGAAAAGV-KMSVFAQD-EAKFAEMAEFYAKV-----LGTDA-MERVTKE-GQTKVSMFPL-S----------------PRAEFYVIRQP--GLNLRTASNLTLYFLV--SG--FT-----LPG----RRVGDDHMEVTDPEGNKVMLF---TVGK
EEN44794.1                MFVNP--PK-----CLVEVETAAGQGEDLQGALMHVIAPFSGAFPFLTVRE--A----NST-DN-GAST------S-N-NREE---GP-----PAK--NRRT--EDV------VPPISLTLSFP--G-NMQSR---A----T----------QVSERLAS-S--WKRVNFPDQT-D---------------------------TDPAFYVDER-HGLPAVGIATGAAAAGV-KMSVFVQD-ETKFAEMAEFYAKV-----LGTDA-MERVTKE-GQTKVSMFPL-S----------------ARAEFYVIRQP--GLNLRTASNLTLYFLV--SG--FT-----LPG----RRVGDDHMEATDPEGNKVMLF---TVGK
PIK35605.1                SFINT--PQ-----CFLEVLSPVEEGSNVQGALNRVVSSFSGAFTHCTVLE-------TKD-FQ-PQEG----F-----MTKV------V---NGS-----------------IPSVAITLIFA----SQAQP-----------LA--A---ETKTVLSS-SP-WQQVTLPAPL-----------------------QDEIG-FDTDYFVNKN-LPLPLIGIKTGAPSTGVQITKLVQKK-E-NFDETVKFYQGK-----VDSHS-VG---SS-GSSAAGILKA-K---FE-------LS--RCSELVITFLP--GLSCENISTARLCFLD-------------------KAAEEGKVEISQDKEGNEVISV---ACYK
PIK50692.1                SFINT--PQ-----CFLEVLSPVEEGSNVQGALNRVVSSFSGAFTHCTVLE-------SKD-FQ-PQEG----F-----MTKV------V---NGS-----------------VPSVAITLIFA----SQAQP-----------LA--A---QTKTVLSS-SP-WQQVTLPAPL-----------------------QDEIG-FDTDYFVNKD-LPLPLIGLKTGAPSTGVQITKLVQKK-E-NFDEMVKFYQGK-----VDSHS-VG---SS-GSSAAGILKA-K---FE-------LS--RCSELVITFLP--GLSCENISTARLCFLD-------------------KSAEEGKVEISQDKEGNEVISV---ACYK
XP_001630275.1            MIVDP--PH-----CYIELSCDHPDGAKLQREMSSLLVPYCSKFPFLTIREPLQ-KV-NGS-S--PTNS--P---A-S-KQRR------L---ADS-HDQQT-----------VPAIGIMLMFA--Q-TAKRN---A----D----------KALKAMRV-HP-T-LTQAKLPK-E----I-------TEE--D---EVHFKLSSES--------NGLLLSLKQSSPFAGV-RITVIVN--K-NLEQVERFYSLI-----TGKTP-LAY-NKIEEGLSCRTYPL-----SR------------KLELQLVSHP--QVKSHQVQHIALCFAV--ED--MNQMCSEIPGGV--RNIGEGHWHVTDPDGNSVILY---SLLQ
XP_002110018.1            -------QDILLTKAYVEIVSKPDEGDKIHDHLDKILQHYSGAMGYVSVRE-------PET-SQ-DIRY----Y-----KQKD---LT-----QGK----------I------APSMILSLRFV----PVVQD-----------LG--G---KLQSYLET-SKDWAPIQLTDTM-S--K------------------VVNVPGRSEIFYAYKE-YGIIPFSVRQGAVAAGA-VLKLYIG--E-KYKEMKEFYSTV-----TGQTAYDNLNVDV-DVTEYCKFLL-----AK------------DFEIMIIHVP--DEKTVKMEVCRLCFEL--ED--PEMLISKLSFPVKLTPLADNYWQATDPCDNNVIFYKVEGHKP
XP_002588774.1            MFVNP--PK-----CLVEVETAAGQGEDLQGALMHIIAPFSGAFPFLTVRE--A----NST-DN-GAGT------S-N-NRED---GP-----PAK--NRRT--EDV------VPPISLTLSFP--G-NMQSR---A----T----------QVNERLAS-S--WKRVNFPDQT-D---------------------------TDPTFYVEDR-HGLPAVGIATGAAAAGV-KMSVFAQD-EAKFAEMAEFYAKV-----LGTDA-MERVTKE-GQTKVSMFPL-S----------------PRAEFYVIRQP--GLNLRTASNLTLYFLV--SG--FT-----LPG----RRVGDDHMEVTDPEGNKVMLF---TVGK
XP_002588783.1            MFVNP--PK-----CLVEVETAAGQGEDLQGALMHVIAPFSGAFPFLTVRE--A----NST-DN-GAST------S-N-NREE---GP-----PAK--NRRT--EDV------VPPISLTLSFP--G-NMQSR---A----T----------QVSERLAS-S--WKRVNFPDQT-D---------------------------TDPAFYVDER-HGLPAVGIATGAAAAGV-KMSVFVQD-ETKFAEMAEFYAKV-----LGTDA-MERVTKE-GQTKVSMFPL-S----------------ARAEFYVIRQP--GLNLRTASNLTLYFLV--SG--FT-----LPG----RRVGDDHMEATDPEGNKVMLF---TVGK
XP_002735384.1            VLTNP--PR-----CMVEIEMPINTGDLLRTSMIPIITPFSSALTHVTIRE-------TGC----DNNS------D---HSED---GM-P---PSK--HRKV--DRS------VPSVGVTMMFT--G-QMQRR--------A------V---KSAKCLAS-AP-WEMYSLPEAV-T--K------V-----------VDY---DTQYFHNVEQ--DMPMWAVKT-GCPMSGIRMSLFVRERS-NFDTMDQFYRNITGLTPFERDL------NN-SDVRYATFTL---------SPK--------AEFTLVHYP--GVNARSLENVSLYFRV--NS--PSKAIGA-------EKVSDDHWQLKDFEGNRVVLF---LPTV
XP_003726836.1            KLTNP--PR-----SLIEISVPRDQGDSTRHTISSFLSYFSGAFTHATIMEE------DNS----TASA------A---VSSD---G--------------------------IPSMGVVMMF-------QSG--------A------G---QGPGSVLL-ST-WKSQAFSDEV-S--Q------------------VEF---ATQFYVHTQK--ALPFWGVRT-GAPANGVRLLLFVRDPR-KFDVMDEFYQQFTGVTPLEHKS------TA-SALRYSTYTL---------SPR--------CEFTLAHYP--GLKPYSVDSLSMGFHI--RN--LNKAAGA-------ERLNDDHWSTRDPEDNKVTLF---SVRR
XP_013391308.1            VLVEPSKCY-----VTIITTAASTLHVELQSIIQPFSAWFPYALVMEAVMS-------KGE-SP-P-------F-S---AQGP------------------------------LPTLGISLLFH----GNAQA--------K------A-E-RSFQRLSQ-LP-WQQVAVPAC------------------------MEDIT-SEGKFYVNSR-HGSLLWGVITGANQPGVQITVFVQDQ-T-SFDDMVSFYHKI-----VKSTP---LS-KQ-GSDGVSKYAV-----FA-------LE--PKLELVVAYFHG-LKVAAPAAATVLCLQT--L-----QLPPSDLNKL--QQISSDLWEAQDPEGNVVQLF---TVLE
XP_015753893.1            SLITP--PP-----CYIEIAVPTGDGVQLKETLTSLLVSHRSVFPFLCVREPEYNKFCNGD-S--PTNS--P---A-S-KTRR------I---DDG---GLV-----------MPSVGIMLMYT--K-QAQRN---S----E----------RCLNVVKS-NP-SEWQEVNIPQ-A----I-------SEE--D---EVYFK-AANN--------EGPLFAVKKLSPCPGV-RIVIFVN--R-DMDEVERFYSMI-----TGKTS-LAY-NKIEEGLSYRKFPL-----SD------------KLELQLVSHP--SVKSHPVKNSALCFMM--ND--VNKMCSEIPGGV--RNIGEGHWQVKDPEGNILVLY---SLLK
XP_019614048.1            MFVNP--PK-----CLVEAEAAAGQGEELQGALLHVIKPFSGAFPFLTVRE--A----NST-DN-GAAA------G-N-NREE---GP-----PAK--NRRT--EDV------VPPISVTLSFP--G-NMQSR---A----A----------QVTDRLGS-SP-WKRVNFPDQS-E---------------------------TDPAFYVDER-NRLPAVGVATGATSAGV-MVSVFVQE-EAKFAEMAEFYAKV-----LGTDA-MERITKE-GQSKVSLFPL-S----------------PRAEFYVIRQP--GLNLRTASNLTLYFQV--SG--FT-----LPG----RRVGDDHLEVTDPEGNKVMLF---TVGK
XP_022107075.1            ILTNP---------PRCFVEIETTQGTETRDTLMSFISYFSGAFKHVNILE-VE----SLT----PAGR-SG---G-G-EEPQ----------DGD-----------------IPHMAITLMFS----SQAQS--------R--AA------EVLKVLSAGDP-WRPYRLPEPV-A--K--------ELED------------DNTTYFRHAT-LGLPLWGVKTGASESGV-RLTLFVKEGS-DFQQMEKFYGKVTGVSPLQQSR-GT---AV-KRST---YPL---------SNR------LEFTLALYQ----GLTPHAHENHLLYFQT--NEQAIGA-----------QKLAEDHWQLKDPENNTVLLF---TTMK
XP_022780971.1            SLITP--PP-----CFIEIATPTDEGSNLKETLSSLLVSHQSTFPFLSVREPEH-KFNNGS-S--PSNS--P---A-S-KTRR------V---DNG---GLT-----------KPAVGMMLMFT--Q-RAEKN---S----E----------SCLSVVRG-NS-KEWEQVSVPQ-G----I-------TEGPGD---EIYFK-AANR--------EGPVFAVKKLSPGSGV-RIILFVN--T-DMDEVEHFYHLI-----TGKKP-LHL-NKIEEGLSTRTFPL-----SP------------KLELQLVCHP--ALKSHPVKNTALCFMLKGND--VNKMCSEIPGGL--RNIGEGHWQGKDPEGNAVILY---SLLK
