# Supplementary material for: Bacterial death and TRADD-N domains help define novel apoptosis and immunity mechanisms shared by prokaryotes and metazoans
Source: eLife. 2021 Jun 1;10:e70394. doi: 10.7554/eLife.70394 (PMC8195603; doi:10.7554/eLife.70394)
Supplement: Figure 2—source data 2. [file elife-70394-fig2-data2.zip › FIIND.aln]

XP_038553441.1  EKLS--FT-----PE-L-------L--TES-GKTSYRFRCPGPGVFQCALTGLVFVVAQEAELLYRTV--QWDDSLLQSA----GK-TAAGLLFSIKC---PEN-AVCQLHLPHCETK-A--A-LLPDG------LLSVVHITD---DGMSILDPLEITDTHVVVKVPHLSAFGLVW--D-IVKR---LWTPVC---SQVLLFLRPPNTE--TDTK-ILNVLLL
KAF3703897.1    PPSN--FT-----PE-L-------Q--IES-AQVSYRFRCPHPGVFHCTLTGLVFVMAQEAELLYSTV--QWDESLLQLA----GK-IPAGPLFNIKC---SED-AVCELHLPHCETK-D--A-LLSDG------LLSVVHISD---ELMSILEPLEITDTHVVVKVPHLSAFGLVW--N-LIRRSVNTTKPIK---GQVLLFLRPQNPR--KLKK-NLNVFLL
XP_021334238.1  SAEE--FT-----PE-LI---QTVD--EDK-HKNTYRFVCPHAGQFQCSLTSLVFVMDGEGELLYRVV--SWDPRLLDGL----GQMQPAGPLYDVKC---FNG-SISKLHLPHCEIF-S--EGDN-MD------GLAVAHFTG---GNMEIVQPITVTETHVMIDIRDLSLFGLLW--M-KIFS-----HPIS---GQVLLFLRTLPVEEEEEEEKILNVHLL
XP_028435637.1  GPIS--FS-----PE-H-------T--TES----SYRFRCPGPGVFQCDLTGLVFVMAQEAELLYSIV--QWNQSLLQPA----GK-KAAGPLFEIKS---SEDAAVLQLHLPHCETK-D--A-LLFDG------LLSVVHITD---DGMSILEPLEVTDTHVVVKVPHLSAFGLVW--D-FVRRFVSLMLPIE---GQVLLFLRPPRARYQ-----VLDVFLL
XP_013770736.1  PPSS--FT-----PE-V-------Q--TES-TQISYRFRCPGPGVFLCTLTRLVFVMAQEAEVLYRTV--QWDESLLQPS----GK-TAAGPLFNITC---SED-AVRQLHLPHCETK-E--V-VHVDG------LLSVAHISD---NGMTVLEPLEITATHVVVKVPHLSAFGLIW--D-VFKRFLNMEEPVSAQQGHVAEYIQTPADCLF-----SFGQRYS
XP_016303720.1  DVEV--FT-----PE-L-----SGD--EDK-LKNTYRFVCPHAGRFRCSLTSLVFVMEGEGEVLYSVV--SWDPGLLHSL----GQMRPAGPLYNIDC---SAK-SVLRLHLPHCVIF-S--E-EN-KD------GLAVAHFTG---GNIEIIQPLKVTETHVIIDIRELSRFGLIW--I-KTIL----GFPID---GQVLLFLRPVTVEQEQK---ILNVHLL
XP_029629135.1  GVTM--LT-----PE-ID---KELT--THN-RKPTYRLQCPKAGLFQCSSTGLVFLMEGKGDVVYKVT--QWDSRLL-------GSMTPAGPLFSIDC---PEQ-SVRQLHLPHCMCD------EK-DD------NLSVAHVTD---GNMEIVQSLKTTATHVIVTITHLSLFGLIR--D--VFS----FLPVR---SQVLLFLQPQGNRPQKR---ILNYVVA
XP_013991232.1  VVTK--LT-----PE-T-------S--TGF-TEMSCRLQCSHAGLFQCSLTGLVFLMKGEGEVLYRTV--QWDENLLHST----GQ-TPAGPLFSIEC---LQG-SICQLHLPHCEIL-S--G-EG-LD------SLSVAHVTG---DSVEVLPPLRVTDTHVVVNITDLSLWGLVR----MFKP----FLSIK---GQVLPFLQSFGHP--QS---VLNVIVL
XP_019208523.1  RLKE--FT-----PD-I-------T--ADESDDKTYLFQCSCAGLYQCSVTGLVFVMKGEGDVVYRTV--PWYMRLLAQH----HK-KPAGPLFDIRC---EQQ-SVCQLHLPHCELI-S--T-GG-GQ------SLQVTEVND---EGIEFITPHQITKTHVVINITGFSYYGIVN--N-EDSP----PDPVQ---ALVLLFYKPPVDPDPRS---VLSVLLV
KAF4095306.1    DAEV--FT-----PE-FV---QQDD--EDK-HKTTYRFVCPHAGQFRCSLTSLVFVMEGEGEVLYRVV--SWDPRLLVGF----EWMKPAGPLYNIDC---FNG-SISGLHLPHCEIF-S--E-EN-KD------SLAVAHFTG---GNVEVMKPLQVNETHVMIDIRDLSLFGLLR--R-MIFT----PSPVA---AQVLLFLRPITARQREN---ILDVHLL
XP_033979604.1  APES--FS-----PE-H-------T--TES----SYRFRCPGPGEFQCDSTGLVFVMAQEAELLYRTV--PWDESFLQSA----GK-TAAGPLFNVKS---SDEAAVCQLHLPHSETE-E--A-LLLDG------LLSVVHITD---EGLSILEPLEVTRTHVVVKVPHLSLFGLVW--D-FFKRF--LLLRVE---GKILVFLRPPVREEQ-----ILDVHML
XP_023182587.1  SFEE--FT-----PG-F-------C--GDA-DDETYWFQCSSPGLYQCRVSGLVFDMKGGGDVFYRVV--PWNRRLLSPH----GK-KPAGPLFDISC---QQQ-SVAQLHLPHCEVR-S--T-GR-CH------FLSVAHLHD---EGVEFIGPERITETHIIISITGFSAFGNVK--D-EDSP----PDPVR---ALVLLFYKPPADPESEH---KINVLML
XP_016786833.1  FWGP--TG-----PV-A--T-EV----VDK-EKNLYRVHFPVAGSYRWPNTGLCFVVREAVTVEIEFC--VWDQFLGEINPQH-SW-MVAGPLLDIKA---EPG-AVEAVHLPHFVAL-QGGH-VD-TS------LFQVAHFKE---EGMLLEKPARVELHHIVLENPSFSPLGVLL--K-MIHN-ALRFIPVT---SVVLLYHRLHPEEV------TFHLYLI
XP_017314986.1  DIQE--FT-----PE-LV---KRCS--EDK-DEDKYRFLCPHAGRFKCGVTELVFETEGKGEVLYRIV--SWDRRRLDGL----GQKEPAGPLYDINS---PEG-CIHRLHFPHCETV------TN-VV------KLTVAHATS---GNVEIIQPLKVTDTHVIIHIHGLSLFGLLK--A-LVFQ----AYPIR---AQVLLFHKKKTEKHSVS---KLNIHLL
XP_029009734.1  FKTD--FT-----PEVS-------E--IKP-GETSYKFRVQHSGTYQCVLTRLVFTVTQPGRLSYRII--QWDQGLLQSA----GK-TPAGPLYSIQC---SED-SVSQLHLPHCETQ-P--A-LI-TG------GLSVVHCSD---DAMSFLEPLRITDTHVVVDVPHFSAFGLVW--D-LIEGFLNIHRPTK---GQVLLFHRTRKNQ-------TVNVFLL
XP_034009279.1  GWTK--LE-----PE-V----NS-T--DED-EASTYSLK-SEAGNFECSVSGLRWVCQEKVSFKYKFC--SSEEPMKRMEM-M-KY-MPAGPLIDITV---ISG-KLFEVYLPHWICI-DDIP-KI-LQ------KFAVLHIDD---CGDVVEKVSEVTSSHVKLSEPVFSPRAVLM--K-MGFP-----VKIH---CNVLIYSKLDTSCI------LLHVYLT
XP_035986251.1  SWTK--VD-----PE-E----DW-T--SPD-EAPTYRLR-SEAGHFECRVSGLRWVCEEKVSFRYRFC--SWNGHMLRMEG-R-GY-RPAGPLMDITV---FSG-KMMEVQLPHWVCI-DGVP-QL-LE------NFAVLHVND---CGDVLEKVTGVTATHVRIRDPVFSLLAALI--N-YFLF-----PKIT---CNTLIYYQPKTPFL------KLHIYLI
XP_006002130.1  KHER--VT-----PR------NI--------SKGQFLLMLEDEGSYQCTVTGLIFEVSQKAHIKYSVL--SWNKYSEDLK--T-PW-IVAGPIFDVNC---GPA-ILKSIHFPHSLCL-GD-H-LS-NV------KTGVLHIKN---GSPVIEPSSDLSATHVKWNVSSLSPVGPVI--Q-TSEP-----IQHH---GVVLLYKVINNYPSL-----SFSVYVA
XP_038027494.1  WAEE--VK-----PE-I--I-GD----KRG-KKEIYRAHFPRAGLFRCVETDLEFLVRTATSIEYKYS--FWERHLASGIPP--VW-MEVGPVFDIHA---PPG-TVKAIYIPHFLCL-GEWK-QN-TF------RIQIAHVVD---GNLLLEKPTRVKPFHAVLQDPSFSPMAVI-----VLSD-ILPFIPVH---SLVLLYQVLSAADI------TFHLYLI
XP_022518591.1  AAEE--FF-----PD-V-------K--DVT-SNTIYSFMCPRAGRFQCKLTSLVFEMEEKGEVLYRIE--SWDTGHLDRL----GQMQPAGPLYNIDC---FKG-SVSHLHLPHCEIL-T--E-DN-QA------ELGVVHYTG---DNLEITDPLEVTQSHVIIAIQGLSMFG-IF--N-KMFS---P-RPIN---AQVLFFYKPVTGRQHRR---ELHIHLL
XP_013809360.1  LPKV--TV-----PE-I--I-WD----EGG-KKKTYRVSLPGGSSFRCAETDLCFDVKAAVTLKYEYG--SWRQHLRGSDAE--KW-TFVGPLFNIQA--EPAG-AVGAVYLPHFVCL-GA-Q-DD-TS------EMRIGHFIS---GKLVLETPAEVEPFHAVLEDPSFSFLGVLW--R-KTTS-ILH-LPLH---SLVLIYHTTRKEPV------TLHLYLI
XP_005948269.1  RLKG--FT-----PG-I-------T--ADESDDETYLFQCSSAGLYQCSVTGLVFEMKAEGDVVYRTV--PWNRRLLAQH----HK-KPAGTLFDIKC---QQQ-SVCQLCLPHCELI-S--T-GG-GQ------FLQVAHVND---EGIEFITPHKITESHAFINITGFSGYGNVK--D-EDSP---P-DPVQ---ALVLLFYKPPVDPDLRS---VLSVFML
XP_029374437.1  SPQS--FT-----PE-L-------K--TES-TKVSYRFRCPGPGMFQCSFTGLVFVVDQEAELLYSTV--QWDESLLQSA----GK-MAAGPLFNIHC---PED-AVCELHLPHCEAE-D--A-LPSEG------LLSVVHVTD---DGMSFLKPLEITHTHVIVKVSHLSAFGLVWLGE-MLQRLFNNKKPIC---AQVLLFLRPPDRGIQ-----ILDVFLL
XP_009685103.1  LPEV--TV-----PE-I--I-WH----ENG-KKRAYRVSFPGAGSFRCSETDLCFNVKAAVSLKYEYG--SWRQHLRGADAE--KW-MFVGPLFNIQA--EPAD-AVGAVYLPHFVCL-RG-Q-DD-TS------EMRIGHFVG---GKLVLEIPVEVQPFHAVLEDPSFSFLGVIW--R-KITS-VLH-LPLH---SLVLIYHATRKEPV------TLHLYLI
XP_029979280.1  NWEE--FT-----PE-V-------T--QGF-GFIAYKFSCPRPGSFHCSQTGLVFVVDGEATLQYRTV--YWDVNLLESS----GS-GAAGPLLNIEC---PED-AVRQLHFPHCETE-P--V-QRSKK------WLCVVNITD---DGMSFIKPLDITSSHVVINVCSLSKYGLLE--R-SIQYT----RSVR---CRVLLLLAPVNYRTRSQ---NLFVLML
XP_008304199.1  SSSS--FT-----PE-M-------Q--TES-AQILYRFRCPGPGVFQCTQTGLVFAMAKGAELRYRIV--QWDESRLTPA----GK-MAAGPLFSIQC---SED-AVRRLHFPHCETE-D--A-LRLDN------QLSVVHFTD---EGMSMLKPLQITDTHVVVEVAHLSLFGLIW--N-TIERTLS--LPVR---GQVVLFLRPPGRAPR-----TLHVFLL
XP_032362996.1  SFEE--FT-----PD-I-------T--ADE-TDESYRFQCSGPGLYQCSVTGLVFHMEGEGDVVYRVV--PWNRRLLAQH----HK-KPAGPLFDIKC---LQQ-SVCQLHLPHCEIP-F--T-GG-RD------FLSVAHVMD---EGVEFIGPHRITDTHVIINITRFSGFGNVK--D-EDSP----PAPVR---ALVLLFYRPPADPDPES---LLNVLLL
XP_026218060.1  PTQS--FA-----PE-R-------K--TES-EQISYSYNCPGAGEFQCKSTGLMFDMSQKAELKYEAV--KWDKKLLKKA----DK-KPAGPLFEIKC---PEN-AVSQLHLPHCEPE-E--A-LE-SG------ELSVMHING---EDVSFLKPIEITDTHVVVDVPHLSSFGLVW--N-ALKKLL---KPVS---SQVLLFLPQNTNTDKQ----NLNVFLL
XP_029026796.1  GYEL--VT-----PR------RI--------SRGRLQVQLEAEGTYECSLTGLVFEASEPVLVRYSVL--SWSKFGAFLQ--D-SW-KFAGPIFNVDTVGKDAS-VLRSIQFPHSVCI-AD-P-ES-EM------KFSVLHIKD---RRPRIEPTVEHSGSHVTWNVTSLSPVGPII--R-TSQP-----VEHH---GVVLLYKQLGSGASGY----SFHVYLA
TKS87336.1      SFEE--FT-----PD-I-----------DE-DDESYRFQCSCPGLYQCSVTGLVFHMEGEGDVDYRTV--PWNRRRLTQH----HK-KPAGPLFDIKC---VQQ-SMRQLHLPHCEIR-S--T-GG-CD------FLSVAHVND---EGIEFITPHKITETHVVINITGFSGFGNVK--D-EDSPP----VPVR---ALVLLLYRPPACSDFTS---YLNVLLL
XP_032887060.1  NFEQ--VT-----PR------HI--------SEERFCLKLEHEGSYQCVATGLVFEVTDKVDIIYSIL--SWCKYDTFLK--D-NW-KLCGPLFDVKS---DPT-RLKSIYFPHSLCL-AN-S-SS-DF------KFKILHIKD---KGAEIESVTDHSISHVQWNVSSLSPVGPIF--QTTTQD-----VEHH---GAVLIYKVINGHQSL-----LFHVYIA
XP_020662920.1  LPEK--NW-----PE-I----VW-D--PGR-NREIYRLDVTEAGSIRCGITDLMFDIKKAVTITYHFD--SWSGYMDEVK-RA-DL-MVAGPLLNIQA-E-PVE-AVAAVHFPHFLCL-AG---GG-DN------GVRIAHFNK---GTMILRRPDRVEGFHVILYNLRFSPCAVVL-EK-SWLKQ---EIKVH---AIVLLYQQPKYLNS------MLHLYVL
XP_024659570.1  CFEE--FT-----PI-I-------T--ADDSEDGNYLFQCSSAGLYQCSVTGLVFDMKAEGDVVYRTV--PWNKRLLAQH----HK-KPAGPLFDIKC---QQQ-SVRQLYLPHCELI-S--T-GG-GQ------FLKVAHVKD---EGIEFIRPHQITETHVVINITGFSGFGIVK--D-EDSPA----DPIQ---AMILLFYKPPVDPHPRC---DLNFAKK
KAA0702505.1    KHEL--VT-----PR------KI--------SRDRLQIHLEAEGVYECSDTGLVFEVSRRVNITYCVL--SWSKFASYLS--D-SW-KFAGPIFDVDC---DPA-ILKSVQFPHSLCLTAD-E-NS-DV------KFSVLHVKN---RRGQIEPSTDHSGSHVKWNVSSLSPVGPVV--K-TSKP-----AEHH---GVVLVFREVGQDKSF-----SFRVYLA
XP_003223867.2  SPSE--NRAVNIQPE-T----VL-D--PQG-GYNMYRFNCTKVGSFRCCITDLIFDVRAPVTLTYYFD--SWSKYLNEEI-RK-QC-DIAGPLLNIQA-D-AKE-AVAAVHFPHFLCL-KG---ED-CP------EIYLAHFVE---DGMSLEKPDWVGLYHVELKNPAFSPRGAVF--K-TWFQR---KIKVH---AMALLYQDLGVQSM------KLHFYLL
KTG32175.1      KFEL--VT-----PR------KI--------SRDRLQLQLDAEGVYECSDTGLVFEVSQRVKITYCVL--SWSKFSTYLT--G-SW-KFAGPIFDVDC---DPS-ILKSVQFPHSLCLAAD-K-DN-EV------KFSVLHVKN---SRGLIEPSADHSGSHVRWNVSSLSPVGPIV--Q-TSKS-----AEHH---GVVQVFKEVGHENSF-----SFRVYLA
XP_028361024.1  HNEQ--VT-----PR------LL--------SRGHFLLKLDSEGIYECTETGLIFEVNRKVDIKYCVL--SWSKYADLVV--K-PW-VVGGPLFDVKC---DPA-ALTSIEFPHFLCL-GH-H-EA-NM------TFKVLHVQS---SGASLECTVDHSSSHVKWHVSSLSPVGPVI--Q-SEGT-----LFHH---GAVILYKVVDQNPSL-----SFRVYVV
XP_010886449.2  FIDDSTWLPIE--PL-T-------S--TLQ-GVKTFSQRTPK-GRYECSVSGLRWVCEMDVILKYHFR--SWEPYSELLT-DM-QF-TPVGPLLEITK---ELG-ELEEVHLPHFVCL-GTKP-SL-RN------EMRILHLEE---HGVSFEEVNDVTRFHAKLLHPKFSALSVIM--R-LLFF----TVDVH---CELMLYMTVKQSTI------IPRLYLF
XP_015687306.1  QHEQ--VT-----PR------RF--------LKGQFCLKLDDEGTFECTATGLIFEVTRAVTIEYSVL--SWTKYAAYVK--D-PW-IVVGPIFDIKC---TSS-VLTSIQFPHTLCL-ND-H-LF-EK------AFKVFHFKK---NGPEFEGSIDHSTTHVKWNVSSLSPVGPVI--E-RYDP-----VYYH---GVVILYKVINNHPSL-----KFRVYIA
KAF5896567.1    PETH--YS-----KD-LELLDEKCS--EDE-DRKNYRILWLHAGQFMCKFSNLVFKMEGKVKVQYRIE--SWNCCNLDGL----GQKQPAGPLYSIKC---PEG-SIHRLHLPHCETR------KH-MR------KLTVAHVTE---DNVEIIQPLKVTNTHVIIDIQSLSLFGILK--E-LLFQ----AHPIR---AQVLLFYQRGMN--------KLYIHLV
XP_027015309.1  DMAF--FI-----PE-ML---ESCP--KDR-NSCEYRFVCPHAGQFKCELTNLVFEMEGKGVVIYRIG--SWEGRLLDGL----PQNEPAGPVYSIDC---HEG-SINYLHLPHCETC------TD-EV------KLTVAHFTVTG-GNVEILQPLKVTDTHVIVQIHGLSLFALIK--A-LLFQ----AYPIR---AQVLLFCKKVTGNHRMN---KLHIHLL
XP_023998071.1  VEDSTHWLQIE--PL-T-------S--TVQ-GVTMFRHRTPK-GSYECTVSGLRWLCERDVILKYHFR--NWEPYSQLLK-DM-QY-TQGGPLLDITM---ELG-ELEEVHLPHFVCL-GTNP-SL-RN------EMKVLHVEE---HGVSFEEVHEVTRFHAKILHPKFSAISLIL--R-LLSW----NIDVH---CDVVLYLAVKRSTV------ISRLYLL
PIO40653.1      ----------M--PN-I--------------SGNTYRLELGCAGRFCCLETGIKFQVTRPVTIEYELD--SWSKYIDTLQ-LQ-KS-GVLGPLFNIKTPV-EPN-IVSAVYLPHYLCL-KELS-GD-LS------WIKCAHFKD---GNLSVETPTQVLPFHVILENPSFSSLGVFF-WN-LIPKAAAKYIPIH---GKVHLYFKKAGRQCVEK---YIHLYLL
XP_036790243.1  VEDSTHWLQIE--PL-T-------S--TVQ-GGTMFRHRTPK-GSYECTVSGLRWLCERDVILKYHLR--NWEPYSQLLK-DM-RT-AQGGPLLDITM---ELG-ELEEVHLPHFVCL-GTNP-SL-RN------EMKILHVEE---HGVSLEEVHEVTRFHAKILHPKSSSVSVVL-NK-IACW----NVDVH---CDVILYLAVKRSTV------ISRLYLL
XP_032402052.1  GTKL--VT-----PQ------RI--------SNGRFQMQLEGEGSYECSVTGLVFEASEPVLVRYSVL--SWSKFGSFLP--N-SW-KFAGPIFDIDTVNKEAS-VLTSIHLPHSVCLGQS-L-DN-AV------SFKILHVVDEDFSEAVIEPPSGYSGSHVKWSVRSLSPVCPII--P-ADEQ-----AEYH---GMVMIYKQMTDDTNTNNN--IFHVYLV
XP_023848818.1  IIKE--FD-----PE-I-------VEEVEE-SKMSYRFQCGFRGKFQCRATGLVFGMRESGTVEYSVD--HWDMHMLADT----DS-ELACPVFKISC---PEG-HMYQLHLLHCETE-V--Y-AA--E------ALSVAHICS---NSVEILVPNRVTDSHVIININGLSRWTLYR--H-KPKT----KKRIN---GQVLLFLELNITEGQH----RLWVYLL
XP_016347562.1  QWVQ--VE-----PS-V--C-------TVE-GGSEFRISTP-AGRFECSRTRMRWVCAGDVTLQYRAVDGRFLRAEMERL----QC-ERIGPVIDVTV---ISG-KLEEAHLPHYACL-AESD-PSLKD------DIKVLSVEE---EGISL-ESVELTRFHAKILQPSFSPKTVLI--K-LRIS-----VKVH---CDLLIFMTQKNPI-------ILHVYFF
XP_031440883.1  LMEE--ID-----PE-V-------L--VCN-GKLSYRFQTSTGGTFQCKATGLVFGLRKQACVEYRVV--PYDRNILSMF----NY-EPAGPLFDITC---SKR-EICQLHLPHCEID-V--N-AI--G------DLVVMHISS---KRSKYLIPTKFTQTHVAVQVHGLCKFGILR--S-KRRKQRP-FVHIL---GQVLLFLEPCITDTEH----RLWVFLL
XP_035392559.1  TVAK--FD-----PE-I-------Y--VHD-DHIVYRFECEMGGEFQCRATELIFGMKGRGCVEYRVV--NWDMHYFSKH----IY-KPDGPLYDIQT---LVG-EMYLLHLPHCETE-A--D-GL--E------DVFVAHIHE---GSMQILTPVKMTCTHVTVRISGLSSYGKVR--R-KGSM----TRYVR---GQVLLFLD-QISKNEQ----RIWVFLL
KAF4110488.1    AYYK--MG-ID--TK-G--C-ET----CTA-LEDDYEWEVKIPSEHECSETGLRWRSGSDVSLEYRFV--DWESLSKDIT--E-NY-MPCGPLMDITV---TSG-TLEEIQLPHFVCV-DSES-SS-DD------AVKALHVKD----GAVSVERFELSRFHAKLVNPTFSFLAIIA--N-VRQYL---TMKFH---CETLIYRNRTAPL-------NLHVYLI
KTF75067.1      RWSRQSVX-----XX-X--C-------TDE-GGSEFRISTP-AGRFECSRTRMRWVCAGDVTLRYCAVDGGFLNAELERL----QC-ERIGPVIDVTV---ISG-KLEEAHLPHYACL-AESD-PSLKD------EIKVLSVEE---EGISL-ESVELTRFHAKILQPYFSPKTVLM--K-LGIA-----VKVH---CDLLIFMTHKDPI-------ILHVYFF
XP_038675825.1  KWII--IT-----PS-I----------SEN-GNRKFRIDLPGKGLFECAATGLRWVTNSGAAITYQYS--FWNEHVSDVQ-RE-CW-VIGSPLFNIRV---QEG-KVLAVHLPHFICE------TG-GGEPMQSITYNIACLRN---NIFVLEIPSEVSLSHATLRDQPLSIMGVIL--C-HVCH-----VAIH---AIIIIYQTLRVDSS------NFHIYVL
XP_027132722.1  DWIK--LE-----PE-V----NY-V--D----VPTYRLQ-SKAGNYECSVSGLRWVCKEKVSFKYQFG--SWEEHMERIQTNH-QY-MVGGPLMDITV---IAG-KFKEVYLPHWICT-DDNP-TI-LD------KFAVLHIDT---CGDVVEQVSEVTPSHVKLSQPVFSPRGVLV--K-AGFP-----VKIN---CKVLIY-KTSKAFL------TLHVYLI
XP_029935764.1  SFKW--FT-----PE-I-------S--DDE-NSEIYRFQCTSPGLYQCSVTGLVFNMEGEGDVTYRIV--HWDQRLLTQH----HK-KPAGPLFDIRC---QQQ-SVCQLHLPHCEIR-S--T-GA-CL------FLSVAHVTD---EGTDFILPHEITETHVVINITGFSWFGLVK--N-KILPR----YPIR---AVVLLFYTPPVDPDPTS---PLYVLLL
XP_030357355.1  LPEV---M-----PE-I--I-QD----VLK-HRTTYRAHLPGAGIFQCSITGPGFKVESAATITYRYA--TWSRHLSKADEE--MW-VPAGPLFHIKV---QPR-VVQTVHLPHFICL-AE-D-VN-TS------LCSIAHFKS---EKIILEKPTRLVAFSAVLENPSFSLLGVLW--R-KLRSTLN-SFPMH---SLVLIYQQLRAANT------TLHLYLI
XP_415289.3     LQEV---R-----PE-I--D-NY----IPK-KQNIYKACLPGPGIFQCSETGLVFEVESAAGIVYRYA--TWSTHLKEADQN--VW-VPAGPLFNIWA---LPG-TVQAVHLPHFICL-SD---VD-TS------GCSIAHFEF---QKMTIQQPTKVMAFSAVLKNPSFSLLGVVW--R-KLRSAI--SLPMH---SLVLIFQQLSAANT------TLHLYLI
XP_029913861.1  LLTE--IT-----PE-V-------Q--E---EGNIYRLRCPHAGAFRCSLTGLV--LEGEGDVTYQIV--PWERNILATK----GW-RPAGPLVKFTC---LRG-SFHRLHLPHCQIF-S--D-GG-QE------LLFVVHVTK---DGVRFIQPQTVTDQYVAINISGFSVFGLGR----KNESE----GPIN---GMVLLFHQPSDDPELYA---SLFVVLL
Q2LKW6.1        FWGP--IG-----PV-A--T-EV----VYR-ERNLYRVQLPMAGSYHCPSTRLHFVVTRAVTIEIEFC--AWSQFLDKTPLQQ-SH-MVVGPLFDIKA---EQG-AVTAVYLPHFVSL-KDTK-AS-TF------DFKVAHFQE---HGMVLETPDRVKPGYTVLKNPSFSPMGVVL--R-IIPAARH-FIPIT---SITLIYYRVNQEEV------TLHLYLV
XP_018095735.1  LCGK--VP-----DA-I--K-VH----TRK-DGDKYRLELPYEGRFCCSETGIRFCVESPTSIEFEFG--SWDEYLGHLEQY--SY-HIVSPLFDITI---KCG-WVSEVYLPHYVCL-GGGH-VV-TE------EFKVVHYKD---DNMVLETPAEVLPFYVVLKQPTFSPIGILLLRK-LPSRVRR-NFPTH---GAVFLYSRYITGY-------TLHLYFM
XP_023579180.1  IWST--TS-----PL-P--L-ML----IDK-KRSHWRVHFPVAGYYHWPYTGLSFMVRREVTVEIEFG--AWEQFLSMNDLQD-TW-IVAGPLFDIKA---EQG-ALAAVHLPHFIAL-QGEH-VD-RS------LFHVAHFKE---EGMLIQTPSRVEAHYIVLQNPTFSPVGVLL--K-IIPAARR-LIPIT---CTTLLYHHIHSEEV------KLHLYLV
XP_028694412.1  FLGP--EG-----NV-D--V-EL----IDK-STNTYSLRFPTAGWYLWSATGLGFVVRDAVTVTIAFG--SWSQHLALDLQHHEQW-LAAGPLFAVTA---EPEEAVAEIHLPHFISL-QGE--VD-VS------WFLVAHFKD---EGMVLEQPSRVEPFYAVLDNPSFSLMGILL--R-IARGTRL-SIPIT---SNTLLYFHPHPEDI------KFHLYLV
XP_037056948.1  FWGP--TG-----PV-T--T-EV----VDS-ERNLYRVQFPVPGSYHCPNTGLHFVVTRAVTIEIGFC--SWSQHLDKTPLHH-SH-MVAGPLFDIKA---EQG-AVAAVHLPHFVAL-QEGQ-VD-IS------WFHVAHFQE---HGMVLETPTRIEQHYAVLENPNFSPMGVLM--R-MIPAFGH-FIPIT---SITLIYYHLNLKDV------TFHLYLV
XP_037000171.1  FWGP--TG-----PV-A--P-EV----LDN-ERNLYRVHLPMAGSYHWPYTGLHFVVRRPVTIEIEFC--SWKEFMNWIIPQH-SW-MVAGPLLDIKA---EPG-AVAAVSLPHFVDV-QGKN-VD-KS------WFQVAHMKE---EGIVLEEPARVEPHYVVLENPSFSPIGVLL--R-IIRAVLP--ISIT---SDVLLYYHLQHEDV------TFHLYLI
