# Supplementary material for: Bacterial death and TRADD-N domains help define novel apoptosis and immunity mechanisms shared by prokaryotes and metazoans
Source: eLife. 2021 Jun 1;10:e70394. doi: 10.7554/eLife.70394 (PMC8195603; doi:10.7554/eLife.70394)
Supplement: Figure 2—source data 2. [file elife-70394-fig2-data2.zip › Mutator.aln]

RMX57600.1      PYTKAVN-MDQC--YVVNLEMLTT-A-------L-SE-------------CV-NCKQ-------------GPLDLRNSFNVRPEGVCPVLKVKC--T--Q--CEF---IN---IVRPA-E-HHR-TG-K--RGPPT-F-DANSRAGLGALHCGL----GHTHTSGFLTTLGVPS-I-SSSNFKKRERESGKAVEEVAKDSCNQFN-EEE---KRLS-TT------G---N-----E-EVV-K---------------------------LGVSYDMGWRKRGRC-----HDSSSG-------------------VGTAVGLHT------GKVISYATHNKMCRV---CDEAE-KKNKEAE-------S---------HD-CRKNH--EGSSK--SMEANVAV-ELFSSA---P---K--SGVIYSTYVGDDDSVTENHLK-----T--LV-N---------------------------------------YD----IDKWSDVNHASRTL-GTRLYMA---KG------------------------KI------K---------------GLTPN-V--I-SYIQK--SFTYCV-----------NQNKGQP-------------------------------------------SSL-LEGLTSIVPH-----AFG-------K--------HDN-C------SN-----S----WC--GYKK--DPEGY--------------------------------------------------------------------------------------------------------------------
XP_034194578.1  PEEQFCL-PSGL--SIVDMQHIFA-E-------F-QK--IGD-HAKNREDCG-IRHL-------------------KITGMKRSGLRTTFSVIC--D--M--CKY---TG---EIHSE-P-DES-NH----------M-ETNQCAVAGTIVNGA----SYAQMEEFLAAMNIPC-M-SKKEFRKHHDEIVKTLIVAAEEEMVTAA-EEE---KRLA-IE------R---GD-IVSGCGIP-H---------------------------IPVVADGSWMKRSYR--TGTYNSASG-------------------VGVIIGYHT------KKVLFIGVRNKVCRI---CRCAA-KKKEEPR-------K---------HT-CFKNWSASQAST--AMESDAIV-EGFKTS-V-E---K--RGLIYSTLIADGDSSVYKKIIDA---D--PY-K---------------------------------------AQ-IR-VKKIECTNHLLRNF-CRKMKEV---VK-M-------TT--PG---------PF------R---------------RIVES-S--I-RRMRA--DIVKAA-EYRY-SQ-Q-VTTAEKI-------------------------------------------KNL-YADIHNVPSH-----VFG-------E--------HAD-C------SKLQ---Y----FCDGTSKK--DEKNI--------------------------------------------------------------------------------------------------------------------
XP_033323545.1  EKQRSSI-ETGL--SIVDMEYVFE-Q-------I-KN--IGN-HSKTFE-CS-TRHL-------------------EVKAIKRLGLETIITLEC--N--M--CHY---TS---EVYSE-S-RNH-KS----------L-DINFGLVASSLTCGG----GYAQIENILSGMNIPC-I-SRTKYRQYHDNVVKLCIETAEAEMIAAA-EEE---KQLA-IA------R---GD-ILSS-GIP-F---------------------------IPVVADGSWMKRSYH--SGNYDSISG-------------------VGVIIGHFT------KKVLFIGVRNKKCAI---CSNAA-KRGVEPR-------K---------HV-CFKNWGQNETST--KMESDAIV-EGFTTS-I-Q---N--RGLVYSVLIADGDSSSYKKILDC---D--PY-K---------------------------------------AEMVR-VKKIECTNHMLRRF-CGKLREA---AK-K-------TP--PG---------NY------R---------------KAVEN-T--I-LKMRI--AVVKAT-KYRL-KE-N-VPLDQKM-------------------------------------------NNL-RKDLMNIPSH-----VFG-------E--------HKE-C------RELG---Y----FCDRAING--DKDNL--------------------------------------------------------------------------------------------------------------------
XP_033745722.1  DNIDPTW-KIGR--RVVELELLAQ-N-------M--F-------------CD-VCNS--------------PLHLSNTLWERRLGLGSTLHIQCTNA--V--CDA---VC---QVDTG-K-RGS-SG----A-----F-DVNSKAAIGMVHAGI----GPSQVNNFLVECNIPP-I-ATSTLKRKESLIGKTLVEAASTSCRDAQ-TEE---KELS-------------SE----------K---------------------------LQASFDGGWQKRGTG--F-NYNSNTG-------------------HAAMIGKTT------GKVIAYDVRSKSCRI---CDIHK-DKKETVP-------S---------HV-CPRNW--EGSSK--AMEPDMAV-SMAHRL---S---D--QGFQLDVFHADNDSTTTAKML-----L--DF-----------------------------------------PK----LEKKDDQNHVKKGI-SKSLYEL---SK------------------------KH------K---------------ELKHA-E--VIPYIMR--CFMYAM-----------TGSNTEA-------------------------------------------E-L-ELSLKRIVPH-----IFG-------E--------HTG-C------ST----VK----WC--TYKD--DPQKF--------------------------------------------------------------------------------------------------------------------
XP_029184009.1  DRISDFK-LSGR--RVVELDLLAK-V------LD-QG-------------CK-ACGN--------------PLQLSNCFHETVSGLGSLLYLTC--ANGE--CEE---IN---VCRTN-K-THR-YG-SAQRGRPI-F-DVNTKLAAGMLHAGI----GPTHVNALLTSINLPP-V-GQNTLKAREREIGPAIESVAKKSCEEAI-ECE---KKLW-LS------E---ENTG--A-ETI-N---------------------------IGASYDMGWQKRGKG-----HNSLTG-------------------VGSLIGLRS------GKVLSYNTRSKRCAI---CEAAS-RNGYPSR-------K---------HD-CRLNW--TGSSK--AMEPDVAA-ELAVYA---S---E--HGAPVAVLVGDDDSCTIKKVR-----E--SV-S---------------------------------------HD----VIKWSDTVHAKRSF-ATSLYAL---QK------------------------NHK-----G---------------TLSGK-V--I-NYLLT--CFGYAL-----------SQNKGNV-------------------------------------------QGL-QKNLRAIVAH-----AFG-------K--------HDN-CRTA---SV-----S----WC--GFLQ--DPNTY--------------------------------------------------------------------------------------------------------------------
XP_022320828.1  VRTTGSW-QEGR--RVVELDLLAD-G-------L-KS-------------CQ-RCSQ--------------PLRLDDIIGERRFGLGLILLVKCGYT--E--CSH---VN---SVPAG-S-RHK-TE----KGGIA-W-DINTKLAAGMLNCGL----GECQVNNLLSALNIPS-I-SASSLKAREREVGEQIQEMAKDSCGKHL-QEE---AYMS-------------NG----------E---------------------------LSVSFDGGWQKRGTG--R-SYNSLSG-------------------HASLIGEKS------GKCVGFGIKSSHCKI---CSVAG-SHNVTPK-------E---------HA-CTKNW--KGSAK--AMEPALAC-EMIQDV---I---S--QGHKVSTLIMDSDSTTLSRVK-----A--SV-D---------------------------------------ST----ICKRSDSNHIKKSF-ISALFQL---GT------------------------IH------K---------------QLKNH-K--LRNHVER--CFMFCL-----------HQNQDNP-------------------------------------------GQL-RSALEAIVPH-----LYG-------E--------HER-C------G------Q----WC--H--G--EDEGY--------------------------------------------------------------------------------------------------------------------
XP_021339306.1  ------W-FQGR--RVVELAVLSE-N-------M--N-------------CA-KCNS--------------WLRFVDIVDEVIYGMASYLYISCPNS--A--CQH---VN---LVPTG-K-RNS-NK----G-----F-DVNSKVYLAMLNAGM----GPNQVVKFLSGCNIPP-V-DASTLRKIQKKLAPVVISAAETSCNDAQ-KEE---LDCS---------V---SD----------G---------------------------LEVSFDAGWQKRGSG--W-QYNSHTG-------------------HASLIGVNT------GKIVDFDMRTRSCSV---CQYHQ-GRTETVP-------N---------HE-CNVNW--TGSSK--GMEPDMAC-SMIKRM---A---D--KGYEVGTLHADNDTTTQSRLP-----P----------------------------------------------S----IKKKDDKTHVKKNL-SSRLYSL---SK------------------------TH------K---------------QLKAK-N--VIPYIVR--CFMYTI-----------SKHQSTK-------------------------------------------EIM-KSELEKIVPH-----IFG-------D--------HSL-C------SP-----S----WC--TYNK--DPAKF--------------------------------------------------------------------------------------------------------------------
XP_031345624.1  NSTSAVS-IDGL--RVVDLQKFIE-S-------L-KT--LST-HSTLFG-CS-LVNL-------------------QVVKELKVGYQTKLTFKC--D--M--CGF---SK---SIYTC-P-ESP-QS----------V-DVNTSAVTAVMNVGG----GYTQLVNITGAMNIPS-L-SFSLYKKIHSEICTAWEDLAWKSMKEAA-EEE---KMIA-LQ------C---GS-VDVN-GTP-M---------------------------ITVVGDGSWAKRSYRGTG-NYNSLSG-------------------TAAIVGLKS------KKILYLGVKNKYCCV---CQRAK-NIGTEAA-------A---------HT-CYKNW--NLSST--AMEANIIA-EGFCAS-L-E---M--YGLIYNKLIADGDSSCYKKLLDS---R--PY-----------------------------------------ET-CT-VEKIECSNHLLRNY-CNKLKEL---SK-M-------RG-IPG---------SL------K---------------NILSN-N--I-LRCRT--AVVKAI-KYRR-SEAN-TSLEDNI-------------------------------------------KNL-RKDIINSVSH-----IFG-------E--------HLN-C------SELR---Y----FC-EKTEP--DQNNY--------------------------------------------------------------------------------------------------------------------
KAB0802597.1    NSTSAVS-IDGL--RVVDLQKFIE-S-------L-KT--LST-HSTLFG-CS-LVNL-------------------QVVKELKVGYQTKLTFKC--D--M--CGF---SK---SIHTC-P-ESP-QS----------V-DVNTSAVTAVMNVGG----GYTQLVNITGAMNIPS-L-SFSLYKKIHSEICTAWEDLAWKSMKEAA-EEE---KMIA-LQ------C---GS-VDVN-GTP-M---------------------------ITVVGDGSWAKRSYRGTG-NYNSLSG-------------------TAAIVGLKS------KKILYLGVKNKYCCV---CQRAK-NIGTEAA-------A---------HT-CYKNW--NLSST--AMEANIIA-EGFCAS-L-E---M--YGLIYNKLIADGDSSCYKKLLDS---R--PY-----------------------------------------ET-CT-VEKIECSNHLLRNY-CNKLKEL---SK-M-------RG-IPG---------SL------K---------------NILSN-N--I-LRCRT--AVVKAI-KYRR-SEAN-TSLEDNI-------------------------------------------KNL-RKDIINSVSH-----IFG-------E--------HLN-C------SELR---Y----FC-EKTEP--DQNNY--------------------------------------------------------------------------------------------------------------------
EKC20864.1      PYSRVTR-LDSREMRVVDKGLTLD-M--IND--L-CV--SHA-RCK----CQ-LADF-------------------EIKSETKWGLGWSWTFGC--K--R--CNF---IS---KPYKL-Y-HEV-PS-EH-CGRKA-A-EMNLGIQTGIYQTPL----GNDQARLILACTGIPP-P-ARSAMYKSGNKVGEKIVEIAEHDMNEKL-KQL---KKKN-EM------L---GL------PSS-H-P-------------------------INIQMDASYQS-RGI----TSRHKMG-QG----------------ASQVIGVACEDETDQHNVISYHMVNKLCWV---GAWLR-GEGYDVSCPNG---H---------VG-CTANK--NPAEP--LSERET-G-YKIGEK-L-A---K--HDLLVKYVTTDGDATSCAGLETA---LQNTL-S---------------------------------------PL-WK-TSRLAGRIHRGQSL-FRQGIKA-E-FS-P-------KM-FPA-----------------H---------------TKTQK------SDLQK--MFANDI-KERC----H-GIFQALF-------------------------------KKHN-GDLNKISKCL-PRVVDRVIKC-----YSG-------G--------CGEGC------RW-----S-VT-LC-----KGGKKTSW--------------------------------------------------------------------------------------------------------------------
XP_019641062.1  DKTDGDE-VEGY--RLWHAKTTVK-A--LYS--L-QR--EHD-ELRPDC-KC-MLRL-------------------SAQGERKKGLATQETLVC--D--N--CGY---ES---PRTKF-Y-TEV-PM-EG-PGAKT-A-VPNRAVQVAMFNSPV----GPTVVREMAAALDMPV-P-TRSGLQEGANKYSELMVQENEADMQSWR-ETV---ADIH-VQ------K---GN------PPD-S-G-------------------------IPVEGDTKYQSPLRS----ARTKKPG-QP----------------SSNSVSTIAENVTPKKLVIGTHVRNKICQT---RNYNE-GCGNPVP-------P---------HK-CPANI--SEDTV--IGDERQAG-RDMGKK-L-L---SGPVKTLVSETTTDGDGDFAAGLQEV---M--ME-E---------------------------------------AG-QK-VRAFSDTVHLCKAI-RGRVSRA-T-WS-K-------QM-FPG-----------------N---------------DQQER------NRNRD--RFGNDL-SKRL----N-AEHKAAR-------------------------------KKIG-DNKRKMEKKM-KRLMQALPYC-----YEG-------D--------HSR-C------YE-----G-SL-IC-----R--HPRKW--------------------------------------------------------------------------------------------------------------------
KAF4514002.1    QESDVMP-APSMR-RLVNISHLAA-S-------L--Y-------------CS-RCNS--------------HLYLEDITNERQRGLVSKFTICC--R--E--CRY---PQ---EICTE-Q-K---VE----RYKFL-Y-PVNMKLALGMIDGGV----GATHINSILSSLNVPT-V-APSLLQRHENVVGPAIHTVATESCIQAA-EYE---RSLT-LA------DFGTEA----------G---FTCRADSSEMFTTETWENIRHVIPVTVSADMGWQKRGNG--Y-KYDSQTG-------------------TSSLIGHHS------GKIIAYQLMSVTCRQ---CEK-----KQQPC-------M---------LPTCRRNH--EGSAK--SMEAAAAV-LMCNSDTL-K---K--ANICVGTLVGDEDSCTAKRIR-----D--EF-G---------------------------------------GK----IERASDLMHSQKSL-GRALYKI---RD------------------------QH------K---------------EMTTK-V--I-GHFKA--MFGTAI-----------KKNKGNV-------------------------------------------EAV-RKNILAIPEH-----AFG-------N--------HSQ-C-------------S-D--WC--DYAA--NPETY--------------------------------------------------------------------------------------------------------------------
XP_032228933.1  SLNEVAN-AEGY--RLVFMDSLRD-I--AQR--I-HG--FSG--------CE-GKVS---------V---------VEDPSKSFGLCSSLFIQC--D--S--CDL---NE---FFSTG-K-HSL-SD-LAPRTMQG-R-DVNRRSVFAANEVGL----GRKGIAAICEVFDMPPPV-APTAWATHNELLYQQHLVAMNEQLEKSQ-AEE---KELC-----------K-NN------GLT-A---------------------------TSVSFDGTWAKR-------GFTSNHG-------------------VGFAISTET-------GVLDYAVVSKNCNA---CNIQS-KKLSVEEFEQWAE-D---------HE-CPGGY--EGSSP--SMETSCAK-KVWNNS---K---D--TGLEYRFMVSDGDSKAFDEVR-----E--TY-GVCEDCLHYDNMDKSSPEYKQWKSSPAYKRHLSEHMDDKSNC-RR-VMKLDCIGHVQKRM-GKALRKA-Q-ET-K-GKLA--DG-KPV---GG----RS------G---------------RLTKS-A--I-EKLQK--YYGNAI-RNNV-KQ-G-VLSTNQR------------------------------------AEAI---SNM-KMEIMAGLYHSCKLPVNE-------R--------HQV-C-P----VS-----S----WC--AYKN--FTKTF--------------------------------------------------------------------------------------------------------------------
PFX21232.1      EEEKMAS-IEGF--RLIDISVLAS-V-------------FES-----FW-CP-MCKY-------G------HVTF-EEDCSAKMGFATLFVLKC--T--SQKCKY---SK---RFFSS---AKI-EG----SQA---Y-EVNRRVVLATRNIGI----GHQSLVKFAAVMNMLP-PMNENSYRDHVATIRNSAETVAKESMQNAA-EEA---KEFY-EP------G---ED------GVF-D---------------------------IGVSGDGTWRRR-------GYSSAYG-------------------VVTAISTVT------GKVLDVEVMSKECKE---CMVWR-SKEG-TV-------EFQEWWEGHQHL-CQANY--FGSSG--SMDASGML-AIFERS-V-Q---N--YSVRYTEFLGDGDSKSHKLIVEE---A--VY-----------------------------------------GP-VE-VRKLECVGHVQKRL-GSRLRSL---KK-R-TGQ---TR-LQD---GK----SI--GGR-G---------------RLTDN-V--I-DKLQV--YYGKAI-----------RNNTHDI-------------------------------------------QAM-ENAVMAIWHH-----TQS-------TDDSPD---HDL-C-P----PG-----E-SS-WC--GFQR--DVAQG--------------------------------------------------------------------------------------------------------------------
OXA47956.1      YNYNVNT-PTGR--RLFTIESIDL-L-------M-SE--SAK-HG--RS-CA-FPLL-------------------KISKEHRDGLKTTLTATC--R--T--CKK---YF---TFSND---EGE-NN----------L-AVNEAAIWAGNTTGA----GFTIMKHAMTALDIPF-L-VSNTYSKLETKFSKKLHEIFLQQLKQNG-EEE---KRMA-VE------L---KK-VGSD-GIP-Y---------------------------TDIIVDGQWSQRCYN--S-KGRANTG-------------------SAVGLGVLT------GKPLFVGVRNKVCYI---CQTQP------DK-------E---------HE-CFKNW--DGTSS--GMETDIIM-EGFKNS-I-K---T--HGLRYRRLVGDGDSSVYQAIKDTYMKE--NY-F---------------------------------------TS----VQKIQCYLHAIRSM-NRNLLQA---IK-S-SNPN--TG-YKK---------YE------R---------------DCLED-R--V-YLFGK--YVNYLI-ALHI-QH---RPNGTNA-------------------------------------------DTL-ADDLIAMPYH-----IFD-------C--------HKD-C------SS-----I----MC-NDGTI--VIPDF--------------------------------------------------------------------------------------------------------------------
XP_011876984.1  ESDKECI-VEGL--RLCDLKVIAR-Y-------L--Y-------------CI-CCQE--------------ILSLENIEREEKRGLASIFSVRC--H--K--CLH---VN---IVPTG-K-PHE-GP----SGKPI-F-DVNTKAVLGSIHAGL----GCESINKFLQVIDVPG-M-SSRTFKKHEREIGPVVEEIAKASCKEAC-NLE---RSLT-L-----------KN----------L---NHL---EKLFETNNNNDNI---VRVFAAYDMGWSRRSNG--R-QYDSLNG-------------------YGSLIGKES------GLVLDFATKNRKCRR---CDI-----GHEPS-------N---------HD-CRKNF--QGSAK--AMEPDAAVDLCVKSSIL-K---E--NNIQVGVFIGDNDSSSICAVQ-----K--QS-T---------------------------------------HN----VVKQSDKNHTAKGV-KNLLYKIDKNKD------------------------PN------R---------------EMTSE-A--I-KYFHR--CFTYAM-----------AQHQGNT-------------------------------------------EDM-AKAIRNIPYH-----AFN-------Y--------HEN-C-------------G-E--WC--GYVT--DKENY--------------------------------------------------------------------------------------------------------------------
XP_002602623.1  DEHKPDS-LVGY--RIWLADKVVS-A--VLE--A-QR--DHD-REAPRC-GG-TVRL-------------------SAKLEMKVGLATRETFVC--D--G--CLF---RS---KKYKF-Y-DEI-QR-KG-PGRRV-A-VPNMAVQVALANSSM----GVTAFRQFVAAMDLPV-P-GPSQMRKNARRYSQMMVRENNKDMAAWS-ELV---KDIN-VI------L---GN------RRD-S--------------------------GIKGEADTRYKSALYA----GLGKKPG-QP----------------SPHAHTVFCEGVTVRRLILAHFLAQKQCST---CQRPK-KRKLGRPCRVQKRRN---------HK-CPANL--KEHDV--IGDEELAG-REIGKN-L-L---A--NKVFVSHTVTDGDSHFSRGLNAV---M--ME-A---------------------------------------TG-TR-TKHLRDFVHLGRSV-AKAVRAG-K-WS-R-------QM-FPG-----------------A---------------TAVKR------NKVKS--RFAEEL-RVRL----N-AEHSSAV-------------------------------LKFG-KRRGKMVAAM-ELAMSAIPLC-----YTG-------E--------HFL-C------SF-----F-SM-VC-----N--GRKRW--------------------------------------------------------------------------------------------------------------------
XP_002587053.1  DEHKPDS-LVGY--RIWLADKVVS-A--VLE--A-QR--DHD-REAPRC-GG-TFRL-------------------SAKLEMKVGLATRETFVC--D--G--CLF---RS---RKYKF-Y-DEI-KR-KG-PGRRV-A-VPNMAAQVALANSSM----GVTAFRQFVAAMDLPV-P-GPSQMRKNARRYSQMMVRENNRDMKAWS-ELV---KDIN-VI------L---GN------RRD-S--------------------------GIKGEADTRYKSALYA----GLGKKPG-QP----------------SPHAHTVFY--VTVRRLILAHFLAQKQCST---CQRPK-KRKLGRPCRVQKKRN---------HK-CPANL--KEHDV--IGDEELAG-REIGKN-L-L---A--NKVFVSHTVTDGDSHFSRGLNAV---M--ME-A---------------------------------------RG-TR-TKHLRDFVHLGRSV-AKAVRVG-K-WS-R-------QM-FPG-----------------A---------------TAVKR------NKVKS--RFAEEL-RVRL----N-ADHSSAV-------------------------------LKFG-KRRGKMEAAM-ELAMSAIPLC-----YTG-------E--------HFL-C------SF-----F-FF-KY-----I---RDAW--------------------------------------------------------------------------------------------------------------------
XP_002600302.1  PGEDGDQ-VLGY--RIWHAGLAVQ-A--CAK--A-QR--EHDSQEGVLC-KE-LVRA-------------------SSTGEGKKGLATSQTLVC--D--G--CGY---KS---AKENF-Y-EEV-AR-DG-PGGRA-A-VPNAALQIALADNPM----GVTAFREMAAAMDLPV-P-SEPSLQEGANRYSDLMTAENANDMKRWA-KVV---KRIN-VL------K---GN------EAD-S--------------------------PITGQADTRYQSRLGS----GWGKKPG-QP----------------SSSAATLFAEGVTTQGKILAADLRNKLCAY---CLWHK-SRSKDVP-------P---------HD-CTANI--SQDAV--IGDEEAGG-MNIAED-L-L---SGETKTTLSHLTTDGDGKTAGGVMKV---M--AD-K---------------------------------------AG-QR-TKPLMERVHLNKSIRGKVSRKT-T-WS-K-------GM-FPG-----------------R---------------TQAAK------NKVKY--RFAVEV-ARRL----E-AEHSKGL-------------------------------ERFGTRRRVEMERAM-ERAMEAIPSC-----YGG-------D--------HSL-C------KT-----H-SL-LH-----M----AKH--------------------------------------------------------------------------------------------------------------------
XP_031332164.1  ---MKES-VPGY--RIVQIDYFIN-K-------M-LS--MQK-EHTSI--CT-ASKL-------------------LLKSEKRVGLVSEYTFEC--T--S--CVK---LI---TISSE----NP-KA----------P-KVNKASVWGTLSTGG----CYAHLQEFLSVLDIPS-I-SNRLYYKYQAQLSENFESILAEDIQRAA-QKE---AELA-KQ------F---NE-VDPD-GIP-A---------------------------ISVYADGRWSKRSYG--H-SYNALSG-------------------TAVIIGMRT------KQVLYLGVKNKYCSI---CARAV-NRNEPAK-------E---------HL-CYKNH--DGSAT--TMEADILV-DGFKQS---E---H--NGLRYKRLIGDGDTNVMAKIRTM---V--PY-G---------------------------------------ST----VEKVECVNHCLKNF-TKNLYAI---KK-N-V-----KG-VTL---------RA------R---------------QLLSP-DK-I-KRLAH--STRKVL-ALAA------SIGNARC-------------------------------------------RDL----ISQVVYC-----VFG-------S--------HEN-C------VS-----E----YC---FNS--DQKNN--------------------------------------------------------------------------------------------------------------------
XP_019624491.1  RPYTNNK-VLGN--RIVNMDKLAE-L--VNLF-I-----AGH-RKANGR-CKGECRF-------------------LKNLESKLGLGVKEALSC--K--A--CGY---KT---TATEL-F-QRA-DT-RR-PGARG---PLAVKLNIQAVTPGVKDRYGPTALKPLFASLDIPD-P-GRTTMQKKMTEASEVYADLNKAQMEQNC-ATL---AEVK---------R---HR-IEA--GLS-E-T-----------------------STIITESDAAYNNPPKG----RSRGQPG-TQ---------A------ECPTFEKET-GQ---DMLLALTTTSQHCKV---CENRR-RRGLPTG-------P-----GSH-RN-CTQTF--DRTKKMGAAEYEMAK-KNTEAV-L-K---C--SGLAAGTHCTDNDSKNIKGVNDA-L-R--EA-G------------------------------L--------PP----AEKQDCILHHKRNH-RARVFPL-D-LE-V----------FQG-G-NA----TQ--EDR-K---------------QRSRR-V--G-HYIVD--RCDTAL-RRVR-KL-H-RDCDTDF---------------------------------F---------DEV-DRCIRPTLLN-C---IAG-------D--------HSE-C-T-----------Y-ET-AC--------PEHSL--------------------------------------------------------------------------------------------------------------------
XP_031327609.1  ANSSLFK-TSGR--RIVNISYLFS-Q-------L-KS--LKH-EG--FN-CS-FFDL-------------------NLVSEKIEGLHSVFSFKC--E--V--CNI---IQ---NIRTE---DPD-NN----------V-NVNLMAAIGCISAGI----GYSQLSEILASLDVPN-M-SHTTYSKHHNQLFSVIQTKNEELMVNAG-KEE---ALLA-KT------S---GE-VNSK-GIP----------------------------IISVIVDGAWSKRSYR--T-NYNALSG-------------------VACIIGAKT------KKLLYIGVRNKYCYV---CARAT-----VLK-------D---------HD-CFQNW--HGTST--SMEADIIV-EGFKKS-V-K---T--HNLIYGRVIGDGDSSVYRKLTEA---A--PY-G---------------------------------------PT-FV-IQKIECRNHLLRNY-LNKISEI---SK-D-------SN-FPI---------AL------R---------------KKVTN-SDTL-GRFRN--AVTKAI-EHRK-NE-N-KPFDEKT-------------------------------------------NSL-KGDILNGPKH-----IFG-------D--------HSA-C------DD-----Y----FC-KGG-----EENL--------------------------------------------------------------------------------------------------------------------
XP_016665045.1  --------CGGR--RIVNINHLFD-S-------I-QK--INH-PL--FG-CS-FKDL-------------------TLINEKKNGFYSEFIFKC--T--M--CN----KL---EVITT-ECNKS-SS----------V-CINTAVVTAVVNTGQ----GFSQLDTFTAVLNMPN-M-SNPSYQKYHNDVKKHTEDLAFDAMIDAS-KEE---AALA-IM------E---NN-VNEK-GIP----------------------------LITVIADGAWSKRSYK--S-GYNALSG-------------------VASIIGYRT------KKVLFMGVRNKHCSV---CQKNE-NSEKESP-------S---------HQ-CFKNW--NRTST--AMESDIIV-EGFCQS-V-T---M--HNLIYDKLIGDGDSSVMKKLTLS---K--PY-A---------------------------------------DY-DIDVKKIECMNHILRNY-CNRIVDI---SA-R-RKSSSGTV-VPG---------FL------R---------------KTLKD-R--R-LKLRC--AVTKAI-LHRK-EM-P-LLHNEKA-------------------------------------------ILL-KKDILNSPYH-----VFG-------S--------HYE-C------SS-----Y----FC-TGPKD--NEIDL--------------------------------------------------------------------------------------------------------------------
XP_023316528.1  GAAKSMN-ISGS--RIVNIETLKN-N-------M--W-------------CY-ACQI--------------PLSFKNVIAEQQKGLVSFFTIAC--T--K--CKL---NH---CIKTN-E-N-----------------EINDQLALGMLDTGT----GTSQINSLLSTLDIPT-V-SKTTMKRHERIVGVAIEDVAKNSCVESI-LLE---KKLA-E-----------EK----------E---NSC---NTNISSTTSK------TLLKGSFDGAWQKRGTG--H-AYNSLSG-------------------HAAVIGYHS------GKILSYAVRSKDCRL---CAL-----GHEPQ-------D---------HD-CRKNH--TGSAK--SMEASMAVELYTKNVLL-E---D--NGAALNVFIGDDDSSTISAIR-----R--ES-R---------------------------------------VV----IDKWSDFNHTKKNF-VNDLYEL-----------------------------------------------------KLSKA-L--I-EYFSY--KFSLAI-----------KMNKGDE-------------------------------------------LAI-KKSLDQIVPH-----AFG-------D--------HSV-C-------------S-DDRGC--KIMG--DTYVY--------------------------------------------------------------------------------------------------------------------
XP_022302225.1  KAKEDFT-IEGR--RIVELSVLGK-R-------LDKG-------------CS-KCAC--------------ILKLSSCNGETRYGLGSILHVKC--E--R--CEE---IN---YIPTG-K-RHG-TN--------I-W-DVNTKLGAGMLFCGL----GETVLNNLFAALNLPY-V-SSTTFKKRERETGIVFEAVADKTCDDAILEEK---RKCE-E-----------HE----------N---------------------------YTASFDGGWQTRGSG--R-NYASLSDRANVLVQIFLLWSFFFNIRHGSMIGHHS------GKVIAYSVRSKKCRS---CEH---DLNKN---------D---------HD-CRKNW--DKSAK--AMESDMAI-EMLHGL---H---S--KDLHIKNLIMDNDSTTIARAK-----S--TF-D---------------------------------------PT----IQKIADFNHTKKNF-TNKLYEL---KK---------------------SK-RY------Q---------------ILGPK-A--I-KHLGK--CFAYAV-----------KSNHDAS-------------------------------------------S-L-KRNLDSIPFH-----VFG-------D--------HSK-C------EE-----A----WC--KFIK--DPEGY--------------------------------------------------------------------------------------------------------------------
XP_021373023.1  ------T-AQGR--RIVELGYLAD-K-------LQKG-------------CQ-KCHS--------------PLHLHQCVFEQFYGLGSLLNIMC--T-----CKH---IT---HVPTG-K-RHK-ASLDS-KTAKI-W-DVNTKVASGMLHAGI----GVRKVNLILSSLNIPS-I-HHTTLKAREREVGIAVEVVANNSCQQAI-DIE---MSCI-Q-----------SKSNDKG-PNGGN---------------------------IAASFDGGWQKRGSG--H-SYNSLSG-------------------HATFIGKES------GKVLAYDVRNKHCRF---CQRAD-TYNLEVT-------P---------HD-CRKNW--DGSAK--AMESSMCV-SMLKDL---Q---K--KGSPVQTIIMDNDSTSIAKAR-----S--EV-D---------------------------------------GS----IQKVSDFNHTKKDF-TNKLYSL---QS---------------------SK-KY------K---------------LLNSK-T--I-CHLGK--CFAYAV-----------KQNKENK-------------------------------------------DIL-KSNLKAIVPH-----TFG-------D--------HAN-C------QE-----F----WC--GYVR--DPELY--------------------------------------------------------------------------------------------------------------------
XP_019925181.1  DENTYDW-RVGR--RIVELGMLAD-G-------L-RA-------------CK-LCQF--------------PLQLHNCISEKKFGLSHILNIKC--E--N--CEL---IN---DVATG-S-RHR-TE----KGGLA-W-DANTKLAAGMINGGF----GESHINTLLAVLNIPG-I-CHKNLKEREREVGQKLEVMANASCKRNL-ANE---VALT-------------DS----------HEDG------------------------IVVSFDGAWQKRGTG--R-AYNSLTG-------------------HASLIGNKT------GKCVGYALKSKKCRI---CSAAK-EKNVTPR-------K---------HN-CKKNW--KGSAK--SMEPAMAC-EMLQSV---L---D--QGEKVSTLVMDNDSTTIARVK-----S--TV-D---------------------------------------QN----ITKRCDSNHTRKGF-TASLIEL---SK------------------------AH------K---------------LLRNT-K--VRSHIER--CFTYSI-----------SQNKGQP-------------------------------------------EQL-ADALSSIVPH-----LYG-------E--------HSS-C------G------S----WC--R--G--NEEGY--------------------------------------------------------------------------------------------------------------------
KXJ09176.1      KKSQECN-IQGC--RIVDVNVLSK-G-------L-ER-------------CQ-HCKSEN-------------LSLSNIIKEAKIGLASSFTIKC--S--H--CDK---EN---IVKSS-T-EHR-SG-T--RGPAA-Q-DINTRAVLGCLHSGI----GETHVNNLLSTMNIPT-I-NRNTFKVREREIGKAVEKVAKRSCTEAL-MEE---RNLA-QE------H---GAKEDVD-GCI-S---------------------------VNCSFDMGWQKRGKG-----HNSSTG-------------------QAAAMGHKN------GKVLSYTTRTKNCXF---CANAK-KKGKTPN-------K---------HD-CRINH--YASSK--AMEPTSAV-YLFNKS---L---E--SKVKFSSYTGDDDSTTAAHIR-----E--NV-P---------------------------------------YP----VEKWTDIIHAKRSL-TTRLMNL---GQ------------------------RNKFENC-S---------------VLSLK-V--I-NYLAK--CFSYSV-----------TQNKGDP-------------------------------------------TNL-KKSLEAIVPH-----AFG-------D--------HVF-C------SL-----N----WC--R-AQ--TDKDY--------------------------------------------------------------------------------------------------------------------
XP_029348143.1  ESDLTIH-FKGR--RIVDMSHVFY-Q-------I-QNSKQHT-PG--LG-CS-FMDV-------------------DFISESTKGFECSWKFQC--R--M--CNM---KT---VITSE-K-RDP-EI----------I-PINKAVVNGTIAIGI----GFTQLAELTASIDIPC-M-TAKIYLKYNTIVGADIKSSAWDEMRLAG-MEE---KRLA-LE------L---GD-IDED-GTP-M---------------------------CPVIADGQWSKRSYK--T-KYDALSG-------------------AATIIGYRT------KKILFVGIRNRYCVI---CERAK-VLDKSPN-------T---------HE-CFLNW--SKGAT--SIEADAII-EGFLSS-I-S---I--HGLKYNKLIGDGDSSVTKKLNEV---M--PY-G---------------------------------------PM-LL-VEKIECRNHILRNY-GQKLMGL---TK-K-------TD-YPC---------YL------R---------------KFISR-N--I-LRFRT--AVTKAI-NHRK-NL-D-DTMQEKI-------------------------------------------EGL-RNDILNGPYH-----IFG-------H--------HLK-C------ES-----Y----FC-SGPKL--NENDL--------------------------------------------------------------------------------------------------------------------
XP_031338106.1  EMNADLG-LSGR--RIVDLHHLFN-S-------L-KS--LKH-NG--FG-CS-FYDL-------------------EITGEKLEGLESTLTFKC--N--M--CGK---LD---TIKTN---GGK-SS----------FGSATRSAVIGCLTVGI----GYSQFSELLAAMDIPQ-M-SNGLYLNYHNQIISAVHTVNSDLMSEAA-QEE---AELA-EE------T-------NNE-GVP-T---------------------------IAVITDGAWSKRSYR--K-NYSALSG-------------------VACIIGAKT------KKILYMAVKNKYCFL---CARGR-----CED-------D---------HD-CFKNW--KKSST--SMESAIIG-EGFKQS-I-K---Q--HNLIYNRLIGDGDSSVYKHLTEI---A--PY-G---------------------------------------PS-YH-IRKIECRNHLLRNF-VNKLSDL---SK-D-------VR-FPK---------AK------R---------------NHICN-VNTL-GRFRN--AVVKAI-AYRK-QQ-I-IDIDKKI-------------------------------------------KAL-KSDIINGPYH-----ILG-------K--------HDH-C------QE-----Y----FC-RGGKE--DQEDL--------------------------------------------------------------------------------------------------------------------
KAF0731362.1    VSNL----LEGR--RIVDINYVFE-Q-------I-QS--ILH-DK--FD-CS-FLDM-------------------VFQNECRRGYTSVFTFKC--K--M--CNF---EN---TIYSE-RTVQS-NS----------L-GINKAIVNGSLAIGI----GHTQLSELSAAIELPN-I-SSTSYIKYLSMLGDDVKDSALEEMIKAG-NEE---RQLA-ID------R---NN-LDTD-GTP-M---------------------------CTVIADGQWSKRSYR--T-KYNAFSG-------------------AAAIIGYET------KKVLFVGVRNKYCSV---CQRAR-TKKEELS-------K---------HN-CFLNW--SMPST--AMEADGIV-EGFMNS-I-N---M--HGLKFNKLIGDGDSSVTKRLNET---L--PY-G---------------------------------------ND-FT-ITKIECRNHLLRNF-ATKLTAL---TK-N-------IK-YPI---------VI------R---------------NFIKS-K--I-LHFRS--DITKTI-SYQK-RR-D-LPINQKI-------------------------------------------SAL-KQDIANSPYH-----RLG-------Q--------HSG-C------AI-----Y----FC-RGSKN--GEPNL--------------------------------------------------------------------------------------------------------------------
XP_031357001.1  SENEGND-ISGR--RIVDIGHFLK-A-------L-KS--LKH-DG--FE-CS-FFDM-------------------DVIREKRQGFASIFTVQC--K--M--CNT---TS---SISTE-S-DDN-DK----------M-NINLSAVSGIMSVGA----GYAQLAEFAAALDIPA-P-SHTSYGIYHNEVCDIYQRGAINAMQKAA-EEE---KKLA-LE------M---GD-VDSE-GYP-T---------------------------IAVVADGASCKRSYR--T-NYNALSG-------------------VACIVGLRT------KKVLYEAVKNKFCLI---CARKDLYKNNKCP-------Q---------HT-CYKNW--SGTST--GMEAAIIV-EGFQKS-I-D---M--YGIKYTQLVGDGDSSVHRKLIEA---M--PY-G---------------------------------------QS-TV-IQKIECKNHILRNY-INKIRDC---SK-K-------TN-VNK---------NL------R---------------TAIAN-N--I-LRFRS--AVTKAI-QFRK-SQ-D-LPTSSKV-------------------------------------------REL-ERDILNGPKH-----IFG-------D--------HSE-C------QERG---Y----FC-QGPKE--GEINL--------------------------------------------------------------------------------------------------------------------
GBN21688.1      QRHTYNK-LTGN--RILDIEILMN-V-------------FSI-----LF-CP-VCSK-------A------NLFL-FEDSV--FGLCSNLTLKC--N--SSNCDF---VK---AFSTS---KKY-NK----L-----S-EINIRIVYGLRLIGR----GFSAAVKLCSTLNVPN-L-SKMAYRSLEKRILPAVTEVAKKAMGDAA-QEV----KTL-KN------S---QE------NVT-R---------------------------CGVSVDGTWQRR-------GYSSLNG-------------------CVSVLSIDT------GKILDVEIMSQYCRT---CKKLQ-GVQKHV-------------KSSK-HN-C-SNR--KGSSA--NMESVGAY-RIFERS-Q-S---S--HQLLYTDYYGDGDSKAYETVKNI---Y--DE-----------------------------------------T---T-INKLECIGHIQKRV-GTRLRKL---KN-K-T---------------P----SV--RGK-G---------------KLTDK-F--I-DKLQN--YYGIAI-----------RSNVGNL-------------------------------------------ENM-QRTVISAFYH-----CCS-------SSRQLM---HGQ-C-P----EG-----K-ES-WC--RYQR--HQATT--------------------------------------------------------------------------------------------------------------------
XP_028044662.1  GRIQQHE-VEGD--RIINVSFFIQ-E-------MHRT--FDT-HSRGIE-CH-FKDW-------------------ILINSQRHGLMTQFFFKC--Q--M--CHF---EA---QFWSH-P-TDS-TY----------L-NINAAITAGTITSGI----GYAQLEELLASANIPC-M-AEKTYVKHRETLIDEFQTIAVKNMKMAG-EIE---KHLA-IE------R---NE-IIN--GIP-Y---------------------------ITVVADGSWMQRSYG--K-AYNSISG-------------------VGAIIGYRT------KKVLFIGIRNKYCTV---CDIAE-RQNCEPK-------T---------HK-CYKNCERNASST--SMESDAIA-EGFGRS-L-E---M--HGLIYKTIIADGDSSVYQSVLNN---N--PY-R---------------------------------------EQMIT-VKKIECTNHLLRNL-CKKLKIV---AE-T-------TQ--RK---RKRGFIQV------R---------------NVVQH-N--I-LKIRK--TINEAS-SLRR-KE-N-QPHHYKA-------------------------------------------TEL-RKDILNIPSH-----IFG-------E--------HKR-C------KERG---N----NC-ENDHE--SKKNY--------------------------------------------------------------------------------------------------------------------
XP_009064450.1  SSFDQNE-ISGN--RIINVEKMVE-M--WNI--A-IQ--THA-DEEAEV-CA-VPQF-------------------KINTEEKWGIGWKYSLKC--L--N--CGY---IS---PVVKL-Y-KEI-TT-GK-RGRKA-A-VVNINLQAGLLDMPL----GNSRTRLLLADLDIPP-P-AESGMSKLSSYVSSKTTDLNNESMRTKV-EEV---KNVN-RR------R---GA------SNP-N-V-------------------------INGALDGRYNC-LTI----GHSKKPG-QG----------------ASQSIGIACETNTDKKYIISAVLQNKLCWT---GAWLR-NTGITVNCP-G---H---------EG-CTANL--TRHAP--LSEREM-G-RIIGED-L-S---I--QGVLIKFATTDGDSTSATGIEEA---MR-TL-H---------------------------------------PM-WK-VERLADPAHLSSSQ-FRQCFKA-N-FS-D-------GM-FSG-----------------K---------------TKVEK------TNQKK--TLSQDI-KSRC----S-LVIKEMY-------------------------------STYC-GDVDKLKKQL-PKILQATVMC-----YDG-------D--------CSK-C------RS-----N-SV-VC-----SGGHSNNW--------------------------------------------------------------------------------------------------------------------
XP_023939404.1  DRGTYEP-VQGR--RIINIMHFIQ-Q-------L-QS--IST-HDSLFN-CN-FSHM-------------------SLIGEKRNGLMSKYKFRC--N--M--CMR---IF---VITSE-DVSSN-HY----------V-NVNMAAVTGITSAGI----GYSQFEEITACMDIPI-F-TKPTYAAIQDKVYTKWESTAVESMATAA-KRE---RDAA-IC------E---GK-LSRD-GTP-V---------------------------IDVYADACWSSRSYG--N-NYNALSG-------------------AAAIVGRKF------GEVLFLGVKNKYCLV---CARAE-KKKTTTP-------E---------HN-CFKNY--TGPSS--GMESEIIC-QGFETS-V-A---M--YNIIYGRLIADGDSATYAKILSR---N--PY-R---------------------------------------NH--T-VKKIECRNHMLRNM-CNKLRTL---SK-D-------TK-YPL---------SY------R---------------KTLTDLK--I-MSIRK--VVIVAI-QKYK-T--E-KQKPEAL-------------------------------------------TGV-RNAVQNSIYH-----AFG-------D--------HGK-C------ES-----Y----YC-SKEKT--TQSN---------------------------------------------------------------------------------------------------------------------
OWF36671.1      SDSEPDN-IEGN--RIIDVLLMVK-M--WNS--V-FR--LHA-EKHHET-CK-IPEF-------------------ELDTESKRALGWSCSVRC--A--K--CSY---RS---PLHKL-Y-REA-DT-NK-PGPKP-A-LVNRYLPSALCGQSV----STKGARLLLGHLNIPA-G-AKSGMQRQANLVSKEITALNKIDMAEKT-RQV---VEVN-HL------R---GD------ANP-S-T-------------------------IGIALDGRYNS-TSF----GSAKKPG-MN----------------ASQGMSLGIETSTPKKWIVARTLQNKLCWT---GAWLR-GKGYDVNCPGG---H---------PD-CTANT--DRYDG--LSEHAM-G-KNIGDQ-L-T---S--QGILVKYATTDGDGTGAKGIEEA---MQ-AL-D---------------------------------------PM-WK-VERLADPTHLGKAQ-FRKSNSA-K-FS-E-------SM-FPG-----------------R---------------TRLMR------AHSQK--IFSQDL-KARS----S-LIFKDLM-------------------------------KLHN-GNMDIITKRL-PAVLDATVAC-----YSG-------D--------CSK-C------KQ-----H-SV-VC-----SGGDSNNW--------------------------------------------------------------------------------------------------------------------
XP_022311042.1  VTEYSDI-LQGR--RIIDLAYFAK-M-------LQQG-------------CA-GCEE--------------PLQLVGCVSERKYGLASIFQIKC--H--K--CGN---IT---SISSG-K-RQN-DE----KNGQGPF-DVNVKLGVALLHAGI----GEAIFASILAIMNIPC-M-TSRNMKKVERRAGSAIENLAKETCDVIL-KDE---AEKS-------------SD----------S---------------------------LSLSYDAGWQKRGSG--K-NYNSLSG-------------------HASMIGLHT------KKVVGYSVMSKTCRK---CDVAT-KSGNTVP-------D---------HD-CRKNW--GGSSK--AMEPAMAV-NILNEI---K---E--KGYGVRKIIMDDDTTTIAKIH-----R--EF-D---------------------------------------SS----IEKCSDRNHTVKNF-VNTLYAL---QR---------------------DKQIQ------K---------------SLSTT-T--I-SHLKK--CFTYAL-----------SKNKNDA-------------------------------------------LGL-RRNLTAIPNH-----LFG-------D--------HQL-C------DI-----S----WC--RFLQ--NPDTY--------------------------------------------------------------------------------------------------------------------
XP_019614620.1  DQSSTAG-VAED--RIFHVPFLME-L--INEF-Y-----SSH-SVDSPG-CT-------------------PVVTMPADMERKYGLGYWEALRC--Q--R--CGF---TTPQRKLYEE-G-ERV-PG-HT-RGPRP-P-KKNLQLVLGLTKIPV----GSTAIHQLFTSVELSL-P-TRSSIHNLATGMAGPLVSLAQQALADNR-RRL---RAVM-EM------R---GC-QVED-GEP---------------------------VAIAAAADGCFNNPCYK----GFHQKST-QA----------------ALNVREQET-EA---KMLIGFGFANKF------------GKDGEA-----------------------SAY--PKSQPI-GNAEEWLA-GRVTLE-M-YQCNE--SPLLLKALVTDGSGQIYRGAKSA-T-Q--TL------------------------Q----------------PD-FN-VEHQDCMVHASRRQ-RASVFRA---K-------------LSS---------QL-VTGQ-V---------------GFTGK-V--S-QEAQK--AFCTVL-SKAI----A-SRCAGEL--------SGARGLHPTDDSK------------FL--------EAV-LDAKDNILDC-----FSG-------N--------HTK-C------FG-----V-SF-VC---------------------------------------------------------------------------------------------------------------------------------
PFX19252.1      PYEEEAT-LTGF--RFVDMELLGM-A-------------FSA-----MR-CA-DCGE-------F------SIVL-SENHLESKGCASSLRVFC--E--S--CGW---KH---EFWTS---KKQ-TL----S-----F-EANRRLVYSMRSIGR----GHSGAKKFCSLMNMPP-PPTARAYQKNARTIAKHVKVIAKDGMSSAA-KEI---RDAQ-HA------R---ED------DLV-N---------------------------CGVSCDGTWQKR-------GYSSQNG-------------------CVIVMSIDT------GKVLDAEPLTKVCKK---CQLHS-HLDKDSE-------EYHRWRAEH-NN-CKANY--KGSAP--AMESEGAD-RIFRRS-V-A---T--HKLRYTDLYSDGDSKSYNRVKDV---Y--SA-----------------------------------------DG-IQ-IAKKECIGHVQKRV-GTALRKL---KK-E-T---------------P----AL--GGK-G---------------KLTDA-M--I-DKLQN--YYGIAI-----------RSNVGDL-------------------------------------------NGM-RKAIHASFFH-----CAS-------SERRDL---HTH-C-P----TG-----P-SS-WC--GFKR--DR-----------------------------------------------------------------------------------------------------------------------
PFX31380.1      TVTRSIQ-LR----FVIQIRLINQ-SEPVYCFIL-PP-------------VK-LIKPNESEMTNKQIWFPGPLSLDNMVGETRSGLSSVFNIQC--S--K--CGK---IN---NVHTS-N-HHR-TG-S--RGPKA-S-DINSRAVLGSLHIGV----GQTQLNNFLATLNIPT-M-NSQLFKMREREIGNSIEKVAKGSCDVYL-EQE---KENA-EK------S---NNQGEVD-SMP-A---------------------------IAVSYDMGWTKRGKG-----HNSHTG-------------------HGASMGLKT------GKVLSYATRCKACRV---CESSK-KSGKVAK-------T---------HD-CRKNH--VGSSK--SMESDVAV-ELWTNA---L---N--SGTQFSTYVGDDDSTTIADIL-----N--KV-P---------------------------------------YK----VEKWSDTIHTKRSL-TTRLYNL---KD------------------------RFKNPHC-S---------------TLSNK-V--I-SYYAK--CFSYAV-----------TQNAGNP-------------------------------------------EFL-KSSINSIVPH-----SFG-------E--------HSS-C------NI-----S----WC--GFKK--CPEGY--------------------------------------------------------------------------------------------------------------------
XP_024942124.1  GRVKPVD-LVGR--QIVNFGYVFT-E-------IHHR--FDE-HSKSLD-CA-FRDL-------------------VLTGTHRHGLRTQFQFEC--R--M--CHF---KS---SVWSD-P-PDD-AG----------L-DIHTAAAAGCITAGI----GGAQLKEVLSAMAVQS-P-SSKTSQNYAEIVGEGFAKAAAENMTAAA-EEE---MKLA-VT------R---GD-VTKD-GIA-M---------------------------IPVVADGSWMTRSYK--T-KYNSLAG-------------------VGAIVGYHT------RKILFIGVRNKYCAL---CAYAD-AKDVEPR-------K---------HT-CFKNWGSNKSST--SMESDAIA-EGFCSS-I-E---M--HNLMYTELIADGDSSVYKKILNM---N--PY-E---------------------------------------N--VQ-VKKIECINHLLRNL-CNKVKES---TKGK-------GR--IG---------NW------R---------------SVIEG-K--V-KKFRS--AVVKAV-EYRN-EE-K-TETQQKK-------------------------------------------YDL-RRDILNIPHH-----IFG-------D--------HQN-C------A--S---Y----FC-GVLKS--DEINQ--------------------------------------------------------------------------------------------------------------------
XP_019633190.1  RKVYTHN-IQEA--RDFHVPSLMD-L--FNNF-I-----KEH-TTKHPD-CT----------------H--PTVTMPPTFEKKFGTGYKEVLRC--S--T--CGY---HTESHKLYQE-A-EIQ-GG-AT-RGPKP-T-RKAVQLSMVLSKLPV----GITGATTLLSATETGT-Q-SGSKLQKITNNLTDVVVGEMKDSLADNR-ATL---RKVC-AI------Q---GE-DVKD-GEP---------------------------VLATAAVDGAYNNPSYH----THSQNST-QV----------------TVPVIEKKT-KG---DMLIGFGFASKLCTC---RR--D-GKDRQTH-------G---------PS-CKANF--PPADPI-GKAEEVLA-GRAVEG-M-Q--EK--KPVLLDKDLTDNDSHITKGVRHT-T-K--NI------------------------S----------------PT-LQ-VEKLDCEVHVSRGQ-RRKMFRI---ST-------V----LSD---------QI-VSGI-T---------------GYSAK-V--A-QTKRT--WFATAL-GRAV----S-KRCSTEL--------RRAREKYPQNDDL------------FK--------LSV-QQAKDNIVNC-----FSG-------N--------HTN-C------HS-----T-SF-MC---------------------------------------------------------------------------------------------------------------------------------
XP_002613996.1  VESQAES-IPES--RDVHIPYILD-L--FNHF-N-----SEH-KIQHPH-CH----------------N--PIAIMPPEFEVKFGTGYKEALRC--K--M--CGF---HTKRFKLYQE-A-DRQ-GG-AI-RGPKP-T-KKAVQMSLALSKLPV----GITGAMTLLNATETPT-R-TQSKLQKITNKLSGVVVSEMKESLAQNR-AKL---RKVQ-KV------Q---GK-TVKD-GEA---------------------------IFTTGAIDGAYNNPTRN----SYTQNAT-QF----------------TLPVLESTT-GE---NMLIGFQYASNLCSC---RRTGE-GKERKNH-------G---------LS-CQANF--PMADPI-GKAEEFLA-RRAVED-M-Q--DK--HPVLLDKVLSDNDSHGIKGVRYC-H-R--VY-----------------------RA----------------PS-TV-VEKLDCEVHVSRGQ-KRKLFKL---SY-------H----LSD---------QI-VEGC-SLPPIPRGTYKDSCTYPYADG-A--V-CTYRCPFWHIPDS-G-ST----T-KTCSNGVWTGTDLVCKRKDGEPPHCSEPPSPANTIKKRCNVR--------SPP-QQGDYCRWEC-----IPGYVRISGSD--------FRS-C-SYGFWRG-----S-DL-VC---------------------------------------------------------------------------------------------------------------------------------
SHE22356.1      LQENKND-IVGN--KILHCGKLMD-M--FNKF-Y-----KEH-GQNEPR-CE-LSCN---------W---------NTNNCQKWGLSWRLGLKC--D--N--CNFCGEKT---KVYTE-S-DTD-TK----KGQKY-S-TVNLGIHVGLQSSPL----GVEGLRALFLSADIPV-P-SCSAMQNAGIYVSKTTVQVNETDMQERR-QKL---LNLN-KI-RGF------NE------SHP-----------------------------ISVSGDARYNNRLES----GVGKTPF-QP-ATQS-----------VYCISENET-PN---KDIICVNIDNMLCDT---AQLMR-AKGRNVK----CP-N----HRGI----CTANL--DRTDVI-GNESRSAE-RCARKI-A-Q-D-E--TPLVVGQFTSDGDSAASIGFERG-Q-Q--RH-----------------------------------------ST-VY-IENLRDTRHLSESH-RKLVKNV-D-FS-K-------QM-FPG-----------------I---------------NKKEQ------DRVRA--RFSMDV-TKRC----S-AEIKQAH-------------------------------------------KQF-AGHMTKIIRK---L-SYT----S--D-SIVACV-TGQ-C------GQ----------LC--------KKHSL--------------------------------------------------------------------------------------------------------------------
KAF4528913.1    RTTPAIE-ITGR--RIFEPIFFLT-T-------L-FA--LKD-HSPF---CT-LNDL-------------------ELISENREGFRSVFNFQC--K--M--CNG---KY---PVATENT-TDR-TK----------L-DVNTSIVHGTMVAGG----GLATINEIAMSLNMPS-M-GPNTYQKVAVALSSVLQTIAKQVMQAAA-AVE---KNYA-AA------M---GK-ITSD-LKA-K---------------------------ITVIADGCWPKRSYK--T-NYSSLSG-------------------VATIIGAYT------KKVLYYGVKNKYCSI---CAQAK-KKDMDPP-------T---------HK-CYKNWGSNQSST--SMEAAVVS-EGFCSS-E-A---E--YGLIYDQLIADGDSSVYKKIRDA---K--PY-K---------------------------------------D--TI-VEKIECRNHLLRNF-DSKLRNI---AS-S-------SG--RM---QETG--LF------R---------------KFINE-N--R-LRMRI--AISCAI-KYRK-DE-QSITMGEKI-------------------------------------------KNL-KNDIMNMPYH-----VCG-------Q--------HDN-C------HT-----Y----FC-KGIKD--GEINY--------------------------------------------------------------------------------------------------------------------
XP_022341325.1  EISPGVP-LSGR--HIVELNILGQ-Y-------LRKG-------------CS-ICAE--------------VLNLASCVGESRYGLGSILHIKC--D--G--CQR---IN---SVPTG-K-RRQ-NG--------V-W-DVNTKLGAAILYTGI----GETAVNRFFAALNLPS-V-DAKTLKKREREVGSAFEAVAESTCQEAI-EKE---INCT-K-----------DQ----------E----------------------------TVSYDAGWQTRGSG--R-NYASLSG-------------------HGSMIGAST------GKVLAYAVRCKKCKQ---CDQ---DTSKDPS-------S---------HD-CRKNW--TGSSK--SMEPDMAV-NMLHNL---K---D--KGFHVKNLVMDNDATTISKAR-----S--NF-D---------------------------------------QN----IQKFSDFNHTKKNF-TNKLYQM---KK---------------------DK-KY------S---------------LLGAK-T--I-KHLTK--LFAYVV-----------KSNKDPV-------------------------------------------K-L-KNNLQSIPCH-----VFW-------D--------HSK-C------DE----------WC--KYKE--NPEVY--------------------------------------------------------------------------------------------------------------------
XP_022308525.1  EDLNICW-NEGR--RVVELKLLAD-Q-------L--Y-------------CD-SCND--------------LLHLRDIVGEIRYGLGSLLEVVC--R--G--CSD---IK---LIATG-K-RNE-KG----G-----F-DINSKVVLAMVHAGM----GPTHVVNFLSTCNIPP-P-DPKTLRKREKDIASAIMAEASESCYSAS-IEE---NQAS---------T---SQ----------G---------------------------IECSFDAGWQTRGSG--W-LYNSNTG-------------------HSSLVGVQT------GKVLEYDVRMKLCSI---CQYHF-GRKETIP-------I---------HD-CNSNW--QGSSK--AMEPDMAI-SMVERM---N---D--KGCSVGVIHADNDSTTTSRLK-----E--KF-----------------------------------------GN----IKKRDDKNHLKKNL-SKQLYSA---AN------------------------KY------K---------------ELKGK-G--VVPYIAR--CYMYAI-----------SSKQTST-------------------------------------------EEL-CERLESIVPH-----LYG-------D--------HSG-C------SA-----D----WC--SYSK--QPETY--------------------------------------------------------------------------------------------------------------------
XP_022317891.1  SRYDVSW-REGR--QVVELGVLAD-G-------L-AG-------------CA-KCCI--------------PLHLTHTVDILHCGLGAFLRVMCQNT--T--CKH---KN---IVPTG-K-RH----------GRI-W-DANTKLAAGMIHTGI----GPAQVNGLLTALNIPP-V-STRTLQARQNETGLAVESVAEESMQECL-EEE---IQETVRN------EG--NE----------D---------------------------LTVSVDAGWQKRGSG--R-SFDSLSG-------------------HCSMIGAQT------GKVLDCEVRIKSCRI---CEHAK-REKNQPK-------D---------HN-CRQNW--QGSSK--SMEQDMVI-SMVKKK---L---E--KGINISTVICDEDTTTMSRLR-----Q--NV-S---------------------------------------HS----ITKMSDKNHIKKNF-TSTLYSL---KT------------------------KH------K---------------SLTTR-V--I-RYFLK--CFNYLL-----------AQNKENP-------------------------------------------SGI-EQGLDALGKH-----PFG-------N--------HSS-C------DK-----T----WC--AH-V--DDPTK--------------------------------------------------------------------------------------------------------------------
XP_031337252.1  KSNCLVR----R--RIIEIKYFLD-E-------L-RS--LKH-KG--FD-CS-FFDM-------------------EVLSEKIEGFQSKISFKC--N--V--CNI---VQ---IVNTE---NPNKKD----------F-PTNCAVVAGAISIGV----GYSQINEFVSCLNIPN-M-SNATYLRYHSNLSKNIHDENIKLMNTAA-QEE---RRLA-VE------S---GH-VSEQ-GVP-I---------------------------IPVIVDGAWSKRSYR--T-NYNALSG-------------------VACIIGAKT------KKILYMGVKNKYCFV---CTRAS-----TPV-------E---------HS-CFKNW--DRSST--AMEAEIIA-EGFQSS-I-K---S--HNLIYGKIIGDGDSTVYKKVVEV---S--PY-G---------------------------------------PT-FV-VEKIECRNHLIRNY-INKISEL---SK-D-------TK-FPI---------HL------R---------------RIVTN-TDVL-GRFRN--AITKAI-AFRK-QG-P-DAENTKV-------------------------------------------ALL-KKDIENGPNH-----IFG-------D--------HSN-C------DG-----Y----FC-SGNK---DQENL--------------------------------------------------------------------------------------------------------------------
XP_011441619.2  IQEFKDR-FGKR--RMVEFSVLVD-H-------LERG-------------CV-VCHK--------------PLNLAKCVKEKQYGLASLLYIEC--T--C--CKE---LT---IVPTG-K-RHN-IG----ANGQGPF-DVNTKLGVALAHAGV----GEAVITKLFSTLNIHC-L-THSNLKKRERECAPVFESLAQTTCSDAL-EKE---AHES-------------GN----------T--G------------------------LVLSYDAGWQKRGSG--R-NYNSLSG-------------------HGSMIGCKT------RKVVGYDVMAKTCRI---CKSAE-LHKREKK-------E---------HD-CRKNW--EGSSK--SMEPSMAV-KILKSI---E---N--KGHKVKTLVMDDDTSTIHKVR-----L--EV-N---------------------------------------AD----IQKCSDKNHTFKNF-TNNLYAL---QK---------------------EK-YK------R---------------ILSAK-T--I-SHIKK--CFAYAV-----------SSNKEDP-------------------------------------------VSL-KENLLAIPHH-----LYG-------N--------HSS-C------QV-----K----WC--RYLQ--NEETY--------------------------------------------------------------------------------------------------------------------
XP_032242112.1  TDSCLKP-PQGY--RFQDMSILKQ-V-------------LGA--------CA-ICKY----CKEG------TLRL-LER-QAGCGLARTLVLLC--S--NNGCQA---MT---ELPTS---KRI-VN----GKARF-Y-DVNRRSALAMRVIGR----GRAALVKFCAVMNMPG-PVKPKSFSSHVRAIHRVSKQVAGSEMAKAV-KEI---RKSK-GC------K---GD------SVA-D---------------------------ISVSCDGTWARR-------GYQSLYG-------------------MVSAIGVET------GKVVDYEVKSKVCYK---CRAKK-DLDPLSQ-------EYINWTESHAPN-CTANF--NKSSK--AMESAGAV-DMWNRS-V-T---T--NKLQYTEFVGDGDCSSFKDVSNS---R--PY-----------------------------------------GA-VN-ITKVECVGHIQKRM-GGRLRRL---KR-D-KKG---QK-LND---GK----TI--GGR-N---------------RLTDN-L--I-DTFQR--YYGKAL-----------RQNIGDV-------------------------------------------DGM-ERDVRAIWHH-----YAS-------TEEKPQ---HHY-C-P----AG-----S-ES-WC--KWQK--DRANG--------------------------------------------------------------------------------------------------------------------
PFX33159.1      KEETSPS-ITGF--RFCDMEVLSS-V-------------FSL-----LR-CG-ECGD-------F------SLLF-MEDNLKRKGCASTLRLLC--E--Q--CGW---KH---SFCTS---KKQ-GK----S-----F-EVNRRIVYGMRTLGK----GYAGARKFCTIMNMPP-PPNEKAFLSNSRVIGRHMKAIAKETMKKAG-EEVLSLKKDV-NS------S---EG------LPV-N---------------------------CGVSCDGTWQKR-------GYSSRNG-------------------CVTVISMDT------GKVLDVEALSQGCKQ---CERHE-QMDKNSL-------EYQMWRADH-TT-CKSNF--QGSAP--AMEPEGAE-RIFQRS-V-E---L--HNLRYTEFYGDGDSKSFSRIKNI---Y--QD-----------------------------------------AG-IL-VEKKECIGHVQKRV-GTALRKL---KR-D-N---------------P----GL--GGR-G---------------KLTDS-L--I-DKLQN--YYGIAI-----------RCNVGNL-------------------------------------------AGM-KKAIHASLMH-----CAS-------SEARPL---HDH-C-P----TG-----S-AS-WC--KYQK--DKANH--------------------------------------------------------------------------------------------------------------------
KAF0753314.1    HSFLNIRTLSGR--RIVDIKYLID-Q-------V-QT--RHV-GG--FD-CS-FVDM-------------------DYQSESIYGFQTIITFKC--R--V--CNI---KK---TLYSE-R-CNE-TM----------I-PINKAVVNACQTIGI----GHSQMSELAASLEMPS-L-SCNAFHRLQTKVGSILKNSAFDEMKKAG-DEE---RKMA-LE------C---GN-VDSD-GIP-M---------------------------CTVVADGQWSKRSYK--T-KYDALSG-------------------VATIIGLKT------QKVLFVGIRNKYCVI---CQKYN-SKNIKVP-------E---------HE-CFLNW--TKPST--AMEADGVL-EGFTKS-I-E---M--HGLKYNQLIGDGDSSVTKKLNEL---S--PY-G---------------------------------------PT-FS-IKKIECVNHLLRNY-SSKLTTL---AR-I-------TK-YPI---------RI------R---------------KHILT-N--I-LRFRG--DVIKAVRHWKY-TV-G-LSKLEKI-------------------------------------------KEI-RKDLLNGPYH-----RLG-------Q--------HDN-C------NK-----Y----FC-NQLTS--NNMNL--------------------------------------------------------------------------------------------------------------------
KMQ93530.1      --LCSVQ-ISGR--CFVDFGHVYA-E-------L-QR--LSA-HWINE--CR-FTDL-------------------VITQVQRFGLKIKFFVKC--R--M--CHF---KN---SFWSE-P-TDD-RK----------F-DVNRGIVAGTILTGT----GHKQLEELLAAVDVPC-M-SSKTYISYHNKMSEAFAAAAEEEMRMAG-EEE---RRLA-SE------R---GD-VVD--GIP-H---------------------------IPVITDGSWMKRSYR--SGSYDSPSG-------------------AAIITGYYS------QKVLFVGVRNKFCII---CARAA-KLSAKPK-------E---------HK-CFKNWGSNQSST--SMESDIIL-EGFRLS-L-E---M--HGLIYSRYIGDGDSNVAKKLRDF---P--PY-P---------------------------------------N--IV-VEKIECTNHLLRNL-CNKIREA---GS-S-------GSRNIA---------KL------K---------------KVVTN-S--V-MKIRN--AVVKAV-TFRR-NS-E-ASWKQKV-------------------------------------------ADL-MKDLQNIPSH-----VFG-------E--------HKD-C------ASLQ---Y----FCTGKRKE--GEVNL--------------------------------------------------------------------------------------------------------------------
PFX17732.1      SADVDQV-ASGF--KLQDATLLSEGI-------------ASA-----AI-CS-SCRK-----PQS------TLKL-YQRDYQREGLAECLFLKC--S--I--CNH---ET---DLKTS---KKL-GG----VGGGA-H-EVNRRSVLASQKLGQ------AGLTDFCARMNLPP-PVTKKSFNEHLIQIEKAAVEHAKVQMQDAA-RRLFGVTKDR-HPDRIEDEN---AK------AMA-K---------------------------VAVTVDGTWQKR-------GHSSKIG-------------------VVFVISVAT------GEILDYEVKSLICHE---CRARA-NMDKDTE-------EFKAWKAGH-TN-CQINH--STSSE--EMEASAAV-EMFGRS-K-E---N--YSLKYTTFVGDGDSSCFGRVREA---M--AAKY-------------------------G-------------DK-YT-VVKEECVGHVQKRM-GTALRKY---KK-D-MKG---RK-LAD---RK----GV--AGK-G---------------RLTDK-L--I-DRIQN--YYGNAI-----------RENSGNL-------------------------------------------QGM-RESIKAIQCH-----MIE-------DTSMPLEKQHRH-C-P----KG-----K-ST-WC--KFWA--DKQNK--------------------------------------------------------------------------------------------------------------------
