# Supplementary material for: Bacterial death and TRADD-N domains help define novel apoptosis and immunity mechanisms shared by prokaryotes and metazoans
Source: eLife. 2021 Jun 1;10:e70394. doi: 10.7554/eLife.70394 (PMC8195603; doi:10.7554/eLife.70394)
Supplement: Figure 2—source data 2. [file elife-70394-fig2-data2.zip › nSTAND1.aln]

AFL82211.1      PYVGLRPFR--DD--ENLLFFGRDEQTLELLQRL------------H------T--------N----R--F------------------------------------------------------------------------------VAVVGSSGSGKSSLIRAGL---IP---S-----L------------------KG--GYLV------------------------------------------------------------------------------------------------------------ENSSQ------------W-----LI--AIM----KP---G--------QNPVYNLA----------------ET-LL--------HQID---------------------------------------------------------------------------------------------------------------------------------------------------------------------------------------PKIESSEIQA-----FV------------------------------KR--------IKKEGVS------AILD----------------------IIEPLR----------------------------------------------------------------------------------------------------------------------------KNKNS-----NFFLLVDQFEELFRFSLKQ---------------K---D--VSYQT------------------E---A------------------IDFVNIILKLS---------------------------EQKQI-------------------------P---------FYVVLT-MRSDFIG--D-------C---A-QF-FGLPE-----A---------------L--N-K-S-------QYLV-PR--LNRLE----LKKVIEGP-AKLYGG-VFDT------GLTSRVIND--L----------G------Q------------------------------------------V----------------------------------K----------------DE------LPLVQHALMR---IWEYENTIN----------K-------S----------G-----------K----------LDLE-DYKQ---I-------G-----------------GIEKALSKHADEA-M--R--------E---L-----K-------PDE-----------------V----PLAKALFQ-ALT-TI----D--EN----------ARKI---RRPARLS-E--L------------------------KE----LTQAREE-----------------------------------RL--LGVINNF-IK--DNR----------S--FLVID----------------------------------------------------------------------------NIGDSGDKLI-DISHESLIRHWKSLN-SWVD--EESEAALQYIRLCDAYVANKE--N----------------------------RKD
EAR16129.1      PYVGLRPYN--DD--ESLLFFGRKEQTMELLQRL------------H------A--------H----H--F------------------------------------------------------------------------------VAVVGSSGCGKSSLLRAGL---IP---S-----L------------------KA--GYLV------------------------------------------------------------------------------------------------------------DDSDQ------------W-----LI--SIM----KP---G--------QNPMGNLA----------------KS-LL---------------------------------------------------------------------------------------------------------------------------------------------------------------------------------SELYQAH-----------DADATNQLVQ-----TI-----------------------------------------------------EEEG----------------------VDAILS----------------------------------------------------------------------------------------------------------------------LLEPLFRERKT-----NFFILVDQFEELFRF---A---------------TEKGN------R------------------K---R--------------RDNAIDFVNIILELA---------------------------RQKDL-------------------------P---------IYVVLT-MRSDFIG--D-------C---A-EF-HGLPE-----A---------------M--N-Q-S-------LYLV-PR--LNRQQ----LKMVIEGP-ARLFGA-RVNS------ALSSKLLNE--M----------G------R------------------------------------------V----------------------------------Q----------------DE------LPLLQHALMR---IW-E---FE-------T--R-------E----------D-----------A----N-GE--MDLE-DYKA---I-------G-----------------GLENALSNHADEA-L--K--------T---L-----D-------KNE-----------------F----QVAKQMFQ-ALT-TV----D--EH----------GRKT---RRPAHYG-E--L------------------------LA---LTGTSEAV------------------------LD---------KV--IRV---F-IE----G----------RRSFLMID----------------------------------------------------------------------------QMSDKKDNII-DISHESLIRQWKRLD-RWVE--EEGEMASTYMKLSQDYQLYAD--K----------------------------KKD
OUU71746.1      PFPGLRPFE--FG--DNHLFFGRDEQTTELTTRL------------R------K--------N----R--F------------------------------------------------------------------------------VAVVGTSGSGKSSLVRAGL---LP---E-----L------------------LS--GTMA------------------------------------------------------------------------------------------------------------GVGSS------------W-----ET--AIM----RP---G--------GDPLTNLA------------NSIVEADLY---------------------------------------------------------------------------------------------------------------------------------------------------------------------------------------------------DPEEEDXSSQVRATLTR-----------------------------------------------------XGLG----------------------LVEAIR-------------------------------------------------------------------------------------------------------------------------QSXLTEGS-----NFLLVVDQFEEIFRFRRSX---------------DATDE-------------------------Q---A------------------AXFVNLLLEAS---------------------------AQVDL-------------------------P---------LXIXIT-MRSXFLG--E-------X---S-QF-PRLAD-----T---------------V--N-E-G-------EFLI-PR--LNRDQ----RKEAIIGP-VKVAGG-ELTD------RLLNRXLNX--I----------G------D------------------------------------------D----------------------------------P----------------XQ------LPILQHALMR---TW------D-------Y--C-------E----------N-----------K----KSELCSLDLE-HYHA---T-------G-----------------GMEEALSRHADEV-Y--N--------D---L-------------PSD---------------NHR----WIAGKLFK-ALTERV-------DE----------SRGV---RRPMAFS-E--L---------------------------CEIIEKESEH------------------------IE---------GV--INE---YRKA----G----------RTFLMPGD----------------------------------------------------------------------------SITIKPDTII-DISHESLMRVWAKLK-NWVD--DESQSARIYRRLADTAKLHSQ--R----------------------------KAG
ARV62603.1      PFPGLRPFE--AH--ENDVFFGREGQTDELLRRL------------R------R--------H----R--F------------------------------------------------------------------------------LAVVGTSGSGKSSLVRAGL---LP---A-----L------------------FS--GFMT------------------------------------------------------------------------------------------------------------KAGSS------------W-----RV--AIM----RP---G--------NDPIANLA----------------QA--L----------------------------------------------------------------------------------------------------------------------------------------------------------------------------------NHTDVF-----------GLDTKDALIQTIITETV-----------------------------LRR---------------------GALG----------------------LVEVVQ-------------------------------------------------------------------------------------------------------------------------QARRPSYE-----NLLIVVDQFEELFRFKQNS---------------PRKDS-----GD------------------E---A------------------AAFVKLLLEAT-------------------HTKLHSKTSPRPPGTPLLAKERGRGEVIPVNATQQQELP---------IYVVLT-MRSDFLG--D-------C---A-QF-RDLPE-----A---------------M--N-D-S-------QYLI-PR--LTRDQ----LQAAITGP-VGVGNA-QMTP------RLVNRLLND--V----------G------D------------------------------------------N----------------------------------P----------------DQ------LPILQHALMR---TW--------------NFHK-------I----------G-----------E----P-----IDLQ-HYEA---I-------G-----------------GMDKALSQHADEI-Y--N--------Q---L-------------PDE---------------HCQ----KIAEKLFK-CLT-EK----G--AD----------GRGI---RRPTKLS-E--V-----------------------CAV----AEATEAA------------------------VI---------DI--VEK---FRDR----G----------A--SFLMP--------------------------------------------------------------------------PVGVKLDENSVL-DISHESLMRVWQKLN-DWVE--EEAQSVRIYRRLAETSALYQE--K----------------------------QAG
OUV42838.1      PFPGLRAFL--TE--EDYLFFGREKQVNELLSRL------------R------Q--------Y----R--F------------------------------------------------------------------------------LSVLGASGSGKSSLVRAGM---LP---A-----L------------------EG--GAMT------------------------------------------------------------------------------------------------------------SAGSH------------W-----EI--GVM----RP---G--------GNPVQNLA----------------KA--L---------------------------------------------------------------------------------------------------------------------------------------------------------------------------------------------------FEMDLYDFDEDEAIFHL------------------------------QA-----------TLKR------SGLG----------------------LVEAIK-------------------------------------------------------------------------------------------------------------------------QSEIEEGA-----NLLIVVDQFEELFRF-SRS---------------GQSQD------E------------------Q---A------------------AAFVKLLLEAS---------------------------RQSEI-------------------------P---------IYVAIT-MRSDYIG--D-------C---A-QF-PDLTE-----S---------------V--N-E-G-------EYLV-PR--LKRDQ----RRTAIEGP-IKVAGG-EIAP------RLTQKLLND--F----------G------N------------------------------------------D----------------------------------P----------------DQ------LPILQHALMR---MW-D-KWVE-------N--R------------------D-----------P----D-DS--LDLQ-HYEN---I-------G-----------------GMEGALSQHADEV-L--E--------E---S-------------GSE---------------SEK----LATQKLFQ-ALT-ER----G--GD----------NRGI---RRPTRLA-V--L-----------------------SEI----IGVDLDL------------------------LK---------AI--VER---FRTP----G----------R--TFIMP--------------------------------------------------------------------------PVEVMLEGDTVI-DISHESLMRVWVNLR-QWVE--TESQSARIFVRLAETAQLHTD----------------------------GK--AG
OUV41266.1      PFPGLRPFD--MD--EEYLFFGREDQRKELVSLL------------R------E--------Q----R--F------------------------------------------------------------------------------VAVLGASGSGKSSLVRAGL---LP---A-----L------------------YG--GVMT------------------------------------------------------------------------------------------------------------RAGSN------------W-----HI--AVM----RP---G--------GHAITNLA----------------EA-LF-----------------------------------------------------------------------------------------------------------------------------------------------------------------------------------DTDLL-----------DNEVCEDLTELDIEATL------------------------------IR---------------------SSLG----------------------LIEAAR-------------------------------------------------------------------------------------------------------------------------QLGLQKNE-----NLLVVVDQFEELFRFNS------------------N--QSDRGSKD------------------E---A------------------AAFVKMLVEAA---------------------------------------------------------RQEDLS----IYVVLT-MRSDFFG--D-------C---S-QF-EELAE-----A---------------V--N-K-G-------EYLV-PR--LNREN----KKTAIEGP-VRVGGG-EIAP------RLVQRLLND--L----------G------D------------------------------------------D----------------------------------P----------------DQ------LPIMQHALMR---TWDCWLADH----------G-------E----------N-----------E----P-----LDLR-HYES---T-------G-----------------GMDEALSRHADEV-Y--A--------E---A-------------TAE---------------EEQ----RLTRQLFQ-ALT-EK----G--VD----------NRGI---RRPTPLK-D--L-----------------------CSI----TGAEQGK------------------------VV---------AV--IDR---FRKP----G----------R--TFLMP--------------------------------------------------------------------------PIDRELEDGTVI-DISHESLMRVWVSLG-RWVD--DEAQSARIYLRLAETAQLHAD--G----------------------------SAG
ADR20873.1      PFPGLRPFG--IE--ESYLYFGREGQSDEVLAIL------------E------K--------N----R--F------------------------------------------------------------------------------VNILGSSGTGKSSLMFSGV---IP---T-----L------------------HG--GFIS------------------------------------------------------------------------------------------------------------KAGNE------------W-----EI--ITA----KP---G--------LNPIKNLA----------------RG--F----------------------------------------------------------------------------------------------------------------------------------------------------------------------------KKHIEEHSAPDS-----------VDYSQSLINEYLFEAVL------------------------------KK---------------------STKG----------------------LSDLYQ-------------------------------------------------------------------------------------------------------------------------LNKHLKGK-----NLLIYLDQFEEIFRFRKLG---------------E---T---KHLN------------------E---S------------------LAYVNLILQAI---------------------------EQTEV-------------------------P---------IYIALS-MRSDFLG--D-------C---E-QF-PELTN-----K---------------I--N-D-S-------HYLI-PQ--MTREQ----KKLVITGP-VAVGDA-KISN------RLVQRLLND--M----------G------D------------------------------------------R----------------------------------Y----------------DQ------LPVLQHALMR---TW-N----Y-----W-TESG------------------D-----------S----K-EQ--LDFI-HYEA---I-------G-----------------GVNEALSRHADEAFY--E------------L-----D-------ENE-----------------K----QICEKIFK-TIT-EK----R--SD----------NDGI---RRPTPLK-E--I-----------------------------AQIVDEEE------------------------YI---------LIKIIDK---FRIE----G----------R--ALLTP--------------------------------------------------------------------------REDIELNSESVI-DISHEALMRVWYRLR-NWVQ--NESQSAQIYLRLSEAATKYQQ--G----------------------------SGG
ANQ48984.1      PFPGLRPFR--TD--ETFLFFGRDGQTEEVLWRL------------E------K--------N----R--F------------------------------------------------------------------------------VAALGASGSGKSSLIYCGL---IP---A-----L------------------QG--GFME------------------------------------------------------------------------------------------------------------KQGSQ------------W-----NV--STS----RP---G--------TDPIQNLA----------------KA-VL--------------------------------------------------------------------------------------------------------------------------------------------------------------------------------ESTKSYHK-----------KSDEDKELLLNVAVTML------------------------------LS---------------------SSKG----------------------LVTLVE-------------------------------------------------------------------------------------------------------------------------KLQEEEGE-----NFLILIDQFEELFRF-------------------S-RLESEDLSMG------------------M---A------------------SAFVKLLVEAT---------------------------KQAKV-------------------------P---------IYVVMT-MRSDYIG--D-------C---A-RF-PELTY-----L---------------I--N-E-S-------HYLI-PQ--MTRVQ----KQEAIMGP-AAVGGA-KISS------RLLQRLLND--L----------G------D------------------------------------------T----------------------------------Q----------------DQ------LPIMQHALMR---TW------E-------Y--W-------T----------G-----------H----SNISDELDIH-HYEA---I-------G-----------------GMAEALSQHADEA-F--R--------D---L-----S-------EEE-----------------K----IVCEKIFK-ALT-EK----G--ED----------GRGI---RRPTKVKILAQI------------------------------AGSDVDV------------------------IE---------NI--VDC---FRTN----G----------R-TLLTPD---------------------------------------------------------------------------QSVELTTESVV-DISHESLMRVWIRCR-DWVD--EEFEAVKIYKRLSEAADLYQQ----------------------------GK--AS
ALO16166.1      PFPGLRPFT--TS--ESHLFFGREGQSEEVLSNL------------S------Q--------N----R--F------------------------------------------------------------------------------VAVVGSSGSGKSSLMYCGV---VP---I-----L------------------YG--GFIT------------------------------------------------------------------------------------------------------------EAGSK------------W-----KI--ILS----RP---G--------NDPIGNLA-------------KEIAA-RS----------------------------------------------------------------------------------------------------------------------------------------------------------------------------------DEDNSD-----------NGYNPKLIRA-----IL------------------------------ES---------------------SSNG----------------------LVEAIK-------------------------------------------------------------------------------------------------------------------------QTRSQDDQ-----NYLILADQFEELFRF--RK---------------K---FGNENAVN------------------E---S------------------FAYVRLIMNAI---------------------------KQSDV-------------------------P---------IYVVMT-MRSDFIG--E-------C---A-QY-QELTD-----M---------------I--N-T-S-------HYLI-PQ--MNRDN----FRLAIKGP-IAVGGG-KISE------KLVNELLND--L----------G------D------------------------------------------N----------------------------------P----------------DQ------LPILQHALMR---TW-D-FWMK-----H----S------------------G-----------G----K-EE--LDVV-HYDS---I-------G-----------------RMEKALSNHANEA-F--N--------E---L-----S-------PDE-----------------K----VICENMFK-TLT-ER----G--ND----------NRGI---RHPSSVE-E--I---------------------------ASIANSDEAT------------------------VI---------KI--IEH---FRAS----G----------RSFLTSAD-----------------------------------------------------------------------------KSLNSASII-DISHESLMRIWDKLK-VWVD--EEAMAIQMYMRLSEAAAMYQE----------------------------GK--IG
ABG58301.1      PFPGLRAFN--VD--ESHLFFGREGQSDEVLDKL------------S------K--------N----K--F------------------------------------------------------------------------------VGIIGASGSGKSSFMFCGV---IP---I-----L------------------YG--GFLS------------------------------------------------------------------------------------------------------------HVGPN------------W-----HV--ITT----RP---G--------GCPIDNLS----------------EA-LL--------------------------------------------------------------------------------------------------------------------------------------------------------------------------------QKDAEYLV-----------ADAEDKRLKKTITSTLL------------------------------KS---------------------SSLG----------------------LIEAVR-------------------------------------------------------------------------------------------------------------------------QLHLDNGN-----NVLIVADQFEELFRF---K---------------R---TEDTNTTN------------------E---S------------------LAYINLLMEAV---------------------------KDLKS-------------------------N---------IYVVIT-MRSDFIG--D-------C---A-QF-PELTK-----Y---------------I--N-E-S-------HYLI-PQ--MVREQ----KRLAIEGP-VAVGGA-EISS------RLVQQLLND--L----------G------D------------------------------------------N----------------------------------P----------------DQ------LPIIQHALMR---TW-T-FWAE-----N----H------------------E-----------P----E-EI--LDLR-HYEA---I-------G-----------------SMSGALSQHADEA-Y--D--------E---L-----T-------EQQ-----------------K----FYCEILFK-TLT-EK----G--SD----------SAGI---RRPTKLS-T--I---------------------------ANVAGCSEDD------------------------MA---------HI--IDH---FRIE----G----------R--SLLMP--------------------------------------------------------------------------PVHVALASDSII-DISHESLMRIWTRLK-KWVE--EEGESAQMYIRLSDAASSYQI----------------------------GK--AG
ADR22177.1      PFPGLRPFK--IE--ESHLFFGREGQSDEVLLKL------------S------K--------H----R--F------------------------------------------------------------------------------VGVIGPSGSGKSSFIYCGV---LP---I-----L------------------YG--GFLT------------------------------------------------------------------------------------------------------------GRSTE------------W-----EV--VVT----RP---G--------AAPIDNLA----------------QA-LL--------------------------------------------------------------------------------------------------------------------------------------------------------------------------------KTDLVDEK-----------LSEEDKQIKKTIISSLL------------------------------RS---------------------SSVG----------------------LVETIM-------------------------------------------------------------------------------------------------------------------------QFKGDKEK-----NYLILVDQFEELFRF---K---------------D---SSNLQSVN------------------E---T------------------LAFINLLMEAI---------------------------NHADV-------------------------P---------IYIAIT-MRSDFIG--E-------C---S-QF-PELTK-----Q---------------I--N-D-S-------QYLI-PQ--MTREQ----KRRAITGP-VAVGSA-EIAP------RLTQQLLND--L----------G------D------------------------------------------N----------------------------------P----------------DQ------LPILQHALMR---TW-DYW-SH-----F----R------------------D----------YD----E-EP--LDIK-HYEA---I-------G-----------------TMSEALSMHANEA-Y--E--------E---L-----D-------EEQ-----------------Q----RICEFLFK-AITEKR----G--GG----------SYGI---RRPTQLH-E--I------------------------AA---IANTSEEK------------------------II---------QV--IEK---FRDP----G----------R-SLLTPQ---------------------------------------------------------------------------YGVPLHSQSII-DISHESIMRIWNRLK-NWVN--DEADAVAMYKRLAEAADMFQQ----------------------------GK--TS
AOS83563.1      PYPGLRAFE--RY--ESRVFFGRQQQTDELLRRL------------K------Q--------H----H--F------------------------------------------------------------------------------LAVIGASGSGKSSLVKAGL---LA---G-----L------------------EK--GYMG------------------------------------------------------------------------------------------------------------EVGSR------------W-----SI--AEM----RP---G--------GQPFSMLA----------------EG--L----LNDKSFFN--------------------------------------------------------------------------------------------------------------------------------------------------------------------AWSNTDAA-----------VSGKEQNRAQ-----YL------------------------------PS--------LTAELRR------GSRS----------------------FHEILD--------------------------------HSPLPDGT----------------------------------------------------------------------------------------------RLLLLVDQFEEIFRF-------------------R---E---KEVN------------------E---A------------------TAFVSLLLEAC----------------------------RHED-----------------------------------IYVVIT-MRSDFLG--T-------A---A-EF-QGLPE-----A---------------I--N-S-G-------LYLT-PR--LTREQ----LHEAICTP-ASLFGG-SVEE------ALANHLLNE--A----------G------N------------------------------------------D----------------------------------P----------------DQ------LPLLQHVLMR---LW------E-------N--D-------E----------D-----------K----I-----LTLE-EYQG---M-------N-----------------DLRSALDGHAEQV-W--S--------G---L-----D-------AAG-----------------Q----EIVEIMFR-ALT-ER----G--RD----------GQDV---RRPLKVQRL--L------------------------EL----TGVDLPT------------------------LA---------RI--VDR---F-RE--S-G----------R--NFLMP--------------------------------------------------------------------------PVEVPLSLDTML-DISHESLIRQWIRLR-EWVS--SEVKKAQMYQRLLDAADRHSR--E----------------------------EGE
BAP55169.1      PYPGLRPFH--RY--ETDIFFGREAATDQLIEKL------------G------Q--------T----R--F------------------------------------------------------------------------------MAVVGPSGCGKSSLVRTGL---LA---G-----L------------------EA--GFLA------------------------------------------------------------------------------------------------------------TAGVH------------W-----RI--AEL----RP---G--------NHPFARLA----------------EALLV-----------------------------------------------------------------------------------------------------------------------------------------------------------------------------DKAIGPEYTLP-----------FAEPAEAIAFLHAQLRR-----------------------------------------------------GPLS----------------------LVEVLR-------------------------------------------------------------------------------------------------------------------------ETTLPEQT-----NLLIVVDQFEEIFRYYYQG---------------A---A------N------------------E---A------------------AAFVALLLTSS-------------------------QLSARPI-------------------------Q---------VYVVIT-MRSDFIG--D-------C---A-LF-YDLPE-----A---------------I--N-Q-G-------LFLT-PR--LTREQ----LREAIEAP-ANVFDG-EIEP------GLINRLLND--A----------G------N------------------------------------------D----------------------------------P----------------DQ------LPLLQHALMR---MW------H----LA-QAEN------------------S-----------P----T-MV--LTIQ-HYEA---I-------G-----------------GLAEALSRHADEA-Y--A--------E---L-----N-------PLE-----------------Q----KIAEILFC-NLT-DR----S--KG----------LQYT---RRPAPLE-AVAL-----------------------------QANVSWQQ------------------------VA---------QV--VEI---FRQP----G----------RNFLTPVV----------------------------------------------------------------------------GSPLTPESIL-DISHESLIRQWQRLN-QWTK--AEAEAAELYQRLEDSAGRWQE--Q-------------------------------
ADW17663.1      PYPGLRPFD--RD--EADIFFGREEQTDDLLSRL------------N------A--------S----R--F------------------------------------------------------------------------------LAIVGTSGCGKSSLVRAGM---IP---A-----L------------------ET--GFMA------------------------------------------------------------------------------------------------------------AAGSR------------W-----QF--VQM----RP---G--------SHPICRLA----------------TA-LV----------------------------------------------------------------------------------------------------------------------------------------------------------------------------------DEAELL-----------HEGEERSQALGFLNAAL------------------------------RR---------------------GPMG----------------------LIDALR-------------------------------------------------------------------------------------------------------------------------HTPLPPHT-----NLLILVDQFEEIFRF--RR---------------E--GD-----RD------------------E---A------------------DAFVALLLASA---------------------------QQRDL-------------------------P---------VYVVLT-MRSDFIG--S-------C---A-LF-NGLPE-----A---------------L--N-Q-S-------QYLT-PR--LSREQ----QHMAIVGP-ARVFGG-EVEP------ELVNALLNA--M----------G------T------------------------------------------D----------------------------------P----------------DQ------LPLLQHLLMR---LW------HVAGSVPPS--SPGTPYPGD----------G----------SS----T-RL--LTMD-DYEA---V-------G-----------------GLQQALSNHLNEA-Y--G--------E---L-----D-------GNQ-----------------R----QAAEILFR-RLS-ER----G--TE----------QRDI---RRPTVCV-E--I-----------------------EEL----IGIRHDQ------------------------LV---------AV--VEI---FRAP----D----------R--SFLTP--------------------------------------------------------------------------RQPEEIFPNTVL-DIAHECLIRQWDRLR-GWAR--EEARSAETYRLLERAAQRKEE--G----------------------------EGG
ACV35596.1      PYPGLAAFR--PE--EHSFFFGRDEDIDRVVARL------------A------E--------T----P--L------------------------------------------------------------------------------LSIVGRSGTGKSSLVAAGV---VP---R-----L----------------------GGIL---------------------------------------------------------------------------------------------------------------GE------------F-----CY--RRC----EP---Q--------ADPCRQLA----------------EM--L--------------------------------------------------------------------------------------------------------------------------------------------------------------------------------------GR-----------EQPADPELRGRQCLAAL------------------------------RQ-----------VLDA------TPDAEQADPLQDR-------------LAVAIE-------------------------------------------------------------------------------------------------------------------------HFLGEPGR-----PLVLLVDQFEELFTR---T---------------S---P------A------------------G---A------------------LRFRSLIGALL-----------------------------ESK-------------------------R---------LYVILT-LRSEFTG--R-------L---M-EW---LGE-----D---------------L--FRA-S-------LVAL-EP--IRGEA---RLHAIITGP-AEASGV-PVQA------ELVATLVSA--A----------S------A------------------------------------------T----------------------------------R----------------GA------LPLIALTLER---LF------E-------Q--R-------DPE--------A-----------G----------LTLG-AYER---M-------G-----------------GLETVVESAAAAI----E--------R---L--IAGE-------PEL-----------------E----PACARLFA-ELATVI--------D----------GLPT---RRTVEIG-P--L--------------------------------REDPL------------------------VG---------RL--VDA---LRSQ----G-------------FLADP---------------------------------------------------------------------------------DDRHV-ELAHEMLLIHWPRLR-QWCD--RYRDSLTLRRQAKQAARDWQQACA---------------HEETPVTGAQGR-SAE
OQW81078.1      PYPGLRAFK--PQ--ESDRFFGRDVETGDLIERL------------L---ARND-------------R--F------------------------------------------------------------------------------IAVIGPSGSGKSSLVYAGL---IS---A-----L-----------------KASNIGDIR-----------------------------------------------------------------------------------------------------------------------------W-----VT--ASF----SPRELG--------DDPFLPLA----------------AA--L----------------------------------------------------------------------------------------------------------------------------------------------------------------------------------SKAFPG-----------CNWRVSDLAQ-----RL------------------------------RA---------------------DPAS----------------------IEVIAE-----------------------------------------------------------------------------------------------------------------------EGLKPLGGNA-----QLLLFADQFEELFAA---K---------------V---D-----AA------------------A---R------------------DAFFQLLVAAA-----------------------------ASP-------------------------W---------LRCVVA-MRSDFYS--Q-------W---P-QD-EASAA-----L---------------L--H-S-G-------HYSV-GT--PGAAA----LEKMIVEP-AKAAGL-TIAP------RLVQRILND--T----------G------T------------------------------------------A----------------------------------P----------------GA------LALAEFALAQ---LY------A-------R--R-------N----------G-----------H----E-----LTEA-AYQA---I-------G-----------------GIAGAIDGLAEEA-V--S--------R---------T-------QQT-----------------IILDDDVFSRLFF-AIA-SVEQRND---D---G------VGSLAVVRRRAPQQ-E--L-------------------------------------------------------------PQ---------PV--LTLAQQL-VD----R----------R--ILVSR----------------------------------------------------------------------------QDGHDQPVTI-EVGHEAVFSHWQRFK-DWHA--RYADDLALHRQAEQAVREWHN--Q-------------------------QR-AP-
AEJ03037.1      PYPGLRAFR--TT--ESDRFFGRDAEIEALTERL----------IVR------S--------E----R--F------------------------------------------------------------------------------LAVIGPSGSGKSSLVYAGL---IP---A-----L------------------KE--NAIT-------------------------------------------------------------------------------------------------------------GNVR------------W-----VP--VSF----SPGKLG--------NDPFLPLA----------------DA--L----------------------------------------------------------------------------------------------------------------------------------------------------------------------------------SELFPD-----------QNWCAPDLTQ-----RL------------------------------QM---------------------NPVD----------------------IATVAR-----------------------------------------------------------------------------------------------------------------------DALGLDGAAA-----QLLLFVDQFEEVFAS---K---------------V---E-----EA------------------A---R------------------SNFFKLLTAAV-----------------------------ECP-------------------------L---------VRVVVA-MRSDFYD--Q-------W---P-QE-ETCIA-----L---------------L--R-S-G-------HFPV-AV--PGQAA----LERMITGP-AQAAGL-TISP------HLVQRILDD--T----------G------S------------------------------------------G----------------------------------P----------------GA------LALAEFALSL---LY------D-------K--R-------D----------G-----------D----T-----LTEA-AYEA---I-------G-----------------GVAGAIDGLAEQA-V--AKAVVKAKEK---L-----N-------QDP-----------------EVFDEKSISPLFL-AIA-SVEQRDN--AA----------GGALAVVRRRAAKG-D--L----------------------------------PEA------------------------AL---------IL--AKE---L-VD----K----------R--ILVS------------------------------------------------------------------------SNE-------QPAVY-EVGHEAVFSHWKRFK-DWYA--RYAADLALRHQAEQAARDWDR--S-------------------------NDQQRS
AKH38404.1      PYPSLCAFL--ST--ESDRFFGRDVEKEALLERL------------L---AHNE-------------R--F------------------------------------------------------------------------------LAVIGPSGSGKSSLVYAGL---IP---A-----L------------------TT--SPAV-------------------------------------------------------------------------------------------------------------NSVR------------W-----LS--ASF----SPRELG--------NDPFQPLA----------------FA--L----------------------------------------------------------------------------------------------------------------------------------------------------------------------------------SKAFPD-----------RGWRVSDLAR-----RL------------------------------RG---------------------KPTD----------------------IAMVAS--------DSLGQDSI------------------------------------------------------------------------------------------------------------V---T-----QFLLFIDQFEEVFAA---K---------------V---D-----SH------------------A---R------------------NAFFQLLTTAV-----------------------------SCP-------------------------L---------LRVVIA-MRSDFYS--Q-------W---P-QD-ETMLA-----L---------------L--R-S-G-------HFPV-GV--PGQAA----LEKMIGGP-AQAAGL-TISP------RLVQRILQD--T----------G------T------------------------------------------A----------------------------------P----------------GA------LALAEFALSQ---LY------D-------R--K-------T----------D-----------S----T-----LTED-AYSA---I-------G-----------------GVAGAIDRLAEDA-V--K----NAENT---L-----A-------ENG-----------------RSLDEETFSRLFL-AIA-SIEQRSD--EE----------SEAMAVVRRRATQD-E--L----------------------------------SET------------------------AL---------IL--VRH---L-VD----Q----------R--ILVSC--K-------------------------------------------------------------------GNSD-------QSAIY-EVGHEAVFSHWQRFK-DWYS--RYAGDFSLRRHAEQAAREWDR----------------------------NQ-HLS
ACZ87177.1      PFPGLRAFT--PQ--DAPIFFGRGRETDELVARV------------T------A--------S----G--F------------------------------------------------------------------------------VAVVGASGSGKSSLVGAGL---IP---R------------------------LELSGTGW------------------------------------------------------------------------------------------------------IFPRYDRTDMR------------W-----SG--LRF----TPGEVG--------DNPFLATA----------------AK--L--------APLV----------------------------------------------------------------------------------------------------------------------------------------------------------------------------------------GADAAVLAD-----EL------------------------------AA---------------------GPYG----------------------IVSRLP-------------------------------------------------------------------------------------------------------------------------------GG-----TSMIFVDQFEELFTM---V---------------D---P-------------------------A---R-----------------VRPWVRLLEAAA-----------------------------LSG-------------------------R---------CHVVIT-LRADFYH--R-------C---L-AV-PELAR-----L---------------L--E-A-G-------QFPLGAP--TDTLP------DMIMRP-AERADL-RFVE------GLPGRILRD--T----------G------G------------------------------------------D----------------------------------A----------------DA------LPLLAYTLDE---LC--------------RAGQ-------A----------E-----------R----L-----LDFA-TYER---L-------G-----------------GVQGAIGTRAEHV-F--T--------Q--LL-----D-------EQA-----------------R----AAFSRVFR-ELV-KV----D--ER----------GRST---RRRARLA-Q--I--------------------------------AGDGP------------------------AR---------RF--VEV---L-TN----A----------R--LLVQS-----------------------------------------------------------------------------KDERDQPIV-YVAHEALFGSWARLS-GWIQ--AIREDLLLEHKVTAAAAEWAQ--H-------------------------GR-DEA
ADE14635.1      PFPGLRAFT--TK--EARLFFGRTAETNELLNKI------------K------Q--------Q----A--L------------------------------------------------------------------------------VAVIGASGSGKSSLVAAGG---LP---R-----L------------------RELPGGES-----------------------------------------------------------------------------------------------------------------------------W-----QK--IRF----TPGGLG--------DDPFLPLA----------------AK--L--------------------------------------------------------------------------------------------------------------------------------------------------------------------------------------------------EPYLETHDLSGRTIAEKLR----------------------------------------------------ATGD----------------------LAALVR-----------------------------------------------------------------------------------------------------------------------PLFEERPATT-----KLLFFIDQFEELFTL---T---------------E---P------K------------------H---H------------------KRFIAMLEKAA-----------------------------QAD-------------------------R---------LRLVLA-LRADFFH--H-------C---I-DY-PRFDK-----W---------------L--R-A-G-------FFSL-AP--PDLLA----LMEMITGP-AAVAGL-SFEE------GLSGRILRD--T----------G------N------------------------------------------E----------------------------------P----------------GA------LALMAFALAE---LY-K----A-----C-Q--P------------------G-----------T----T-----LTHT-AYDS---F-------G-----------------GIKGAIGKRAEDA-Y--A--------K---L-----N-------KDA-----------------Q----NALAGIFK-ELV-EI----D--SE---R------GIPT---RRRSSLT-H--F--------------------------------KTTPA------------------------AC---------TS--IEQ---F-AK----A----------R--LLNCG-----------------------------------------------------------------------------DPEEDRDVV-EVAHESLLTRWPRLK-KWIE--DRFADFWRRKQLQQAALEWEV----------------------------QE-RKE
AGW90395.1      PYPGLLAFE--EQ--DAAIFFGRGEDILKTLETL------------D---ALRR-----QGSE--AAR--F------------------------------------------------------------------------------VLLLGASGSGKSSLARAGV---IP---R-----L------------------RK--KPAE-----------------------------------------------------------------------------------------------------------------------------W-----LA-TPPF----RP---Q--------VEPLDELA---VA----------LAA-SF------------------------------------------------------------------------------------------------------------------------------------------------------------------------------------DAQG-----------TPRDWRTIRT-----EL------------------------------HT--------AAAQIPP------DGQA----------------------LLGFAR----------------------------------------------------------------------------------------------------------------------DLAIAAKRQEA-----TVLLTIDQAEELFGY---T---------------P---A------E------------------A---A------------------TRFLRLLRAGL---------------------------EIGDR-------------------------R---------LMAIAT-LRSDFLG--D-------F---Q-NH-PALQDNDYPHH---------------F--R-Y-R-------AVPI-DP--MPLRS----FPEIIRGP-ARLAGL-QLAD------GLVEAMVSD--T----------G-------------------------------------------------T----------------------------------R----------------DA------LPLLAFTLRR---LY------E-------RSGG-------S----------G-----------R----------LALD-EYER---L-------G-----------------RLEGAVREEAERI-I-AE--------T--KP-----A-------PDE-----------------L----DALHAAFVPTMV-RI----N--AE----------GAYS---RRRALVD-D--L----------------------------------PRR------------------------VL---------AL--LRR---F-ID----A----------R--LLVTD-----------------------------------------------------------------------------RDSQGRETS-EVAHEALLRTWPQLS-NWLM--EDRDKLRTLESLQRAAEEWDQ--G-------------------------GR-RGD
AQS69869.1      PYPGLDAYS--EE--EAAVYFGRETQAAELTRRL------------H---APAP-----GPAD----R--F------------------------------------------------------------------------------LLLTGPSGSGKSSLVRAGV---LP---R-----L------------------RR---------------------------------------------------------------------------------------------------------------------RR------------W-----TI-VPVF----SP---G--------ANPLHALA----------------AS--L-----------------------------------------------------------------------------------------------------------------------------------------------------------------------------------AVAGG-----------GRESADAVLR-----RL------------------------------RY---------------------GPEI----------------------LRGELS-------------------------------------------------------------------------------------------------------------------------RLRGGQFQ-----RVLLVIDQFEELVTL---A---------------S---E------R------------------E---Q------------------EQFIETLHACL----------------------------RQEP-------------------------S---------VRVLAT-CRVDLLG--R-------L---L-GT-GQAQL---------------------L----Q-H-------PIAL-GR--LSKAQ----LAQVVQRP-AALVGM-SFAP------GLVETIVDD--T----------G------T------------------------------------------D---------------------------------------------------DA------LPLLGYLLQE---LY-F----A-----C-G--P------------------G-----------G----T-----VTEE-AYRQ---L-------G-----------------GVAGALARQADST-V--A--------A---L----GT-------PDG-----------------I----DFALRVLL-RFV-TL--------E---E------RDLA---RRPVRLS-E--L----------------------------------TAR------------------------ER---------YV--VDA---F-ID----A----------R--LIRSS---------------------------------------------------------------------------TVEGTAGDAYA-EVTHEALFRQWAPLR-QEVE--ARAERLRERAELERWAADWER--S-------------------------GH-SAD
CCF62551.1      PYPGLDSYT--AE--EASVFFGREEEIEELVERM------------H---GDGR--------D----R--L------------------------------------------------------------------------------VVVVGASGSGKSSLVQAGV---VP---R-----L----------------------AERR-----------------------------------------------------------------------------------------------------------------------------W-----TV-LPTL----TP---G--------PDPVAALA----------------RA--V----------------------------------------------------------------------------------------------------------------------------------------------------------------------------------------------------GGDIDELRR------------------------------------------------------------NHEA----------------------FGHMII----------------------------------------------------------------------------------------------------------------------QARQRAGHSRS-----KTLLLVDQGEELFTL---A---------------G---E------Q------------------E---R------------------ARFLRCVDTAL----------------------------RDDR-------------------------R---------LWVTLT-VRIEHLA--D-------F---L-DT-PYSGL---------------------F----R-R-------PLAL-GA--LTDTE----LRSAVTGP-AELVGL-EFAP------GLVDHILGD--T----------A-------------------------------------------------T----------------------------------A----------------DA------LPLLAYLLQE---LY------L-------A--A------------------G-----------P----S-RR--ATFE-HYQR---L-------G-----------------GVAGSLSRQAAEA-V--E--------R---L----GG-------PEA-----------------T----PRILRVLL-EFV-TI-------DG----------EQAY---RRRVPLP-E--I--------------------------------GTEER-----------------------------------DV--IDA---F-VD----A----------R--LLVTG------------------------------------------------------------------------------AVDGRPIA-QAAHEALFRQWVPLR-QEVE--ARAAQLRRRAELERWAGDWEQ--A-------------------------GR-NPD
AGZ39946.1      PYPGLSAFQ--ES--DSAVFFGRTTEVDNLLNCF------------Q---QRLS-----P-SR----Q--G------------------------------------------------------------------------------VAIIGPSGSGKSSLLRAGL---LP---R-----L------------------RK--MSTE-----------------------------------------------------------------------------------------------------------------------------W-----II-VPPF----RPTD-G--------ETPLSALA----------------RR--I---------------------------------------------------------------------------------------------------------------------------------------------------------------------------------------------------NGLVPPSDQQ-----GW------------------------------RA--------TSDLLNA------EPTA----------------------LLEISR----------------------------------------------------------------------------------------------------------------------DLIDYNGKADA-----CVVIVIDQLEELITR---A---------------S---P------D------------------Q---R------------------TRFGEAILAAT----------------------------YSGS-------------------------P---------VWVVTT-LRSEFLS--R-------F---L-ET-PRFAE-----V---------------V--Q-R---------QILV-GP--MTSGR----LQEVIEEP-ARKTGL-TFDE------GLKERMVED--T----------T------G------------------------------------------G---------------------------------------------------DA------LPLLAYTLRR---LY------D-------Q--V-------Q----------G-----------R----QVRR--ITDA-DYMA---IGGRYAQAG-----------------GVIGVLMTYADQI-V--E--------S---L-----G-------PDG----------------------TLVVPTLL-KMV-NL----D--AH----------NQPT---KRRVSRT-E--F----------------------------------RNG------------------------EE---------RI--VEA---F-VQ----Q----------R--LLTTD-----------------------------------------------------------------------------RADNGEVMV-EVAHEALLRVWSPLE-TAIN--AARSDLLARSELERAARDWHV--N-------------------------KR-RPS
ADB76049.1      PYPGLAPFD--PE--DAAVFFARERETERLLELL------------H---PTLQ--------H-GAGR--F------------------------------------------------------------------------------VAVVGPSGSGKSSLLRAGL---LP---R-----L------------------AR--SPTQ-----------------------------------------------------------------------------------------------------------------------------W-----IL-VPPL----RP---G--------SRPTHHLA----------------AC--L-------------------------------------------------------------------------------------------------------------------------------------------------------------------------------------------------------AEAFTERGHPRST------------------------------AD--------VEGVLSR------GPEG----------------------LVLLAR--------------------------------ELADLAGK------------------------------------------------------------------------------------GTGQP-----ASLVVIDQAEELVTV---C---------------G---T------R------------------E---Q------------------QSFLRLLDGAL----------------------------GEDT-------------------------P---------LWVVAS-VRSEFLA--T-------A---P-ER-AGLAE-----V---------------I----D-D-------PLVV-EP--LGRGR----LAEVIARP-AQRAGL-DLQA------GLVERMVED--T----------A------G------------------------------------------G---------------------------------------------------DA------LPLLAYTLRE---LA------E-------RSGL-------D----------G-----------R----------MSLA-EYDA---V-------G-----------------GVVGALRRHADRV-H--D--------E---L-----S---------------------------RRGLGVSVVPTLL-KLV-TV----S--PE----------GETT---RRRVSCS-A--L----------------------------------AAD------------------------ER---------AV--VDA---F-VD----A----------R--LLVSH-------------------------------------------------D--------------------AASSPPGDRATRDAVV-EVAHEALLRQWHPLR-DAVE--ADRLSLELRSELERHAADWKH--G-------------------------NR-DES
BAN03605.1      PYRGLAAYT--AD--DASLYFGRQQLVDLLTERI------------E---TSRS--------T--EPP--TP-----------------------------------------------------------------------------TIVLGPSGSGKTSLIQAGL---IP---R------------------------ATDDGSKV---------------------------------------------------------------------------------------------------------------------------------------VCI----HPYD-G--------LDPIDDIL--------------------A-------------------------------------------------------------------------------------------------------------------------------------------------------------------------------------------------------------------------------------------------------------------------TPES-----------------------HRRRQ--------------------------------------------------------------------------------------------------------------------------------------PIVVFVDQFEEVFAP---T---------------G---RVPTNPAT------------------Q---R----------TAVDAPDVGTYLDAIERLA----------------R-------------RT-------------------------D---------VQLVVA-ARADFFQ--E-------I---A-SV-PALAV-----G---------------V--T-A-G-------PVVV-GP--PDVSA----ITECIYGP-AERAGL-IIEP------RLHAEIMRE--F----------T-------------------------------------------------R----------------------------------P----------------GALDRSATLPLLSHV------LW-M----L-------AESR-------D----------G-----------D----T-----LTFE-RYAE---L-------G-----------------GLNHAMGKSADAA-Y--E--------R---L-----V-------PHV-----------------DA---QVIRDLFI-ELV-QM----N--GD----------GRPT---RRHLTLD-R--A------------------------------QSIDSHE------------------------RS---------MV--IAE---F-AR----R----------R--LLTVD----------------------------------------------------------------------------------ADIV-CITHESLVQAWPRLR-VWID--DARVDLIAAQRIRHATEQWVE--T-------------------------GR-PRD
ALG66544.1      PFRGLSAFH--AQ--HTAQFFGRETLLDKLWERL------------L------SFYGEQANPL--TLR--L------------------------------------------------------------------------------LPIIGPSGVGKSSLVQAGL---LP---Q-----W------------------VN--QRYA-------------------------------------------------------------------------------------------------------------PFRR------------L-----WL--AVI----KP---S--------AHPLKSLA----------------FG--L--------SQLH---------------------------------------------------------------------------------------------------------------------------------------------------------------------------------------QRITNDNLDK-----TL-----------------------------IFT------------QQL------QHKLG---------------------LSKLLQ--------TFPESTNA----------------------------------------------------------------------------------------------------------------------PVFLLIEQFEELYTH---C---------------Q---D-----DA------------------E---R------------------ELFIDNLLFAA---------------------------SDAKT-------------------------A---------FTLILT-LRTDFLA--T-------T-----QHHPLLYQ-----A---------------L--ATQ---------SILV-PM--LTKSQ----LRQAICAP-SSDSNY-PLAE------TTIEQFIQQ--T----------R------S------------------------------------------N----------------------------------A----------------ES------LPLLQFTLQR---LW------H-------Y--K-------Q----------Q-----------G----------MSETQALKM---L-------N-----------------DVPQALSIEAERL-Y--H--------A---L-----S-------SRE-----------------K----STARAIFL-KLL-HI--------D---E------QGAH---PRRVTQE-T--L------------------------IN----TVDTAET------------------------VE---------AV--LNS---F-SQ--TET----------R--LLTIS------------------------------------------------------------------------------KSHGQTFV-ELTHAVLLTHWSRLA-RWIT--ALQRDAFFQHRLADAAKQWDR--E-------------------------KR-SSR
AFY66021.1      PYRGLYTFE--PE--HADYFCGREEAVRHLTIRL------------L------D--------S----Q--V------------------------------------------------------------------------------LTVIGPSGCGKSSLLRAGL---LP---E-----L------------------AR--DRLP-------------------------------------------------------------------------------------------------------------GSSQ------------W-----ST--RLV----MP---S--------THSFSEIA----------------GL--I--------------------------------------------------------------------------------------------------------------------------------------------------------------------------------------------------------------------------------------------------AE-----------------------------------------------LTRSPQ--------------------------------------------------------------------------------------------------------------------------------------PYVLLIDQFEEIFTH--WS---------------Q---D------S------------------D---R------------------QRLLRLLADEV---------------------------TREGS-------------------------Q---------ARVIIA-IRGDFLD--R-------C---A-TY-PESAT-----L---------------VNRTQP-S-------AYMV-TP--MTLAE----LHQAIARP-ATLHGV-QFEE------GLINAIAQD--V----------L------G------------------------------------------Q----------------------------------P----------------GA------LPLLQYALKE---LW------QVCIEQAES--P-------T----------G-----------Q----------LTAE-KYHD---I-------G-----------------KVQGALNRRATIL-Y--R--------S---F-----S-------EDD-----------------Q----ALVRCLFK-ELV-QI----G--ED---N------ETVT---RRRVSWA-R--L-----------------------------RAIAPEAR------------------------IE---------QM--VCL---L-AD----Q----------QQRLIIAD----------------------------------------------------------------------------------EEWV-QVAHEALLSEWDLLR-NWIT--EDRDDIRLQRLLETDCHVWQT--R------------------------FGE-SEE
AFZ14084.1      PYLGLYPFE--EK--DAERFFGREQVIWDVINCI------------D------H--------N----P--F------------------------------------------------------------------------------LAVMGSSGSGKSSLIKAGV---LP---K-----L------------------RQRYQ--------------------------------------------------------------------------------------------------------------------------------W-----QI--AVM----TP---G--------KNPRQKLI----------------EV--L------------------------------------------------------------------------------------------------------------------------------------------------------------------------------------------------------------------EQ------------------------------RQ---------------------TEET------------------------------------------------------------------------------------------------------------------------------------------------------------------TFLLIIDQFEEVFTL---C---------------E---D-----QV------------------E---C------------------QGFFRLIAKEV---------------------------SKSEY-------------------------E---------TRIAVV-IRADFMS--K-------C---G-DY-AEIAD-----L---------------INASRP-T-------GYVV-KS--LCLPEFRTDIEQAIALP-ALRQGV-SFES------GLVAEIVSD--V----------I------A------------------------------------------D----------------------------------P----------------GA------LPLLQYALKE---LW-K----V-----C-I--E-------QPE------NPE-----------P----C-----LTWK-GYEQ---I-------G-----------------KVGGALTKQANLI-Y--D--------S---F-----S-------KAE-----------------Q----QFVRYLFAEELV-QL----G--EG----------EKVT---RRRTTWK-R--L------------------------ESIAYPPELTKEL------------------------VR---------EV--VNQ---LAIQ---------------R--LIVTD----------------------------------------------------------------------------------EETV-EVAHESLLSEWALLK-QWID--TDREKIRLKHRIESECRDWQE--K-------------------------YQKSDK
OIP68309.1      PYQGLASFE--LE--QKHYFFGRHPVIRTLITHL------------S------N--------S----R--F------------------------------------------------------------------------------LPIIGYSGSGKSSLVKAGL---FA---E-----L------------------ES--DRIP-------------------------------------------------------------------------------------------------------------ESSQ------------W-----KR--EIF----TP---G--------QHPFGKLV----------------NA------------------------------------------------------------------------------------------------------------------------------------------------------------------------------------------------------------------------------------------------------------------------------------------------------ISKYSN-------------------------------------------------------------------------------------------------------------------------------NE-----TYLIFIDQFEEVFTL---C-------------ESE---D-------------------------E---R------------------LKFFQLIAEEI---------------------------KSPDQ-------------------------K---------SKVILA-IRGDFLE--R-------C---S-NY-SDIVN-----L---------------INQVPP-V-------MYVV-QP--MSLEE----LEEVIEQP-AQLHGV-KFER------GLVSQIALD--V----------M------G------------------------------------------Q----------------------------------R----------------GA------LPLLQYALQE---LW-R----V-----C-I--E-------EIE------SPE-----------A----I-----LTKQ-GYEQ---I-------G-----------------GVKGALNNRANLI-Y--E--------N---F-----S-------PAD-----------------K----LLVRELFM-KLV-KP----G--EG----------EEVT---RQRIPWE-R--L----------------------------RAISNSPEQ------------------------LQ---------RV--IEI---L-AG----S----------QQRLIITD----------------------------------------------------------------------------------EKTV-EVAHEALLLEWKLLK-NWIE--EDREILRVNQRFETAFQEWQE--S-------------------------FKKSDQ
AFY78581.1      PYKGLKPFT--AK--DCDYFFGRDKLTFHLLEEL------------C------K--------K----N--L------------------------------------------------------------------------------ILLLGASGSGKTSVIQAGL---LP---R-----I------------------RNNLPSKF-----------------------------------------------------------------------------------------------------------------------------I-----EV--ICY-----P---N--------RNPFVSLF----------------KA--L------------------------------------------------------------------------------------------------------------------------------------------------------------------------------------VRQN-----------CNPEEAELIL-------------------------------------RE---------------------EVDG----------------------LSKFFQ------------------------------------------------------------------------------------------------------------------------VLQARNDGS-----YWLIFIDRFEELLTI---S---------------A---T------E------------------K---T------------------DKFIDSLIHLY-----------------------NHLDRTSESFV-----------------------K---------IKIILA-IKTEFLD--K-------I---S-AY-PQFLD---------------------ITIDRK-N-------IRAI-AN--IDPNS----LRLAIEQP-AARNGV-IFEE------ELVSEILKD--I----------R------E------------------------------------------Y----------------------------------N----------------YS------LPLLQHALNL---LW------H-------SEDL-------D----------K-----------R----T-----LKLS-TYRQ---L-------G-----------------KIEKALQNQSNRV-Y--N--------S---L-----S-------KLE-----------------Q----IAAKKIFL-KLV-KI-------VDVEES------GREGIAVSQRAELS-N--F---------------------------------NDEI------------------------SQ---------TA--IVQ---L-IE----G----------N--LLTCD--------------------------------------------------------------------------------RATNSV-EIIHETLLHRWKFLR-DWLE--EARQVLVIKKQLTEAADAWKI--L-------------------------SQ-EDR
ABW29274.1      PYKALKRFD--VD--DVEYFFGRYQLAQALQVAL------------K------T--------K----N--L------------------------------------------------------------------------------VLVLGASGSGKSSVVRAKI---IP---E-----F------------------LS--TSSN-----------------------------------------------------------------------------------------------------------------------------H-----HG--FVL----TP---G--------KNPFQSLY----------------TS--L-----------------------------------------------------------------------------------------------------------------------------------------------------------------------------------IGRDK-----------TGLDKDYRFD-------------------------------------ES--------QTEFILK------EKSN----------------------VFSQIA-------------------------------------------------------------------------------------------------------------------------YRLKEQNT-----EWLVFIDQFEELFTR---C---------------T---N-----LQ------------------Q---R------------------KNFINSITKIA---------------------------DSKDC-------------------------S---------LKIMLA-MRADFLE--Q-------F---S-PY-AQFGK-----A---------------V--QQE---------IYLV-TD--MPEDE----LELAIKGP-AAKHGV-RFEP------KLVREIIHD--V----------Q------G------------------------------------------Q----------------------------------A----------------GA------LPLMQYTLDQ---LW------K-------YEFE-------H----------D-----------ELNDRI-----LNTQ-NYRA---L-------G-----------------KVRGTLEKHVNKI-Y--E--------E---L-----G-------TDG-----------------Q----QAVKQIFL-SLV-KL-------IE----------TDGV---SKPVSQS----M------------------------AR----SKFYGAT------------------------VQ---------AT--IDR---L-IN----E----------N--LLVSN--------------------------------------------------------------SECLNLSGLPKQETKNSSAQQATI-EIAHEILLSSWKMLE-GWID--ETKETLLIKSRLVEDLGRWNE--T-------------------------CQ-SNE
ACK68582.1      PYKGLKKFE--PKAADSKRFFGRDQLIYSLMQEL------------D------K--------T----N--L------------------------------------------------------------------------------LLLLGASGSGKSSVIQAGL---IP---R-----F------------------EEKYASN------------------------------------------------------------------------------------------------------------------------------L-----SY--FIF----KP---D--------KNPFQSLF----------------NA--F-------------------------------------------------------------------------------------------------------------------------------------------------------------------------------------SGQ-----------YGQEKTEIIQ-------------------------------------QE---------------------KENI----------------------LIELVK--------------------------------------------------------------------------------------------------------------------------NLKEKDN-----FWLIYIDQFEEIFHL---S---------------A-Q-E-------------------------Q---G------------------KKFIKALVKLY------------------------KYLKSSQD-------------------------F--S------VKLMMT-MRTDFLD--K-------F---S-AY-PELKY---------------------ITITQK-N-------IEMI-AD--MKPDE----LRQAIEQP-AAQNGV-VFED------GLVKEIMND--V----------K------D------------------------------------------Q----------------------------------P----------------GY------LPLLQYTLDL---LW------Q----------K------------------D-----------N----VAEDRELNII-TYRN---L-------G-----------------GVRGALQQHVDKI-Y--E--------S---L-----S-------DEK-----------------K----EATRIIFL-KLV-KV----K--SNQESGTL----QKAV---SQRAKRS-E--F---------------------------------QGEF------------------------IQ---------GT--LTE---L-IN----N----------N--LIVSQ------------------------------------------------------------------------GNIEEKAKDAEGTV-EIAHEILLSSWDTLR-KWIE--DAYQVISIRDDLVKSLYRWQE----------------------------TK-KDE
ADN12280.1      PYLGLEKFK--PE--DKDKFFGRDEFIKKLLTHL------------E------Q--------H----N--L------------------------------------------------------------------------------LLLLGQSGSGKSSLIQAGV---IP---Q-----L------------------TDKPGLEG-----------------------------------------------------------------------------------------------------------------------------F-----IN--LTF----VP---D--------ENPFESLY----------------GR--L------------------------------------------------------------------------------------------------------------------------------------------------------------------------------------------------LSRYPQSQAKLAR-------------------------------------EE---------------------AAET----------------------LIKVVN---------------------------------------------------------------------------------------------------------------------------NLKKDR-----GWLLFIDQFEELFTL---T---------------P---E-----LV----------------------R------------------DRFVSSLVQLL-------------------------GEKGEDT-------------------------T---------LKLIMT-MRSDFYG--R-------L---S-KY-PLLVH-----Y---------------I--EKK---------NILL-TD--MSDGE----LRSAIAEP-TARNGV-TFEK------NLVDQIIDD--F----------K------Q------------------------------------------Q----------------------------------A----------------GC------LPLLQYTLKL---LWQQEKIQE----------Q------------------N-----------R----E-----LKSK-TYNA---I-------D-----------------GVAGALQQQADKI-Y-SS--------E---L-----T-------KEE-----------------Q----EAAKQIFI-ELV-DI-------AG----------NEPV---SRRVNLS-K--F--------------------------------RDGKE------------------------LE---------SA--LNK---L-ID----N----------R--LLVSG--------------------------------------------------------------------------------KEQETV-EVAHEALLRSWSVLQ-DLVK--EKEDIIILRKRLIDDAKLWYE--L-------------------------RN-TDK
AOW98618.1      PYLGLNKFD--EK--DSAKFFGRDNWISKLTEHL------------E------E--------N----N--V------------------------------------------------------------------------------LLLLGASGSGKSSLIRAGV---IP---K-----L------------------RN--N--------------------------------------------------------------------------------------------------------------------------------W-----RS-LTNI--TVVP---D--------ENPFESLY----------------IS--L------------------------------------------------------------------------------------------------------------------------------------------------------------------------------------TSHQ-----------YRQSESKIAK-----EV-----------------------------------------------------EEDT----------------------LVKVVK----------------------------------SLKQDE----------------------------------------------------------------------------------------------PWLIFIDQFEELFTR---T---------------Q---K------S------------------E---C------------------DKFVASLVRLI---------------------------QEQDS-------------------------T---------VKIVIT-MRADFLD--R-------F---S-TY-PDLGN---------------------L--HDQ-H-------SKML-TK--MNHSE----LKSAITEP-AHRNGV-SFEE------GLVQLITDD--F----------N------K------------------------------------------Q----------------------------------A----------------GS------LPLLQYTLNL---LW------E-------NDNI-------E----------D-----------R----V-----LNTK-TYEE---L-------G-----------------GVTGALNQQANKI-Y--E--------E---L-----D-------EQE-----------------Q----KAAKQIFL-TLVNHV--------D----------GKST---NRRAKKS----I-------------------------------FEDGAV------------------------KE---------NA--VEK---L-ID----K----------R--LLVSQ------------------------------------------------------------------------------GEEGAATV-EIAHEALLRSWTQLE-NWIN--ENSQTIAICNRLNDDVEEWKK--T-------------------------NK-DAE
ADN14600.1      PYVGLEKFK--VE--DKDKFFGRDSWIRDLTAHL------------K------Q--------N----K--V------------------------------------------------------------------------------LLLLGASGSGKSSLIQAGL---IP---A-----L------------------RNETIFIS-----------------------------------------------------------------------------------------------------------------------------L-----NI--FCF----VP---D--------KNPFESFY----------------GS--L-----------------------------------------------------------------------------------------------------------------------------------------------------------------------------------------------------LTKYRQSEAKAAKIV-----------------------------------------------------KQDT----------------------LIQVVK---------------------------------------------------------------------------------------------------------------------------SLKNDS-----QWLIFIDQFEELFTL---T-------------------P-----KT------------------E---Q------------------SIFINSLTQLI---------------------------DKLDE-------------------------S---------VRVVMT-MRADFLD--K-------L---S-PY-PDLGK---------------------I--HNR-Y-------SRML-TN--MDDSE----LRLAIAEP-AARNGV-IFEK------GLIETIIAD--F----------H------E------------------------------------------Q----------------------------------A----------------GS------LPLLQYTLDL---LW------K----------K-------DDLQDRVLKTKTHLQDMLDLLWKKDNVQD-RV--LKTK-TYQD---L-------G-----------------GVRGALQKQANTI-Y--G--------K---F-----D-------ARQ-----------------R----KLAKEIFL-ELI-SL-------EG----------GKNV---SRRADKA----I-------------------------------FEQDEI------------------------EK---------EV--LYQ---L-ID----N----------R--LLVSR------------------------------------------------------------------------------GDDGKATV-EVAHEELIRSWEVLQ-ELIR--ENEQIIILRNRLYADAKEWDE--L-------------------------RK-QDA
AFZ13498.1      PYKGLVKFD--AD--DKDKFFGRDHWIIELTDYL------------E------K--------N----N--V------------------------------------------------------------------------------LLLLGASGSGKSSLIQAGL---IP---K-----L------------------KEQHGYEE-----------------------------------------------------------------------------------------------------------------------------L-----VN--LTF----VP---D--------INAFESFY----------------VC--L-------------------------------------------------------------------------------------------------------------------------------------------------------------------------------------KPR-----------YGQSEAKLAQ-----AV-----------------------------------------------------KEDT----------------------LVKVVQ---------------------------------------------------------------------------------------------------------------------------SLKQDA-----QWLIFIDQFEELFTR---T-------------------P-----KT------------------E---R------------------DIFIKSLIQLI---------------------------ENSDA-------------------------S---------VKIILT-MRADFLD--R-------L---S-PY-PDLGK---------------------V--HDR-Y-------SRML-TE--MDDID----LRLAIAEP-AARNGV-TFEQ------GLIDQIIAD--F----------H------Q------------------------------------------Q----------------------------------A----------------GS------LPLLQYTLNL---LW-----------------K-------N----------D-----------DIQDQV-----LNSK-TYQN---L-------G-----------------GLTGALQQQANKI-Y--N--------Q---F-----N-------EQQ-----------------K----KAAEQIFI-GLI-EL-------VG----------KEPV---SRRADKP----I-------------------------------FEQDGT------------------------QK---------EV--LYK---L-ID----N----------R--LLVSK------------------------------------------------------------------------------IEDGKAKV-EVAHEALLRSWKVLQ-DLIR--YKEEIIVLRNRLSADAKEWDE--L-------------------------RK-QDP
BAG03646.1      PYLGLRKFE--VD--DKDRFFGRDNWIVELTDYL------------K------Q--------K----N--V------------------------------------------------------------------------------LLLLGASGSGKSSLVQAGL---IP---K-----L------------------KDDFGANR-----------------------------------------------------------------------------------------------------------------------------L-----VN--LTF----VP---D--------VNPFESFY----------------GC-LL-------------------------------------------------------------------------------------------------------------------------------------------------------------------------------------GNR-----------YTQYQAKLAQ-----AV-----------------------------------------------------KEDT----------------------LIKVVE--------------------------------------------------------------------------------------------------------------------------GLKNNSD-----LWFIFIDQFEELFTR---T-------------------P-----KT------------------E---R------------------DIFIKSLIKLI---------------------------ENNNS-------------------------L---------VKIVMT-MRADFLD--K-------L---S-PY-PSLGK---------------------I--HDQ-Y-------SKML-TD--MDESQ----LRLAIAEP-AARNGV-IFEK------GLINQIIAD--F----------Y------E------------------------------------------Q----------------------------------A----------------GS------LPLLQYTLDL---LW------Q-------KNHI-------Q----------E-----------R----V-----LNNK-IYQE---I-------G-----------------GVTGALEKQADKI-Y--S--------Q---F-----N-------EQQ-----------------R----KTAEEIFL-ELI-SL-------EG----------EKAV---SRRADKS-S--F--------------------------------EQEEM------------------------QK---------EV--LYQ---L-ID----N----------R--LLVSK------------------------------------------------------------------------------GEDGKATV-EVAHEALLRSWKVLQ-DLIR--EKEEIIVLRSRLYADAKQWDD--L-------------------------QK-QDA
ARI81869.1      PYLGLRKFE--VD--DKDRFFGRDNWIIELTDYL------------K------Q--------Q----N--V------------------------------------------------------------------------------LLLLGASGSGKSSLVQAGL---IP---K-----L------------------KDDFGANK-----------------------------------------------------------------------------------------------------------------------------L-----VN--LTF----VP---D--------VNPFESFY----------------GC-LL-------------------------------------------------------------------------------------------------------------------------------------------------------------------------------------ANR-----------YKQSQAKLAQ-----AV-----------------------------------------------------KEDT----------------------LIKVVE--------------------------------------------------------------------------------------------------------------------------GLKNNSD-----LWFIFIDQFEELFTR---T---------------P---K------T------------------E---R------------------DIFIKGLIKLI---------------------------ENNDS-------------------------L---------VKIVMT-MRADFLD--K-------L---S-PY-PSLGK---------------------I--HDQ-Y-------SKML-TD--MDESE----LRLAIAEP-SARNGV-IFEQ------GLINQIIAD--F----------Y------E------------------------------------------Q----------------------------------A----------------GS------LPLLQYTLDL---LW------Q-------KDHI-------Q----------E-----------R----V-----LNIK-TYQE---I-------G-----------------GVTGALEKQADKI-Y--N--------Q---F-----N-------EQQ-----------------R----KAAEEIFL-ELI-SL--------E---G------EKAV---SRRADKS-S--F--------------------------------EQEEM------------------------QK---------EV--LYQ---L-ID----N----------R--LLVSK------------------------------------------------------------------------------GEDGKATV-EVAHEELLRCWQVLQ-NLIR--EKQEIIVLRSRLYADSKQWDD--L-------------------------QK-QDA
AFY47881.1      PYKGLMRFN--ST--DRDYFFGRDKLIARLLNAV------------N------N--------S----S--F------------------------------------------------------------------------------SVVLGASGSGKSSVVRAGV---IP---E-----L------------------QKTLTVEQ-----------------------------------------------------------------------------------------------------------------------------------RFCNFIF----TP---R--------HHPFESLY----------------QC--L--------------------------------------------------------------------------------------------------------------------------------------------------------------------------------QNEEKDYR-----------FTESEAAIAR-----QV-----------------------------------------------------NSQT----------------------LWQVIH--------------------------------------------------------------------------------------------------------------------------TLKKPHE-----RWLFFIDQFEELFTN---G---------------S---D-----AE------------------M---R------------------QCFIDGIVQVA---------------------------NAGDS-------------------------M---------VRIVLA-MRADFLE--E-------F---S-FY-PTLGA-----L---------------A--NQN-N-------IHLV-TD--MHPDE----LRLAIEQP-AALHGV-VFET------GLVERIIQD--V----------Q------G------------------------------------------Q----------------------------------K----------------GY------LPLLQYTLNL---LW------T-------MECQ-------LMGANNYPHIQD-----------R----H-----LNIA-SYNV---I-------G-----------------GVRGALQKRVNEI-Y--N--------D---L-----A-------ANQ-----------------Q----KATQQIFL-TLV-NI-------AE----------SESG---RRPVSRP-A--Y------------------------------RREFAKD------------------------TE---------TLGTLTT---F-IN----A----------N--LLVSS-------------------------------------------------------------------HEATNGDEVMTLNQKNATI-AIAHEILLYSWDKLQ-QWIR--DKEEAIILRNWLADETNRWQK--L-------------------------RQ-IDE
BAG05913.1      PYQGLKRFN--VK--DRDRFFGRDKLIARLFEAV------------N------R--------S----N--L------------------------------------------------------------------------------SLVLGASGSGKSSVVRAGL---IP---E-----L------------------EKSLESQT-----------------------------------------------------------------------------------------------------------------------------F-----YD--FIF----TP---N--------QDPFESLY----------------RC-LL---------------------------------------------------------------------------------------------------------------------------------------------------------------------------------------------------SEEKNYNFSKSDAKIAL------------------------------EA---------------------KANT----------------------LKEVIR--------------------------------------------------------------------------------------------------------------------------TLRNDGE-----RWLIFVDQFEELFTI---C---------------D---D-----PD------------------K---R------------------KNFISGLVEVA---------------------------KFGDS-------------------------S---------VKIVLA-MRADFLE--Q-------L---S-FY-PDLGA-----I---------------A--NQN-N-------IHLV-TE--MFPDE----LRQAIEQP-AAKHGV-VFEE------GLVEQIIKE--L----------D------G------------------------------------------Q----------------------------------K----------------GY------LPLLQYTLNL---LW------K-------SECQ-------TRGADGRFEIED-----------R----I-----LNKK-SYAA---L-------E-----------------GVRGALQKRVNEI-Y--S--------N---L-----N-------QDE-----------------Q----TTTKQIFL-KLV-NF-------VDTDSG------SRAV---SRRAYRN-E--F----------------------------------VGK------------------S-----VE---------KL--LEK---F-IN---KE----------K--LLVSS---------------------------------------------------------------SEYSSTEEMQASDSKRLKQLPTV-EIAHEILLSSWDELK-DWLE--EEKDAIIFKNWLADETIRWQK--I--------------------------RLEDE
AFY86643.1      PYRGLRKFE--FN--HKDLFFGRDRLIANLIEVI------------S------Q--------S----N--L------------------------------------------------------------------------------ILLLGASGSGKSSLVRAGI---LP---Q-----L------------------AEKLGAK------------------------------------------------------------------------------------------------------------------------------F-----RD--FTF----TP---D--------RNPFESFR----------------IS--L--------------------------------------------------------------------------------------------------------------------------------------------------------------------------------------IS-----------KGYRQSEVET-----AF------------------------------DN--------FKLPLNQ------GIHA----------------------LKEKDS--------------------------------------------------------------------------------------------------------------------------------------QWLIFIDQFEETFTL---C---------------Q---D-----LE------------------Q---R------------------KKFIDNLVAIA---------------------------KSNRQ-------------------------S---------VKIILA-MRADFLD--R-------F---S-PY-PNLGK---------------------I--AQQ-N-------IHLV-TD--MHPDE----LRLAIEQP-AAHHGV-IFEA------GLVEEIIRD--I----------Q------G------------------------------------------Q----------------------------------A----------------GS------LPLLQYTLDL---LW------Q-------NEDI-------S----------D-----------R----T-----LNIK-TYRE---L-------G-----------------GVRGALQTHVDRI-Y--Q--------H---L-----Q-------PQE-----------------Q----LAAKQIFL-RLI-DL----T--AT---EKEFNIVGKAV---SRRAHLT-E--F---------------------------------DNQL------------------------VQ---------NI--LDR---L-ID----S----------N--LLVSN-------------------------------------------------------------------------------RQEQSTV-EIAHEILINSWSTLK-EWIE--DSKEAIVIRNRLSEDAQRWQD--A-------------------------GT-PSD
AKG20075.1      PYKGLKRFE--SS--DKELFFGRDNFITALVREL------------E------Q--------T----N--L------------------------------------------------------------------------------ILLLGASGSGKSSVVRAGL---IP---W-----L------------------ERKYGAKF-----------------------------------------------------------------------------------------------------------------------------------IN--LIF----TP---D--------ADPFDSFY----------------AS--L------------------------------------------------------------------------------------------------------------------------------------------------------------------------------------------------LSKYSQAEAKIAR-------------------------------------EQ---------------------KAET----------------------LINVVN--------------------------------------------------------------------------------------------------------------------------NLKKDGE-----YWLIFIDQFEELFTI---S---------------N---E------D------------------R---R------------------REFINGLMRLS---------------------------QAKLP-------------------------N---------VKIMGT-MRADFLE--R-------L---S-DF-PQIVE-----A------------------TQKYR-------PMIV-E---MQPNE----LRLAIEQP-AAHHGV-IFEP------GFVNRILAD--I----------Q------G------------------------------------------Q----------------------------------A----------------GC------LPLLQYTLNL---IW------E-------DEIK-------T----------G-----------SINDRT-----LNIS-TYDD---L-------G-----------------GVKGALQQHVNCF-Y--K--------K---L-----S-------PSE-----------------R----LATQRIFL-KLV-GI----G--ESAESG----IEWKPV---RRRAMLS-E--F----------------------------------GDD------------------------ER---------DM--LLK---L-VN----E----------N--LLVSN------------------------------------------------------------ADLSANETSKKGFFGSSKSGKSHSTV-EITHEILLTCWDKLD-NWIQ--TNRQGIAIRNRLYEDVQRWQT--K-------------------------KL-EDE
ARV59031.1      PYKGLKRFE--SE--DHGRFFGRDQFLTGLVNDL------------E------Q--------S----N--L------------------------------------------------------------------------------VLLLGASGSGKSSVIRAGL---IP---W-----L------------------AEKWGTRF-----------------------------------------------------------------------------------------------------------------------------------VH--LVF----TP---D--------EDPFESLY----------------AS--L------------------------------------------------------------------------------------------------------------------------------------------------------------------------------------------------LNKYKQSEARVAR-------------------------------------QA---------------------GVET----------------------LTHIVK--------------------------------------------------------------------------------------------------------------------------TLKRPED-----YWFILIDQFEELFTL---S---------------Q---R------E------------------K---C------------------DRFIDSLVNLI---------------------------RARES-------------------------S---------IKLLFT-MRADFLD--R-------L---S-AY-PSFGK---------------------L--TQR-Q-------IRLM-TN--MQRDE----LRLAIEQP-AAQHGV-LFED------GLVDEIIKD--V----------Q------G------------------------------------------Q----------------------------------A----------------GY------LPFLQYTLNL---LW------E-------TEAR-------T----------S-----------EFSDRI-----LHIT-TYRQ---L-------G-----------------GVRGALQQHIDQI-Y--D--------A---F-----S-------KAE-----------------K----LATQRILL-KLV-DI----G--GDEDSG----TDWKPV---RRRANRA-E--F-----------------------------------TD----------------------ALEQ---------QV--LMQ---L-IN----H----------N--LLVSN----------------------------------------------------------------------------RQPQTQDSTI-EIAHEALLTSWTQLN-QWIQ--ENRRAIALRNRLNEDVDRWQA--K-------------------------KQ-DDE
AFY35989.1      PYKGLKKFE--PE--DKDLFFGRDQFLTGLVNEL------------E------Q--------T----N--L------------------------------------------------------------------------------ILLLGASGSGKSSLVRAGL---IP---W-----L----------------------------------------------------------------------------------------------------------------------------------------SQK------------W-----GS--RLVNFVFTP---D--------VDPFESFY----------------AS--L-------------------------------------------------------------------------------------------------------------------------------------------------------------------------------------LGK-----------YKQSEVQIAR-----EA-----------------------------------------------------KADT----------------------LNQVLT---------------------------------RLKQPDD----------------------------------------------------------------------------------------------YWFILIDQFEELFTN---S-------------------H-----LE------------------K---R------------------NQFIASLVQLS---------------------------KTKQH-------------------------A---------VKIVAT-MRADFLD--R-------L---S-PY-PQLVK-----A------------------TDK-H-------RPFI-AE--MQRDE----LRLAIEQP-AAQRGV-VFET------GLVEEIITN--I----------E------G------------------------------------------Q----------------------------------A----------------GY------LPLLQYTLNL---LW------E-------T--EVNLNAISD----------------------R----T-----LNIN-TYRQ---L-------G-----------------GVRGALHQRVEAI-Y--N--------N---F-----T-------AEQ-----------------Q----LCVQRIFL-KLV-EI----G--GDEESG----TDWKPV---RKRAMRS-E--F----------------------------------SPE------------------------EA---------AV--LTQ---L-ID----Q----------S--LLVSN----------------------------------------------------------------------------YQPEADISTL-EIAHEALLTSWTRLH-EWIG--ANRQAIALRNRLNEDVLRWQN----------------------------TK-ADD
AFZ60674.1      PYKGLKKFE--SE--DKDRFFGRDQFLTGLVNEL------------E------Q--------T----N--F------------------------------------------------------------------------------VLLLGASGSGKSSVIRAGL---IP---W-----L------------------VERQGSQL-----------------------------------------------------------------------------------------------------------------------------------MN--LVF----TP---D--------QDPFESLY----------------AS-LL--------------------------------------------------------------------------------------------------------------------------------------------------------------------------------------GN-----------YKQSEAKIAR-----VV-----------------------------------------------------KEDT----------------------LTQVVR--------------------------------------------------------------------------------------------------------------------------SLKQQDS-----YWFILIDQFEELFTT---T---------------E---P------S------------------K---R------------------DVFIKSLVQLV-----------------------KTLDKVSDR-------------------------S---------VKVVAT-MRADFLD--R-------L---S-PY-ANLIK---------------------V--TDQ-H-------RPII-AE--MQLDE----LRLAIEQP-AAHHGV-VFEA------GLVKQIIDD--V----------Q------G------------------------------------------Q----------------------------------A----------------GY------LPLLQYTLNL---LW------E----------TEVQSQSIE----------D-----------R----T-----LNIS-NYRQ---L-------G-----------------GVRGALQLHIDQI-Y--G--------A---L-----S-------EPE-----------------K----LAAQRIFL-KLV-SI----G--EDEESG----TEWKPV---RRRANRP-E--F----------------------------------SDS------------------L-----EQ---------TV--LME---L-IN----Q----------N--LLVSN----------------------------------------------------------------------------RATDSPESTI-EIAHEALLISWTTLN-TWIK--ENRQAITLRNRLNDDVEQWKK--T-------------------------KS-PED
ALN86856.1      PYVGLRSFD--QA--HAGVFFGRSRATAELLATL------------R---EQLD--------S--QRR--F------------------------------------------------------------------------------VLVSGASGCGKTSLLRAAV---MP---L-----L------------------QQ--DGGF------------------------------------------------------------------------------------------------------------DGLHA------------L-----TS--AYF----DL---G----ACRGGDLLARLA----------------QT--L--------CDWS--------------------------------------------------------------------------------LDGRPLY------------------------------------------------------------------------------------------------LPGEAEVLAR-----QL------------------------------RD---------------------TPSA----------------------VHARID--------DAFARR-------------------TA--HLA----ER-----A----------------------------------------------------------------------------------HLLLVVDHAEAAVAA---P-------------GID---A------R------------------D---R------------------AEFGAALTALC------------------------------AS-------------------------P---------RVAVIAITRSDFYP--R-------L---I-ESVPGLAE-----L---------------K--AGD-G-------HIDL-LT--PREGE----IGQIIRAP-AALAGL-SFGEDPESSLRLDDLLRDA--A----------A------Q------------------------------------------H----------------------------------P----------------DS------LPLLQHTLQA---LY-----ER-------Q--D-------E----------G-----------G----V-----LSVS-TYRE---L-------G-----------------GLEGALAHRAEQV-F--A--------A---L-----P-------ANA-----------------Q----ASLERVLA-ALI-VL----R--PD---S------DAVT---GRRVLWS-T--L---------------------------------DDAA------------------------AR---------EL--AES---F-VR----A----------R--LFVGE------------------------------------------------------------------------------LSGGEPGF-GVAHEALLRQWPRAR-EWAN--ENRQLLQARERLQRATRRWAL--E-------------------------GR-RAD
ASG25033.1      PYVGLAPFG--AG--HASVFFGRDVAVVRLRDVL------------A---SQLP--------G--GRV--F------------------------------------------------------------------------------VLILGASGSGKTSLVQAGL---LP---A-----L------------------MR--AGAT--------------------------------------------------------------------------------------------------------------PHV------------M-----DA--TVL----DL---G----AIGAMPLLTALG----------------SA-LL------------------------------------------------------------------------------------------------------------------------------------------------------------------------------DLDEDGEPLF-----------AGRSAEQLGQ-----SL--------------------------------------------------------------------------------VEDGQ----------------------------------------------------------------------------------------------GANDGT------------------------APADG-----RFVLFVDRLEALFSS---A-------------FAS---G------L------------------Q---R------------------QQFLAALDRLA------------------------------RG-------------------------G---------QVMVIAACRNDFYP--D-------V---V-GE-PLLME-----A---------------K--AAG-G-------HFDL-MP--PSRAE----IGQMIRLP-AEIAGL-SFGGDTDGRERLDDLLCEA--A----------A------H------------------------------------------S----------------------------------P----------------DA------LPLLQYTLQQ---LY-----LL-------R--S-------P----------T-----------R----E-----LTLA-AYRD---L-------G-----------------GIEGAIGRRAETT-L--E--------G---L-----S-------AGA-----------------Q----AALPRIFS-LIV-AL----S--AI----------DDAV---RGVLARWSD--L---------------------------------RSDD------------------------ER---------AL--VQA---L-VD----E----------R--LFVSR------------------------------------------------------------------------------VSGGEAVF-GVAHEALLRQWPRAV-SWIA--EHRQALRVRSQLEGLARQWAA--E-------------------------GR-RSD
ASG23909.1      PFVGLDAFD--ER--HAAVFFGRDTAIAQLRATV------------A---AQIA--------G--GHD--L------------------------------------------------------------------------------VLILGPSGSGKTSLVQAGL---IP---S-----L----------------------RSQD-----------------------------------------------------------------------------------------------------------------------------WLFPLLGT--SVL----DL---G-----DVQDIPLPLAI----------------GGAL-----------------------------------------------------------------------------------------------------------------------------------------------------------------------------------------LDLEVDGRPLLQGLSADAIGT-----AL-------------------------------------------------AGVDRPLF----------------------LDEAIG---------------------------------------------------------------------------------------------------------------------------------PPRDGRAILFIDRLEAVFHD---A-------------TVG---E------A------------------Q---R------------------QQFFTALGHLA------------------------------RS-------------------------G---------HILVIAACRNDFYP--D-------V---A-GE-PLLMA-----A---------------K--ARG-G-------HFDL-GP--PTRAE----IIHMIRLP-AIVAGL-RFGTDPETGERLDDMLCDA--A----------A------D------------------------------------------Q----------------------------------P----------------DA------LPLLQYTLHE---LY-----LQ-------R--S-------T----------S-----------R----E-----LTIA-GYRA---L-------G-----------------GLGGAIGRRADAT-L--E--------G---L-----P-------ATS-----------------R----AALSRVLS-LVV-TV----G-ASD----------EAAR---SRRIPWS-A--L---------------------------------ATPE------------------------EQ---------TL--VDT---F-VR----Q----------R--LFVSQ------------------------------------------------------------------------------VYDGEPVF-GVAHEAMLRQWPRAT-AWIA--DHRRFLKARSRMEEAAKRWTA--E-------------------------GR-RVD
ABL98640.1      PFPGLRPFG--SQ--DADVFFGRREQINTLLENI------------H---RQVR--------S--GRG--L------------------------------------------------------------------------------CLLLGPSGSGKTSLIHAGI---LP---N-----L------------------STPQGVNG---------------------------------------------------------------------------------------------------------IGLVSSAG------------L-----DM--ADV----AP---G---------ALMLELA----------------SA-ML------------------------------------------------------------------------------------------------------------------------------------------------------------------------------DWEVDDKPVF-----------EGESADSLAL-----MF-----------------------------------------------GESSESVTGR----------------------LLAALP-----------------------------------------------------------------------------------------------------------------------SGRWEKP--------RFALVVDRLEVLLSS---P-------------AFD---E------T------------------D---R------------------SAFLALLDTFS------------------------------RS-------------------------G---------AVLVLCACRNDFYP--L-------V---V-SH-SVLMT-----G---------------K--GNG-A-------HFDL-EP--PSRQS----LLQMIRLP-AAAAGL-SWEYDKDNALGLDELLCRE--A----------A------E------------------------------------------S----------------------------------P----------------DA------LPMLQYLLQA---LY------L-------A--R------DE----------S-----------N----Q-----LKLD-VYHR---L-------G-----------------GIEGAIGRAADEA-I--A--------E---L-----S-------AST-----------------R----DALPGVLA-RLV-TL----K--ED---E------LSVT---SRSARYS-E--L---------------------------------STED------------------------ER---------RL--VQA---L-VD----S----------R--LFVSH------------------------------------------------------------------------------LDGAEPSF-SVAHEALLRRWRRAS-RWIE--EHRQLLALQSRLFHQASRWHG--A-------------------------GR-ERD
ATD03969.1      PFLGLSAYN--PT--DTHLFFGRNQAITTLLENV------------S---NQVK--------C--GRA--F------------------------------------------------------------------------------CLILGPSGTGKSSLVNAGI---LP---K-----L------------------LD--ERGY------------------------------------------------------------------------------------------------------------DGIGV------------V-----SY--TQL----DF---A----DVHQTRLYLDLA----------------SA-ML------------------------------------------------------------------------------------------------------------------------------------------------------------------------------DWDINQHPVF-----------EGLSSQTLAQ-----QL---------------------------------------------EH------TIDE----------------------VINTLQ----------------------------------------------------------------------------------------------TAISKA--------------------N--TKLNTP-----QFFLFIDRLEVLLSS---P-------------LFS---P------N------------------T---R------------------SHFLSIIERLA------------------------------TS-------------------------K---------AVIVFSACRNDFYP--L-------V---V-EQ-PSLMA-----A---------------K--ANG-A-------HYDL-TP--PNRQE----LQQIIRLP-ALTANL-TFSHDPQTKTPLDEILCAD--T----------A------N------------------------------------------N----------------------------------P----------------DA------LPMLQYTLQE---LY------L-------Q--R------SE----------N-----------N----E-----LLHS-VYEK---L-------G-----------------GIEGAIGKKAEDV-F--I--------G---L-----S-------AKQ-----------------Q----QQLKSVLS-QLV-TL----N-PDG----------KTIT---SRAARLQ-A--L---------------------------------TNTS------------------------QK---------EL--VQA---M-VD----S----------R--LFVSH------------------------------------------------------------------------------LQNQEACF-SLAHEALLRQWPRAK-QWIN--DHKDALAIKSRLHHHTQQWLN--E-------------------------HK-SSA
ALQ55569.1      PFLGLSAYN--PT--DTHLFFGRNQAITTLLENV------------S---NQVK--------S--GRA--F------------------------------------------------------------------------------CLILGPSGTGKSSLVNAGI---LP---K-----L------------------LD--ERGY------------------------------------------------------------------------------------------------------------DGIGV------------V-----SY--TQL----DF---A----DVHQTRLYLDLA----------------SA-ML------------------------------------------------------------------------------------------------------------------------------------------------------------------------------DWDINQHPVF-----------EGLSSQTLAQ-----QL---------------------------------------------EH------TIDE----------------------AINTLQ----------------------------------------------------------------------------------------------TAISKA--------------------N--TKLNTP-----QFFLFIDRLEVLLSS---P-------------LFS---P------N------------------T---R------------------SHFLSIIERLA------------------------------TS-------------------------K---------AVIVFSACRNDFYP--L-------V---V-EQ-PSLMA-----A---------------K--ANG-A-------HYDL-TP--PNRQE----LQQIIRLP-ALTANL-TFSHDPQTKTPLDEILCAD--T----------A------N------------------------------------------N----------------------------------P----------------DA------LPMLQYTLQE---LY------L-------Q--R------SE----------N-----------N----E-----LLHS-VYEK---L-------G-----------------GIEGAIGKKAEDV-F--I--------G---L-----S-------AKQ-----------------Q----QQLKSVLS-QLV-TL----N-PDG----------KTIT---SRAARLQ-A--L---------------------------------TNTS------------------------QK---------EL--VQA---M-VD----S----------R--LFVSH------------------------------------------------------------------------------LQNQEACF-SLAHEALLRQWPRAK-QWIN--DHKDALAIKSRLHHHTQQWLN--E-------------------------HK-SSA
ATC91427.1      PFLGLSAYN--PT--DTHLFFGRNQAITTLLENV------------S---NQVK--------S--GRA--F------------------------------------------------------------------------------CLILGPSGTGKSSLVNAGI---LP---K-----L------------------LD--ERGY------------------------------------------------------------------------------------------------------------DGIGV------------V-----SY--TQL----DF---A----DVHQTRLYLDLA----------------SA-ML------------------------------------------------------------------------------------------------------------------------------------------------------------------------------DWDINQHPVF-----------EGLSSQTLAQ-----QL--------------------------------------------EHT---IDEAINT----------------------LQTAIS----------------------------------------------------------------------------------------------KANTKLNT---------------------------P----QFFLFIDRLEVLLSS---P-------------LFS---P------N------------------T---R------------------SHFLSIIERLA------------------------------TS-------------------------K---------AVIVFSACRNDFYP--L-------V---V-EQ-PSLMA-----A---------------K--ANG-A-------HYDL-TP--PNRQE----LQQIIRLP-ALTANL-TFSHDPQTKTPLDEILCAD--T----------A------N------------------------------------------N----------------------------------P----------------DA------LPMLQYTLQE---LY------L-------Q--R------SE----------N-----------N----E-----LLHS-VYEK---L-------G-----------------GIEGAIGKKAEDV-F--I--------G---L-----S-------AKQ-----------------Q----QQLKSVLS-QLV-TL----N--PD---G------KTIT---SRAARLQ-A--L---------------------------------TNTS------------------------QK---------EL--VQA---M-VD----S----------R--LFVSH------------------------------------------------------------------------------LQNQEACF-SLAHEALLRQWPRAK-QWIN--DHKDALAIKSRLHHHTQQWLN--E-------------------------HK-SSA
ADT69270.1      PFLGLSAYN--PT--DTHLFFGRNQAITTLLENV------------S---NQVK--------S--GRA--F------------------------------------------------------------------------------CLILGPSGTGKSSLVNAGI---LP---K-----L------------------LD--ERGY------------------------------------------------------------------------------------------------------------DGIGV------------V-----SY--TQL----DF---A----DVHQTRLYLDLA----------------SA-ML------------------------------------------------------------------------------------------------------------------------------------------------------------------------------DWDINQHPVF-----------EGLSSQTLAQ-----QL--------------------------------------------EHT---IDEVINT----------------------LQTAIS----------------------------------------------------------------------------------------------KANTKLNT---------------------------P----QFFLFIDRLEVLLSS---P-------------LFS---P------N------------------T---R------------------SHFLSIIERLA------------------------------TS-------------------------K---------AVIVFSACRNDFYP--L-------V---V-EQ-PSLMA-----A---------------K--ANG-A-------HYDL-TP--PNRQE----LQQIIRLP-ALTANL-TFSHDPQTKTPLDEILCAD--T----------A------N------------------------------------------N----------------------------------P----------------DA------LPMLQYTLQE---LY------L-------Q--R------SE----------N-----------N----E-----LLHS-VYEK---L-------G-----------------GIEGAIGKKAEDV-F--I--------G---L-----S-------AKQ-----------------Q----QQLKSVLS-QLV-TL----N--PD---G------KTIT---SRAARLQ-A--L---------------------------------TNTS------------------------QK---------EL--VQA---M-VD----S----------R--LFVSH------------------------------------------------------------------------------LQNQEACF-SLAHEALLRQWPRAK-QWIN--DHKDALAIKSRLHHHTQQWLN--E-------------------------HK-SSA
AQQ00460.1      PFLGLSAYN--PS--DTHLFFGRNQSIETLLDRV------------S---SQIN--------F--GRA--F------------------------------------------------------------------------------CLILGPSGTGKSSLVNAGI---LP---K-----L------------------LD--ERGY------------------------------------------------------------------------------------------------------------NGIGV------------V-----SY--TQL----DF---A----DVHQNRLFLDLA----------------CA-LL------------------------------------------------------------------------------------------------------------------------------------------------------------------------------DWDINTHPVF-----------EGLSAQTLAE-----QL---------------------------------------------QY------TIDD----------------------VINTIQ----------------------------------------------------------------------------------------------AALNKA--------------------A--TQLKTP-----QLFLFIDRLEVLLSS---P-------------LFS---N------D------------------T---R------------------SHFLSVIERLA------------------------------TS-------------------------K---------AVIVFSACRNDFYP--L-------V---V-EQ-PSLMA-----G---------------K--AHG-A-------HYDL-TP--PNRHE----LQQIIRLP-ALTANL-TFSQDPHTKTPLDEILCAD--T----------A------N------------------------------------------N----------------------------------P----------------DA------LPMLQYTLQE---LY------L-------Q--R------SD----------N-----------N----E-----LLHS-VYTQ---L-------G-----------------GIEGAIGKKAEDV-F-ID------------L-----S-------SEQ-----------------Q----QQLNSVLS-QLV-TL----N-PDG----------KTIT---SRAARWQ-T--L---------------------------------NNKS------------------------QK---------EF--VQA---M-VE----S----------R--LFVSH------------------------------------------------------------------------------LQNGEACF-SLAHEALLRQWPRAK-NWIS--EHKEALGVKSRLQNQTQHWLA--E-------------------------HK-SAA
ATC85653.1      PFLGLRAYN--PN--DTHVFFGRTQSIATLLERI------------S---SQVN--------Y--GRA--F------------------------------------------------------------------------------CLILGPSGTGKSSLVNAGI---LP---K-----L------------------LD--ERGY------------------------------------------------------------------------------------------------------------NGIGV------------I-----SY--TQI----DF---A----DVHKNRLFLDLA----------------SA-LL------------------------------------------------------------------------------------------------------------------------------------------------------------------------------DWDINAQPVF-----------EGLSAQTLAE-----QL---------------------------------------------EL------AIDG----------------------VINAIQ----------------------------------------------------------------------------------------------AALSKA--------------------S--TQLKTP-----QLFLFIDRLEVLLSS---P-------------IFS---S------E------------------T---R------------------SHFLSVIERLA------------------------------IS-------------------------K---------AVIVFSACRNDFYP--L-------V---V-EQ-PSLMA-----G---------------K--AHG-A-------HYDL-TP--PNRQE----LQQIIRLP-ALTANL-TFSNDPQTQTPLDEILCAD--T----------A------N------------------------------------------N----------------------------------P----------------DA------LPMLQYTLQE---LY------L-------Q--R------SD----------S-----------N----E-----LLHS-VYTK---L-------G-----------------GIEGAIGKKAEDI-F-ID------------L-----S-------NEQ-----------------Q----QQLKSVLS-QLI-TL----N-PDG----------KTIT---SRAARWQ-T--L---------------------------------TNTS------------------------QK---------EL--VQA---M-VD----S----------R--LFVSH------------------------------------------------------------------------------LQNQEACF-SLAHEALLRQWPRAK-QWIN--DHKDALAIKSRLQHQAQNWVD--E-------------------------DK-SSA
ASM50850.1      PFLGLSAYN--PT--DTHLFFGRNKSVSTLLERI------------S---SQVN--------F--GRA--F------------------------------------------------------------------------------CLILGPSGTGKSSLVNAGI---LP---K-----L------------------LD--ERGY------------------------------------------------------------------------------------------------------------NGIGV------------L-----SY--CQL----DF---A----DVHKDRLFLDLA----------------SA-LL------------------------------------------------------------------------------------------------------------------------------------------------------------------------------DWDINNQPVF-----------EGLSAQTLAE-----QL--------------------------------------------ELA---IDGVINA----------------------IQAALS----------------------------------------------------------------------------------------------KISTQLKT---------------------------P----QLFLFIDRLEVLLSS---P-------------LFS---N------E------------------T---R------------------SHFLSVIEHLA------------------------------TS-------------------------K---------AVIVFSACRNDFYP--L-------V---V-EQ-PSLMA-----G---------------K--ANG-A-------HYDL-TP--PNRHE----LQQIIRLP-AITANL-TFSHDPQTQTPLDEILCAD--T----------A------N------------------------------------------N----------------------------------P----------------DA------LPMLQYTLQE---LY------L-------Q--R------SD----------N-----------N----E-----LLHS-VYEK---L-------G-----------------GIEGAIGKKAEDV-F--I--------G---L-----S-------KAQ-----------------Q----QQLKSVLS-QLI-TL----N--PD---G------KTIT---SRAARWK-A--L---------------------------------TNTN------------------------QK---------EL--VQA---M-VD----S----------R--LFVSH------------------------------------------------------------------------------LQNQEACF-SLAHEALLRQWPRAK-QWIS--DHKDALAIKSRLQHQAQNWID--E-------------------------GK-SSA
ABI70654.1      PFPGLRAFD--TN--DSNVFFGRSEQVDTLLNRI------------T---KQVE--------F--GRA--F------------------------------------------------------------------------------CLILGPSGTGKSSLINAGI---MP---N-----L------------------MS--KNGF------------------------------------------------------------------------------------------------------------NGVGV------------I-----DN--ANL----DL---A----DVTKGRLIIDIA----------------SA-ML------------------------------------------------------------------------------------------------------------------------------------------------------------------------------DWEINDQAVF-----------TDCSADMLAN-----KL---------------------------------------------QN------DINA----------------------VIEYCQ----------------------------------------------------------------------------------------------LALAKY-------------SSINDDNA--PKYSRP-----HFSLFIDRLEILLAS---P-------------LFT---E------S------------------E---R------------------NNVLDILETLA------------------------------VS-------------------------G---------VVLMISACRNDFYP--Q-------V---V-SH-PSLMA-----G---------------K--ANG-S-------HFDL-SA--PTRAE----LMQMIRLP-ANAANL-TWTLDPDTAMPLDEILCSE--A----------A------S------------------------------------------N----------------------------------P----------------DA------LPMLQYTLQS---LY------L-------N--K------DD----------N-----------N----Q-----LLVS-VYHS---L-------G-----------------GIEGAIGKNAEEV-L--N--------Q---L-----N-------NSE-----------------R----AALPKILS-MLV-TL----T--ED---E------KSIT---SSTARWS-D--L---------------------------------SSDA------------------------EI---------NL--VKA---M-VD----N----------R--LFVSH------------------------------------------------------------------------------LQQDQACF-SIAHEALLRRWPRAT-QWIT--EHKDSLAIKSRLQHQSNRWLA--E-------------------------SK-SSA
ABE54232.1      PFPGLRPYQ--AK--DAQVFFGRSAQISTLLGRI------------A---EQVK--------F--GRA--F------------------------------------------------------------------------------CLLLGPSGSGKSSLVNAGV---LP---N-----L------------------MG--HNGY------------------------------------------------------------------------------------------------------------DGIGV------------C-----SH--TTL----DL---A----DVSKDRLMTDLA----------------SA-ML------------------------------------------------------------------------------------------------------------------------------------------------------------------------------DWDINDEPVF-----------DGFSADRLAA-----LL---------------------------------------------EE------DIDA----------------------VIKLCK----------------------------------------------------------------------------------------------AALLSTNLAASLTSSSENTDTSTAPCH--ATYATP-----LLALFVDRLEVLLSS---P-------------QFS---Q------P------------------Q---R------------------EAFVALLETLA------------------------------NS-------------------------G---------AILVLSACRNDFYP--S-------L---V-NY-PSLMA-----G---------------K--SSG-A-------HFDL-AP--PTRAE----LLQMIRLP-ASAAGL-SWQQDNTSAMGLDELLCVE--A----------A------S------------------------------------------N----------------------------------P----------------DA------LPMLQYTLQE---LY------L-------Q--R------SE----------S-----------G----E-----LKLE-VFRA---L-------G-----------------GIEGSIGKKAQEV-T--S--------Q---L-----S-------QAD-----------------N----ASLAKVLS-LLV-TL----S--LD---E------SNIT---SRAARWS-Q--L---------------------------------EDKH------------------------QV---------AL--VKA---M-VE----S----------R--LFVSH------------------------------------------------------------------------------LQNGEPCF-SVAHEALLRRWDKAK-LWID--DHLDSLSIKSRIHHLAKRWRD--E-------------------------AK-GKA
ARD20898.1      PFPGLQAYS--ED--FHEVFFGRSKQISVLLERI------------S---QQVK--------C--GRG--F------------------------------------------------------------------------------CLLLGPSGSGKSSLINAGI---IP---N-----L------------------TV--GSGY------------------------------------------------------------------------------------------------------------NGVHV------------V-----AY--SSL----DF---A----DVAKSQLFIELA----------------GA-ML------------------------------------------------------------------------------------------------------------------------------------------------------------------------------DWEVNDQPVF-----------DGDSADSLSH-----RL---------------------------------------------IT------EPQV----------------------IVNQCK-------------------------------------------------------------------------------------------------------------------QAIKANRQLHT--------HFALFIDRLEVLLSS---P-------------LFT---H------E------------------Q---R------------------SAFVGILEQLA------------------------------NS-------------------------G---------CIIVLSACRNEFYP--L-------L---V-GY-PSLMT-----G---------------K--GQG-A-------HFDL-SP--PTRSE----LLQMIRLP-AIAANL-TWTCDPYTATPLDEILCAE--A----------A------S------------------------------------------N----------------------------------P----------------DA------LPMLQYMLQA---LY------L-------K--R------SK----------D-----------N----Q-----LLFS-VYQE---L-------G-----------------GIEGAIGKNAEDA-I--A--------E---L-----T-------PQQ-----------------K----ASLPHVFS-LLV-TL----R--ED---E------SSIT---SRTARWA-Q--L---------------------------------HTKE------------------------ER---------TL--TQA---M-IN----S----------R--LFVSN------------------------------------------------------------------------------LQNGEPCF-SIAHEALLRRWPRAT-SWIA--EHNQSLRIKSRLHHLSTRWLQ--E-------------------------NK-NHA
ACJ27460.1      PFPGLQAYS--AN--YADVFFGRGKQVSVLLDRV------------S---QQIK--------Y--GRA--F------------------------------------------------------------------------------CLTLGPSGSGKSSLINAGV---MP---N-----L------------------MT--SAGY------------------------------------------------------------------------------------------------------------NSIKV------------A-----SY--SEL----DF---A----DVGASQLFIELA----------------ST-ML------------------------------------------------------------------------------------------------------------------------------------------------------------------------------DWELNDLPVF-----------DGYSADTLAT-----AI---------------------------------------------QA------DPNR----------------------IIQLCQ----------------------------------------------------------------------------------------------QALKNQ------------------------TSGFT-----HFALFIDRLEILLSS---P-------------LFI---D------D------------------E---R------------------HQFVELIEHLS------------------------------TS-------------------------G---------TVLVLSACRNEFYP--L-------L---V-NY-PTLMA-----G---------------K--SRG-A-------HFDL-AP--PSRSE----LLQMIRLP-AIAANL-TWDNDPDTAMPLDEIICGE--A----------A------S------------------------------------------N----------------------------------P----------------DA------LPMLQFMLQA---LY------L-------R--R------SS----------N-----------N----Q-----LLLS-VYQE---L-------G-----------------GIEGAIGKNAEDA-V--N--------A---L-----T-------NQQ-----------------K----ASLPQVLS-LLI-TL----R--ED---E------TSIT---SRTARWS-Q--L---------------------------------STQS------------------------EI---------AL--VQA---M-VD----S----------R--LFVSH------------------------------------------------------------------------------LQNDEPCF-SIAHEALLRRWPRAT-KWIE--AHLSDLQIKSRLFHLAKRWRK--E-------------------------HK-NNA
AAN54754.1      PFPGLQAYS--AN--YAEVFFGRSEQISTLLNRI------------S---QQIQ--------F--GRA--F------------------------------------------------------------------------------CLILGPSGSGKSSLINAGV---LP---N-----L------------------MAANGFNG------------------------------------------------------------------------------------------------------------VGVVA------------Y-----SS--LDF----ADVSKG---------QLLTDLA----------------SA-ML------------------------------------------------------------------------------------------------------------------------------------------------------------------------------DWEINDTPVF-----------EGMSADTLAT-----KL------------------------------EQ---------------------DPQS----------------------IVDICK----------------------------------------------------------------------------------------------------------------------QSLKNQTYATP-----RFALFIDRLEVLLSS---P-------------LFS---D------A------------------E---R------------------STFIELLERLA------------------------------TS-------------------------H---------VVLILSACRNDFYP--L-------L---V-NY-PSLMA-----G---------------K--ARG-A-------HFDL-AP--PTRTE----LLQMIRLP-AIAANL-TWEIDSDTAMPLDEMLCSD--A----------A------S------------------------------------------N----------------------------------P----------------DA------LPMLQYTLQA---LY------L-------Q--R------SD----------D-----------D----K-----LLVS-VYRT---L-------G-----------------GIEGAIGKNAEQA-I--C--------H---L-----T-------DAE-----------------K----ASLPRILS-LLV-TL----R--ED---E------KSIT---SRTARWS-Q--L---------------------------------QNSA------------------------ET---------AL--VQA---M-VD----S----------R--LFVSH------------------------------------------------------------------------------LQNGEPCF-SIAHEALLRRWPRAT-AWIS--EHKDSLSIKSRLQHLSQRWLS--E-------------------------AK-HSA
ASF14893.1      PFPGLQAYS--AN--YADVFFGRSEQISTLLNRI------------S---QQIH--------F--GRA--F------------------------------------------------------------------------------CLILGPSGSGKSSLINAGV---LP---N-----L------------------MAANGFNG------------------------------------------------------------------------------------------------------------VGVVA------------Y-----SS--LDF----ADVSKG---------QLLTDLA----------------SA-ML------------------------------------------------------------------------------------------------------------------------------------------------------------------------------DWELNDTPVF-----------EGMSADTLAA-----KL------------------------------EQ---------------------DPQS----------------------IVEICK----------------------------------------------------------------------------------------------------------------------QSLKNHAYATP-----RFSLFIDRLEVLLSS---P-------------LFS---D------A------------------E---R------------------SAFIELLERLA------------------------------TS-------------------------H---------AVLILSACRNDFYP--L-------L---V-NY-PSLMA-----G---------------K--ARG-A-------HFDL-AP--PTRTE----LLQMIRLP-AIAANL-TWDIDSDTAMPLDEMLCSD--A----------A------S------------------------------------------N----------------------------------P----------------DA------LPMLQYTLQA---LY------L-------Q--R------SD----------D-----------D----K-----LLVS-VYRT---L-------G-----------------GIEGAIGKNAEQA-I--S--------H---L-----T-------EAE-----------------K----ASLPRILS-LLV-TL----R--ED---E------KSIT---SRTARWS-Q--L---------------------------------QSAA------------------------ET---------AL--VQA---M-VD----S----------R--LFVSH------------------------------------------------------------------------------LQNGEPCF-SIAHEALLRRWPRAT-AWIS--EHNDSLSIKSRLQHLSQRWLS--E-------------------------AK-HSA
ABI39651.1      PFPGLQAYS--AN--YADVFFGRSEQISTLLNRI------------S---QQIQ--------F--GRA--F------------------------------------------------------------------------------CLILGPSGSGKSSLINAGV---LP---N-----L------------------MAANGFNG------------------------------------------------------------------------------------------------------------VGVVA------------Y-----SS--LDF----ADVSKG---------QLLTDLA----------------ST-ML------------------------------------------------------------------------------------------------------------------------------------------------------------------------------DWELNDTPVF-----------EGMSADTLAA-----KL------------------------------EQ---------------------DPQS----------------------IIDICK----------------------------------------------------------------------------------------------------------------------QSLKNQTYATP-----RFALFIDRLEVLLSS---P-------------LFS---D------A------------------E---R------------------SAFIELLERLA------------------------------TS-------------------------H---------AVLILSACRNDFYP--L-------L---V-NY-PSLMA-----G---------------K--ARG-A-------HFDL-AP--PTRTE----LLQMIRLP-AVAANL-SWEIDSDTAMPLDEMLCSD--A----------A------S------------------------------------------N----------------------------------P----------------DA------LPMLQYTLQA---LY------L-------Q--R------SD----------D-----------D----K-----LLVS-VYRT---L-------G-----------------GIEGAIGKNAEQA-I--S--------H---L-----T-------EAE-----------------K----ASLPRILS-LLV-TL----R--ED---E------KSIT---SRTARWS-Q--L---------------------------------QSAA------------------------ET---------AL--VQA---M-VD----S----------R--LFVSH------------------------------------------------------------------------------LQNGEPCF-SIAHEALLRRWPRAT-AWIS--EHNDSLSIKSRLQHLSQRWLS--E-------------------------DK-HSA
ABK48982.1      PFPGLQAYS--AN--YADVFFGRSEQISTLLNRI------------S---QQIQ--------F--GRA--F------------------------------------------------------------------------------CLILGPSGSGKSSLINAGV---LP---N-----L------------------MAANGFNG------------------------------------------------------------------------------------------------------------VGVVA------------Y-----SS--LDF----ADVSKG---------QLLTDLA----------------SA-ML------------------------------------------------------------------------------------------------------------------------------------------------------------------------------DWELNDTPVF-----------EGMSADTLAA-----KL------------------------------EQ---------------------NPQS----------------------IVDICK----------------------------------------------------------------------------------------------------------------------QSLKNQTYATP-----RFALFIDRLEVLLSS---P-------------LFS---D------T------------------E---R------------------SAFIELLERLA------------------------------TS-------------------------H---------AVLILSACRNDFYP--L-------L---V-NY-PSLMA-----G---------------K--ARG-A-------HFDL-AP--PTRTE----LLQMIRLP-AVAANL-TWEIDNDTAMPLDEMLCSD--A----------A------S------------------------------------------N----------------------------------P----------------DA------LPMLQYTLQA---LY------L-------Q--R------SD----------D-----------D----K-----LLVS-VYRT---L-------G-----------------GIEGAIGKNAEQA-I--S--------H---L-----T-------EAE-----------------K----ASLPRILS-LLV-TL----R--ED---E------KSIT---SRTARWS-Q--L---------------------------------QSAA------------------------ET---------AL--VQA---M-VD----S----------R--LFVSH------------------------------------------------------------------------------LQNGEPCF-SIAHEALLRRWPRAT-AWIS--EHNDSLSIKSRLQHLSQRWLS--E-------------------------AK-HSA
ASK68673.1      PFPGLQAYS--AN--YADVFFGRSEQISTLLNRI------------S---QQIQ--------F--GRA--F------------------------------------------------------------------------------CLILGPSGSGKSSLINAGV---LP---N-----L------------------MAANGFNG------------------------------------------------------------------------------------------------------------VGVVA------------Y-----SS--LDF----ADVNKG---------QLLTDLA----------------SA-ML------------------------------------------------------------------------------------------------------------------------------------------------------------------------------DWELNDTPVF-----------EGMSADTLAT-----KL------------------------------EQ---------------------DPQS----------------------IVDICK----------------------------------------------------------------------------------------------------------------------QSLKNQTYATP-----RFALFIDRLEVLLSS---P-------------LFS---D------A------------------E---R------------------SAFIELLERLA------------------------------TS-------------------------H---------AVLILSACRNDFYP--L-------L---V-NY-PSLMA-----G---------------K--ARG-A-------HFDL-AP--PTRTE----LLQMIRLP-AVAANL-TWEIDSDTAMPLDEMLCSD--A----------A------S------------------------------------------N----------------------------------P----------------DA------LPMLQYTLQA---LY------L-------Q--R------SD----------D-----------D----K-----LLVS-VYRT---L-------G-----------------GIEGAIGKNAEQA-I--S--------H---L-----T-------EAE-----------------K----ASLPRILS-LLV-TL----R--ED---E------KSIT---SRTARWS-Q--L---------------------------------QSAA------------------------ET---------AL--VQA---M-VD----S----------R--LFVSH------------------------------------------------------------------------------LQNGEPCF-SIAHEALLRRWPRAT-AWIS--EHNDSLSIKSRLQHLSQRWLS--E-------------------------AK-HSA
ABI43632.1      PFPGLQAYS--AN--YADVFFGRSEQISTLLNRI------------S---QQIQ--------F--GRA--F------------------------------------------------------------------------------CLILGPSGSGKSSLINAGV---LP---N-----L------------------MAANGFNG------------------------------------------------------------------------------------------------------------VGVVA------------Y-----SS--LDF----ADVSKG---------QLLTDLA----------------SA-ML------------------------------------------------------------------------------------------------------------------------------------------------------------------------------DWELNDTPVF-----------EGMSADTLAA-----KL---------------------------------------------EQ------DPQS----------------------IVDICK-------------------------------------------------------------------------------------------------------------------QSLKNQTYATP--------RFALFIDRLEVLLSS---P-------------LFS---D------A------------------E---R------------------STFIELLERLA------------------------------TS-------------------------H---------AVLILSACRNDFYP--L-------L---V-NY-PSLMA-----G---------------K--ARG-A-------HFDL-AP--PTRTE----LLQMIRLP-AVAANL-TWEIDSDTAMPLDEMLCSD--A----------A------S------------------------------------------N----------------------------------P----------------DA------LPMLQYTLQA---LY------L-------Q--R------SD----------D-----------D----K-----LLVS-VYRT---L-------G-----------------GIEGAIGKNAEQA-I--S--------H---L-----T-------EAE-----------------K----ASLPRILS-LLV-TL----R--ED---E------KSIT---SRTARWS-Q--L---------------------------------QSAA------------------------ET---------AL--VQA---M-VD----S----------R--LFVSH------------------------------------------------------------------------------LQNGEPCF-SIAHEALLRRWPRAT-AWIS--EHNDSLSIKSRLQHLSQRWLS--E-------------------------AK-HSA
ABX48717.1      PFPGLQAYN--AN--YAEVFFGRSEQISTLLNRI------------S---QQII--------Y--GRA--F------------------------------------------------------------------------------CLVLGPSGSGKSSLINAGV---VP---N-----L------------------MKGGGYNG------------------------------------------------------------------------------------------------------------IGVAS------------F-----SS--LDF----ADVSKG---------QLLTDLA----------------SA-ML------------------------------------------------------------------------------------------------------------------------------------------------------------------------------DWEINDTPVF-----------EGMSADTLAV-----QL------------------------------IE---------------------DIQG----------------------VINQCT----------------------------------------------------------------------------------------------------------------------QALKAKPFSNP-----FFALFIDRLEVLLSS---P-------------LFS---D------T------------------E---R------------------TQFIELLEQLA------------------------------TS-------------------------K---------AVIIISACRNDFYP--L-------L---V-GY-PSLMA-----G---------------K--SRG-A-------HFDL-AP--PTRTE----LLQMIRLP-AVAANL-SWEVDSETAMPLDEMLCSD--A----------A------S------------------------------------------N----------------------------------P----------------DA------LPMLQYTLQA---LY------L-------Q--R------SA----------D-----------D----K-----LLVS-VYHA---L-------G-----------------GIEGAIGKNAEQA-I--S--------H---L-----S-------DAE-----------------K----ASLPRILS-LLV-TL----R--ED---E------KSIT---SRTARWS-Q--L---------------------------------QSTA------------------------ET---------AL--VQA---M-VD----S----------R--LFVSH------------------------------------------------------------------------------LQNGEPCF-SIAHEALLRRWPRAT-AWIS--EHSDSLSIKSRLQHLSTRWLS--E-------------------------AK-HSA
ADT93754.1      PFPGLQAYN--AN--YAEVFFGRSEQISTLLNRI------------S---QQII--------Y--GRA--F------------------------------------------------------------------------------CLVLGPSGSGKSSLINAGV---VP---N-----L------------------MK--GGGY------------------------------------------------------------------------------------------------------------NGIGV------------A-----SF--SSL----DF---A----DVSKGQLLTDLA----------------SA-ML------------------------------------------------------------------------------------------------------------------------------------------------------------------------------DWEINDTPVF-----------EGMSADTLAV-----QL---------------------------------------------IE------DIQG----------------------VINQCT----------------------------------------------------------------------------------------------QALKAK------------------------PFSNP-----FFALFIDRLEVLLSS---P-------------LFS---D------T------------------E---R------------------TQFIELLEQLA------------------------------TS-------------------------K---------AVIIISACRNDFYP--L-------L---V-GY-PSLMA-----G---------------K--SRG-A-------HFDL-AP--PTRTE----LLQMIRLP-AVAANL-SWEVDSETAMPLDEMLCSD--A----------A------S------------------------------------------N----------------------------------P----------------DA------LPMLQYTLQA---LY------L-------Q--R------SA----------D-----------D----K-----LLVS-VYHA---L-------G-----------------GIEGAIGKNAEQA-I--S--------H---L-----S-------DAE-----------------K----ASLPRILS-LLV-TL----R--ED---E------KSIT---SRTARWS-Q--L---------------------------------QSTA------------------------ET---------AL--VQA---M-VD----S----------R--LFVSH------------------------------------------------------------------------------LQNGEPCF-SIAHEALLRRWPRAT-AWIS--EHSDSLSIKSRLQHLSTRWLS--E-------------------------AK-HSA
ABN61033.1      PFPGLQAYS--AN--YAEVFFGRSEQISTLLNRI------------S---QQII--------Y--GRA--F------------------------------------------------------------------------------CLVLGPSGSGKSSLINAGV---VP---N-----L------------------MKGGGYNG------------------------------------------------------------------------------------------------------------IGVAS------------F-----SS--LDF----ADVSKG---------QLLTDLA----------------SA-ML------------------------------------------------------------------------------------------------------------------------------------------------------------------------------DWEINDTPVF-----------EGMSADTLAV-----QL------------------------------VE---------------------DIQG----------------------VINQCT----------------------------------------------------------------------------------------------------------------------QALNVQPFTQP-----FFALFIDRLEVLLSS---P-------------LFS---D------T------------------E---R------------------TVFVELLEQLA------------------------------TS-------------------------K---------AVIIISACRNDFYP--L-------L---V-GY-PSLMA-----G---------------K--SRG-A-------HFDL-AP--PTRTE----LLQMIRLP-AVAANL-SWEVDSETAMPLDEMLCSD--A----------A------S------------------------------------------N----------------------------------P----------------DA------LPMLQYTLQA---LY------L-------Q--R------SA----------D-----------D----K-----LLVS-VYHA---L-------G-----------------GIEGAIGKNAEQA-I--S--------H---L-----S-------DAE-----------------K----ASLPRILS-LLV-TL----R--ED---E------KSIT---SRTARWS-Q--L---------------------------------QSTA------------------------ET---------AL--VQA---M-VD----S----------R--LFVSH------------------------------------------------------------------------------LQNGEPCF-SIAHEALLRRWPRAT-AWIS--EHSDSLSIKSRLQHLSTRWLS--E-------------------------AK-HSA
AEH13380.1      PFPGLQAYS--AN--YAEVFFGRSEQISTLLNRI------------S---QQII--------Y--GRA--F------------------------------------------------------------------------------CLVLGPSGSGKSSLINAGV---VP---N-----L------------------MK--GGGY------------------------------------------------------------------------------------------------------------NGIGV------------A-----SF--SSL----DF---A----DVSKGQLLTDLA----------------SA-ML------------------------------------------------------------------------------------------------------------------------------------------------------------------------------DWEINDTPVF-----------EGMSADTLAV-----QL---------------------------------------------VE------DIQG----------------------VINQCT----------------------------------------------------------------------------------------------QALNVQ------------------------PFTQP-----FFALFIDRLEVLLSS---P-------------LFS---D------T------------------E---R------------------TVFVELLEQLA------------------------------TS-------------------------K---------AVIIISACRNDFYP--L-------L---V-GY-PSLMA-----G---------------K--SRG-A-------HFDL-AP--PTRTE----LLQMIRLP-AVAANL-SWEVDSETAMPLDEMLCSD--A----------A------S------------------------------------------N----------------------------------P----------------DA------LPMLQYTLQA---LY------L-------Q--R------SA----------D-----------D----K-----LLVS-VYHA---L-------G-----------------GIEGAIGKNAEQA-I--S--------H---L-----S-------DAE-----------------K----ASLPRILS-LLV-TL----R--ED---E------KSIT---SRTARWS-Q--L---------------------------------QSTA------------------------ET---------AL--VQA---M-VD----S----------R--LFVSH------------------------------------------------------------------------------LQNGEPCF-SIAHEALLRRWPRAT-AWIS--EHSDSLSIKSRLQHLSTRWLS--E-------------------------AK-HSA
ACK47325.1      PFPGLQAYS--AN--YAEVFFGRSEQISTLLNRI------------C---QQII--------Y--GRA--F------------------------------------------------------------------------------CLVLGPSGSGKSSLINAGV---VP---N-----L------------------MK--GGGY------------------------------------------------------------------------------------------------------------NGIGV------------A-----SF--SSL----DF---A----DVSKGQLLTDLA----------------SA-ML------------------------------------------------------------------------------------------------------------------------------------------------------------------------------DWEINDTPVF-----------EGMSADTLAV-----QL---------------------------------------------IE------DIQG----------------------VINQCT----------------------------------------------------------------------------------------------QALKVQ------------------------SFTQP-----FFALFIDRLEVLLSS---P-------------LFS---D------T------------------E---R------------------TVFVELLEQLA------------------------------TS-------------------------K---------AVIIISACRNDFYP--L-------L---V-GY-PSLMA-----G---------------K--SRG-A-------HFDL-AP--PTRTE----LLQMIRLP-AVAANL-SWEVDSETAMPLDEMLCSD--A----------A------S------------------------------------------N----------------------------------P----------------DA------LPMLQYTLQA---LY------L-------Q--R------SA----------D-----------D----K-----LLVS-VYHA---L-------G-----------------GIEGAIGKNAEQA-I--S--------H---L-----S-------DVE-----------------K----ASLPRILS-LLV-TL----R--ED---E------KSIT---SRTARWS-Q--L---------------------------------QSTA------------------------EI---------AL--VQA---M-VD----S----------R--LFVSH------------------------------------------------------------------------------LQNGEPCF-SIAHEALLHRWPRAT-AWIN--EHSDSLSIKSRLQHLSTRWLS--E-------------------------AK-HSA
ABM25505.1      PFPGLQAYS--AN--YAEVFFGRSEQITTLLNRI------------S---QQIH--------F--GRA--F------------------------------------------------------------------------------CLILGPSGSGKSSLINAGV---LP---N-----L------------------MKANGFNG------------------------------------------------------------------------------------------------------------VGVPS------------F-----SS--LDF----ADVAKG---------QLLTDLA----------------SA-ML------------------------------------------------------------------------------------------------------------------------------------------------------------------------------DWEVNDTPVF-----------EGMSADTLAI-----KL------------------------------TE---------------------DIQD----------------------IIVQCK----------------------------------------------------------------------------------------------------------------------QALKNQPYATP-----RFALFIDRLEVLLSS---P-------------LFS---V------S------------------E---R------------------TTFIELLEHLA------------------------------TS-------------------------N---------AVLILSACRNDFYP--L-------L---V-NY-PSLMA-----G---------------K--ARG-A-------HFDL-AP--PTRTE----LLQMIRLP-AVAANL-SWEVDSDTAMPLDEMLCSD--A----------A------S------------------------------------------N----------------------------------P----------------DA------LPMLQYTLQA---LY------L-------Q--R------SA----------D-----------D----K-----LLVS-VYHA---L-------G-----------------GIEGAIGKNAEQA-I--S--------H---L-----S-------DAE-----------------K----ASLPRILS-LLV-TL----R--ED---E------KSIT---SRTARWS-Q--L---------------------------------QSTA------------------------ET---------AL--VQA---M-VD----S----------R--LFVSH------------------------------------------------------------------------------LQNGEPCF-SIAHEALLRRWPRAT-AWIS--EHNDSLSIKSRLQHLSKRWLS--E-------------------------AK-HSA
ABP75140.1      PFPGLQAYS--AN--YAEVFFGRSEQITTLLNRI------------S---QQIH--------F--GRA--F------------------------------------------------------------------------------CLILGPSGSGKSSLINAGV---LP---N-----L------------------MKGNGFNG------------------------------------------------------------------------------------------------------------VGVVA------------Y-----SS--LDF----ADVSKG---------QLLTDLA----------------SA-ML------------------------------------------------------------------------------------------------------------------------------------------------------------------------------DWEINDTPVF-----------DGMSADTLAI-----KL------------------------------TE---------------------DIQD----------------------IIAQCK----------------------------------------------------------------------------------------------------------------------QALKNQPYATP-----RFALFIDRLEVLLSS---P-------------LFS---D------T------------------E---R------------------TQFIELLEQLA------------------------------TS-------------------------K---------AVIIISACRNDFYP--L-------L---V-NY-PSLMA-----G---------------K--ARG-A-------HFDL-AP--PTRTE----LLQMIRLP-AVAANL-SWEVDSDTAMPLDEMLCSD--A----------A------S------------------------------------------N----------------------------------P----------------DA------LPMLQYTLQA---LY------L-------Q--R------SA----------D-----------D----K-----LLVS-VYHA---L-------G-----------------GIEGAIGKNAEQA-I--S--------H---L-----S-------EAE-----------------K----ASLPRILS-LLV-TL----R--ED---E------KSIT---SRTARWS-Q--L---------------------------------QSTA------------------------ET---------AL--VQA---M-VD----S----------R--LFVSH------------------------------------------------------------------------------LQNGEPCF-SIAHEALLRRWPRAT-AWIS--EHNDSLSIKSRLQHLSKRWLS--E-------------------------AK-HSA
ADV53894.1      PFPGLQAYS--AN--YAEVFFGRSEQITTLLNRI------------S---QQIH--------F--GRA--F------------------------------------------------------------------------------CLILGPSGSGKSSLINAGV---LP---N-----L------------------MK--GNGF------------------------------------------------------------------------------------------------------------NGVGV------------V-----AY--SSL----DF---A----DVSKGQLLTDLA----------------SA-ML------------------------------------------------------------------------------------------------------------------------------------------------------------------------------DWEINDTPVF-----------DGMSADTLAI-----KL---------------------------------------------TE------DIQD----------------------IIAQCK----------------------------------------------------------------------------------------------QALKNQ------------------------PYATP-----RFALFIDRLEVLLSS---P-------------LFS---D------T------------------E---R------------------TQFIELLEQLA------------------------------TS-------------------------K---------AVIIISACRNDFYP--L-------L---V-NY-PSLMA-----G---------------K--ARG-A-------HFDL-AP--PTRTE----LLQMIRLP-AVAANL-SWEVDSDTAMPLDEMLCSD--A----------A------S------------------------------------------N----------------------------------P----------------DA------LPMLQYTLQA---LY------L-------Q--R------SA----------D-----------D----K-----LLVS-VYHA---L-------G-----------------GIEGAIGKNAEQA-I--S--------H---L-----S-------EAE-----------------K----ASLPRILS-LLV-TL----R--ED---E------KSIT---SRTARWS-Q--L---------------------------------QSTA------------------------ET---------AL--VQA---M-VD----S----------R--LFVSH------------------------------------------------------------------------------LQNGEPCF-SIAHEALLRRWPRAT-AWIS--EHNDSLSIKSRLQHLSKRWLS--E-------------------------AK-HSA
AEE21440.1      PFPGLSAFE--PD--ESEVFFGRNEQVATLLTRV------------S---QLVS--------V--KQA--F------------------------------------------------------------------------------CLILGPSGSGKSSLVNAGV---LP---R-----L------------------THKNGYDG------------------------------------------------------------------------------------------------------------IGVIS------------Y---------TSL----DLADVG-------QSRLFIDLA----------------SS-IL------------------------------------------------------------------------------------------------------------------------------------------------------------------------------DWDVNDIPVF-----------DGLSAETLAD-----ML------------------------------QK---------------------DCSQ----------------------VAALCN--------------------------------------------------------------------------------------------------------------------KALASIHQQTPANRYVKPQLFLFIDRLEVLLSS---P-------------AFA---D------D------------------E---R------------------KRFLKCLDTLA------------------------------SS-------------------------G---------CILVFSACRNDFYP--L-------V---A-AH-PSLMR-----G---------------K--DQG-A-------HFDL-LP--PSASE----LSQMIRLP-AKAANL-SWANEPNSTTSLDEIICHE--A----------V------N------------------------------------------H----------------------------------P----------------DA------LPMLQYTLQE---LY------E-------Q--R------ST----------D-----------N----E-----MQYS-VYRQ---L-------G-----------------GIEGAIGKKAEEI-F--L--------Q---L-----S-------KDQ-----------------Q----AQLEYILS-LLV-TL----T--PD---G------ENIT---SRAARWS-Q--L-------------------------D---DNPITHSS------------------------QH---------EF--VQA---M-IE----S----------R--LFVSH------------------------------------------------------------------------------LQHGEPCF-SLAHEALIRKWPRAS-NWIN--EHRDALRIKSQLQQLAGRWQF--E-------------------------DR-NKA
ABG38932.1      PFPGLSAFE--PD--ESNVFFGRSAQITALLTRV------------S---KLVS--------A--KHA--F------------------------------------------------------------------------------CLVLGPSGSGKSSLINAGV---LP---R-----L------------------TH--QNGH------------------------------------------------------------------------------------------------------------DGIGV------------V-----SY--TSV----DL---A----DVSQSRLFIDLA----------------SS-LL------------------------------------------------------------------------------------------------------------------------------------------------------------------------------DWDINDIPVF-----------EGLSAETLAD-----ML---------------------------------------------QE------DCPQ----------------------VAVLCN----------------------------------------------------------------------------------------------KALASI---------------QQQTPA--SRYAQP-----QLFLFIDRLEVLLSS---P-------------VFN---D------D------------------E---R------------------KRFLKCLDTLA------------------------------TS-------------------------G---------SILIFSACRNDFYP--L-------V---V-AH-PSLMA-----G---------------K--DQG-A-------HFDL-LP--PSSSE----LSQMIRLP-AKAANL-SWTNEPNSTNPLDEILCHE--A----------V------N------------------------------------------H----------------------------------P----------------DA------LPMLQYTLQE---LY------E-------Q--R------SA----------N-----------N----E-----MQYS-VYRH---L-------G-----------------GIEGAIGKKAEQI-Y--L--------Q---L-----S-------KDQ-----------------Q----SQLEYILS-LLV-TL----S--PD---G------ENIT---SRAARWS-Q--L-------------------------D---DNPIKHSS------------------------QH---------EL--VQA---M-VE----S----------R--LLVSH------------------------------------------------------------------------------LQHGEPCF-SLAHEALLRKWPRAS-NWIN--EHRDALRIKSQLQQLAGRWQF--E-------------------------ER-NKA
AGH47121.1      PFPGLVAFE--AK--DAQVFFGRNTQISTLLERL------------S---NQVS--------A--KHT--F------------------------------------------------------------------------------CLILGPSGTGKSSLVNAGL---LP---A-----L------------------TSQNGYNG-----------------------------------------------------------------------------------------------------------IGVISH------------T-----SIDFADV----NP------------ERLFIDLA----------------SA-LL------------------------------------------------------------------------------------------------------------------------------------------------------------------------------DWDVNDQPVF-----------AGMSAENLAQ-----QL---------------------------------------------QK------DSNT---------------------SIEQCIQ-----------------------------------------------------------------------------------------------------------------------ALKQTQQ---SYSKPLFLLFIDRLEVLLSS---P-------------VFS---D------D------------------E---R------------------VAFLGLIEILA------------------------------TS-------------------------G---------VIIVISACRNDFYP--L-------V---V-NH-PSLMA-----N---------------K--GNG-G-------HFDL-LA--PTRAE----LMQMIRLP-AVAANL-TWSVDVDSATPLDQILCAE--A----------A------N------------------------------------------N----------------------------------P----------------DA------LPMLQYTLQE---LY------L-------Q--R------SE----------A-----------D----E-----LQVS-VYKS---L-------G-----------------GIEGAIGKKAEEI-Y--Q--------Q---L-----P-------ADH-----------------Q----PQLAVVLS-RLV-TL----S--QD---G------ETIT---SRAARWS-E--L---------------------------------SQVN------------------------EI---------FF--VQA---M-VN----S----------R--LFVSH------------------------------------------------------------------------------LQNNEPCF-SLAHEALLRRWSRAS-EWIT--AHKDSLTIKSRLQQLTERWLK--E-------------------------DR-SSA
AFT75198.1      PYVGLNAFS--AN--ESQVYFGRDALIRDLVSRS------------S---ELFN--------R--KRP--L------------------------------------------------------------------------------LMVLGPSGSGKSSLIHAGF---LP---R-----L------------------LEKQGVNG------------------------------------------------------------------------------------------------------------LHAHD------------YL----SVDLADI----NP---N--------GNPFAIID--------------EIAAHML------------------------------------------------------------------------------------------------------------------------------------------------------------------------------DWGNDEKAVF-----------EGYSASLLAD-----KL------------------------------LT---------------------SPQS----------------------IVDIVE-----------------------------------------------------------------------------------------------------------------------RYCEEHEHHTKSSYSFYAIILDRLEVFLAD---T-------------KIE---H------K------------------D---K------------------QAVFTLLETLS------------------------------QS-------------------------N---------LFLVVLISRNDFYP--L-------I---S-NF-EVLMK-----N---------------K--SRG-A-------HVDI-AP--PSLSE----LGQIIKLP-ALAAEL-QWERDGTTNATLDDVILSD--A----------S------L------------------------------------------E----------------------------------P----------------NC------LPLLQYTLQE---LY------L-------Q--R-------D----------G-----------N----L-----LKRN-TYYA---L-------G-----------------KIDGAIGHKAEST-Y--S--------Q---M-----P-------ASV-----------------Q----NALNTVLP-LIVNLP----G--MG----------NTMT---SKTASWD-E--L-------------------------------KGDDER-----------------------------------RF--VEL---M-VE----Q----------R--LFVSF------------------------------------------------------------------------------LNQGQASF-KVAHEAVLRKWERVQ-QWIA--QHQNTLSIKAALYEQAKTWAE--N-------------------------DK-DDA
AFS37964.1      PYVGLNAFS--AN--ESQVYFGRDALIRDLVSRS------------S---ELFN--------R--KRP--L------------------------------------------------------------------------------LMVLGPSGSGKSSLIHAGF---LP---R-----L------------------LE--KQGV----------------------------------------------------------------------------------------------------------NGLHAHD------------Y-----LS--VDL-ADINP---N--------GNPFAIID-------------EIAAH-ML------------------------------------------------------------------------------------------------------------------------------------------------------------------------------DWGNDEKAVF-----------EGYSASLLAD-----KL---------------------------------------------LT------SPQS----------------------IVDIVE----------------------------------------------------------------------------------------------RYCEEHEH-----------------HT--KSSYS------FYAIILDRLEVFLAD---T-------------KIE---H------K------------------D---K------------------QAVFTLLETLS------------------------------QS-------------------------N---------LFLVVLISRNDFYP--L-------I---S-NF-EVLMK-----N---------------K--SRG-A-------HVDI-AP--PSLSE----LGQIIKLP-ALAAEL-QWERDGTTNATLDDVILSD--A----------S------L------------------------------------------E----------------------------------P----------------NC------LPLLQYTLQE---LY------L-------Q--R-------D----------G-----------N----L-----LKRN-TYYA---L-------G-----------------KIDGAIGHKAEST-Y--S--------Q---M-----P-------ASV-----------------Q----NALNTVLP-LIVNLP----G--MG----------NTMT---SKTASWD-E--L---------------------------------KGDD------------------------ER---------RF--VEL---M-VE----Q----------R--LFVSF------------------------------------------------------------------------------LNQGQASF-KVAHEAVLRKWERVQ-QWIA--QHQNTLSIKAALYEQAKTWAE--N-------------------------DK-DDA
AIF99417.1      PFPGLTAFT--QQ--ESQVYYGRNAAVKNLLHRL------------A---EQCN--------R--KRP--F------------------------------------------------------------------------------TLIIGPSGSGKSSLVHAGL---LP---R-----M------------------LNEKGANG--------------------------------------------------------------------------------------------------------------IRA------------FDYISIDF--SDI----RP------------AYIIEELA----------------AC-ML------------------------------------------------------------------------------------------------------------------------------------------------------------------------------DWDINDAPMF-----------EGESADSLAI-----KL------------------------------TT---------------------HPDQ----------------------IIHNVK-----------------------------------------------------------------------------------------------------------------------TKLSQSAQYNTLAYPCFVIVLDRLEAYLAT---S-------------AVS---V------S------------------Q---R------------------NAVFSLLDTLS------------------------------QS-------------------------G---------IFMILLVCRNDFYH--Q-------L---A-AY-PTLMK-----N---------------K--ERG-A-------HFDL-TP--PSAGE----LSQMIRLP-AIAAGL-NWEEDDNTDVTLDDIILTD--A----------A------A------------------------------------------E----------------------------------P----------------DC------LPLLQYTLQE---LY------L-------Q--R-------K----------D-----------N----T-----LLVS-TYKQ---L-------G-----------------GIEGAIGHKAEQL-F--Q--------H---M-----P-------AKV-----------------Q----TALDRVLP-LVI-TL----A--ND---G------NTLT---SRTALWS-E--L-----------------------------------TN----------------------DNEK---------QF--ATL---M-VE----N----------R--LFVSH------------------------------------------------------------------------------LYQDKACF-KVAHEAVLRRWQRVQ-TWLR--QHQSSLVSKNRLEQQTKQWLQ--D-------------------------NK-SKA
AMJ91256.1      PFPGLTAFT--QQ--ESQVYYGRNAAVKNLLARL------------W---DQFT--------K--KRP--F------------------------------------------------------------------------------TLIIGPSGSGKSSLVHAGL---LP---R-----L------------------LN--NKGA------------------------------------------------------------------------------------------------------------NGVHA------------I-----DY--ASI----DI---A----DIQAAQIVEELA----------------AC-ML------------------------------------------------------------------------------------------------------------------------------------------------------------------------------DWDLNDAPLF-----------EGESADSLAE-----KL---------------------------------------------KR------DPKP----------------------VIQLAK----------------------------------------------------------------------------------------------TKLATA------------------SQY--NNVAFP-----CYVIVLDRLEAYLAS---N-------------HVD---S------A------------------Q---K------------------QAVFTLLETLA------------------------------ES-------------------------G---------FILMLLVCRNDFYH--H-------L---A-AY-PTLMK-----N---------------K--ERG-A-------HFDL-TP--PSASE----LSQMIRLP-AIAAGL-EWEEDSHTDVTLDDIILTD--A----------A------A------------------------------------------E----------------------------------P----------------NC------LPLLQYTLQE---LY------L-------Q--R-------T----------D-----------N----L-----LQVS-TYKQ---L-------G-----------------GIEGAIGHKAEQL-Y--Q--------Q---M-----P-------ALV-----------------K----TALDRVLP-LIV-SL----TNDG-----------SNLT---SRTALWS-E--L-------------------------------SNDNEK-----------------------------------KF--VEL---M-VE----H----------R--LFVSH------------------------------------------------------------------------------LYQDKACF-KVAHEAVLRRWQRVQ-DWTQ--QHQSALVSKGRLEQQTQQWLQ--D-------------------------NK-SKA
AMJ95142.1      PFPGLTAFT--QQ--ESQVYYGRNAAVKNLLARL------------W---DQFT--------K--KRP--F------------------------------------------------------------------------------TLIIGPSGSGKSSLVHAGL---LP---R-----L------------------LN--NKGA------------------------------------------------------------------------------------------------------------NGVHA------------I-----DY--ASI----DI---A----DIQAAQIVEELA----------------AC-ML------------------------------------------------------------------------------------------------------------------------------------------------------------------------------DWDLNDAPLF-----------EGESADSLAE-----KL---------------------------------------------KR------DPKP----------------------VIQLAK----------------------------------------------------------------------------------------------TKLATA------------------SQY--NNVAFP-----CYVIVLDRLEAYLAS---N-------------HVD---S------A------------------Q---K------------------QAVFTLLETLA------------------------------ES-------------------------G---------FILMLLVCRNDFYH--H-------L---A-AY-PTLMK-----N---------------K--ERG-A-------HFDL-TP--PSASE----LSQMIRLP-AIAAGL-EWEEDSHTDVTLDDIILTD--A----------A------A------------------------------------------E----------------------------------P----------------NC------LPLLQYTLQE---LY------L-------Q--R-------T----------D-----------N----L-----LQVS-TYKQ---L-------G-----------------GIEGAIGHKAEQL-Y--Q--------Q---M-----P-------ALV-----------------K----TALDRVLP-LIV-SL----T-NDG----------SNLT---SRTALWS-E--L---------------------------------SNDN------------------------EK---------KF--VEL---M-VE----H----------R--LFVSH------------------------------------------------------------------------------LYQDKACF-KVAHEAVLRRWQRVQ-DWTQ--QHQSALVSKGRLEQQTQQWLQ--D-------------------------NK-SKA
AMJ87394.1      PFPGLTAFT--QQ--ESQVYYGRNAAVKNLLARL------------W---DQFT--------K--KRP--F------------------------------------------------------------------------------TLIIGPSGSGKSSLVHAGL---LP---R-----L------------------LN--NKGA------------------------------------------------------------------------------------------------------------NGVHA------------I-----DY--ASI----DI---A----DIQAAQIVEELA----------------AC-ML------------------------------------------------------------------------------------------------------------------------------------------------------------------------------DWDLNDAPLF-----------EGESADSLAE-----KL---------------------------------------------KR------DPKP----------------------VIQLAK----------------------------------------------------------------------------------------------TKLATA------------------SQY--NNVAFP-----CYVIVLDRLEAYLAS---N-------------HVD---S------A------------------Q---K------------------QAVFTLLETLA------------------------------ES-------------------------G---------FILMLLVCRNDFYH--H-------L---A-AY-PTLMK-----N---------------K--ERG-A-------HFDL-TP--PSASE----LSQMIRLP-AIAAGL-EWEEDSHTDVTLDDIILTD--A----------A------A------------------------------------------E----------------------------------P----------------NC------LPLLQYTLQE---LY------L-------Q--R-------T----------D-----------N----L-----LQVS-TYKQ---L-------G-----------------GIEGAIGHKAEQL-Y--Q--------Q---M-----P-------ALV-----------------K----TALDRVLP-LIV-SL----T-NDG----------SNLT---SRTALWS-E--L---------------------------------SNDN------------------------EK---------KF--VEL---M-VE----H----------R--LFVSH------------------------------------------------------------------------------LYQDKACF-KVAHEAVLRRWQRVQ-DWTQ--QHQSALVSKGRLEQQTQQWLQ--D-------------------------NK-SKA
ALM89955.1      PFPGLTAFT--QQ--ESQVYYGRNAAVKNLLARL------------W---DQFT--------K--KRP--F------------------------------------------------------------------------------TLIIGPSGSGKSSLVHAGL---LP---R-----L------------------LN--NKGA------------------------------------------------------------------------------------------------------------NGVHA------------I-----DY--ASI----DI---A----DIQAAQIVEELA----------------AC-ML------------------------------------------------------------------------------------------------------------------------------------------------------------------------------DWDLNDAPLF-----------EGESADSLAE-----KL---------------------------------------------KR------DPKP----------------------VIQLAK----------------------------------------------------------------------------------------------TKLATA------------------SQY--NNVAFP-----CYVIVLDRLEAYLAS---N-------------HVD---S------A------------------Q---K------------------QAVFTLLETLA------------------------------ES-------------------------G---------FILMLLVCRNDFYH--H-------L---A-AY-PTLMK-----N---------------K--ERG-A-------HFDL-TP--PSASE----LSQMIRLP-AIAAGL-EWEEDSHTDVTLDDIILTD--A----------A------A------------------------------------------E----------------------------------P----------------NC------LPLLQYTLQE---LY------L-------Q--R-------T----------D-----------N----L-----LQVS-TYKQ---L-------G-----------------GIEGAIGHKAEQL-Y--Q--------Q---M-----P-------ALV-----------------K----TALDRVLP-LIV-SL----T-NDG----------SNLT---SRTALWS-E--L---------------------------------SNDN------------------------EK---------KF--VEL---M-VE----H----------R--LFVSH------------------------------------------------------------------------------LYQDKACF-KVAHEAVLRRWQRVQ-DWTQ--QHQSALVSKGRLEQQTQQWLQ--D-------------------------NK-SKA
AMJ74989.1      PFPGLTAFT--QQ--ESQVYYGRNAAVKNLLARL------------W---DQFT--------K--KRP--F------------------------------------------------------------------------------TLIIGPSGSGKSSLVHAGL---LP---R-----L------------------LN--NKGA------------------------------------------------------------------------------------------------------------NGVHA------------I-----DY--ASI----DI---A----DIQAAQIVEELA----------------AC-ML------------------------------------------------------------------------------------------------------------------------------------------------------------------------------DWDLNDAPLF-----------EGESADSLAE-----KL---------------------------------------------KR------DPKP----------------------VIQLAK----------------------------------------------------------------------------------------------TKLATA------------------SQY--NNVAFP-----CYVIVLDRLEAYLAS---N-------------HVD---S------A------------------Q---K------------------QAVFTLLETLA------------------------------ES-------------------------G---------FILMLLVCRNDFYH--H-------L---A-AY-PTLMK-----N---------------K--ERG-A-------HFDL-TP--PSASE----LSQMIRLP-AIAAGL-EWEEDSHTDVTLDDIILTD--A----------A------A------------------------------------------E----------------------------------P----------------NC------LPLLQYTLQE---LY------L-------Q--R-------T----------D-----------N----L-----LQVS-TYKQ---L-------G-----------------GIEGAIGHKAEQL-Y--Q--------Q---M-----P-------ALV-----------------K----TALDRVLP-LIV-SL----T-NDG----------SNLT---SRTALWS-E--L---------------------------------SNDN------------------------EK---------KF--VEL---M-VE----H----------R--LFVSH------------------------------------------------------------------------------LYQDKACF-KVAHEAVLRRWQRVQ-DWTQ--QHQSALVSKGRLEQQTQQWLQ--D-------------------------NK-SKA
AEF02455.1      PFPGLTAFT--QQ--ESQVYYGRNAAVKNLLARL------------S---DQFT--------K--KRP--F------------------------------------------------------------------------------TLIIGPSGSGKSSLVHAGL---LP---R-----L------------------LN--NKGA------------------------------------------------------------------------------------------------------------NGVHA------------I-----DY--ASI----DI---A----DIQTAQIVEELA----------------AC-ML------------------------------------------------------------------------------------------------------------------------------------------------------------------------------DWDINDAPLF-----------EGESADSLAA-----KL---------------------------------------------KR------DPKP----------------------VIHLAK----------------------------------------------------------------------------------------------TKLTTA------------------SQY--NNVAFP-----CYVIVLDRLEAYLAT---N-------------HVD---S------T------------------Q---K------------------EAVFTLLEALA------------------------------ES-------------------------G---------FILMLLVCRNDFYH--H-------L---A-AY-PTLMK-----N---------------K--ERG-A-------HFDL-TP--PSASE----LSQMIRLP-AIAAGL-EWEEDNHTDVTLDDIILTD--A----------A------A------------------------------------------E----------------------------------P----------------NC------LPLLQYTLQE---LY------L-------Q--R-------T----------A-----------N----L-----LQVS-TYKQ---L-------G-----------------GIEGAIGHKAEQL-Y--Q--------Q---M-----P-------VLV-----------------K----TALDRVLP-LIV-TL----T--QD---G------SNLT---SRTALWS-E--L---------------------------------SNDN------------------------EK---------NF--VEL---M-VE----H----------R--LFVSH------------------------------------------------------------------------------LYQDKACF-KVAHEAVLRRWQRVQ-GWIQ--QHQSALVSKGRLEQQTKQWLQ--D-------------------------NK-SKA
ALG68218.1      PFRGLHLFE--EQ--HAPIFFGRTKVIGEVIQYL------------R---KQTQ--------E--QHS--F------------------------------------------------------------------------------IMLLGMSGSGKSSLIRAGV---IP---L-----L------------------TQ--PNVI------------------------------------------------------------------------------------------------------------EGVSA------------W-----CK--AIL----RP---S----DFSND-LMLGMA----------------IE--L--------LVNG--------------------------------------------------------------------------------ALPTLT-------------------------------------------------------------------------------------------------PYDTQTLLNL-----LR------------------------------LA---------------------EQEA----------------------VLKFIL--------DRLTHA----------------AKLQR--LAP----TQ-----I----------------------------------------------------------------------------------NLLLFVDQFEEIFTL---E---------------A-ISM------A------------------D---R------------------NAFIQLLNLLA-----------------------------SNE-------------------------R---------IWIITT-MRSDFYH--R-------C---A-EL-PLLVN-----L---------------M--EGH-G-------HYLL-TP--PTLNE----LSQIIRLP-ALAAGL-HFATLPEKTISLDEVLLEA--I----------G------D------------------------------------------N----------------------------------P----------------EN------LALLEFTLER---LY-E----Q-------R--D-------A----------Q-----------G----Y-----LTYE-AYQR---I-------G-----------------GLEGALAQHAEAV-F--N--------R---V-----S-------TAA-----------------Q----ASFPNLMR-TLV-TV----A--KN---G--------DV---PVLGQRF----L------------------------YE----DKTTPDP------------------------LK---------EL--LEA---L-TQ----A----------R--LLVTG-----------------------------------------------------------------------------ETENKTAFA-RLAHEALLRHWPRLL-AWWH--EDRHLLQVRARVKDAAAHWQA--E-------------------------GK-LPD
ACP23121.1      PFRGLDAFD--FE--HAELFFGRARAIATCTERL------------E---QLAA--------S--GRA--F------------------------------------------------------------------------------LLIYGMSGSGKSSLLRAGL---LP---A-----I------------------TK--AGAT------------------------------------------------------------------------------------------------------------PGIAL------------W-----RR--CVI----RP-SQG--------PSAVASLA----------------AG-LL-------------------------------------------------------------------------------------------------------------------------------------------------------------------------------RKEALPELA-----------EEKSAAELAD-----LL------------------------------RS---------------------APER----------------------AVALVR----------------------------------------------------------------------------------------------------------------AALGRAANAAGIAPSQC-----RLALAVDQLEELFTT---E---------------A---E-----PA------------------S---R------------------ALLVRLLMAFA------------------------------GS-------------------------G---------LVWVIGTIRSDFYH--R-------C---S-DV-PGFSV-----L---------------K--DGL-G-------SYEL-LP--PTSAE----IAQMIREP-ARSAGL-RFEESADHG-RLDDVLQGA--A----------T------A------------------------------------------D----------------------------------P----------------GS------LPLLQFMLDA---LY-E----A-------G--R-------D----------R-----------R----L-----LTFA-AYRA---L-------G-----------------GLEGAIARRADEV-I--D--------G---L-------------PLE-----------------I----EEALPVVLRGLS-TV----R-LGD----------ETVA---ARPAPLA-D--L--------------------------------ASSPA------------------------QA---------TL--AEA---L-IA----A----------R--LLVSD-----------------------------------------------------------------------------EDAEGHAII-RVAHEALLSRWPRAR-DIVN--ANRTFLETRARVQADAHRWLL--D-------------------------NR-NPD
BAB49865.1      PFRGLDAFE--FE--DADLFFGRARAIAACTARL------------E---QQAA--------S--GTA--F------------------------------------------------------------------------------LLIYGMSGCGKSSLLRAGL---LP---S-----L------------------TR--PGAV------------------------------------------------------------------------------------------------------------AGISL------------W-----RRCLIRL----SE---G--------PDAFAVLA----------------AA-LL----------------------------------------------------------------------------------------------------------------------------------------------------------------------------------SEAAVP-----------ELSCEVTAAQFALLCRS-----------------------------------------------------APDR----------------------ALAMVR-------------------------------------------------------------------------------------------------------------------QALGKAAGSAHSQI-----RLLVAIDQLEELFTT---E-------------K-Q---P------A------------------T---R------------------EALVRLMAALA------------------------------AS-------------------------G---------LVWVVGAIRSDFFH--R-------C---G-EI-PGFSA-----L---------------K--DGL-S-------SYEL-LP--PTGPE----IAQIIREP-AGVAGL-RFDESAELG-RLDDVLQEA--A----------A------A------------------------------------------D----------------------------------P----------------GS------LPLLEFVLDA---LY-Q----A-------G--R-------E----------R-----------R----V-----LTFA-HYRA---L-------G-----------------GLEGAIARRADEV-V--D--------L---L-----A-------PEI-----------------Q----EALPAVLR-ALTTAS----P--GD----------ETVT---ARPALLT-E--V--------------------------------AGTPA------------------------RS---------AL--VRA---L-ID----A----------R--LLVSD-----------------------------------------------------------------------------EDAGGHVFV-RVAHEALLSRWPRAG-DIVN--ANRNFLETRERLRADAHRWYM--E-------------------------SR-NRE
AEG00457.1      PFRGLQVFE--FD--HAPIFFGRTRAVGDILNAL------------R---NQAA--------E--RRP--F------------------------------------------------------------------------------VLLTGMSGIGKSSVVRAGV---LP---S-----L------------------TQ--PGII------------------------------------------------------------------------------------------------------------EGVGL------------W-----RH--AVM----RP---A----ESAGD-LFDGLA----------------NA--L--------LREQ--------------------------------------------------------------------------------ALPELS-------------------------------------------------------------------------------------------------SALSPKELAA-----TL------------------------------RQ---------------------SPSS----------------------AVPLIK--------LALSQA----------------AKQLQ--EQQ----QLTALPIT----------------------------------------------------------------------------------RLVLVVDQLEELFTL---Q---------------S-VAP------D------------------E---R------------------RHFVAALAALI-----------------------------NDG-------------------------Q---------IWIIAT-LRSDFYH--R-------C---A-EL-PALQD-----M---------------K--EGN-G-------TYDL-KP--PSAAE----ILQMIRQP-ARIAGL-RFEEDADTGARLDDTLYNA--V----------I------D------------------------------------------S----------------------------------A----------------NA------LPLLEFTLQE---LF-N----L-------S--G-------Q----------N-----------A----M-----LSFA-AYRS---L-------G-----------------GVEGSLAKRAETV-F--D--------S---L-----P-------KPM-----------------R----EQLPAVLS-AVV-EF----G--HI----------DKKTPL-RRYVPLA-S--F--------------------------------AQNPP------------------------AT---------AL--IDA---F-VQ----A----------R--LFVTD-----------------------------------------------------------------------------RADDGAAVV-SVAHEALLQHWPRIR-EWIE--QNLALLFQRTTLSERAQHWQD--A-------------------------NN-DPD
ANO52672.1      PFRGLEAFE--FE--HAPVFFGRTKAVSDILQGL------------R---NQAA--------D--RRS--F------------------------------------------------------------------------------ILILGMSGGGKSSVVRAGV---LP---------M------------------LTKPGVIE-------------------------------------------------------------------------------------------------------------GVGL------------W-----RR--AVF----RPTDVR--------GDLFTGLA----------------KA-LL------------------------------------------------------------------------------------------------------------------------------------------------------------------------------REHALPTLAD-----------DGDATAELAK-----IL------------------------------RD---------------------SPKA----------------------ATSMIR-----------------------------------------------------------------------------------------------------------------NALQREEAMNEGANNA-----RLALVIDQMEEMYTQ---D---------------E-ILP------K------------------D---R------------------KAFVDVLDALA-----------------------------RCG-------------------------R---------VWVLCT-LRSDFYP--R-------L---A-NL-PKLGA-----L---------------K--EGD-G-------QYDL-MP--PTASE----IGQMIRLP-TRAAGL-RFEEDPTSSERLDDNLRDA--A----------A------D------------------------------------------H----------------------------------P----------------EV------LPLLQFTLEE---LY-Q----R-------R--T-------E----------D-----------G----L-----LTLS-AYRE---L-------G-----------------GVEGSLAQRAETV-F--K--------D---L-----P-------DDV-----------------E----AELPKVLN-ALV-SI----E--HN---G------HESIG--RKRAPWS-Q--A---------------------------------TSGK------------------------SR---------EL--VEA---F-VK----N----------R--LFVTE-----------------------------------------------------------------------------LADDGSAVV-TVAHEALLWHWPRVH-DWVA--QNRENLRIRGRISTAADRWNA--E-------------------------DR-ASD
AKJ02441.1      PVPGLAPFT--EA--QAELFFGRKAETQALLDLL------------E---EARV--------G--TRR--W------------------------------------------------------------------------------VQLEGLSGVGKSSLLQAGL---LP---R-----L------------------KEPSAQQA---------------------------------------------------------------------------------------------------------------PR------------W-----LV--ATV----RP---S--------YEPVRNLA----------------RA--L--------------------------------------------------------------------------------------------------------------------------------------------------------------------------------AGACSSTE-----------TGGRPEELEQ-----LL------------------------------RR---------------------GGEA----------------------LRTFVE--------------------------------------------------------------------------------------------------------------------------THTPQDC-----RLLLVLEPMEELFTL---G---------------T---A-------------------------E---C------------------SLMDELLSTAL---------------------------ASPES-------------------------S---------LRLLTS-LRSDFLH--R-------I-----EQMPLLAR-----G---------------L--QAA-A-------RFPL-LP--MEDEA----LTQVIQGM-ARYAGL-RLSE------GLAERMVKD--A----------R------S------------------------------------------E----------------------------------G----------------GR------LPLLGHTLRG---LW------S-------Q--S-------G----------G-----------A----L-----LTHE-HYER---L-------G-----------------GVGGALARQAESL-L--D--------G---L-----G-------VEG-----------------R----ERARWILL-ELV-QV----S---R---G------VPAT---RRPRSRQ-E--V------------------------LA-------AAGN------------------D---ELAK---------EV--LLR---L-TG--MHTGHGPAQEQGLR--LVMLS--G-------------------------------------------------------------------GPDP-------SQQRV-DLMHETLLHKVPSLA-TSIE--QERARLELHAELESNAHRWEE--L-------------------------EC-PKG
AIG74322.1      PYRGLEPFR--EH--DAAFFHGRTREAALLAEYA------------A------H--------R----P--L------------------------------------------------------------------------------VVVTGGSGSGKSSLVRASL---VP---K-----L----------------------KAEG-----------------------------------------------------------------------------------------------------------------------------S-----RVVDFQA----KA---A--------VSPSAQLT----------------EA--L-------------------------------------------------------------------------------------------------------------------------------------------------------------------------------------------------------------------------------------------------------------------------TPLR----------------------------------------------------------------------------------------------------------------------------------------------------------EEE-----RVVVFLDQFEEIVAT-------------------E---P------G------------------T---A------------------RALFETVAQRV---------------------HAVPQAPGRPP-------------------------R---------LQAILT-LRSADLD--G-------V-----LT-SEHAE-----I---------------L--R-D-G-------AVHL-LP--MGRSD----LRDTVVEP-VRAAGMMRFDP------GLAEVIVQD--A----------V------D------------------------------------------A----------------------------------P----------------GQ------LPLVEFALTM---LW------E-------R--H-------H----------H-----------G----V-----LTHE-AYTK---L-------G-----------------RVSGALAGYADTV-Y-RH--------Q---L-------------PTQ---------------QER----DFARRLLL-QLV-RP----T--ED----------GGFT---LHRIPVD-G--I----------------------------------DPQ------------------------LH---------GM--VEI---L-SR----H----------R--LVVTR----------------------------------------------------------------------------------DGLL-ALAHEALIRQWPTLA-GWLN--EDRDYLVWRDRLDTTFRLWRE--A-------------------------GK-DPG
APY90062.1      PFQGLAAFT--ED--GARFFHGRDADIERLLTAV------------R------T--------R----A--L------------------------------------------------------------------------------TLVAGPSGCGKSSLVRAGL---LP---R-----L------------R-----AA--GTDV-----------------------------------------------------------------------------------------------------------------------------------TE--LRP----VP---G--------VPPAAVVA----------------RA--L--------AGAL----------------------------------------------------------------EPD--------------------------------------------------------------------------------------------------------L-----------GEIERLVRAE-----EL------------------------------AG------------LLD------AGRG----------------------VAPELR--------ARVLDRSD------------------------------------------------------------------------------------------------------------N---S-----RRVLFVDQLEEYVAG-------------------E---P------A------------------A---A------------------RRLFGLLAELA------------------------------GE-------------------------E---------LRIVAT-ARPDSLS--S-------L-----IT-ADTSD-----L---------------V--S-D-A-------VQFL-AP--LATAN----LAQAVTAPIDTVPGL-WFEA------GLPERIVAD--A----------G------D------------------------------------------E----------------------------------P----------------GR------MPLVQFALTE---LW------R-------R--R-------S----------R-----------A----M-----LTHA-AYDE---L-------G-----------------GVAGALVGYADHA-Y--G--------R---L-----S-------RAD-----------------Q----VLARRLLV-QLA-RP----G---D---G------DTFT---RRPARTT-D--L-------------------------------------------------------------AR---------DV--VACARVL-AK----D----------K--LVVLS--------------------------------------------------------------------------HAPGGDAHEEIV-DLAHEALTTHWPRLR-QWLV--DSRDFRVWQEQVRADLFRWQS--Q-------------------------QR-EHP
ALG08340.1      PYRGLEPFD--ER--HAEFFYGRDEDIARLEDSL------------R------R--------H----P--I------------------------------------------------------------------------------LVVLGQSGVGKSSLVRAGL---LP---R-----L------------R-----KA--GAAI-----------------------------------------------------------------------------------------------------------------------------------VE--LRP----LP---T--------IPARFSLA----------------FA--L--------ARLL----------------------------------------------------------------RPD--------------------------------------------------------------------------------------------------------A-----------DAQQQRRIAA-----DL------------------------------ES------------RLS------GDPA----------------------TTRWLA--------GALAVAPG------------------------------------------------------------------------------------------------------------A---P-----LPVLFLDQFEELAAE-------------------N---P------A------------------A---A------------------KELLHRLIALI--------------------------RAGDSP-------------------------P---------LRLVLT-LRWEAVS--A-------L-----MT-EDTAE-----A---------------L--D-A-G-------IVSL-AP--MGRNQ----LRAAITGPTERAPGL-YFEN------GLVEQILDD--A----------G------A------------------------------------------E----------------------------------P----------------GQ------LPLVESLLAQ---LW------E-------Q--R-------D----------G-----------G----Y-----VTTA-AYEW---L-------G-----------------GVSGAITMGAERA-L--A--------G--FV-----G-------PGE-----------------P----ELLRRLCT-LLA-RP--------S---G------DGFA---RRAVPIA-Q--L----------------------------------APG------------------------VE---------RL--ARR---L-AQ----H----------R--LVVIG-----------------------------------------------------------------------------PGADGTVVV-ELAHQALIDNWPRLR-HWLD--KDLDFLRWREQLDQHVTRWNG--A-------------------------KR-SRH
ALO06875.1      PFPGLHAFT--ED--DTRDFFGRDADVAAILGLL------------E---AGGP--------T----G--C------------------------------------------------------------------------------TTLTGPSGSGKSSVLMAGV---VP---R-----L------------------KE--QGVE---------------------------------------------------------------------------------------------------------------------------------------VVL----VRAVSG--------RRIAPPPA--------------------L--------------------------------------------------------------------------------------------------------------------------------------------------------------------------------------------------------------------------------------------------PA---------------------DGGH---------------------------R--------------------------------------------------------------------------------------------------------------------------------------RVVVAVDQAEALLTL---P---------------D---G------E------------------L---R------------------DTVGRLLEAAA------------------------------RP-------------------------G---------TEVLIV-VRSDFQD--A-------V---L-SH-PELGR-----L---------------V--GGA-P-------AHQL-GP--MTVRQ----LTEAVVRPLEGIPGV-EYGA------GLAARIVED--T----------V------G------------------------------------------R----------------------------------P----------------GA------LPLLGFLLET---LW------E-------Q--R-------R----------G-----------G----H-----LRFD-AYER---L-------G-----------------GVGRALGERADAA-W--D--------D---V---RGG-------DDP-----------------S----PAARSLLR-ALV-RI-------------------PPGT---RTALRAR-L--L------------------------------RRDAGEE------------------------RW---------AV--ARA---L-AD----S----------R--ILVLG-----------------------------------------------------------------------------VDEEGRETV-ELAHEALIAHWRPLT-ELLA--EDRAFLEWLGTLRYDGQRWRR--E-------------------------GR-PDG
ARF77522.1      PFRGLNAFQ--ES--DTGSYFGREADADQLAAIT------------A------R--------E----R--W------------------------------------------------------------------------------TTLVGPSGCGKSSLAMAGV---IP---R-----R------------R-----KA--G------------------------------------------------------------------------------------------------------------------DS------------A-----VV--VHF----AA---Y--------NTALRALA----------------AA--L--------L---------------------QELNPE--------------------------------------LSEAE--------------------------------------------------------------------------------------------------------------------RPARITELTE-----EL------------------------------AT------------R--------GIRE----------------------TAFRI--------------------------------------LEL----KK-----S------------------------------------------------------------------------S---------RLLVVLDQFEELLDQ---S-------------------D------S------------------A---I------------------DELAEVLGGPG----------------------------TPDQ-----------------------------------VAVLAT-LRADLLE--H-------A---L-AH-PRLGP-----L---------------V--SRK---------IQAL-QP--MRPDQ----LREVIAKPVDAVPGA-RYED------ELIERILAD--A----------G------S------------------------------------------E----------------------------------P----------------GI------LPLLGFTLDQ---LW------R-------R--C-------A----------G-----------G----L-----ITYQ-EYTR---L-------G-----------------GVAGALNYCAKEQ-W--G--------A--LI-----P-------DAD-----------------R----EAARRLLT-RLV-RI----P--VG---T------AAPL---RRAVYRT-E--I----------------------------------DPQ------------------------EW---------DI--AQR---L-AR----A----------R--LLVIQ------------------------------------------------------------------------GQDSSDRAGEGRRV-EFAHEAVITAWETTR-ELVA--ADRSFLAWRESIQNDLDRWED--R-------------------------NR-PAD
ANB09771.1      PYRELLPFT--EH--DRAVFHGRRNETQRLVELL------------D------R--------Q--QIP--L------------------------------------------------------------------------------LPVLGPSGVGKSSLVGAGL---LG---S-----L----------------------DQDR-----------------------------------------------------------------------------------------------------------------------------Y-----VIARIPL---------G----LRLTAEELLAWA--------------------L--------------------------------------------------------------------------------------------------------------------------------------------------------------------------------------AS-----------AGDTDTMRADWYDLWSA-----------------------------------------LTRQLT------DEQG----------------------IRTAME-----------------------------------------------------------------------------------------------------------------------QTLARHGGRS-----RLVLVADQFETLLAD---A-------------------P-------------------------S---T------------------ARRLDTMLGVL-----------------------TERRTDGSR-------------------------P---------AQAVVV-IRIDFLR--H-------I---E-QL-PHLRT-----A---------------W----DAT-------SIVV-QP--MMRNQ----LTEVISGPLAGRAGI-RFAE------GLVERMLRD--A----------P------P------------------------------------------G----------------------------------P----------------AA------LPMLEYALSR---LW------E-------RQER------------------G----------------W-----LTTT-AYQE---L-------G-----------------GVQGALAGDADQRLW-----------A--WA-----D-------RTE-----------------Q----QALERIFI-QLV-RP----G--EELDAG----ERGPDT---RRVAART-E--F----------------------------------SEG------------------------DW---------AL--IHR---L-AS----T----------R--LVVVT-----------------------------------------------------------------------------RRPTGRDTA-ELAHQALVETWPRLR-RWLE--ENRVFRSWQEELRRSLRLWQE--Q------------------------------G
AKZ59513.1      PYRELLPFT--EH--DRAVFHGRRNETQRLVELL------------D------Q--------Q--QMP--L------------------------------------------------------------------------------LPVLGPSGVGKSSLVGAGL---LG---S-----L----------------------DHDR-----------------------------------------------------------------------------------------------------------------------------Y-----VIARIPL---------G----LRLTAEELLAWA--------------------L--------------------------------------------------------------------------------------------------------------------------------------------------------------------------------------AS-----------AGDTDTMRADWYDLWSA-----------------------------------------LTRQLT------DEQG----------------------IRTAVE-----------------------------------------------------------------------------------------------------------------------QTLARHGGRS-----RLVLVADQFETLLAD---A-------------------P-------------------------S---S------------------ARRLDTMLGVL-----------------------TERRTDGSR-------------------------P---------AQAVVV-IRIDFLR--H-------I---E-QL-PHLRT-----A---------------W--D-A-T-------SIVV-QP--MMRNQ----LTEVISGPLAGRAGI-RFAE------GLVERMLRD--A----------P------P------------------------------------------G----------------------------------P----------------AA------LPMLEYALSR---LW------E-------RQER------------------G----------------W-----LTTT-AYQE---L-------G-----------------GVQGALAGDADQRLW--A--------W---A-----D-------RTE-----------------R----QALERIFI-QLV-RP----G--EELDAGER----GPDT---RRVAART-E--F----------------------------------SEG------------------------DW---------AL--IHR---L-AS----T----------R--LVVVT-----------------------------------------------------------------------------RRPTGRDTA-ELAHQALVETWPRLR-RWLE--ENRAFRSWQEELRRSLRLWQE--Q------------------------------G
AGA91585.1      PYRGLGVFR--EE--DAGFYVGRESDLERLGDAI------------E------R--------H----P--V------------------------------------------------------------------------------VAVVGASGSGKSSLVRAGL---IP---R-----L------------------RRASGTRV-----------------------------------------------------------------------------------------------------------------------------Y-----QV--ADM----MP---G--------RGPFLALA----------------RA-LLPLREPERVLSWS-------------------------------------------------------------------------------------------------------------------------------------------------------------------------KGG-----------IDDECERLSA-----KL--------------------------------------------DQN------GAEH----------------------LTHVVG-----------------------------------------------------------------------------------------------------------------------QILAEEPGTT-----QLLLLVDQWEELYTY---R---------------P-SEAAALRRHG------------------E---R-----------------VRRFIGMLLEAA----------------------------RLCP-----------------------------------LQVVLT-LRADYWG--E-------V---L-ND-EPLAA-----A---------------L--CDP-A-------LVHL-RA--LDRAA----LERVIRHP-AERVGL-QVPD------ALAEVLLDA--A----------A------G------------------------------------------Q----------------------------------P----------------GD------LPLLEFTLQQ---LW-----AE-------RADH------------------G-----------G----T-----LTLD-AYRA---M-------G-----------------GLEKAIVSRAETT-L--D--------R---L-----A-------PAE-----------------R----EAVPGLFA-ALV-QV----G--EA----------RTDL---RRRARLA-E--L----------------------------------GEP------------------------AR---------AA--ACQ---L-AN----E----------R--LLVTG----------------------------------------------------------------------------RDWTSGEEWV-EVAHEALLRHWPKLE-GWID--TRRGALLTVRQLQADTRTWLE--S-------------------------GK--RS
APD96817.1      PYKGLAHFG--PQ--DTSLFFGREETIESLSNTI------------I------K--------N----P--F------------------------------------------------------------------------------TAVIGPSGSGKSSVVLAGV---AP---Y-----L------------A-----KK--GNRL-----------------------------------------------------------------------------------------------------------------------------F-----SY--FRV---------S----DSSINDPFQSIA----------------QA--L--------IPHL----------------------------------------------------------------------------------------------------------------------------------------------------------------------------------------INDEDSLAKLQSAKTL------------------------------AQ--------ALFDGSI------TLLE----------------------VCDTIR----------------------------------------------------------------------------------------------------Q-----------------------KYPQQ-----KLLLIADQFEELYTS--NI---------------P---P------D------------------V---L------------------SRFVTVVVTTL----------------------SHYQQVQDSP-------------------------V---------LSMVVT-LRADFLE--Q-------A---T-SN-PQLAA-----A---------------I--NSS---------VYII-GP--MEKSQ----LRQAIEQP-ALLQNV-YFES------GLVDRILDD--V----------G------I------------------------------------------G----------------------------------Q----------------GN------LPLVEFALRL---LW-E----K-------Q--V------------------K-----------G----I-----IGLQ-AYYG---I-------G-----------------RVKGALSLHAQNI-F--L--------S---L-----N-------INE-----------------K----KAAKRIFT-QLV-KI----G--EG----------TDNT---KRIALRT-D--F----------------------------------SSD------------------------DW---------IL--LQR---F-AN--ESN----------R--LVITN------------------------------------------------------------------------------KTEEIETA-ELVHEALIKHWPQLT-QWIK--ENRQYLVWLEEVRRTMLQWQK--H-------------------------QR-HTD
APD89000.1      PYKGLAHFG--PQ--DTSLFFGREETIESLSNTI------------I------K--------N----P--F------------------------------------------------------------------------------TAVIGPSGSGKSSVVLAGV---AP---Y-----L------------A-----KK--GNRL-----------------------------------------------------------------------------------------------------------------------------F-----SY--FRV---------S----DSSINDPFQSIA----------------QA--L--------IPHL--------------------------------------------------------------------------------INDEDSL---------------------------------------------------------------------------------------------------AKLQSAK-----TL-----------------------------AQA------------LFD------GSIT----------------------LLEVCD--------TIRQKYPQ------------------------------------------------------------------------------------------------------------Q---------KLLLIADQFEELYTSNIPP-------------------D-------------------------V---L------------------SRFVTVVVTTL----------------------SHYQQVQDSP-------------------------V---------LSMVVT-LRADFLE--Q-------A---T-SN-PQLAA-----A---------------I--N-S-S-------VYII-GP--MEKSQ----LRQAIEQP-ALLQNV-YFES------GLVDRILDD--V----------G------I------------------------------------------G----------------------------------Q----------------GN------LPLVEFALRL---LW-E----K-------Q--V------------------K-----------G----I-----IGLQ-AYYG---I-------G-----------------RVKGALSLHAQNI-F-LS------------L-----N-------INE-----------------K----KAAKRIFT-QLV-KI----G---E---G------TDNT---KRIALRT-D--F----------------------------------SSD------------------------DW---------IL--LQR---F-AN--ESN----------R--LVITN------------------------------------------------------------------------------KTEEIETA-ELVHEALIKHWPQLT-QWIK--ENRQYLVWLEEVRRTMLQWQK--H-------------------------QR-HTD
ACB51513.1      PYLGLNAFQ--ES--NADLFFGRETLINELEDLV------------K------Q--------N----Y--F------------------------------------------------------------------------------IPLVGASGSGKSSLIFAGL---IP---K-----L------------------RQDINQN------------------------------------------------------------------------------------------------------------------------------W-----RI--SWF----RP---N--------NNPFEGFV---KA----------ISQ--F---------------------------------------------------------------------------------------------------------------------------------------------------------------------------------------------------TNNSYDRFQELQLELDL------------------------------EN---------------------DRTA----------------------ISNCFN-----------------------------------------------------------------------------------------------------------------------QIIQNFNYSS-----NLLLIIDQFEELFTL---C---------------N---K------S------------------Q---R------------------EAFLKSVLTAI----------------------------NTVY-------------------------K---------LTVIIT-LRADFLS--Y-------L---L-NS-VEWGQ-----L---------------L--KQY-S-------PQYI-TS--MNREE----LKSAIVKP-AAFHGV-KLKD------KLVDQLIDD--V----------Y------Q------------------------------------------E----------------------------------A----------------GY------LPLLQFTLTE---LW-K----Q-------Q--K------------------K-----------G----W-----LTYQ-DYET---I-------G-----------------GVRTALANYAESV-Y--Q--------K---F-----Y-------QEE-----------------Q----EKIKKIFL-QLV-TL----K--EN----------NQPT---KKLVTKDNN--F----------------------------------VRE------------------------NW---------QL--ITR---L-AS----S----------H--LLITN------------------------------------------------------------------------------SLEKEITV-EIAHEKLITAWPRYY-QWIQ--EHQDFLRWRSQLSNNINQWRN--CLQIKQDQPLQLRLFLSKKIEIWKNYQQ-QKG
ADB76044.1      PYRGLYPFR--VQ--DASLFFGREDLTDRLVREV------------T------R--------R----P--L------------------------------------------------------------------------------VAVVGPSGSGKSSVVFAGL---LP---Q-----L------------------LQQPG--------------------------------------------------------------------------------------------------------------------------------W-----VS--VSM----RP---A------QASSPLHALA----------------GA-IL-----------------------------------------------------------------------------------------------------------------------------------------------------------------------------------PVLEP-----------DRSETERLAAMDPLTDV------------------------------LR------------DGH------LPDV----------------------ISRVLV----------------------------------------------------------------------------------------------------------------------------RQHAT-----RLVLVVDQFEELFGR---G---------------V---S------A------------------D---A------------------TQFIRTLLSAL----------------------PDQRGTQS---------------------------A---------FTTVLT-LRADFLG--N-------A---L-QD-PVMAQ-----A---------------L--E-D-S-------VTTI-GQ--MGRDQ----LRSVILRP--LPPDV-RYEA------GLVQRILGD--V----------G------E------------------------------------------E----------------------------------P----------------GS------LPLLEFALTL---LW-----EK-------Q--E------------------R-----------G----L-----LSHA-AYEE---L-------G-----------------GVDGALATYAERV-F-SE--------Q---V-----R-------PED-----------------Q----DEARRLFI-QLV-RP-------SD----------AAPV---RRVARRA-E--L----------------------------------GEA------------------------RW---------QL--GQR---I-AA----T----------R--LLVAD-----------------------------------------------------------------------------RDAAGAESV-ELVHEALIDGWTRLH-TWVA--EDMAFRAWQEQLRASVSAWEK--V-------------------------RR-DTG
AEW99654.1      PFRALRPFQ--EA--DAEVFHGREEPARRIVERL------------G------S--------G----S--G------------------------------------------------------------------------------VTLVGASGVGKSSLLYAGV---LP---A-----L------------------RADAGRAV---------------------------------------------------------------------------------------------------------------------------------------VVF----QP---G--------TSPLESLS----------------RA-LL----PLLEPDVA-------------------------------------------------------------------------------------------------------------------------------------------------------------------------EAD-----------RLRAAERVAG-----TL------------------------------RA-------------GG------APEV----------------------VRQVLA----------------------------------------------------------------------------------------------------------------------------RWRKH-----QLLLLADQFEQALVR---P---------------D---D------P------------------D---L------------------DAFAAVLAHCR----------------------------EPGS-------------------------P---------LQVVLA-LRADFLA--T-------A---L-NH-PGVAP-----L---------------L--DDG-R-------LFTL-GP--MTREE----VRAAVERP-PERVGV-RYEP------GLVDRLLAD--F----------G------S------------------------------------------E----------------------------------P----------------GR------LPLLEFTLST---LW-----DL-------Q--R------------------D-----------G----L-----IGHA-QYDS---L-------G-----------------GLGKALADHAERV-W--H--------Q---L-----R-------DEE-----------------R----RTARTLLV-QLA-DP---RG--PG----------ESPT---RRTVPRT-G--L----------------------------------TVP------------------------QW---------RL--AQR---L-MT----T----------R--LLVPG-------------------------------------------------------------------------ADQVTPGGVVESV-ELAHETLLTAWARLS-EFVG--ADEEFRRWQEELRGRITRWRA--E-------------------------GR-PRN
CUW32649.1      PFRALEPFQ--ER--DAALFHGREDPARRIVDRL------------G------Y--------A----P--A------------------------------------------------------------------------------TCLVGPSGSGKSSLLFAGV---LP---L-----L------------------RA--GRGG-------------------------------------------------------------------------------------------------------------GQGR------------------ET--VVL----RPGRPG--------PNPLATLA----------------LA-LL-----------------------------------------------------------------------------------------------------------------------------------------------------------------------------------PLLEP-----------DLPETDRLEARPRLERL------------------------------------------LRDGE------MPAV----------------------VERLLA----------------------------------------------------------------------------------------------------------------------------RQGKD-----RLLLVVDQFEEALVG---P---------------A---Q------T------------------D---L------------------APFAAALRYCL----------------------------EPGS-------------------------G---------LQVLLG-LRADFLT--T-------A---L-GH-PELAP-----L---------------L--SGD-R-------MFTL-VA--MDDAE----LRAAVVRP-LERTGV-SYEP------GVVDRILAD--I----------G------R------------------------------------------D----------------------------------P----------------GR------LPLLQFTLTR---LW------E-------RQER------------------G----------------V-----IGHA-AYEA---L-------G-----------------RVDDALANYAERV-W--T--------V--WL-----T-------EDE-----------------Q----REARALLT-QLV-HP----A--EG---R------TAPA---RRTVRRS-E--L----------------------------------PSA------------------------RW---------RI--AQR---L-MA----T----------R--LVVPG------------------------------------------------------------------------EDHLPDDGPPEETV-ELAHETLLTQWSRLR-DIVA--ADHEFRSWQEDLRRRAAHWER--S-------------------------GR-SRH
ANV88401.1      PYRGLNTFQ--EQ--DAAVYFGRESLREKLVERL------------Q------S--------Q----P--L------------------------------------------------------------------------------LPLVGASGSGKSSLVFAGI---VP---Q-----L------------------RQD-ARYN-----------------------------------------------------------------------------------------------------------------------------W-----AI--QVM----RP---E--------NDPVARLA----------------HA------------------------------------------------------------------------------------------------------------------------------------------------------------------------------------------------------VAMWQPDISETKLLQSF------------------------------RG---------------------DTQS----------------------LGTALG-----------------------------------------------------------------------------------------------------------------------QIQQTQPRQT-----RRLLIIDQFEELFTL---N---------------H---P------E------------------A---Q------------------RQFLDLLVAAI----------------------------QEAP-------------------------Q---------FVVLLT-LRADCVG--P-------V---L-EH-PGLGK-----L---------------W--QRH-E-------PEFL-LP--LSRTD----LQAAIAQP-AALMGV-RFEP------GLVEKIITE--V----------Q------D------------------------------------------Q----------------------------------V----------------GN------LPLLEFALTQ---LW-P----H-------Q--E------------------K-----------G----W-----LTHT-AYEN---L-------G-----------------GITAALRDYAEQV-Y--G--------K---L-----S-------ADQ-----------------R----PQVQALFL-QLI-QV----R--EG----------AEAT---RRILPQT-E--V------------------------------------K------------------------AW---------PL--ALQ---L-AS----E----------R--LLTTN----------------------------------------------------------------------------RDPIGNTETV-EIVHEALICHWQRLQ-GWIA--DNADFLRWQTRLNNAIEQWES--H-------------------------NN-SDG
ACB00660.1      PYRGLNTFQ--EQ--DAAVYFGRESLREKLVERL------------Q------S--------Q----P--L------------------------------------------------------------------------------LPLVGASGSGKSSLVFAGI---VP---Q-----L------------------RQD-ARYD-----------------------------------------------------------------------------------------------------------------------------W-----AI--QVM----RP---E--------NDPVAKLA----------------HA------------------------------------------------------------------------------------------------------------------------------------------------------------------------------------------------------VAMWQPDISETKLLQSF------------------------------RG---------------------DTQS----------------------LGTALG-----------------------------------------------------------------------------------------------------------------------QIQQTQPRQT-----RRLLIIDQFEELFTL---N---------------H---P------E------------------A---Q------------------RQFLDLLVAAI----------------------------QEAP-------------------------Q---------FVVLLT-LRADCVG--P-------V---L-EH-PGLGK-----L---------------W--QRH-E-------PEFL-LP--LSRAD----LQAAIAQP-AALMGV-RFEP------GLVEKIITE--V----------Q------D------------------------------------------Q----------------------------------V----------------GN------LPLLEFALTQ---LW-P----H-------Q--E------------------K-----------G----W-----LTHT-AYEN---L-------G-----------------GITAALRDYAEQV-Y--G--------K---L-----S-------ADQ-----------------R----PQVQALFL-QLI-QV----R--EG----------AEAT---RRILPQT-E--V------------------------------------K------------------------AW---------PL--ALQ---L-AS----E----------R--LLTTN----------------------------------------------------------------------------RDPIRNTETV-EIVHEALIRHWQRLQ-GWIA--DNADFLRWQTRLNNAIEQWES--H-------------------------NN-SDG
ANV91585.1      PYRGLNTFQ--EQ--DAAVYFGRESLREKLVERL------------Q------S--------Q----P--L------------------------------------------------------------------------------LPLVGASGSGKSSLVFAGI---VP---Q-----L------------------RQD-ARYN-----------------------------------------------------------------------------------------------------------------------------W-----AI--QVM----RP---E--------NDPVARLA----------------HA--V------------------------------------------------------------------------------------------------------------------------------------------------------------------------------------AMWQ-----------PDISETKLLQ-----SF------------------------------RG---------------------DTQS----------------------LGTALG-----------------------------------------------------------------------------------------------------------------------QIQQTQPRQT-----RRLLIIDQFEELFTL---N---------------H---P------E------------------A---Q------------------RQFLDLLVAAI----------------------------QEAP-------------------------Q---------FVVLLT-LRADCVG--P-------V---L-EH-PGLGK-----L---------------W--QRH-E-------PEFL-LP--LSRAD----LQAAIAQP-AALMGV-RFEP------GLVEKIITE--V----------Q------D------------------------------------------Q----------------------------------V----------------GN------LPLLEFALTQ---LW-P----H-------Q----------E----------K-----------G----W-----LTHT-AYEN---L-------G-----------------GITAALRDYAEQV-Y--G--------K---L-----S-------ADQ-----------------R----PQVQALFL-QLI-QV----R--EG----------AEAT---RRILPQT-E--V------------------------------------K------------------------AW---------PL--ALQ---L-AS----E----------R--LLTTN----------------------------------------------------------------------------RDPIRNTETV-EIVHEALIRHWQRLQ-GWIA--DNADFLRWQTRLNNAIEQWES--H-------------------------NN-SDG
BAM01787.1      PYKGLYPFS--LS--DSADFYGREEVVQYLLQRL------------E------T--------H----R--A------------------------------------------------------------------------------VFLIGPSGSGKSSVIHAGV---LPALLS-----L------------------RRIPLSPL---------------------------------------------------------------------------------------------------------DRTNPERA------------W-----IV--IDF----RP---G--------VDPFRSFA----------------EA--L-----------------------------------------------------------------------------------------------------------------------------------------------------------------------------------VRQLA-----------VKYDIANLAH-----LL-----------------------------------------------------EKGIA---------------------LHPLLS----------------------------------------------------------------------------------------------------------------------------HLRSL-----YVLICVDQFEELYTL---C---------------P---A-----PA------------------T---R------------------RAFIDCLLRTA-------------------------ASSGESS-------------------------Q---------VSLLAS-LRADFIG--Q-------A---L-AH-RELAD-----A---------------L--QTG---------GIVL-GP--MRRDE----LRRAIEEP-ARNRGV-AFEP------GLVDRLLDD--V----------G------E------------------------------------------S----------------------------------P----------------GN------LPLLQFALSE---LW-----LQ-------R--R------------------G-----------W----Q-----ITHE-AYDA---I-------G-----------------GVAGALARHADQV-Y--Q--------Q---L-----S-------PEE-----------------Q----KAARRLFV-QLV-QP----G--DE----------TGDT---RRPARRS-E--L----------------------------------EDS------------------------AW---------AL--AQK---L-AD----L----------R--LIVTG------------------------------------------------------------------------------HSEGEESI-ELVHEALIRHWSLLR-EWMD--EDRDFRRWQQRLRTFLQHWLA--S-------------------------GR-EPE
OYT21080.1      PYRGLLYFR--EE--DAPFFSGREAAITQLASAI------------Q------Q--------H----H--L------------------------------------------------------------------------------VAVVGASGSGKSSVVRAGL---VP---E-----L------------------RKARDRV------------------------------------------------------------------------------------------------------------------------------W-----EV--ATI----VP---T--------DRPVHALA----------------AV--L--------MPFL---------------------------------------------------------------------------------------------------------------------------------------------------------------------------E-----------PDMTETDLLI-----ET------------------------------NK--------LAEALVS------RSVA----------------------LRDIVD-----------------------------------------------------------------------------------------------------------------------RVLAKQPGTD-----HLLLIADQWEELFTL---C---------------K---D-----DV------------------A---R------------------RCFIDNILEAT-----------------------------SAT-------------------------K---------LSAVLT-LRGDFFG--R-------A---ITDY-RPLSD-----R---------------V--Q-G-A-------QVNL-GP--MKREE----LRLAIEEP-AKKVGL-TFEA------GLVELILEQ--V----------G------D------------------------------------------E----------------------------------P----------------GH------LPLVEFVLRR---LW------E-------D--R-------Q----------G-----------G----Q-----LHHA-AYKA---M-------G-----------------ELQGAIAQKADAL-F--S--------Q---L-----S-------DAD-----------------Q----RRVQQIFL-RLV-RP----G---E---G------EADT---RRRATLA-E--V----------------------------------GAE------------------------EH---------RL--AKK---L-AD----E----------R--LLVTS----------------------------------------------------------------------------QVTRGGEETI-EVSHEALIRHWDRLK-SWVD--ADRRFLLWQQRLRIVVDQYEE--N-------------------------HK-SAD
ACK73983.1      PYRGLSAFR--TE--DAAFFKGRETFTHQLLTAI------------E------T--------N----S--L------------------------------------------------------------------------------ITIIGPSGSGKSSVVLAGL---IP---Q-----L----------------------PSS------------------------------------------------------------------------------------------------------------------------------W-----QI--ITL----RP---S--------DRPCYNLA----------------LA-LIDRLNPHFTNPTE---------------------------------------------------------------------------------------------------------------------------------------------------------------------------------------RLRQIRQLAT-----DL------------------------------RQ---------------------EKEA----------------------LRDVIE------------------------------------------------------------------------------------------------------------------------ALIAPVANT-----RMLLMVDQAEELYSV---C---------------R---N-----EQ------------------E---R------------------QSFWERLLEAV------------------------AINNNYQP-------------------------Y---------FVIVLT-LRADFYE--S-------I---L-GD-PTCSH-----R---------------L--L-D-S-------LYPL-RP--MTPDE----LASAIIEP-AALFGV-TLEE------GLTQRILKD--I----------G------T------------------------------------------E----------------------------------P----------------GQ------LPLLEFALTQ---LW------Q-------K--Q-------E----------D-----------T----R-----LKNG-IYDD---I-------G-----------------GVQGALAQYAETV-Y--H--------R---L-----N-------EEE-----------------K----KRIRRIFI-QLV-NP----G--EK----------KRDT---RRLATRQ-E--V----------------------------------GEE------------------------NW---------EL--ITQ---L-AN----A----------R--LWITD---------------------------------------------------------------------SQLVLNDKNELKETETV-EIVHEALLTGWFRLE-NWLA--QDREFRLWQERLRSHIRQWHS--N-------------------------YQ-DNS
AFY55337.1      PYLGLAAFK--EE--DAANFFGREFVTRQLVSTV------------N------E--------K----P--F------------------------------------------------------------------------------FAVVGASGSGKSSVVFAGL---IP---Q-----L------------------KQ------------------------------------------------------------------------------------------------------------------NKKRD------------W-----LI--VDF----RP---G--------NNPFKSLA----------------IG--L----LQGFLHLE-----------------------------------------------------------------------------------------------------------------------------------------------------------------------PHPNP-----------FLGRERELAKPHSSPFL------------------------------GR--------ERELAKP------HPNP----------------------LLVKER--GQEFESLSNVSVGKEREEDLNSNRLTELELEVELRSGKNSLENFVEPFII------------------------------------------------------------------------GNQKL-----RLAIIVDQFEELFTL---C---------------S---D-----TD------------------S---R------------------HLFINNLLNLT-----------------------------EIP-------------------------G---------CHVIIT-LRADFYA--E-------A---L-SY-RLLAD-----A---------------L--Q-D-A-------QVNL-AA--MDEEE----LRAAIEKP-AGNYSV-SLEE------GLSQRLIDA--V----------L------E------------------------------------------S----------------------------------P----------------SN------LPLLEFTLTQ---LW------G-------K--Q-------H----------D-----------G----W-----LTHQ-AYED---I-------G-----------------GVETALANHAEAI-Y--A--------Q---L-----S-------LVD-----------------K----EKVQQIFV-QLV-QP----S--EI----------SADI---RRLAIRE-E--V------------------------------------G------------------------NW---------DL--VSR---L-AD----G----------R--LVVTN----------------------------------------------------------------------------SNQVTGVETV-EIVHEALIKNWRRLQ-KWML--EDRDFRYWQEHLRVFIRQWEK--S-------------------------DK-DEG
OIP71499.1      PYQGLFHFG--PE--NAEYFFGRTVFIEELFQAT------------E------T--------K----N--F------------------------------------------------------------------------------IPLLGASGSGKSSVVLAGL---VP---K-----L--------------------------------------------------------------------------------------------------------------------------------------VNIGH------------W-----KF--THF----RP---G--------KDPFNALA----------------QA--L----VPLYAPNL---------------------------------------------------------------------------------------------------------------------------------------------------------------------------------------NQTELIAQTC-----QL-----------------------------TGH--------FQNNTIL------LSDV----------------------FSQIQH----------------------------------------------------------------------------------------------------------------------------NHPQD-----RILLIADQFEELYTL---C---------------H---D-----EQ------------------T---R------------------RQFLDSLLNAF------------------------ESPNHKPP-------------------------Y---------STVLVTTMRTDFLG--N-------V---L-SY-PPLAD-----V---------------L----RTG-------DIKI-RS--MNTEE----LTEVIEKP-AQKLGV-DFEG------GLVERILDD--V----------D------K------------------------------------------E----------------------------------P----------------GN------LPLLEFALTE---LW------K-------K--R-------T----------R-----------K----Q-----LTHK-AYEE---I-------G-----------------EVSGALTRYADEK-Y--S--------K---L-----S-------EQE-----------------Q----QQVRRIFV-QLV-RP----G---E---G------TLDT---RRVATRA-E--L----------------------------------NET------------------------NW---------SL--VKE---L-AD----A----------R--LVVTN-----------------------------------------------------------------RAIISQDNSQQQINIQEQETV-EVVHEALIRNWGQLR-EWMS--TDREFRTWQEKLRGEMRQWQE--M-------------------------RK-DRG
AKG23226.1      PYRGLFHFG--PD--DAEFFFGREVFVEELFAAT------------Q------T--------R----N--F------------------------------------------------------------------------------IPVLGASGSGKSSVVLAGL---VP---K-----L--------------------------------------------------------------------------------------------------------------------------------------QKEGN------------W-----LF--THF----RP---G--------SDPFYALA----------------ES--L----VPLYTSG----------------------------------------------------------------------------------------------------------------------------------------------------------------------------------------DPTVQIAQAR-----AL-----------------------------AKY--------FYENKVT------LPDI----------------------FSHIQR----------------------------------------------------------------------------------------------------------------------------QHPNH-----RVLLIADQLEELYTL---C---------------T---D-----QK------------------I---R------------------HSFLDTLLACF-----------------------QSDPKNPDN-----------------------------------NTVLVGTMRADFLG--N-------L---L-SY-RPLAD-----V---------------L--Q-N-A-------DIKL-GP--MNREE----LSQVIEKP-VSKLSV-TFQD------GLVERILDD--V----------E------D------------------------------------------E----------------------------------P----------------GN------LPLLEFALTQ---LW------K-------R--R-------T----------G-----------K----Q-----LTHA-AYEE---I-------G-----------------EVKGALARHADEN-Y--S--------K---L-----S-------ATE-----------------Q----EQVRRIFI-QLV-RP----G--EG----------TEDT---RRLATKA-E--L----------------------------------GEP------------------------RW---------EL--VKQ---L-AD----N----------R--LVVTS-----------------------------------------------------------------------------QNSANQETV-EVVHEALIRNWGELR-QWMD--ADRCFRAWQDRLRSTMYQWEQ--T-------------------------QR-DEG
AFZ56185.1      PYRGLFHFG--PD--DAEFFFGREIFIKELFAAT------------Q------S--------R----N--F------------------------------------------------------------------------------IPVLGASGSGKSSVVLAGL---VP---K-----L------------------QK--AGH------------------------------------------------------------------------------------------------------------------------------W-----KF--THF----RP---G--------SDPFHALA----------------LA--L---------------------------------------------------------------------------------------------------------------------------------------------------------------------------------VPLYTQN-----------LDATDKIIQARKLSQSL------------------------------SD---------------------REIH----------------------LGDVFA------------------------------------------------------------------------------------------------------------------------QIHQNHPTD-----QVLLIADQFEEIYTL---C---------------A---D-----HK------------------I---R------------------HSFLDSLLVSF---------------------------ESSPS-------------------------QSQY------DHVLVATMRADFLG--N-------A---L-GY-PPFGD-----V---------------L--K-T-D-------IKLI-SS--MNHNE----LSQVIEKP-ADKLGV-TFEV------GLVERILDD--V----------E------D------------------------------------------E----------------------------------P----------------GN------LPLLEFALTE---LW------E-------Q--R-------K----------G-----------K----Q-----LTHT-AYQH---I-------G-----------------KVQGALARHADQN-Y--G--------K---L-----S-------AAQ-----------------K----EQVRRIFI-QLV-QP----G--EV----------TQDT---RRLATKA-E--L----------------------------------GEA------------------------SW---------KL--VKR---L-AD----E----------R--LVVTS-----------------------------------------------------------------------------QNAANQETV-EVVHEALIRNWAELR-GWMN--ADRSFRAWQERLRFAMLQWQK--M-------------------------QR-DEG
BAG03566.1      PYRGLFHFG--PG--DAEYFFGRKSFIKTLFQAT------------Q------T--------R----N--F------------------------------------------------------------------------------IPLLGASGSGKSSVVFAGL---VP---K-----L--------------------------------------------------------------------------------------------------------------------------------------QQEGH------------W-----QF--THF----RP---G--------SDPFHALA----------------LA--L----VPLYTTNL---------------------------------------------------------------------------------------------------------------------------------------------------------------------------------------NETDCLAQAR-----QL-----------------------------ANY--------LRDGDIP------LADV----------------------FAQIQH----------------------------------------------------------------------------------------------------------------------------NYPSE-----RVLLIADQFEELYTL---C---------------P---D-----ET------------------I---R------------------RNFLDKLTTFP---------------------------FERVG-----------------------------------MVLVLT-MRADFLG--N-------A---L-SY-RPFAD-----V---------------L--Q-N-T-------DLKL-GP--MNREE----LTEVIEKP-AQKLGV-TFEA------GLVERILDD--V----------E------S------------------------------------------E----------------------------------P----------------GN------LPLLEFALTE---LW------Q-------R--R-------Q----------G-----------Q----Q-----LTHL-AYTE---I-------G-----------------QVQGALARHANEE-Y--D--------K---L-----S-------EAQ-----------------R----EQMRRIFI-QLV-RP----G---E---G------TEDT---RRLATKA-E--L----------------------------------GAV------------------------NW---------AL--VKQ---L-AD----A----------R--LVVTS----------------------------------------------------------------------------RSEEAQVETV-EVVHEALIRNWGELR-GWMD--TDRVFRAWQERLRGAMGQWQK--T-------------------------QG-DEG
ACC79697.1      PYRGLFHFG--PN--DADVFCGREIFIEELYSAT------------K------T--------N----N--F------------------------------------------------------------------------------IPVLGASGSGKSSVVLAGL---VP---K-----L------------------QT--AGH------------------------------------------------------------------------------------------------------------------------------W-----QF--THF----RP---G--------SDPFHALA----------------LA--L---------------------------------------------------------------------------------------------------------------------------------------------------------------------------------VPLYTPN-----------LDQTDQIAQARKMAGYL------------------------------QD---------------------GSVI----------------------LLDVFA------------------------------------------------------------------------------------------------------------------------KIQQNHPNH-----RVLLIADQFEEIYTL---C---------------N---N-----QE------------------I---R------------------RKFLDCLLASL------------------------VTPTSLTS-------------------------S---------ATVLVTTMRADFLG--N-------A---L-SY-RPFAD-----V---------------L--Q-N-A-------DVKL-GP--MNREE----LTEVIGKP-AQKFGV-TFAD------GLVERILDD--V----------E------N------------------------------------------Q----------------------------------P----------------GN------LPLLEFALTE---LW------N-------K--R-------T----------G-----------K----Q-----LTHK-IYEE---I-------G-----------------QVEGALARHADEK-Y--G--------N---L-----T-------DDE-----------------K----EKVRRIFI-QLV-RP----G---E---G------AEDT---RRIAMKA-Q--L----------------------------------GEQ------------------------SW---------SL--VKK---L-AD----A----------R--LVVTS-----------------------------------------------------------------------------RNLSSQETV-EVVHEALIRNWGELR-QWMN--TNRVFRAWQERLRAAKGQWEA--T-------------------------NK-DSG
ACC79946.1      PYRGLFHFG--PN--DADIFFGREIFIEELYSAT------------K------T--------R----N--F------------------------------------------------------------------------------IPVLGASGSGKSSVVLAGL---VP---K-----L--------------------------------------------------------------------------------------------------------------------------------------QTAGN------------W-----QF--THF----RP---G--------ADPFHALA----------------VA--L----VPLYTPNL---------------------------------------------------------------------------------------------------------------------------------------------------------------------------------------DATDQIAQAR-----KL-----------------------------AGY--------LQDGSML------ISDV----------------------FAKIRQ----------------------------------------------------------------------------------------------------------------------------NHPNQ-----RVLLIADQFEEIYTL---C---------------H---H-----QE------------------T---R------------------HKFLDCLLASL------------------------ETSSSLSA-------------------------S---------ATVWVTTMRADFLG--N-------A---L-SY-RPFAD-----I---------------L--Q-N-A-------DVKL-GP--MNREE----LTQVIEKP-AEKLGV-TFAS------GLVERILED--V----------E------N------------------------------------------Q----------------------------------P----------------GN------LPLLEFALTE---LW------N-------K--R-------T----------G-----------K----Q-----LTHK-IYEE---I-------G-----------------QVEGALARHADEK-Y--G--------N---L-----T-------EEE-----------------K----EKVRRIFI-QLV-RP----G---E---G------TEDT---RRVAMKA-E--L----------------------------------GEQ------------------------SW---------DL--VKQ---L-AD----A----------R--LVVTS-----------------------------------------------------------------------------RNATSQETV-EVVHEALIRNWGELR-EWMN--KDRVFRAWQERLRSAKGQWEA--T-------------------------QR-DEG
ARV63383.1      PYQGLAAFA--EV--DAAFFFGRETFVNGLVEAV------------N------K--------Q----P--L------------------------------------------------------------------------------VAVIGPSGSGKSSVVYAGL---IP---Q-----L------------------RM--KGN------------------------------------------------------------------------------------------------------------------------------W-----LI--ESF----RP---G--------NQPFYQLA----------------SA--L---------------------------------------------------------------------------------------------------------------------------------------------------------------------------------VRQLEPE-----------AGETAQLREAVGLAADM------------------------------QQGRIT-----------------LPTV----------------------ISRLLE----------------------------------------------------------------------------------------------------------------------------RHSNK-----RLLLFADQFEELYTL---C---------------Q---D-----KQ------------------E---I------------------ERFADFLLAAI-----------------------------HQN-------------------------N---------LTLVFT-LRADFYG--F-------V---L-AY-RPFRD-----A---------------L--QQF-T-------PQLL-SS--MNREE----LQRAIEQP-AQKLEV-QLEA------QLTQRILDD--V----------G------N------------------------------------------E----------------------------------P----------------GN------LPLLEFALTR---LW------S-------L--Q-------Q----------R-----------R----L-----LTHQ-AYDE---I-------G-----------------GVKKALANHAEQV-Y--Q--------Q---L-----N-------TTQ-----------------Q----KLAQRIFV-QLV-RP----G---E---G------TEDT---RRIATRA-E--V----------------------------------GDE------------------------NW---------GL--VSD---L-AG--YTA----------R--LVVTG----------------------------------------------------------------------------RDEKSGEDTV-EVVHEALIREWLTLR-EWMN--ANRQFRVWQERLKVAMLEWKN--S-------------------------NH-DSG
ADN18666.1      PYQGLFAFQ--EE--DAQLFFGRETFTEQLVAAV------------Q------D--------K----P--L------------------------------------------------------------------------------VGVIGASGSGKSSVVFAGL---IP---R-----L------------------RE--AGN------------------------------------------------------------------------------------------------------------------------------W-----QI--IDI----RT---G--------DRPFHNLA----------------TA-LV----------------------------------------------------------------------------------------------------------------------------------------------------------------------------------PLLDPN-----------IGRTERLLRIKQLAAEM------------------------------RK---------------------EQGL----------------------LRELIA------------------------------------------------------------------------------------------------------------------------EILSETPDT-----RLLLTIDQFEELYTL---C---------------R---D-----AE------------------E---R------------------QCFLDRLLDTV----------------------------KEAP-------------------------R---------FTLVLT-LRADFYG--Q-------V---L-SS-RPFAD-----A---------------L--Q-N-A-------DIKL-GP--MTRQE----LEDAIVKP-AELFDV-QMEP------GLTRRILDE--V----------E------E------------------------------------------E----------------------------------P----------------GS------LPLLEFALTQ---LW------E-------K--R-------S----------E-----------G----L-----LTHA-AYSE---I-------G-----------------GIKVALARYADEV-F--E--------Q---L-----T-------PEE-----------------Q----QQAQSIFI-QLV-RP----G--EG----------TEDT---RRVATRA-D--I----------------------------------GES------------------------NW---------GL--VKR---L-AD----A----------R--LVVTG------------------------------------------------------------RQEKTVVDQNQATAEVVTKIEAEETV-EVVHEALIREWECLR-NWMN--ANRDFRVWQDRLKEERRQWEN--T-------------------------GR-DEG
BAG05289.1      PYRGLFAFR--EE--DARFFFGREQVTQALLAAV------------K------Q--------K----P--L------------------------------------------------------------------------------VAVIGASGSGKSSVVFAGL---VP---R-----L------------------RQELGSSG---------------------------------------------------------------------------------------------------------MKERGSPS------------V-----QI--VSF----RP---G--------NNPFEALA----------------TG--LAQCPAIAQFVSL-----------------------------------------------------------------------------------------------------------------------------------------------------------------HQSQQGCGDAL-----------PEGQSDSFANAVELERL-----------------------------LRQ---------------------DDQGLSH-------------------LIEWVK---------------------------------------------------------------------------------------------------------------------------QQNSGI-----CLILIADQFEELYTL---C---------------P---E------A------------------E---R------------------QTFLDTVLNAV----------------------------KFAP-------------------------G---------FTLILT-LRADFCG--Y-------A---L-AY-RPLSD-----A---------------L--Q-G-A-------IQVL-GP--MNREE----LPAAIAKP-AAQMQV-KLED------GLIQKLIHA--M----------N------E------------------------------------------Q----------------------------------P----------------GR------LPLLEFALTQ---LW-S----N-------Q--R------------------D-----------G----W-----LTNQ-AYDQ---I-------G-----------------GVEAALANHAEFV-Y--A--------Q---L-----N-------EED-----------------R----QRAQRVFI-QLV-QP----G---A---G------TDDS---RRTATRE-D--V----------------------------------QPE------------------------NW---------DL--VVR---L-AS----S----------R--LVVTN----------------------------------------------------------------------------RNDSTGEETV-EIVHEALIGGWKRLR-NWMQ--LDREFRLWQEQLRANRYQWER--S-------------------------HQ-DEG
AFY55093.1      PYRGLFAFR--EE--DADLFFGREQFSYDLLKAV------------K------S--------K----T--F------------------------------------------------------------------------------VAVVGASGTGKSSVVFAGL---IP---R-----L------------------RQDDSTD------------------------------------------------------------------------------------------------------------------------------W-----LT--ISF----RP---G--------NKPFEALA----------------IA--L------------------------------------------------------------------------------------------------------------------------------------------------------------------------------------LPLCLSIDFLQHNTTTPEHDRHLLQQELTARL------------------------------EY---------------------ESQA----------------------LQKIVE------------------------------------------------------------------------------------------------------------------------EFAKQNPNN-----RLLLIADQFEELYTL---C---------------P---E------S------------------E---I------------------QLFLDVLLAAV----------------------------SLAP-------------------------A---------FTLVIT-FRADFYG--H-------A---L-SY-RPFSD-----A---------------L--Q-G-A-------VLNL-AP--MNQAE----LHSAIEKP-ATKMKV-KLEY------GLPNRLIDD--V----------W------G------------------------------------------E----------------------------------L----------------GN------LPLLEFALTQ---LW------Q-------R--H-------H----------N-----------G----Q-----LIHE-AYTE---I-------G-----------------CVEGALAEYGEQI-Y--A--------R---L-----S-------QED-----------------R----ERARRIFI-QLV-HL----S--EG----------TQAT---RRLATRS-E--V------------------------------------N------------------------NW---------DL--VTH---L-AS----A----------R--LLVTN----------------------------------------------------------------------------RNDSTSQETV-EIVHEALIRSWGRLE-HWIQ--IDSEFRRWQEQLRAAIYQWEK--S-------------------------GE-DKG
BAT53880.1      PYRGLFAFR--EE--DADLFFGRENFTVNLVKAV------------K------R--------K----R--L------------------------------------------------------------------------------VAVVGASGSGKSSLVFAGL---IP---Q-----L------------------RQ--DLNV-----------------------------------------------------------------------------------------------------------------------------------HI--ISF----RP---G--------KNPFAALA----------------TA--L--------------------------------------------------------------------------------------------------------------------------------------------------------------------------------VNLQQLCSYVSLENILGLPEDTTTTRLLELDLAIAL------------------------------EQ---------------------NPEL----------------------LHTILE------------------------------------------------------------------------------------------------------------------------KFVQHQFGA-----RIILIADQFEELYTL---C---------------P---E------S------------------Q---R------------------HLFLDLLLSAY----------------------------NFTP-------------------------A---------FTIVLT-LRADFYS--Y-------A---L-SY-RPFSD-----A---------------L--Q-G-A-------VYNL-GP--MNQEE----LRQVIEQP-AQQMQV-GLET------GLTNKLISE--I----------D------K------------------------------------------Q----------------------------------P----------------GH------LPLLEFALTQ---LW------S-------K--Q-------Q----------N-----------R----L-----LTHQ-GYEE---I-------G-----------------GVEAALANHAESV-F--A--------Q---L-----S-------KAD-----------------R----KRAQQTFI-QLV-RL----G--DE----------TEAT---RRLATRE-E--I----------------------------------KPE------------------------NW---------DL--VTH---L-AS----S----------R--LVVTN----------------------------------------------------------------------------CNESTDEETV-EIVHEALIRNWQRLE-HWLI--VDGDFLRWREQLRLAIRQWEN--T-------------------------GH-DQG
ARV61004.1      PYRGLFAFQ--EE--DAHLFFGREQFTQDLVAAS------------K------R--------K----P--L------------------------------------------------------------------------------VAVVGPSGSGKSSVVFAGL---VS---H-----L------------------RQD-SNVE-----------------------------------------------------------------------------------------------------------------------------W-----QI--VSF----RS---G--------NNPIEALV----------------RA--F------------------------------------------------------------------------------------------------------------------------------------------------------------------------------ASTIGEALSV-----------PSLQTENLNKDINQKDI---------------------------NQKLNARRLIELELEIALRK------DNKA----------------------LYKIIE------------------------------------------------------------------------------------------------------------------------SFVQQNPKT-----RLVLIADQFEELYTL---C---------------P---E------E------------------E---R------------------QGILDLLLNAV----------------------------KLAP-------------------------A---------FTLVLT-LRADFYG--H-------A---L-SY-RPFSD-----A---------------L--Q-G-A-------VLNL-GP--MSHEE----LRAAIEQP-ATQMQV-RLEN------ELTNKLINA--C----------N------D------------------------------------------Q----------------------------------S----------------GR------LPLLEFALTQ---LW------S-------K--Q-------T----------N-----------G----W-----LTHG-GYDE---I-------G-----------------GVEEALAIHAEAV-Y--A--------Q---L-----Y-------EAD-----------------R----TRAQRVFM-QLV-RL----G--EG----------IEAT---RRLAIRD-E--V----------------------------------SSE------------------------NW---------DL--VTR---L-AD----A----------R--LVVTN----------------------------------------------------------------------------RNESSGEETV-EIVHEALIRSWGRLE-QWIQ--VDGEFRHAQEQLRSLIRQWES--S-------------------------GK-DEG
AFZ01707.1      PYRGLMAFR--EE--DADNFFGREAFIEQLVIDV------------N------R--------K----P--L------------------------------------------------------------------------------VAVIGASGSGKSSVVFAGL---IP---Q-----L------------------RR------------------------------------------------------------------------------------------------------------------DDNRQ------------W-----RI--ISF----RP---G--------KNPFESLA----------------VA-LM-------------------------------------------------------------------------------------------------------------------------------------------------------------------------------------GSC-----------EIGENRRCQELELEVEL------------------------------KQ---------------------DISA----------------------LARMIA--------------------------------------------------------------------------------------------------------------------------DISGDGS-----RVLLVVDQFEEIYTL---C---------------S---K-----VE------------------E---R------------------QIFIDGLLNVC--------------------------TGELEK-------------------------QEGKQPFPLTVTVVMT-LRADFLG--K-------A---M-SY-QPLGK-----A---------------L--Q-DFP-------PSLL-VP--MSRAE----LERAIIQP-AARFSV-ELEE------GLVNKLIDD--V----------G------A------------------------------------------G----------------------------------E----------------GS------LPLQQFALTQ---LW-G----K-------Q--R-------P----------G-----------L----------LTHQ-AYTE---I-------G-----------------GVTQAVANHAEAV-Y--A--------G---L-----S-------EEQ-----------------Q----KRAQRVFI-QLV-QP----G--EG----------TEDT---RRLATRD-E--V-----------------------------------GD------------------------YW---------DL--VTL---L-AN----E----------R--LLVTN-----------------------------------------------------------------------------RNQLVEDTV-EVVHEALIRNWGRLR-GWMD--DNREFRVWQERLKVALQQWVD--S-------------------------NK-DDG
AFZ01710.1      PYQGLSAFK--EE--NAEYFFGRDKATASLVSAV------------N------S--------N----P--F------------------------------------------------------------------------------VAVVGASGSGKSSLVFAGL---IP---Q-----L------------------RQDNN--------------------------------------------------------------------------------------------------------------------------------W-----LI--LSF----RP---G--------KNPFAALA----------------VA--L-----------------------------------------------------------------------------------------------------------------------------------------------------------------------------------VSALN-----------LPDNERRLAELELDVNL------------------------------QR---------------------DSTT----------------------LEQFIT-------------------------------------------------------------------------------------------------------------NLTHQYGDRDAIYRVSTLSP-----RILIIIDQFEEIYTL---C---------------T---N-----AE------------------E---R------------------KVFLDGLLQAV---------------------------NNAPF-----------------------------------FNLLLT-LRADFLS--R-------A---LDDY-EPFGR-----A---------------L--Q-QYQ-------LEPV-VR--MNREE----LETAITLP-ARQLGF-EFEE------GLYNTIIDD--I----------E------D------------------------------------------G----------------------------------D----------------GR------LPLLEFTLTQ---LW------K-------Q--Q-------Y----------A-----------G----K-----LTHQ-AYDK---I-------G-----------------GVEQALANYADMV-Y--A--------D---L-----S-------AEE-----------------R----ETAQRVFI-QLV-QP----G--EG----------TEDT---RRLATSE-E--V----------------------------------GGE------------------------NW---------DL--VTR---L-AD----K----------R--LVVTN----------------------------------------------------------------------------RDELSHEETV-EVVHEALIRHWGRLR-GWMQ--ENRKFRIWQQGLMVALQQWVE--S-------------------------GK-DEG
AFY31916.1      PYQGLSAFK--EE--NAEYFFGRNKATASLVTAV------------N------S--------K----P--L------------------------------------------------------------------------------VAVVGASGSGKSSLVFAGL---IP---Q-----L------------------RG------------------------------------------------------------------------------------------------------------------DTVNN------------W-----LI--LSF----RP---G--------KNPFAALA----------------VA-LV------------------------------------------------------------------------------------------------------------------------------------------------------------------------------------SALN-----------LPDNERRLAELELDVNL-------------------QRDSATLQNFIKNLTPLPPFPTREGGNM------LPSP----------------------LFETLR----------------------------------------------------------------------------------------------------------------------ERRGGVGGEVT-----RILLIADQFEEIYTL---C---------------T---D-----AE------------------E---R------------------KIFLDGLLQAV----------------------------NNAP-------------------------F---------FTLLLT-LRADFLS--R-------A---LDDY-EPFGR-----S---------------L--Q-QYQ-------LEPV-VR--MNRKE----LEAAIALP-AKQLGF-EFEE------GLCNTIIDD--I----------E------D------------------------------------------G----------------------------------D----------------GR------LPLLEFTLTQ---LW-K----Q-------Q--Y-------A----------G-----------R----------LTHQ-AYKK---I-------G-----------------GVEQALANYADMV-Y--A--------D---L-----S-------EGE-----------------R----ETAQRVFI-QLV-QP----G--EG----------TEDT---RRLATSE-E--V----------------------------------GGD------------------------NW---------DL--VTR---L-AD----K----------R--LVVTN----------------------------------------------------------------------------WDELRNEETV-EVVHEALIRHWGRLR-GWMQ--ENRKFRIWQQGLMVALQQWVE--S-------------------------GK-DEG
AGP37441.1      PYPGMVPFT--EA--FEAVFHGRARELQALLERL------------E------Q--------T----R--L------------------------------------------------------------------------------LTLIGPSGAGKSSLVFAGL---AA---R-----L------------------RREAT--------------------------------------------------------------------------------------------------------------------------------W-----DL--RIM----RP---G--------AAPGAELT----------------AR--L-------------------------------------------------------------------------------------------------------------------------------------------------------------------------------------------------------------------------------------------------------------------------EAPA----------------------VAGKRR----------------------------------------------------------------------------------------------------------------------------------------LLIIDQLEEVFTL---C---------------T---A------E------------------A---R------------------ASFFDALARVA------------------------------AD-----------------------------------VRLLLV-LRADFYS--D-------L---M-RS-PLWPV-----P---------------F--E-D---------RIEL-AP--LEGDA----LERAIEQP-AIHVSA-YVEP------GLVNQLLAD--A----------R------D------------------------------------------Q----------------------------------A----------------GA------LPFLQETMVR---LW------E-------R--M-------R----------G-----------K----V-----LTLD-DYLA---L-------GVQGQS------------GLAVAVADRASAA-L--E--------L---L-----D-------PQA-----------------R----RIARRTFL-RLV-QF----G--QG----------RPDT---RRQLAIE-A--L------------------------RA----SGDPDGL------------------------VE---------ST--VHY---L-AS----S----------R--LLTVD------------------------------------------------------------------------------SSPGAQIV-DIAHEILLSAWPTLQ-AWIA--EKRAMELTRRRLEARAAEWER--L-------------------------GR--RG
CAN93369.1      PYPGMTPFR---E--RGQFFYGREREIAEILAAI------------E------E--------S----V--D------------------------------------------------------------------------------VFIIGPSGSGKSSLISAGL---LP---------L------------------IEDAGLGV---------------------------------------------------------------------------------------------------------------------------------------RAL----RP---G--------ASPLRALE----------------QA--L-------------------------------------------------------------------------------------------------------------------------------------------------------------------------------------------------------EGPARS------------------------------------------------------------SPGR-------------------------RAA--------------------------------------------------------------------------------------------------------------------------------------REILVVDQLEELFSQ---G-------------------D-----RT------------------A---Q------------------RQFVSRVAAAR------------------------------ER-------------------------G---------VSLVAA-MRADFYP--D-------LMNTA-LW-PLEGP-----T--------------------R-R-------RLEI-LP--LRGDA----LRDAIVKP-AARVEV-HVES------ALVERLIAE--A----------E------G------------------------------------------E----------------------------------P----------------GA------LPLLQEVLVL---LW------E-------R--M-------R----------E-----------R----V-----LTLD-SYQP---P-------GAQTSH------------GLNEALARRATHT-Y--A--------E---L-----A-------PEQ-----------------Q----VIARRILV-QLV-QF----G--RG----------RADA---KRQSSRL-T--L----------------------------ATREQNQAL------------------------FE---------RT--LDY---L-IG----S----------R--LLTAD------------------------------------------------------------------------------GDSKDATV-ELSHEALITAWPAFQ-EWLR--TWRDREETLRRLEGKVDDWRR--L-------------------------GR-GEG
AGP37442.1      PYPGMAPFR--EG---DRFFYGREREIAEILAAI------------E------E--------S----I--D------------------------------------------------------------------------------VFIIGPSGSGKSSLIAAGL---LP---E-----L----------------------EREG-----------------------------------------------------------------------------------------------------------------------------L-----RV--RSM----RP---G--------AAPLQALA----------------RA-----------------------------------------------------------------------------------------------------------------------------------------------------------------------------------------------------------------------------------------------------QA---------------------APTD--------------------------GR--------------------------------------------------------------------------------------------------------------------------------------REILLVDQLEELFSQ---S-------------------D-----RD------------------T---Q------------------HAFMDRLLAAR------------------------------EG-------------------------G---------ISLVAA-IRADFYD--E-------LMGSA-LW-PIDGP-----G--------------------R-R-------RLDV-LP--LRGDA----LRDAIVRP-AAAVDV-HVEE------ALVERLLAD--A----------E------R------------------------------------------A----------------------------------P----------------GA------LPLLQEALVL---LW------E-------R--M-------S----------G-----------R----T-----LALA-SYRP---P-------GAPRPG------------GLDEALVRRATQS-L--D--------E---L-----S-------PEQ-----------------Q----TIARRVFL-QLV-HL----G--KD----------RLAA---RRQVPRV-A--L------------------------AA----RERDLAL------------------------FA---------ST--VDY---L-IG----S----------R--LLTSD------------------------------------------------------------------------------GDSADATI-DISHEALITAWPLFQ-EWLR--DWRDREEALRRLEGKVGEWIR--F-------------------------GR-GAG
ADN14543.1      PYRGLASFQ--VE--DADVFFGREEQVKRLWSRL------------Q---ALYN--------GNVSTR--L------------------------------------------------------------------------------LPILGASGSGKSSLARAGL---LP---E-----L----------------------ARLP-----------------------------------------------------------------------------------------------------------LPGHRS------------T-----DV--IIM----KP---S--------SKPLELLA---VE----------LSR--I---------------------------------------------------------------------------------------------------------------------------------------------------------------------------------ATGDPFG-----------DGAKIDEFKQVLEKRAK------------------------------QG---------------------TNDG----------------------LSSLVM--------------------------------------------------------------------------------------------------------------------------RLPQKNS-----PLVILIDQFEEVYSL---C---------------E---D-----VE------------------Q---R------------------TTFINTLLEAA---------------------------TIKDG-------------------------R---------VSVVIT-LRSDFLR--E-------T---Q-QH-PQLNQ-----I---------------I--GSD-Q-------SIIL-PV--MTSKE----LRLAIEKP-AEQAGR-PLEN------ETVKRLIEQ--A----------E------G------------------------------------------R----------------------------------E----------------GA------LPLLQSALTL---IW-E----E-----L-S--Q-------S----------N-----------G----K-----SSLD-ILRD---I-------G-----------------GVGGALAKEAENL-Y-NN--------N---L-----S-------AQE-----------------K----EITKRIFL-GLV-QP-------------------KEGTLYSRRRAKVS-N--L----------------------------IPRKNEQEQ------------------------GR---------KI--LRM---F-SK--TTA----------R--LITLS----------------------------------------------------------------------SVKKVHSQGEEIEEIA-EVTHEALFEHWAELK-KWLN--GQQDVIRQKIRIDNAAEEWNN--N-------------------------DR-KRS
KPQ39270.1      PYQGLLAFQ--ER--DYERFFGRDRQIEALWTKL------------R---DLSQ--------QDQQLR--F------------------------------------------------------------------------------LPVYGPSGCGKSSLVRAGL---IP---E-----L------------------VRRPLPIC-----------------------------------------------------------------------------------------------------------------------------H-----SVQVATL----IP---G--------HRPLEALA----------------MV--L------------------------------------------------------------------------------------------------------------------------------------------------------------------------------AKVATHDPTP-----------VAKSEEFLAVLEKPCAV-----------------------------------------------------KPGM----------------------LGNQPE---------------------------------------------------------------------------------------------------------------------FCGLRKIAALLPEIHTSPLIVFVDQFEEIYSL---C---------------D---S-----EG------------------E---R------------------EAFISNLVQAA---------------------------GDRNR-------------------------Q---------VTVVVT-FRSDFLR--E-------L---Q-QH-PPLYH-----L---------------F---SE-Q-------GVLV-RP--LLVEE----LREAIAKP-AELAGH-PLDE------AVITLLLQQ--M----------Q------G------------------------------------------Q----------------------------------D----------------HA------LPLLQFALTK---IW------E-------G--L-------E----------A-----------G----------VSEVETLTR---I-------G-----------------GVGGALAGEAQRL-Y--E--------D---L-----P-------HGD-----------------R----ALARRMFL-GLV-QL----G--EG----------SEDT---RRRVLTS-E--L----------------------------VASSEEGDR------------------------LE---------VI--INQ---FAAP----GV---------R--FLSVS-----------------------------------------------------------------------------LNQQHQETL-EVAHEALIRHWGQLQ-EWIK--ESREALHKKRKIEQLAQDWQE--S-------------------------GQ-SKG
AFZ21769.1      PYRGLLAFR--EI--DGDRFFGRETQIEQLWEKF------------C---HLHE--------HQSTVR--V------------------------------------------------------------------------------LPIYGPSGSGKSSLARAGL---IP---A-----L----------------------GKKP----------------------------------------------------------------------------------------------------------LPGRDHA------------------RL--AVL----VP---G--------THPLEALA-------------TVLAR-IV--------------------------------------------------------------------------------------------------------------------------------------------------------------------------------------KN-----------DSTPVEKAQEFERVLAT------------------------------KS---------------------DAGN----------------YEGLRRIADVLP----------------------------------------------------------------------------------------------------------------------------DIEFS-----PLIILVDQFEEVYTY---A---------------F---S------L-------EKTEREAFIA-E---R------------------DAFIENLLCAA----------------A------E-----PTK-------------------------R---------VSVILT-LRSDFLG--D-------T---Q-QH-PRLNK-----L---------------F--STQ---------GFLV-PI--MQPEE----LEIAIAKP-AEQAGN-KLDK------AIVKLLVEQ--T----------Q------G------------------------------------------R----------------------------------E----------------GA------LPLLQFALTR---IW------E-------GL---------Q----------N-----------G----V-----DPAT-TLHN---I-------G-----------------GVGGALAGEAQHL-Y--Q--------S---L-----S-------ADD-----------------Q----AIARCIFL-ALV-QL----N--ED----------SGDT---RRRAAVS-E--L----------------------------IASDGDEIR------------------------VR---------SI--INL---F-AE----P----------RVRFLVRF--------------------------------------------------------------------------SDKQYGEMIEMI-EVAHEALIRNWKQLR-DWLK--ECREALRKKRKIEDAAEEWKH--H-------------------------KK-SKD
ARV62731.1      PYKGLLAFL--EV--DGDRYFGREKQIEKLWNLF------------R---TLHENTTQPEAPL----R--L------------------------------------------------------------------------------LPILGPSGSGKSSLARAGL---IPELAR------------------------RPLPGKSQ----------------------------------------------------------------------------------------------------------------A------------------RV--AVL----VP---G--------THPVEALA----------------TV--L---------------------------------------------------------------------------------------------------------------------------------------------------------------------------------------------------ARVATNDQTPVAKTREF-----------------------------AEELKQTSSNTTDTIIYD------GLRR----------------------IANVLP----------------------------------------------------------------------------------------------------------------------------EIAVS-----PLVVLVDQFEEVYSL---C---------------D---D-----AT------------------E---R------------------QIFIENLIHAA---------------------------GDRSG-------------------------C---------VSVIIT-LRSDFLG--E-------T---Q-RH-PALNQ-----A---------------I--A-K-L-------GVIV-PA--MSTEE----LRQAITKP-ASNAGH-PLEE------AVVNLLLKD--T----------E------G------------------------------------------R----------------------------------E----------------GA------LPLLQFALTR---IW------D-------GLKK------------------G----------------V-----EPVK-TLEQ---I-------G-----------------GVGGALADEAQRI-Y--Q--------S---L-----N-------EQE-----------------K----KIAQRVFL-GLV-QL----G--EG----------TSDT---RRRTNIN-S--L----------------------------VSYKDEPEY------------------------VK---------KV--IDR---F-AH--PGV----------R--LVTLS------------------------------------------------------------------------------SIDGTETA-EVTHEALFANWGQMR-QWLD--SSRSDIRFQRRLDEAARVWNE--N-------------------------NR-PEG
ARV62732.1      PYKGLLAFD--EE--DADRYFGREAQISRLWNVF------------R---DLHS--------DVSQIR--L------------------------------------------------------------------------------LPILGPSGSGKSSLARAGL---IPELAR------------------------QPLPGKKQ----------------------------------------------------------------------------------------------------------------A------------------QV--AIL----VP---G--------AHPLDALA----------------GV--L-------------------------------------------------------------------------------------------------------------------------------------------------------------------------------------ARV-----------ATQDLTPMAK------------------------------------TREFVDELQRTNKTGAYD------GLRR----------------------IADMLP----------------------------------------------------------------------------------------------------------------------------QIAES-----SLVVLVDQFEEVYSL---C---------------K---N-----AD------------------E---R------------------KAFIENLVDAA---------------------------ADPSA-------------------------R---------VSVIVT-LRSDFLG--E-------T---Q-RH-PVLNQ-----L---------------V--A-Q-L-------GLII-PA--MTADE----LRRAIAKP-AELAGH-PLDQ------ATVNLLVEE--A----------E------G------------------------------------------R----------------------------------E----------------GA------LPLLQFALSR---IW------E-------G-LT------------------Q-----------G----------IEPAVTLKQ---I-------G-----------------GVGGALAGEAQRI-Y--D--------N---L-----S-------PEE-----------------K----EIARRVFL-GLV-QL----G---E---G------AKDT---RRRAAFA-G--L------------------------VS-------HKDN------------------P---ERVK---------QV--IGK---F-AA--RDV----------R--LITLS-----------------------------------------------------------------------------SIPEAGETA-EVTHEALFEHWRQLD-QWLD--SSRSDIRFGRRLEEAAKAWDE--H-------------------------GR-KEG
OUC14681.1      PYQGLLAFT--PA--TKQFFFGRDRVVDDLVLKL------------K------D--------A----N--F------------------------------------------------------------------------------VPVIGASGSGKSSVVRAGL---VP---R-----L----------------------EELG-----------------------------------------------------------------------------------------------------------------------------W-----RV-LEPI----VP---G--------TDPNAVLQ---GT----------IAA--L------------------------------------------------------------------------------------------------------------------------------------------------------------------------------------------------------------------------------------------------------------------D------DPAK------------------------------------------------------------------------------------------------------------------------------------------------------------------NTLLVVDQFEEVFTL---C---------------R---D-----RS------------------E---Q------------------SKFIQALMNLK-------------------------------------------------------------------IRVVVT-MRADFVE--A-------C---L-AD-AGLTQ-----A---------------I--E-Q-D-------AVYL-GP--LVGEN----LEAAIEKP-AMTQGM-TIQP------KLLAQILQD--V----------K------A------------------------------------------E----------------------------------E----------------NC------LPLLEFALSE---LW------E----------R--SLAPNN----------G-----------G----TEPNYELTLA-DYRK---L-------G-----------------GVAGALNAHAEGI-Y--K--------Q---L-----A-------TQK-----------------R---EHWVQRVML-KLV-RT----G--ER----------TKDT---RQRQRKV-D--I-------------------------LAMAKDDGEREA------------------------IE---------SV--ITA---L-VD----G----------R--LLVSD------------------------------------------------------------------------------RVDGQDVI-DLSHEALMISWQRFV-GWRE--NGRQVRRIVDSVEDLLRAWND--S-------------------------GK-KRR
OCY13030.1      PYQGLLAFT--KK--ERDFFFGRKRVVEDIKSKL-------------------D-------------RLNF------------------------------------------------------------------------------VPLIGASGSGKSSVVLAGL---MP---W-----L----------------------EELG-----------------------------------------------------------------------------------------------------------------------------W-----QI-LEPI----KP---G--------FKPLTKLE-------------SLLLS-YF-----------------------------------------------------------------------------------------------------------------------------------------------------------------------------------------------------PDCEKLLD-----EC------------------------------IN---------------------NPAS--------------------EGLKPLLE---------------------------------------------------------------------------------------------------------------------------LFPREH-----KFLLVVDQFEELFTF---A--------------LA---E-------------------------Q---R------------------DRFIELITQVA---------------------------TIPDS-------------------------P---------LAVVAT-MRADFIE--P-------C---L-RY-DSLRK-----L---------------I--Q-N-N-------AEYL-PD--LRGLD----LLEAITEP-AKLQGY-EVTN------DLLNKILED--I----------K------Q------------------------------------------E----------------------------------P----------------GF------LPLLEFALTQ---LW------Q-------K--R------------------------------DEAKYQ-----VTLD-AYQA---I-------G-----------------GIVGALNCHADKV-Y-----------Q---YRDYEEEKPVKERTEDE-----------------K----TLIKRIFL-NLL-QI----G--DG----------EKDT---RLRQSKA-F--I------------------------LSLAGDNQEGQKV------------------------LK---------EL--IEGKQGL-VK----G----------R--LLVTG----------------------------------------------------------------------------KTEREEEAWV-DLVHEALIEKWDKLN-LWRT--ETRKGRELAKQVDKDAKDWQK--N-------------------------NK-SQY
ADN14508.1      PYQGLEAFT--KE--SKPFFFGRKRLVEKIKQTL------------E------E--------K----S--F------------------------------------------------------------------------------VPLIGASGSGKSSVVLAGL---IP---W-----L------------------EE--EKLE------------------------------------------------------------------------------------------------------------NGGKR------------W-----EV-LTPI----KP---G--------FEPLVELR----------------RT--L-------------------------------------------------------------------------------------------------------------------------------------------------------------------------------------KPV-----------FSGSEKELKD-----LI-----------------------------------------------------ENSS----------------------LPPLLR-----------------------------------------------------------------------------------------------------------------------------GVGG-----IKLLVVDQFEEIFTV---C---------------E---N------EL-----------------E---R------------------KRFIELITGVK---------------------------ELNNP-------------------------R---------LVVVTT-MRADFLD--R-------C---L-EY-DSLYK-----L---------------I--Q-E-Q-------AVYM-PP--LRGIE----LREIITQP-AKRQGY-NIEE------NLLEKLLDD--V----------G------K------------------------------------------E----------------------------------S----------------GF------LPLLEFALTQ---LW------E-------K--R-------D----------R-----------Q----Q-PL--LTLK-QYESLEQTNIAPLIKGGRGGSESLDEPQEKQNSGLKQTLDLYAEKV-Y-----------H---YRDFSQENPTQPRNPQE-----------------K----EWIRLIFL-RLV-RT----G--EQ----------EKDT---RQRQTKA-T--I------------------------LNIAGSNLEQREA------------------------LT---------EL--IEGERGL-IK----A----------R--LLVTG----------------------------------------------------------------------------KELSDPQPWI-DLVHEALIEGWRRFA-GWRQ--QDRDLRRLCDRLREQFREWQK----------------------------NL-IDD
ACK71962.1      PYQGLRYFT--KD--KANFFFGRDKVVYQLRQKL------------E------T--------S----S--F------------------------------------------------------------------------------IPLIGVSGSGKSSVVRAGL---IP---L-----L------------------EK--EMLI------------------------------------------------------------------------------------------------------------NGASR------------W-----NI-LESI----KP---G--------FSPLSSLA-------------IVFQA-FF--------------------------------------------------------------------------------------------------------------------------------------------------------------------------------------PR-----------TRQGNTNIKQ-----LI------------------------------YH---------------------DFNG----------------------LESLKN---------------------------------------------------------------------------------------------------------------------------FCCEEE-----KYLLLIDQFEEIFTL---C---------------S---D-----EE------------------E---R------------------QRFIDLITQVV---------------------------EIPNC-------------------------P---------LVIITT-MRADFIE--P-------C---L-SY-PNLHQ-----L---------------I--Q-T-S-------AIYM-PP--LTGKD----LRAVIIEP-AKLQGH-NLED------ELILEIVQD--L----------G------R------------------------------------------E----------------------------------P----------------GL------LPLLEFALTK---LW------D-------E--R------------------------------DIEKHS-----LTLE-QYQK---I-------K-----------------GVKGALNHHAEKV-Y--C------------YKDFEKENPTQKRDNQQ-----------------K----NWIKRIFL-RLI-RT----G--TG----------NKDT---RQRVLKA-E--L------------------------LMLDGEDREKQEA------------------------LR---------EL--LEDEGGL-VC----G----------R--LIVSG----------------------------------------------------------------------------QDRENSEPWI-DLAHEALIEGWDTLV-KWRE--ESRDLRRLIDEVRDAHQKWIS--K-------------------------GK-NDK
AFY48304.1      PYRGLEAFE--KQ--HAKFFFGRQKVVNYIQQKL------------A------Q--------A----N--F------------------------------------------------------------------------------VPIIGASGSGKSSVVRAGL---IP---V-----L----------------------EKNG-----------------------------------------------------------------------------------------------------------------------------W---------RIL----EPILPG--------VEPLAELK----------------RA-FT-------------------------------------------------------------------------------------------------------------------------------------------------------------------------------------QLF-----------ERTKIREISA-----LI-----------------------------------------------------DTEG----------------------LSSVIS---------------------------------------------------------------------------------------------------------------------------QLTGSE-----RCLLVVDQFEEIFTL--GA---------------K---E------E------------------E---K------------------QRFIELLTQVD------------------------------EG-------------------------R---------LAIVTT-MRADFLE--Y-------C---L-SY-ESLTQ-----L---------------I--Q-E-Q-------AVYM-PP--LLGAE----LEEAIASP-AMLQGY-QLER------GLLGAIQQE--V---------LG------Q------------------------------------------E----------------------------------K----------------GC------LPLLQFALTE---LW------E-------Q--R-------D----------R-----------T----T-HQ--LTVA-KFNA---L-------G-----------------GVIGALNRHAEQM-Y--A--------G---F-----S-------EQQ-----------------Q----AWVKRIFL-KLV-RT----G--AA----------DKDT---RQRQPKQ-E--L----------------------LSLA----GENSGNQ----------------------EATS---------DI--LEQ---L-IQ----S----------R--LLVCD-----------------------------------------------------------------------------TENTGEIWV-DLAHEALMEGWEQFA-EWRK--ENRPLRRLINLVEDAFQEWVK--N-------------------------PQ-EEN
BAC88666.1      PYKGLRPFQ--EA--DSAFFCGRDALVGKLVAAV------------R------S--------Q----P--F------------------------------------------------------------------------------VAVIGASGSGKSSLVQAGL---VA---Q-----L------------------RQ--GKQV------------------------------------------------------------------------------------------------------------LGSEG------------W-----WI--KTL----LP---G--------SYPFAALA----------------RL-LF---------------------------------------------------------------------------------------------------------------------------------------------------------------------------------------------------EGRTAEEDEM-----AL-----------------------------------------------------GVED----------------------FVRRLR----------------------------------------------------------------------------------------------------------------------------ERPEP-----IVLLVVDQFEELFTL---A---------------A---A------E------------------E---R------------------DRFVELLEGAL---------------------------RYAPD-------------------------R---------FKLVIT-LRADSIT--P-------C---L-EY-PILAA-----A---------------L--Q-R-S-------SVLV-PPR-LSRED----YRAVILEP-ASKVGL-QVEA------ELVEILLDE--L----------N------H------------------------------------------S----------------------------------A----------------GE------LPLLEFVLEQ---LW------K-------Q--R-------S----------G-----------P----L-----LTRR-AYEG--DI-------G-----------------GLRGALERKADEV-Y--E--------S---L----KE-------LDA-----------------R----ECARWLML-NLV-QL----G---E---G------TEDS---RRHLPRN-R--L------------------------IS----RRYSSKL------------------------VE---------RV--LNA---F-LK----A----------K--LLVVD------------------------------------------------------------------------AAEEEESGSSTATV-EVAHEVLIRSWGRLR-EWLA--DNRSRLRTQRQIEQAADHWQS--K-------------------------NR-ETD
AGY59419.1      PYMGLRAFG--EE--DAPYFFGREGLSHSLTNRL------------A------T--------G----H--F------------------------------------------------------------------------------LAISGASGSGKSSLLHAGV---LP---R-----L------------------RS--GNQI------------------------------------------------------------------------------------------------------------PGSEH------------W-----WI--ASF----RP---G--------EKPMVALA----------------HA--L-----------------------------------------------------------------------------------------------------------------------------------------------------------------------------------GQGSR-----------SAEDCKPQEVIEGLLHL-----------------------------------------------------GAKG----------------------LLHWLT----------------------------------------------------------------------------------------------------------------------------TRPEP-----VVLLVIDQFEELFTL---A---------------G---P------A------------------Q---T------------------QALLQVLLEAL---------------------------PLAEG-------------------------R---------LKIAVT-LRLEYMD--R-------C---L-RT-PLLGP-----L---------------F--G-T-G-------NFLL-RPQ-LERQD----YREIICKP-AQQVGL-QVDP------ALVEALLQE--L----------G------N------------------------------------------D----------------------------------S----------------GA------LPLLEFALEL---IW------Q-------V--R-------S----------E-----------G----R-----LSLQ-AYEQ--EV-------G-----------------RLEGAVEKRAQKA-Y--Q--------S---L-----S-------AEQ-----------------K----ACARWIFL-SLT-QL----G---E---G------TEDT---RRLMRKA-D--L------------------------LV----PRYSAEL------------------------VD---------RT--LGA---L-ED----A----------K--LVIVD-------------------------------------------------------RGSNSLAFQSRAALPGDLDAELETFKQEVTV-EVVHEILIQHWSTLR-TWLD--ENRDRLRTRRQIEQATSVWLQ--N-------------------------HR-QAG
OUC14859.1      PYLGLRAFS--ER--ETQYFYGRESLVEQLLNEL------------V------K--------Q----P--V------------------------------------------------------------------------------LAIVGASGSGKSSVMQAGL---IP---Q-----L------------------RR--GQHI------------------------------------------------------------------------------------------------------------PNSDR------------W-----QI--VQM----RP---G--------DRPITALS----------------RS--L--------------------------------------------------------------------------------------------------------------------------------------------------------------------------------AHGNRNAA-----------NQNATHQYAPEQIEGVL------------------------------YQ---------------------GVEG----------------------WVYWLR----------------------------------------------------------------------------------------------------------------------------SQTEP-----LTVLAIDQFEELFTL---T---------------D---E------L------------------E---R------------------QRFIELITGAV---------------------------EYASD-------------------------R---------FKLVFT-IRADFIA--A-------C---L-EL-PELAA-----L---------------V--Q-K---------HSVL-VPACLSEED----YRRVITQP-AEQVGL-RVDL------ELIEVLLQE--L----------D------R------------------------------------------T----------------------------------T----------------GD------LPLLQFVLEE---LW------H-------Y--R-------S----------E-----------G----Q-----LTLQ-SYQQ--QI-------G-----------------GLRGVLETKAQAV-Y--D--------A---L-----S-------PDE-----------------Q----ACARWIFL-NLT-QV----G--EN----------TEDT---RRRISRS-T--L------------------------AV----TKYAPDL------------------------VE---------RT--LKA---L-TA----A----------Q--LITID--------------------------------------SALDSSTTLLPETPEADAVPQLSTAVESESPILSSPEPRSETWPETTI-EVTHEILIRHWSTLR-WWLD--ENRSRLKSQRQIEQSAQQWQQ--H-------------------------DY-KPE
BAS61315.1      PYRGLQAFS--ED--DAEFFYGREALTQQLLQAV------------Q------Q--------D----A--C------------------------------------------------------------------------------LAVVGASGSGKSSVVQAGL---IA---Q-----L------------------RQ--GKRI------------------------------------------------------------------------------------------------------------PGSEQ------------W-----WI--GRM----RP---G--------DQPFESLV----------------KC--L---------------------------------------------------------------------------------------------------------------------------------------------------------------------------------------A-----------QPGEQDQIEG-----LM------------------------------YQ---------------------GTEG----------------------CVQWLR----------------------------------------------------------------------------------------------------------------------------TRTEP-----MVLLVIDQFEEIFTL---A---------------S---D------Y------------------D---R------------------RDFLNIILEAL---------------------------EYTSD-------------------------R---------FKLVLT-LRADFVA--A-------A---L-EI-PQLAG-----I---------------L--Q-R-S-------SILV-PPC-LSDED----YRQVIVRP-AEQVGL-KVEA------SLVEVLLQE--L----------D------R------------------------------------------T----------------------------------P----------------GD------LPLLEFVLEQ---LW------Q-------K--R-------K----------T-----------G----E-----LTLK-TYQS--EI-------G-----------------GLQGALENKAQAT-Y--D--------Q---L-----R-------LDE-----------------Q----DCARWIFL-SLT-QL----G--EG----------TEDT---RRRVLKA-D--L----------------------------DVAKYPPNL------------------------ID---------RT--LHA---L-SD----A----------K--LIVIN----------------------------------------------------------------TEELPTSRGELTTTEIPPVVTI-EVAHEILIRHWSTLR-WWLT--ENRKRLQVQRPIEQSAIDWHK--N-------------------------NR-PSD
BAS54967.1      PYRGLQAFS--ED--DAEFFYGREALTQQLLQAV------------Q------Q--------D----A--C------------------------------------------------------------------------------LAVVGASGSGKSSVVQAGL---IA---Q-----L------------------RQ--GKRI------------------------------------------------------------------------------------------------------------PGSEQ------------W-----WI--GRM----RP---G--------DQPFESLV----------------KC--L---------------------------------------------------------------------------------------------------------------------------------------------------------------------------------------A-----------QPGEQDQIEG-----LM------------------------------YQ---------------------GTEG----------------------CVQWLR----------------------------------------------------------------------------------------------------------------------------TRTEP-----MVLLVIDQFEEIFTL---A---------------S---D------Y------------------D---R------------------RDFLNIILEAL---------------------------EYTSD-------------------------R---------FKLVLT-LRADFVA--A-------A---L-EI-PQLAG-----I---------------L--Q-R-S-------SILV-PPC-LSDED----YRQVIVRP-AEQVGL-KVEA------SLVEVLLQE--L----------D------R------------------------------------------T----------------------------------P----------------GD------LPLLEFVLEQ---LW------Q-------K--R-------K----------T-----------G----E-----LTLK-TYQS--EI-------G-----------------GLQGALENKAQAT-Y--D--------Q---L-----R-------LDE-----------------Q----DCARWIFL-SLT-QL----G--EG----------TEDT---RRRVLKA-D--L----------------------------DVAKYPPNL------------------------ID---------RT--LHA---L-SD----A----------K--LIVIN----------------------------------------------------------------TEELPTSRGELTTTEIPPVVTI-EVAHEILIRHWSTLR-WWLT--ENRKRLQVQRPIEQSAIDWHK--N-------------------------NR-PSD
BAU11153.1      PYRGLQAFT--EN--DAEFFYGRETLTQQLLQAI------------Q------R--------Q----S--C------------------------------------------------------------------------------FAVIGASGSGKSSIVQAGL---IA---Q-----L------------------RQ--GNRI------------------------------------------------------------------------------------------------------------PGSAQ------------W-----WI--GRM----CP---G--------EHPFEALV----------------QC--L----------------------------------------------------------------------------------------------------------------------------------------------------------------------------------------------------SEQPEEIEG-----LL------------------------------YQ---------------------GTEG----------------------LVQWLR----------------------------------------------------------------------------------------------------------------------------TRTEP-----MILLVIDQFEELFTL---C---------------P---E------Y------------------V---R------------------QDFLNVILEAL---------------------------EYTSD-------------------------R---------FKLVLT-IRADFVA--A-------G---L-EI-PQLAT-----I---------------L--Q-R-S-------SILV-PPC-LNDEE----YRQVIVRP-AEQVGL-TVEP------ELVEALLQE--L----------D------R------------------------------------------T----------------------------------P----------------SD------LPILEFVLEQ---LW------Q-------Q--R-----------------------------------T-----LTLE-AYRS--EI-------G-----------------GLQGALEHKAQSI-Y--E--------E---L-----D-------PEE-----------------Q----QCARWIFL-SIA-QL----G--EG----------TEGT---RRRVLKS-D--L----------------------------STAKYSQQL------------------------ID---------RT--LQS---L-SA----A----------K--LIVIN--------------------------------------------------------------------------------TESQAI-ELSHEILIRHWSTLR-WWLD--EDRKRISVQRPIEQSAIEWKK--S-------------------------NR-SPD
BAC89571.1      PYMGLRAFA--EE--DAPYYFGRAVLARDLLSRL------------E------R--------Q----V--F------------------------------------------------------------------------------VAVVGASGSGKSSLVQAGL---LA---Q-----L------------------RT--GRHI------------------------------------------------------------------------------------------------------------PGSQH------------W-----WS--GSF----RP---G--------AQPIAALS----------------RR--L-----------------------------------------------------------------------------------------------------------------------------------------------------------------------------------AEGHG-----------SGERLDAGQQIEGLLHL-----------------------------------------------------GAQG----------------------LLQWLA----------------------------------------------------------------------------------------------------------------------------ARQEP-----VVLLVIDQFEELFTL---A---------------S---P------Q------------------E---R------------------RDFLAVLLGAL---------------------------AGAAG-------------------------R---------LKLVVT-LRADFIG--P-------C---L-EE-SELAP-----L---------------L--Q-Q-G-------SFLV-PPV-LVSAD----YRQIICKP-AQQVNL-QVEP------ELVEALLEE--L----------S------G------------------------------------------S----------------------------------A----------------GG------LPLLEFALEQ---LW------Q-------V--R-------S----------E-----------G----R-----LTLQ-AYRQ--EV-------G-----------------GLQGALEARAERV-Y--A--------D---L-----T-------TEE-----------------R----ECAQWIFL-SLT-QL----G---E---G------TEDT---RRRVHKS-E--L------------------------VV----ERYSQDL------------------------VE---------RT--LQA---L-TA----A----------K--LVVVD--------------------------------------------------------LEEGQPAGTRSTFGTDIATAAAQLRREVTV-EVAHEVLIRHWSTLR-WWLE--ENRARLRVLRQIEQAAFLWNQ--K-------------------------QR-QKD
KPQ33209.1      PYRGLRAFD--EA--DAAFFFGRSQLVQQLLQAI------------N------Q--------Q----S--F------------------------------------------------------------------------------LAVVGASGSGKSSVVQAGL---MA---Q-----L------------------KQ--GKQI------------------------------------------------------------------------------------------------------------PGSDR------------W-----WV--QSF----RP---G--------VHPIQVLA----------------QR--L--------VDVS---------------------------------------------------------------------------------------------------------------------------------------------------------------------------S-----------EDKTADKIQK-----QL-------------------------------Q--------IEGLLHL------GPEG----------------------FVRWLR----------------------------------------------------------------------------------------------------------------------------TRPEP-----MVVLVVDQFEELFTL---S---------------S---E------V------------------E---R------------------QAFLALIMGAI---------------------------AHASD-------------------------R---------FKLVLT-LRTDFMA--T-------A---L-EL-PELAP-----Q---------------L--Q-Q-S-------NILV-PPV-LSEAA----YREIILRP-AEKVGL-AVEP------ELVTVLLQD--L----------N------Q------------------------------------------G----------------------------------V----------------GD------LPLLEFVLEQ---IW------E-------K--R-------E----------P-----------G----Q-----LALQ-VYQE--QV-------G-----------------GLKGALERKAQTV-Y--N--------A---L-----S-------WEE-----------------Q----DCARWIFL-NLT-QL----G--EG----------TEDT---RRRVAKT-D--L----------------------------VVKKYPAAR------------------------VE---------RT--LQA---L-VA----A----------K--LVVIG-------------------------GGESDLHEGAMIGERINDGGRSRGRTEEETAAGETVKGETAAAQSSSITHSSSDSSSPVTV-EVAHEILIRHWSTLR-WWLE--ENRVRLRKQRQVEQAAIAWKQ--N-------------------------NE-QSD
AFY56485.1      PYMGLNAFS--PE--DARYFCGRENLTQQLIYQV------------K------N--------N----P--F------------------------------------------------------------------------------VAVVGASGSGKSSLVQAGL---IP---T-----L------------------RK--GKQI------------------------------------------------------------------------------------------------------------PNSEK------------W-----LI--KIL----RP---G--------NNPLETVA----------------AT--F---------------------------------------------------------------------------------------------------------------------------------------------------------------------------------------------------------SFFH-----PL-----------------------------------------------------SPEN----------------------FVYRLR----------------------------------------------------------------------------------------------------------------------------KIPQT-----ITVLVIDQFEELFTL---A---------------S---V------K------------------E---R------------------VKFLEILLSAV---------------------------QYASD-------------------------R---------FKLIIT-LRADFVA--S-------C---L-EV-TSLTK-----L---------------L--Q-D-S-------SLLV-PPQ-LNQDN----YRQVIVKP-AEQVGL-KVEP------ELTEILLRD--L----------D------N------------------------------------------S----------------------------------V----------------GD------LPLLEFVLEQ---LW------Q-------H--R-------H----------Q-----------G----E-----LTLK-AYEE--KL-------G-----------------GIKGALERSSQAV-Y--D--------N---L-----S-------PSA-----------------Q----ECAKWIFL-SLT-QL----G---E---G------REDT---RRRIFKS-D--L------------------------IV----KKFHAEL------------------------VE---------KT--LAA---F-VA----V----------K--LIVVG--------------------------------------------------------------------NEDGEKTELCAKSNSITV-EVAHEILIRYWNTLR-GWLE--ENRSRLRLQRQVSQAAQLWKQ--N-------------------------GE-NND
AFZ37507.1      PYMGLKAFT--EE--NAQYFYGRDALIQKLLLQV------------N------H--------S----S--T------------------------------------------------------------------------------IAVVGASGSGKSSVVQAGL---IS---Q-----L------------------RQ--GKQV------------------------------------------------------------------------------------------------------------PGSEQ------------W-----WI--SCL----RP---G--------QKPIQTLA----------------RT--L---------------------------------------------------------------------------------------------------------------------------------------------------------------------------------------V-----------DGGTEKEKAQ-----QQ------------------------------LQ--------IEGLLYQ------GVEG----------------------FVQWLR----------------------------------------------------------------------------------------------------------------------------SRSEP-----VVILVIDQFEEIFTL---A---------------G---V------T------------------D---R------------------NNFLELILGAI---------------------------KFAGD-------------------------R---------FKLILT-VRADFVA--T-------C---L-EI-SELAQ-----I---------------L--Q-Q-S-------SVLV-PPY-LTEDD----YRSSIIKP-AEQVGL-KIES------GLVELLLQD--L----------D------R------------------------------------------S----------------------------------A----------------GD------LPLLQFVLQQ---LW------E-------N--R-------Q----------A-----------G----K-----LTLS-AYQQ---L-------G-----------------GMKGALEKRAQEV-Y--E--------N---L-----D-------PEA-----------------Q----ACARWIFL-NLT-QL----G---E---G------TEDT---RRRISKS-D--L------------------------VV----AKYPAPL------------------------VA---------RT--LQA---L-MA----A----------K--LIVVN---------------------------------------------------LDQGIHSGSGQSRSGDTPANDDELLLEAMKQEATI-EVVHEILIRHWSTLR-WWLE--ENRARLRAQRQIEQAALLWTQ--K-------------------------GK-SPD
AGY58671.1      PYMGLRAFG--EQ--NAPYFFGREALTRQLLQHI------------A------Q--------A----P--F------------------------------------------------------------------------------LAVVGASGSGKSSVVQAGL---IA---Q-----L------------------RQ--GRHL------------------------------------------------------------------------------------------------------------PGSQD------------W-----WI--QSF----KP---G--------AQPLSALS----------------QR--L-------------------------------------------------------------------------------------------------------------------------------------------------------------------------------------ADS-----------GTPRERALDQERIEGLL------------------------------HL---------------------GTEG----------------------FVQWLR----------------------------------------------------------------------------------------------------------------------------TRPEP-----MVVLVIDQFEEIFTL---A---------------S---P------T------------------D---R------------------QLFLDLLLGAL---------------------------FCAAD-------------------------R---------FKLVVT-LRTDFIA--P-------C---L-EI-PALAA-----Y---------------L----N-S-------SHEL-VPSCLNEQE----YRQVILGP-AQKVNL-GVEP------ELVEVLLQE--L----------T------Q------------------------------------------S----------------------------------P----------------GE------LPLLEFVLEQ---LW------E-------K--R------TD----------G-----------G----------LTLQ-SYQQ--QI-------G-----------------GLRGALENKAQAV-Y--S--------A---L-----S-------PES-----------------Q----ACARWIFL-SLT-QL----G--EG----------TEDT---RRRIPRS-E--L----------------------------SVERYPAPL------------------------VE---------ET--LQA---L-TA----A----------K--LVVVG----------------------------------------------------------AEASESAGRSRGIAEADSFDAFKQEITV-EVAHEILIRYWSTLR-WWLD--ENRTRLRAQRQIEQAAQLWRQ--R-------------------------AF-QPD
BAC90185.1      PYMGLRAFG--EE--DAPYFYGRETLTQELLQHL------------A------G--------E----S--F------------------------------------------------------------------------------LAVVGASGSGKSSVVHAGL---VA---Q-----L------------------RL--GRQL------------------------------------------------------------------------------------------------------------PGSQS------------W-----WV--QGF----RP---G--------AHPLEALS----------------WR--L-------------------------------------------------------------------------------------------------------------------------------------------------------------------------------------ADA-----------TDQHERHRRQQQIEGLL------------------------------HL---------------------GADG----------------------LVQWLR----------------------------------------------------------------------------------------------------------------------------TRPEP-----MVVLVVDQFEELFTL---A---------------S---A------T------------------D---R------------------QIFLDVLLGAL---------------------------ACAAD-------------------------R---------FKLVIT-VRADFIA--P-------C---L-EV-AALAP-----L---------------V--Q-A-A-------SALV-PPC-LSEEE----YRSLIVKP-AHKVGL-GVEP------ELVEVLLQE--L----------N------Q------------------------------------------S----------------------------------P----------------GE------LPLLEFVLEQ---LW------E-------K--R-------Q----------N-----------S----Q-----LTLS-AYQQ--EI-------G-----------------GLKGALETKAQAI-Y--G--------A---L-----G-------PEG-----------------Q----ACARWIFL-SLT-QL----G--EG----------TEDT---RRRILRS-E--L----------------------------VVARYPEQL------------------------VS---------QT--LQA---L-TA----A----------K--LVVVG-------------------------------------------------------LSESTPAGRSRGSAPAAEPEPLDAFKQQVTV-EVAHEVLIRYWSTLR-WWLE--ENRARLRLQRQIEQAAALWKQ--R-------------------------DQ-QPD
ABW28487.1      PYMGLRAFG--PD--DAPFFFGREALTQQLIEAV------------R------D--------Q----S--F------------------------------------------------------------------------------LAVVGASGSGKSSVVQAGL---MA---Q-----L------------------QQ--GQHI------------------------------------------------------------------------------------------------------------PDSDQ------------W-----WV--RSL----RP---G--------AKPLQALV----------------ER--L------------------------------------------------------------------------------------------------------------------------------------------------------------------------------------------------IESGTAKEQQYQRLQLEGML------------------------------YQ---------------------GTEG----------------------FVYWLR----------------------------------------------------------------------------------------------------------------------------SHPQS-----TIVLVIDQFEELFTL---A---------------A---P------E------------------D---R------------------QQFLDLMFGAI---------------------------DHAGD-------------------------R---------FKLIIT-LRSDFIA--P-------C---L-EY-PALAQ-----R---------------L--P-E-S-------NILV-PPA-LTTDS----YRQVILNP-AEQVGL-AVEP------ELVEVLLEE--L----------S------N------------------------------------------L----------------------------------A----------------GD------LPLLEFVLEQ---LW------E-------Q--R-------Q----------P-----------G----V-----LTLA-IYQQ--QI-------G-----------------GLKGALERKAQAV-Y--D--------S---L-----D-------AEA-----------------Q----VCAQWIFL-ALT-QL----G---D---G------TEDT---RRRIKKS-D--L------------------------IV----PKYPAEL------------------------VE---------RT--LKA---L-TD----A----------K--LVIVS--------------------------------------------------LEEDLAPAEISGSKGDEVPEPSEPDWLERIKQDVTV-EVIHEILIRHWSTLR-WWLE--ENRVRLQTQRQIEQAAEDWQQ--S-------------------------QQ-SPD
AKG20688.1      PYMGLSAFS--EA--DSQYFYGRETLTQQIIHHL------------T------H--------H----S--L------------------------------------------------------------------------------TAVIGASGSGKSSLIQAGV---IP---Q-----L------------------RH--GKQI------------------------------------------------------------------------------------------------------------PHSQE------------W-----FI--ATM----RP---G--------ATPLVELA----------------KV--L----------------------------------------------------------------------------------------------------------------------------------------------------------------------------------------------------PASSSLLEG-----FI------------------------------YQ---------------------GVES----------------------FVYWLR----------------------------------------------------------------------------------------------------------------------------SLSYP-----VVLLFIDQFEELFTL---C---------------P---A------P------------------E---R------------------EKFIQLLLGIR---------------------------EYAGD-------------------------R---------CKIIIT-LRADFIA--S-------C---L-EF-ADLAT-----V---------------L--Q-T-T-------NILV-SPT-LTLDD----YRRVIINP-SQQVGL-RVEP------ELVEVLLRE--L----------N------S------------------------------------------S----------------------------------P----------------GD------LPLLEFVLEQ---LW------Q-------N--R-------V----------E-----------G----E-----LTLQ-VYQE--KL-------G-----------------GLQGTLELSCQQV-Y--G--------N---L-----E-------REI-----------------Q----DCAKWIFL-SLT-QL----G---E---G------TEDT---RRRVYKS-E--L------------------------IV----TKYPQQL------------------------VE---------QT--LNI---L-TA----A----------K--LIVMN------------------------------------------------------------VETTTIGSEKGEETANSTIIPSNITV-EVAHEILIRHWSTLR-WWLE--ENRSRLRSQRQIAQAAQLWYQ--H-------------------------QE-QPD
AFY99749.1      PYLGLRAFT--ED--DFQYFYGRSALIQQLISHV------------A------S--------Q----S--F------------------------------------------------------------------------------LAVVGASGSGKSSAVQAGM---IS---R-----L------------------RF--GQEL------------------------------------------------------------------------------------------------------------AGSEK------------W-----LI--CCL----RP---G--------NNPLDILA----------------RK--L------------------------------------------------------------------------------------------------------------------------------------------------------------------------------------GGEK-----------EAPDLDRMEG-----LL------------------------------YQ---------------------GVEG----------------------LVYWLR----------------------------------------------------------------------------------------------------------------------------SRPEP-----MVMLVIDQFEELFTL---T---------------S---D------E------------------D---R------------------EQFLKLVFGAL---------------------------EYAGD-------------------------K---------FKLVIT-LRADFMT--P-------C---L-EI-PAMAK-----L---------------L--Q-E-S-------SVLV-PAK-LSDDD----YRSVIVKP-AEQVGL-RVES------GLVEVLLQE--L----------N------H------------------------------------------S----------------------------------A----------------GD------LPLLEFVLEE---LW------S-------H--R-------K----------A-----------G----E-----LTLL-SYQQ--HL-------G-----------------GIAGALERKAEAV-Y--G--------G---L-----D-------ESG-----------------K----ECARWIFL-SLT-QL----G---E---G------TEDT---RRRIFKS-E--L------------------------VV----KKFPQEL------------------------VD---------KT--LQV---L-TA----A----------K--LVVVN------------------------------------------VEEFEQVEAKHRGYSHKIGDLKLVSQEIEDKNPLSSPLHNSVTI-EVAHEILIRHWSTLR-WWLE--ENRSKVRSHRQIDQATRLWIQ--G-------------------------NE-AAE
AFZ32636.1      PYMGLKAFG--EA--DAPYFYGREALTQKLINEL------------S------Q--------R----A--F------------------------------------------------------------------------------LAVVGASGSGKSSVVQAGL---MA---Q-----L------------------RQ--GKQF------------------------------------------------------------------------------------------------------------PGSES------------W-----WL--GSI----RP---G--------TKPMLSLV----------------QR--L-----------------------------------------------------------------------------------------------------------------------------------------------------------------------------------VDAGT-----------EKEKAYQALQLEGLLHL-----------------------------------------------------GVEG----------------------FVRWLR----------------------------------------------------------------------------------------------------------------------------TRPEP-----MVVLVVDQFEELFTL---S---------------A---S------S------------------D---R------------------QQFLDILLGAV---------------------------NYAAD-------------------------R---------FKLVIT-LRADFIN--S-------C---L-ET-PSLAP-----V---------------L--Q-Q-A-------SVLV-PPC-LTCDD----YRQVIVQP-AQQVGL-HVEP------ELVEVLLQD--L----------P------H------------------------------------------S----------------------------------A----------------GD------LPLLEFVLEQ---LW------L-------H--R-------Q----------S-----------G----V-----LTLQ-SYQQ--QI-------G-----------------GLKGVLEKKAQAV-Y--D--------S---L-----E-------PEA-----------------Q----ACAQWIFL-TLT-QL----G---D---G------TEDT---RRRVNKS-E--M------------------------TV----AKYPAPL------------------------VE---------KT--LQA---L-TA----A----------K--LIVVN----------------------------------------------------------CDEHSIGQSRGASSPEVSLATLKQEVTI-EIAHEVLIRHWSTLR-WWLE--ENRTRLQVQRQIEQAASLWKQ--N-------------------------QQ-HSD
BAB73823.1      PYMGLNAFA--EA--DAAYFYGRETVTQQLIHHL------------R------D--------N----S--F------------------------------------------------------------------------------LAVIGASGSGKSSVVQAGL---IP---Q-----L------------------RQ--GKHI------------------------------------------------------------------------------------------------------------PNSEQ------------W-----GI--KTI----RP---G--------VNPLEALA----------------RK--L--------------------------------------------------------------------------------------------------------------------------------------------------------------------------------------GE-----------WGETHLLIEG-----ML------------------------------HQ---------------------GVEG----------------------FVYWLR----------------------------------------------------------------------------------------------------------------------------SLPQG-----VTVLVIDQFEELFTL---A---------------P---T------P------------------D---R------------------ELFLELLLGAV---------------------------QYAGD-------------------------R---------FKLIIT-LRADFIA--P-------C---L-EV-PALAE-----A---------------L--Q-V-A-------SVLV-PPK-LSLDD----YRRVILHP-AQQVGL-QVEA------ELVEVLLRE--L----------N------Q------------------------------------------S----------------------------------V----------------GD------LPLLEFVLEQ---LW------Q-------Q--R-------T----------A-----------G----K-----LTLQ-SYQE--QL-------G-----------------GIKGALERSCQGV-Y--E--------S---L-----P-------PQL-----------------Q----ECAKWIFL-SLT-QL----G--EG----------TEDT---RRRIYKS-D--L----------------------------IVKKYPAGL------------------------VE---------QT--LNV---L-TN----A----------K--LVVIN------------------------------------------------------------LEAEIEAQGKSFSPTPPNLSTPFVTV-EVAHEILIRHWSTLR-WWLE--ENRDRLRKQRQINHACQLWQQ--S-------------------------GK-QAD
ABA19665.1      PYMGLNAFA--EA--DAAYFYGRETVTQQLIHHL------------R------D--------N----S--F------------------------------------------------------------------------------LAVIGASGSGKSSVVQAGL---IP---Q-----L------------------RQ--GKHI------------------------------------------------------------------------------------------------------------PNSEQ------------W-----GI--KTI----RP---G--------VNPVEALA----------------RK--L--------GEWR------------------------------------------------------------------------------------------------------------------------------------------------------------------------------------------ETHLVIE-----GI-----------------------------LHQ---------------------GVES----------------------FVYWLR--------SLPHR-------------------------------------------------------------------------------------------------------------------------VTVLVIDQFEELFTL---A---------------P---S------P------------------D---R------------------ELFLELLLGAV---------------------------QYAGD-------------------------R---------FKLIIT-LRADFIA--P-------C---L-EV-PALAE-----A---------------L--Q-V-A-------SVLV-PPK-LSLDD----YRRVILNP-AQQVGL-QVEG------ELVEVLLRE--L----------N------Q------------------------------------------S----------------------------------V----------------GD------LPLLEFVLEQ---LW------Q-------Q--R-------T----------A-----------G----K-----LTLQ-SYQE--QL-------G-----------------GIKGALERSCQGV-Y--E--------S---L-----P-------PQL-----------------Q----ECAKWIFL-SLT-QL----G--EG----------TEDT---RRRIYKS-D--L----------------------------IVKKYPVGL------------------------VE---------QT--LNA---L-TT----A----------K--LVVIN---------------------------------------------------------LETDIEAQGKSSSPASPASPASPTPFVTV-EVAHEILIRHWSTLR-WWLE--ENRDRLRKQRQINHACQLWQQ--S-------------------------GK-QAD
AFY48166.1      PYRGLQAFC--EE--DAQYFYGREILTQQLIADL------------E------R--------K----S--F------------------------------------------------------------------------------IAVVGASGSGKSSLVQAGV---MA---Q-----L------------------RR--GKQL------------------------------------------------------------------------------------------------------------LGSQD------------W-----WI--RSF----RP---G--------ANPLEALS----------------RC--L-------------------------------------------------------------------------------------------------------------------------------------------------------------------------------------VDS-----------GTEREKAYQNAQLEGML------------------------------YQ---------------------GAAG----------------------LAHWVK----------------------------------------------------------------------------------------------------------------------------QRSEP-----MLVLVIDQFEELFTL---A---------------P---H------E------------------D---R------------------YRFLEIILGTL---------------------------ERSPE-------------------------K---------FKLIIT-LRADFIA--S-------C---L-EV-PKLAK-----L---------------L--Q-Q-S-------SVLL-PPC-LNQEE----YRRIILHP-AEQVGL-TLES------ELVEVLLQE--L----------D------Y------------------------------------------S----------------------------------P----------------GY------LPLLEFVLEQ---LW------E-------Y--R-------E----------Q-----------G----V-----ISLQ-AYQQ--YL-------G-----------------GIKGTLEKKAQAV-Y--E--------S---L-----E-------PEA-----------------Q----ECARWIFL-ALT-QL----G---E---G------TEDT---RRRVLKS-E--L------------------------MV----KKYPVAL------------------------VE---------RT--LQI---L-IA----A----------K--LVVVN--------------------------------------------------------VEDDIIEGQHRTASPSPTANSQLPTPSVTI-EVAHEILIRHWSTLR-WWLE--ENRSRLRSLRQIAQAATLWQQ--H-------------------------NR-QPD
BAT54971.1      PYRGLQAFK--EE--DTQYFYGRENLTQQLIADL------------A------D--------K----S--F------------------------------------------------------------------------------IALVGASGSGKSSVVQAGV---IA---Q-----L------------------RQ--GKQL------------------------------------------------------------------------------------------------------------PGSQD------------W-----WM--RSF----RP---G--------DNPLVSLS----------------HC--L-------------------------------------------------------------------------------------------------------------------------------------------------------------------------------------VDS-----------GTEREKAYQQMQLEGML------------------------------YQ---------------------GAQG----------------------FTHWLH----------------------------------------------------------------------------------------------------------------------------HRSEP-----MVVLVIDQFEELFTL---A---------------S---S------E------------------D---R------------------QKFLDTVSGAL---------------------------ELKPD-------------------------N---------FKLIIT-LRADFIA--S-------C---L-EV-PALAK-----L---------------L--Q-Q-S-------SILL-PPC-LTQEE----YRRIITHP-AEQVGL-TVEP------ELVEVLLQE--L----------H------N------------------------------------------S----------------------------------P----------------GD------LPLLEFVLEQ---LW------E-------Y--R-------S----------N-----------G----V-----ITLQ-AYQQ--YL-------G-----------------GIKGALERKAQGV-Y--D--------S---L-----D-------TEA-----------------Q----ECTRWIFL-SLT-QL----G---E---G------TEDT---RRRVLKS-E--L------------------------IV----KKYPVAL------------------------VE---------RT--LQA---L-TA----A----------K--LVVVN------------------------------------------------------------GDWELSGQGKTSPPTPPSPPTPHVTI-EVAHEVIIRHWSTLR-WWLE--ENRSRMRSHRQIEQAAALWKQ--N-------------------------DY-QPD
BAB77808.1      PYRGLQAFQ--EE--DVQYFYGRETLTQQLIADL------------A------N--------K----S--F------------------------------------------------------------------------------MAVVGASGSGKSSVVQAGL---IA---Q-----L------------------RR--GQQL------------------------------------------------------------------------------------------------------------PGSQE------------W-----WM--KSF----RP---G--------EYPLVSLS----------------HC--L-------------------------------------------------------------------------------------------------------------------------------------------------------------------------------------VDS-----------GTEKEKAYQQMQLEGML------------------------------YQ---------------------GAQG----------------------FVHWLH----------------------------------------------------------------------------------------------------------------------------HRREP-----MVVLVLDQFEELFTL---A---------------A---S------E------------------D---R------------------QRFLDTVLGAL---------------------------ELSPD-------------------------K---------FKLIVT-LRADFIA--P-------C---L-EI-PTLAK-----L---------------L--Q-Q-S-------SILL-PPC-LTQEE----YRRIIIHP-AEKVGL-TVDP------ELVEVLLQE--L----------H------N------------------------------------------S----------------------------------P----------------GD------LPLLEFVLEQ---LW------E-------Y--R-------D----------K-----------G----V-----ITLQ-AYQQ--YL-------G-----------------GIKGALEKKAQGV-Y--D--------T---L-----D-------SEA-----------------Q----ECTRWIFL-SLT-QL----G---E---G------TEDT---RRRVLKS-E--L------------------------IV----KKYPVAL------------------------VE---------RT--LQV---L-TV----A----------K--LVVVN-------------------------------------------------------GEWEEGRGKRQGAGGRGQGENILLTTPSVTI-EVAHEVIIRYWSTLR-WWLE--ENRSRLRSHRQIEQSAALWQQ--N-------------------------NQ-QPD
ABA22687.1      PYRGLQAFQ--EE--DIQYFYGRETLTQQLIADL------------E------T--------K----S--F------------------------------------------------------------------------------MAVVGASGSGKSSVVQAGL---IA---Q-----L------------------RR--GQQL------------------------------------------------------------------------------------------------------------PGSQQ------------W-----WM--KSL----RP---G--------ENPLVSLS----------------HC--L-------------------------------------------------------------------------------------------------------------------------------------------------------------------------------------VDS-----------GTAKEKAYQQMQIEGML------------------------------YQ---------------------GAQG----------------------FAHWLH----------------------------------------------------------------------------------------------------------------------------HRSEP-----MVVLVLDQFEELFTL---A---------------A---S------E------------------D---R------------------QRFIDTVLGAL---------------------------ELSPD-------------------------K---------FKLILT-LRADFIA--P-------C---L-EI-PTLAK-----L---------------L--Q-Q-S-------SVLL-PPC-LTQEE----YRRIIIHP-AEKVGL-TVDP------ELVEVLLQE--L----------H------N------------------------------------------S----------------------------------P----------------GD------LPLLEFVLEQ---LW------E-------Y--R-------D----------K-----------G----V-----ITLQ-AYQQ--YL-------G-----------------GIKGALERKAQGV-Y--D--------T---L-----D-------PEA-----------------Q----ECTRWIFL-SLT-QL----G--EG----------TEDT---RRRLLKS-E--L----------------------------IVKKYSVAL------------------------VE---------RT--LQV---L-TA----A----------K--LVVVN-------------------------------------------------------GDWEEAGGKRQGAGGRGQGENILLTTPSVTI-EVAHEVIIRHWSTLR-WWLE--ENRSRLRSHRQIEQSAALWQQ--N-------------------------NQ-QPD
AFZ15246.1      PYKGLRAFG--EE--DAQYFYGRENLTQQLINQV------------A------H--------K----S--F------------------------------------------------------------------------------LAVVGASGSGKSSVVQAGL---IA---K-----L------------------RQ--GKQF------------------------------------------------------------------------------------------------------------PGSDK------------W-----FI--RKV----TP---G--------IRPLEALS----------------RR--L-----------------------------------------------------------------------------------------------------------------------------------------------------------------------------------------------VEGGIDKEKASLQALQIEGML------------------------------YQ---------------------GVEG----------------------FVYWIR----------------------------------------------------------------------------------------------------------------------------SRPES-----MVVLVIDQFEELFTL---A---------------P---S------E------------------D---R------------------QRFLELILGAV---------------------------EYAAD-------------------------K---------FKLIIT-LRTDFIA--A-------C---L-EV-PKLAM-----R---------------L--Q-Q-S-------NVLV-PPK-LTADD----YRRVIVNP-AEQVGL-KVAN------DLVEVLLQE--L----------N------H------------------------------------------S----------------------------------A----------------GD------LPLLEFVLEQ---LW------E-------Y--R-------S----------Q-----------G----E-----LTLQ-AYQE--QV-------G-----------------GIKGALEQKAQAV-Y--E--------S---L-----D-------AQA-----------------K----ECARWIFL-SLT-QL----G---E---G------TEDT---RRRVFKS-D--L------------------------VV----KKYQAAL------------------------VD---------RT--LQA---L-IA----A----------K--LVVVSLEDESRTPPPTHPRPRGGEQEDLSS------------------------MKSPSPGFPQGGNELLEEVREESVELSLEVMKQQVTV-EVAHEILIRHWSTLR-WWLE--ENRARLRSQRQIAQAALQWKH--S-------------------------GK-QSD
AFY36022.1      PYRGLRAFQ--EE--DAQYFYGREPLTQHLISQL------------A------H--------K----S--F------------------------------------------------------------------------------LAVVGASGSGKSSVVQAGL---IA---Q-----L------------------RA--GKQL------------------------------------------------------------------------------------------------------------PGSDS------------W-----LI--KSL----RP---G--------ARPLEALA----------------RR--L------------------------------------------------------------------------------------------------------------------------------------------------------------------------------VGGRGHASEG-----------AGGETSPSPHLVLEGML------------------------------YQ---------------------GVEG----------------------FVYWLR----------------------------------------------------------------------------------------------------------------------------SRPEP-----MVVLVVDQFEELFTL---A---------------P---N------E------------------D---R------------------QRFLELVLGAV---------------------------EYAPD-------------------------R---------FKLVIT-LRADFIA--S-------C---L-EV-PALAM-----L---------------L--Q-Q-S-------SVLV-PPS-LTDSD----YRRVIVNP-AEQVRL-QVEP------ELVEVLVQE--L----------N------H------------------------------------------S----------------------------------A----------------GD------LPLLEFVLEQ---LW------E-------F--R-------H----------E-----------G----E-----LTLA-AYQQ--QV-------G-----------------GIKGALERKAQAV-Y--E--------S---L-----D-------SQA-----------------Q----ECARWIFL-SLT-QL----G---E---G------TEDT---RRRVLKS-E--L------------------------VV----QKYPTEL------------------------VE---------RT--LQA---L-TS----A----------K--LIVVN--------------------------------------------------------------LEDETASSKGKTINLPPSPSPVTI-EVAHEILIRHWSTLR-WWLE--ENRSRLRSQRQIEQSAALWKH--N-------------------------DE-LAD
BAB77807.1      PYRGLKAFS--EE--DTQYFYGRESLTQQLISQL------------A------H--------K----S--F------------------------------------------------------------------------------LAVVGASGSGKSSVVQAGL---IA---Q-----L------------------RP--GKQL------------------------------------------------------------------------------------------------------------PGSDS------------W-----LI--KSI----RP---G--------ARPLEALA----------------RS--L-----------------------------------------------------------------------------------------------------------------------------------------------------------GVGEVGEQTIQNSKFKIQKKEWGAGEQHS-----------PGEKIDPTPHLHLEAML------------------------------YQ---------------------GVEG----------------------FVYWLR----------------------------------------------------------------------------------------------------------------------------SRPEP-----MVVLVVDQFEELFTL---A---------------P---S------E------------------D---R------------------QRFLELLLGAV---------------------------EYASD-------------------------K---------FKVVIT-VRADFIS--P-------C---L-EV-PALAS-----L---------------L--Q-Q-S-------SILV-PPN-LSDDD----YRRVIVNP-AEQVGL-KVEP------GLVEVLLQE--L----------N------H------------------------------------------S----------------------------------A----------------GD------LPLLEFVLEQ---LW------E-------H--R-------Q----------A-----------G----E-----LTLT-AYQQ--QI-------G-----------------GIKGALERKAQEV-Y--E--------S---L-----D-------SQA-----------------Q----ECARWIFL-SLT-QL----G---E---G------TEDT---RRRVLKS-E--L------------------------VV----KKYADDL------------------------ID---------RT--LLA---L-TA----A----------K--LVVIN-------------------------------------------------SEEESKVDAGQSRTSPSLPTPHYPLSLEGTPPSPITI-EVAHEILIRHWSTLR-WWLE--ENRSRLRSQRQIEQAAALWKH--H-------------------------QA-QPD
ABA22688.1      PYRGLRAFS--EE--DAQYFYGRESLTQQLISQL------------A------H--------K----S--F------------------------------------------------------------------------------LAVVGASGSGKSSVVQAGL---IA---Q-----L------------------RP--GKQL------------------------------------------------------------------------------------------------------------PGSDS------------W-----LI--KTI----RP---G--------VRPLEALA----------------RR--L-----------------------------------------------------------------------------------------------------------------------------------------------GEVKAGGVEEQH---------SPGEKIYLVPQSPLRGSPVA-----------YGGNPQDRAG-----SP------------------------------VPNPQSPILHLEAMLYQ------GVEG----------------------FVYWLR----------------------------------------------------------------------------------------------------------------------------SRPEP-----MVVLVVDQFEELFTL---A---------------P---S------E------------------D---R------------------QRFLELLLGAV---------------------------EYASD-------------------------K---------FKVVIT-VRADFIS--A-------C---L-EV-PALAH-----L---------------L--Q-Q-S-------NILV-PPN-LSDDD----YRRVIVEP-AEQVGL-KVEA------GLVEVLLRE--L----------N------H------------------------------------------S----------------------------------A----------------GD------LPLLEFVLEQ---LW------E-------H--R-------Q----------A-----------G----E-----LTLS-AYQQ--QI-------G-----------------GIKGALERKAQEV-Y--E--------S---L-----D-------SQA-----------------Q----ECARWIFL-SLT-QL----G--EG----------TEDT---RRRVLKS-E--L----------------------------VVKKYADDL------------------------IE---------RT--LLA---L-TS----A----------K--LVVVN-------------------------------------------------LEEESKVEAGQSRTSSSLSTPYYPLSLEGTPPSPITI-EVAHEILIRHWSTLR-WWLE--ENRSRLRSQRQIEQAAALWKH--H-------------------------HA-QPD
AGY58115.1      PYMGLRPFL--EE--AAPYFYGREALVQKLLLRL------------E------Q--------H----P--L------------------------------------------------------------------------------LAVIGASGSGKSSLVQAGL---LA---Q-----L------------------RT--GQAI------------------------------------------------------------------------------------------------------------FRSDR------------W-----WL--RSM----RP---G--------ERPTAALI----------------DQ--L---------------------------------------------------------------------------------------------------------------------------------------------------------------------------------------------------GATRPAEREALEGLLYL-----------------------------------------------------GSAG----------------------LVRWLR----------------------------------------------------------------------------------------------------------------------------TAAEG-----LVVLVIDQAEELFSQ---T---------------P---A------A------------------E---R------------------ERFLELILGAL---------------------------KQAAD-------------------------R---------FKVVFI-LRADFTE--A-------A---L-AV-DGLRE-----H---------------L--E-A-A-------TVYV--PATLDEQE----YRQAIVRP-AEQVGL-TVEP------ELVEVLIGE--L----------G------G------------------------------------------S----------------------------------A----------------GE------LPLLEFVLEQ---LW------E-------H--R-------R----------E-----------E----R-----LGLA-AYRE--CI-------G-----------------GLAVALEKRADQV-Y--Q--------G---L-----S-------SEA-----------------Q----ACAHWLFT-SLT-QL----G---D---G------VPDT---RRRLGRD-E--L------------------------NV----PRYPPAL------------------------VE---------ET--IKA---F-SD----A----------R--LLVVN-----------------------------------------------------------TAAAPAARSRGATIAAQIEQLRGETTI-EVAHEVLIRHWSTLR-WWLE--ENRTRLYRERQIEQAACLWRQ--R-------------------------GA-QPD
BAC91602.1      PYMGLRAFA--EA--AAPFFYGRGPLVARLLHGL------------Q------E--------R----S--F------------------------------------------------------------------------------VAVVGASGCGKSSLVQAGL---MA---Q-----L------------------RQ--GGMI------------------------------------------------------------------------------------------------------------PGSGR------------W-----RL--CTM----QP---G--------THPLANLI----------------AR--L-----------------------------------------------------------------------------------------------------------------------------------------------------------------------------------GESGA-----------MGAGETERRELEGLVYL-----------------------------------------------------GAEG----------------------FVRWLR----------------------------------------------------------------------------------------------------------------------------TRPQP-----VLVLVVDQFEELLTL---S---------------A---A------L------------------E---C------------------DRFVELVLGAL---------------------------EHAPD-------------------------R---------FKLVIT-LRADCAE--G-------A---L-RL-RGLHR-----L---------------L--E-R-S-------VVYL-SAE-LSQAD----YRDIILKP-AAQVGL-QVEP------ELVEVLLRD--L----------E------R------------------------------------------S----------------------------------R----------------GE------LALLEFVLEQ---LW------E-------R--R-------A----------G-----------G----W-----LTLR-AYRQ--QI-------G-----------------GIEGALERKAEEV-F--G--------A---L-----C-------PQA-----------------R----ACAHWLFL-SLT-QL----G--EG----------MPDT---RRRVRKA-D--L----------------------------LVPRYGPAL------------------------VE---------QT--LKA---F-SD----A----------R--LIVIG--------------------------------------------------TEENRGQAAGTGIERGAAADDDIAGAIEQLHAEVTV-EVAHEVLIRNWSTLR-WWLE--ENRARLRVQRQIEQAAHLWLQ--S-------------------------GR-SDE
ACB51536.1      PYKSLEAFT--QE--DAYFFHGREELINEIINKL------------K------S--------T----S--F------------------------------------------------------------------------------LAVVGASGSGKSSVVRAGV---IP---Q-----L------------------LS--KGLY-----------------------------------------------------------------------------------------------------CPDLEAYQSCQT------------W---------VMF-----P---G--------ESPIINLA----------------KI--L---------------------------------------------------------------------------------------------------------------------------------------------------------------------------------------------------APDNPDFLEG---VLQL-----------------------------------------------------GSDS----------------------LAEWLH----------------------------------------------------------------------------------------------------------------------------QQPQE-----MSLLVIDQFEELFTP---K---------------E---ELFTPKAEA-----------------E---Q------------------VDFIHLILGAI---------------------------EKCQN-------------------------S---------FKVIIT-LRSDFLN--E-------C---L-AM-EELAP-----L---------------I--S-K-S-------EILV-PSCRLEDQQ----YCQMIAKP-AQKVGL-EVED------ELLKLLLGE--L----------Q-------------------------------------------------E---------------------------------------------------GS------LPLLQYALAE---LW------Q-------EPKR-------T----------P-----------G----K-----LTVK-DYQE--YI-------G-----------------KLGNFLSQKAEET-Y-RN--------S---------N-------ESQ-----------------Q----KCTELIFL-RLV-FLAEEQG---D---S------NKAT---RRRLPLS-D--L-------------------------R----VDESKDV------------------------LE---------KT--LQA---L-IK----A----------R--LIVVS----------------------------------------------------GKASNLVMNEKERVTLIENNEEKINEQNEEQITV-EVAHEILLRDWKTLK-WWLE--KNREKYRLIREIERKADEWEK--T-------------------------GK-QND
AFZ38261.1      PFKSLKSFD--VD--DAYFFHGREALIQEILDKL------------Q------S--------T----S--F------------------------------------------------------------------------------LAVVGASGSGKSSVVKAGV---VP---Q-----L------------------IS--QGLY-----------------------------------------------------------------------------------------------------ISEQEQFQSCKT------------W-----II---------RP------------TDLLQPQN----------------DN-IL--------------------------------------------------------------------------------------------------------------------------------------------------------------------------------------------------------AALAS-----QL-----------------------------------------------------QPDN--------------------------------------------------------------------------------------------------------------------------------------------------------RELQS-----ISVLVIDQFEELFTA---S---------------V---I-------------------------D---R------------------NNFLDLIIGAI---------------------------SQTGD-------------------------R---------FKVIIT-LRDDFLQ--E-------C---L-AM-SQLAH-----L---------------I--A-Q-N-------NVLV--PSCLDEED----YRQIITQP-AKKVGL-EVEF------ELVNLLLQE--L------------------------------------------------------------E----------------------------------A----------------GS------LPLLQFVLED---LY------I-------K--R-------K----------D-----------G----T-----LTLA-IYQQ--EI-------G-----------------ELRSILGQKAQET-Y--N--------K---L-----N-------SEQ-----------------Q----KCAKWIFL-SLV-QL----G--EG----------TEDT---RRRLQIS-E--L-----------------------------IVDKYKDV------------------------FD---------AT--LQT---L-IE----A----------R--LLVVS----------------------------------------------------RETTFPTPKPLPYQEKEDKPEEESNSNRENIVTV-EVAHEILIRNWDTLR-WWLQ--ENRDRLRLMRELEQKTYEWEQ--T-------------------------HS-SQK
AFZ38170.1      PYKGLLAFT--KQ--DSNFFYGREALTQKIVSQL------------K------N--------T----S--F------------------------------------------------------------------------------LAILGASGSGKSSVVQAGV---LP---Q-----L------------------ET--KGLY-----------------------------------------------------------------------------------------------------CNRTNQLQLCQT------------W---------VML-----P---G--------DNPISALA----------------KS--I---------------------------------------------------------------------------------------------------------------------------------------------------------------------------------------------------APNDSEVLEG-----VI------------------------------HA---------------------GVEA----------------------FISWLQ----------------------------------------------------------------------------------------------------------------------------QQSKP-----ISVLLIDQFEELFNL---T---------------P---D------S------------------D---R------------------HTFLDFILSLS---------------------------DRASD-------------------------C---------LKVIIT-LRDDFTQ--E-------C---A-EF-PQLAK-----K---------------I--Q-Q-S-------YILVLSY--FTEDQ----YRQIITQP-ARQVGL-TVEE------ALVNVLVEE--V------------------------------------------------------------Q----------------------------------T----------------GS------LPLLQFALEE---LW------C-------K--R-------T----------P-----------G----S-----LTLQ-DYQQ--HI-------G-----------------GIAKILEKKADLT-Y--Q--------S---L-----T-------KAQ-----------------Q----ECAQWIFL-SLV-QL----G---E---G------KEDT---RRPMLRS-Q--L-------------------LVSKYDK----DQASRQL------------------------FQ---------ST--LQA---L-IE----A----------R--LIVVS-------------------------------------------------LEENNIAVDASNSQDCSQNLEETTQKLLISSNYDVNV-EVIHEILIRNWQTLR-WWLD--KNRDRLRLMRELQQKTDEWEQ--T-------------------------HS-SQK
AFZ38269.1      PYKGLLAFK--KE--DANFFYGRDALIQEIVRQL------------K------N--------T----S--F------------------------------------------------------------------------------LAVMGASGSGKSSVVQAGV---LP---QLETKGL------------------YSDRSNQL------------------------------------------------------------------------------------------------------------QLCQT------------W-----VM---------RT---G--------NNPFTALA----------------KS--I---------------------------------------------------------------------------------------------------------------------------------------------------------------------------------------------------APNNKELVEG-----KI------------------------------HL---------------------GVDA----------------------FSLWLQ----------------------------------------------------------------------------------------------------------------------------QQPQP-----MSVLVIDQFEELFTL---T---------------G---E------S------------------D---R------------------SQFIQFILAVC---------------------------ERASD-------------------------C---------FKVIIT-LRDDFMK--E-------C---L-NL-PELGE-----R---------------V--Q-Q-S-------HILVLSY--FTQEQ----YRQIITKP-ARQVGI-TVEE------ELVRVLLEE--L-------------------------------------------------------------QINLTVEAETENLPLSPQSQSDDPEKPKTKEIIRQ----------------GN------LPLLQFALAE---LW------E-------V--R-------T----------P-----------G----S-----LTLQ-DYQQ--HI-------G-----------------GIAKILGDKADFT-Y--K--------N---L-----T-------KEQ-----------------Q----KCAQWILL-SLV-QL----G--EG----------KEDT---RRRLTRS-Q--L-----------------------LVSKYDRDKASREL------------------------FQ---------ST--LQA---L-ID----A----------R--LIVVS----------------------------------------------------------LEENNSSQNNLNNIEETPSVSSNSEVTV-EVIHEILIRNWQTLR-WWLD--ANRDRLRLMREIEQQAGQWQE--N-------------------------QQ-NND
ABG52908.1      PYRALSYFT--EQEKDGVFFYGRTQLTDELIDRV------------R------T--------N----N--F------------------------------------------------------------------------------VAVLGASGSGKSSLLRAGL---LY---Q-----L------------------KR--GQKI------------------------------------------------------------------------------------------------------------SGSDR------------W---------LYI----KPFTPS--------SSPLESLQ----------------KA--V----------------------------------------------------------------------------------------------------------------------------------------------------------------------------------------------------NIKSEKIEN------------------------------------------------------------LTEK----------------------LIDFIN----------------------------------------------------------------------------------------------------------------------------EVKAE-----KVLMVIDQFEESFTL---C---------------E---T-----DE------------------K---R------------------REFFDCFLSVL-------------------------ANEKTKN-------------------------K---------FCLVLG-MRADFLD--Q-------C---S-KY-SGLAT-----E---------------I--K-E-H-------QLLV-TP--LEKDE----IEEAIKKP-AELVGM-GVEP------KLVAQMAAD--F----------L------R------------------------------------------N----------------------------------P----------------GS------LPLLQYTLDA---LW------K-------SATQ------------------G-----------EDKSQY-----LTLA-SYEK---L-------G-----------------GIQGTLTKQADAV-Y-ES------------L-----N-------KEK-----------------K----SVAKRIFL-ELV-QP----G-ERS-----VNFLKVTDT---RRRVILE-K--L-------------------------------PNKEHT------------------------LE---------LL--LEVSDNL-AD--PNN----------R--LITKD------------------------------------------------------------------------------KSEAGTLL-DIIHEDLIRSWKTLR-KWVE--EYQEALPVERKIEADAAGWEK--D-------------------------GK-NEG
ABG53597.1      PYRGLSYFRQQEN--DGVFFHGRTSLTDKLIELV------------K------D--------N----N--F------------------------------------------------------------------------------VAVLGASGSGKSSLLRAGL---LY---Q-----L------------------KR--GQKI------------------------------------------------------------------------------------------------------------SGSDR------------W-----FY-IAPF----TP---E--------ESPLKSLL----------------KS--L----GKSLGEIK-----------------------------------------------------------------------------------------------------------------------------------------------------------IKGEKVEGLIQFVDQTE-----------AEQTEGKKVD--------------------------------------F--------LTKEL--------IEEK----------------------LIEFID----------------------------------------------------------------------------------------------------------------------------VVEAE-----RVIMVMDQFEESFTL---C---------------K---T-----HE------------------E---R------------------LDFFDCFLAVL---------------------------ERRGE-------------------------K---------FCVVLG-IRADFLG--R-------C---S-EY-GGLAN-----K---------------I--Q-G-H-------QLLV-TP--LDEGE----IEEVIKKP-AKLVGM-DVEP------NLVAKMRED--F----------L------R------------------------------------------N----------------------------------P----------------GS------LPLLEYTLDA---LWSFATQGE-------N--K------------------S-----------P----Y-----LTLE-NYTS---L-------G-----------------EIEGALTKRADAV-F-ES------------L-----N-------DEE-----------------K----SVAKRIFL-ELV-QP----G---E---GKISPGKITDT---RRRVILE-K--L--------------------------PN--ERHSLEL------------------------LS---------AV--SDR---L-AD--KNN----------R--LMTKD------------------------------------------------------------------------------RSEAGILL-DIVHEDLIRSWKTLR-KWVE--EYQEALPVERKIEADAADWEK--E-------------------------GK-SEN
ABG51681.1      PYRGLSYFRQQEN--DAVFFHGRTLLTDELIDRV------------R------T--------N----N--F------------------------------------------------------------------------------VAVLGASGSGKSSLLRAGL---LY---Q-----L------------------RQ--GQKI------------------------------------------------------------------------------------------------------------SGSDR------------W-----RY-LNPF----TP---T--------FSPLKSLE----------------LA--I--------------------------------------------------------------------------------------------------------------------------------------------------------------------------------------NR-----------EGEKQENFTD-----NF------------------------------------------------------TDN----------------------LIRFID----------------------------------------------------------------------------------------------------------------------------LVEAE-----RVVMIIDQFEEVFTL---C-------------------QGDEEKEQ------------------E---R------------------LDFFDCFLDVL---------------------------ERRGD-------------------------K---------FCLVLG-MRADFLD--R-------C---S-EY-GRLAN-----Q---------------I--K-R-H-------QLLV-TP--LEKDE----IDEVIKKP-AELVGV-GVEP------GLIAQIRED--F----------L------R------------------------------------------N----------------------------------P----------------GS------LPLLEYTLDA---LW--------------KFAT-------Q----------G----------------ENKSQFLTLA-TYTK---L-------G-----------------GIKGTLTKRADAV-F-QS------------L-----N-------DEE-----------------R----SVAKRIFL-ELV-QP----G---E---KEISSGKITDT---RRRVILE-K--L----------------------------PNKRHSLEL------------------------LS---------AV--SDR---L-AD--PNN----------R--LITKD------------------------------------------------------------------------------NSEGGILL-DIVHEDLIRSWKTLR-EWVE--EYQEALPVERKIEADAAEWKK--D-------------------------GK-NEG
BAT51983.1      PYRSLSYFTETKE--DAEVFFGRSALTRQLIQQV------------R------E--------Q---HR--L------------------------------------------------------------------------------VAVLGASGSGKSSLLRAGL---LY---Q-----L---------------KLGQEIPGSGG-----------------------------------------------------------------------------------------------------------------------------W-----KY-ITPF----TP---K--------ENPVNSLL----------------EA--F----------------------------------------------------------------------------------------------------------------------------------------------------------------------------SKITLLNPSALQ-----------RGKTEKSSSLPLPRGRL-----------------------------------------------------GRGD----------------------FVRILS-------------------------------------------------------------------------------------------------------------------------EGLKALNT-----PVIVIIDQLEECFTM---G---------------D---D------S------------------Q---R------------------QKFFDCLRELI---------------------------DSTDN-----------------------------------LYIFLG-MRSDFRG--R-------L---R-EY-PEFAS-----K---------------I--Q-K-P-------YINV-EH--LNRQE----IEEAITKP-ADWVGL-GIDN------RLKQQLIND--V----------E------D------------------------------------------Y----------------------------------P----------------GS------LPLLQYTLTE---LW-----------------R-------E----------S-----------R----KQGDEFLSLK-TYED---L-------G-----------------GVEGTLQKRADAV-Y-ES------------L-----S-------PIE-----------------Q----IVARRLFL-ELT-QM-------GE----------TTDV---RRRVRLH-E--L----------------------------VNSHHSLEL------------------------LQ---------QV--SDK---L-AD--KDA----------R--LITKT-----------------------------------------------------------------------------DEPDSHDVILDVVHEALIRHWQKLR-DWKE--EYKLGIAIERQMEVEAQEWNK--N-------------------------AK-KEG
AFY87540.1      PYRSLSYFSENKE--DAEVFYGREALTKQLIQKL------------G---N--K--------Q----R--L------------------------------------------------------------------------------ITVLGASGSGKSSLLRAGL---LY---G-----L------------------KL--GQEI------------------------------------------------------------------------------------------------------------PGSDR------------W-----MY-ITPF----TP---K--------ETPLKSLL----------------AA--F---------------------------------------------------------------------------------------------------------------------------------------------------------------------------------------S-----------RSFPDLSLSQNATVNIF------------------------------HQ---------------------TVEK----------------------LKVLNT--------------------------------------------------------------------------------------------------------------------------------------PTVLIIDQFEECFTM---C---------------D---E------S------------------K---Q------------------KEFFKYLRELI---------------------------DSVDT-----------------------------------ICILIG-MRSDFRA--R-------L---R-EY-PQVAE-----K---------------I----D-K-------HFIV-EH--LNSQE----IEAAITKP-ADLVGV-GIEG------ELKRKLIDD--V----------E------D------------------------------------------Y----------------------------------P----------------GS------LPLLQYTLTE---LW-----RE-------S--R-------Q----------Q-----------G----E-KF--LYLK-TYEG---L-------G-----------------GIEGTLQKRADEI-Y-NS------------L-----L-------AEE-----------------K----TVARRIFL-ELT-QM----G---E----------TTDT---RRRARLQ-E--M----------------------------ANSHHSLEL------------------------LQ---------QV--SEK---L-AD--KDA----------R--LITKT----------------------------------------------------------------------------DDEESHDVIL-DVVHEALLRHWTQLN-EWKR--EYQNAIAIERRIEASAQEWQE--N-------------------------ER-KPE
KPQ34677.1      PYRGLSPFD--EA--HADYFFGRQKLTNELLKVV------------K------E--------S----D--F------------------------------------------------------------------------------CALVGASSSGKTSLLRAGL---MH---Q-----L------------------HK--GSQI------------------------------------------------------------------------------------------------------------EGSEQ------------W-----TL--KLI----TP---T--------QHPLKSLA----------------AA--F--------------------------------------------------------------------------------------------------------------------------------------------------------------------------------------SS-----------PKADDIQRAE-----QM------------------------------HQ--------AERFLIE------SKGSG---------------------LSQLVR--ACLLKSGETSIPSTS---------------------------------------------------------------------------------------------------------------------KLWLIIDQFEELFTP---T-------------------DKATVIAE----------------------R------------------QLFIRCLTEAL---------------------------EDPST-------------------------P---------IGIVIG-LRANAMD--G-------L---I-PY-EALKT-----L---------------V--E-K-H-------TVVV-TP--MSHEQ----IKEVITKP-AEKMDI-EIDP------RLLHFLTLD--T----------T------G------------------------------------------A----------------------------------P----------------GE------LPLIQQTMLE---LW------R-------R--R-------DSS--------D-----------R----EGIKPKLTLE-AYTD---L-------G-----------------SVRDVFKKQAMAV-Y-SS------------L-----D-------DEM-----------------K----LAARRIFL-GLC-EL----G---E---G------REDD---RRKAYRS-E--L------------------------IN----EKFPAEL------------------------ID---------CT--LDK---L-AA----E----------R--LVVVS------------------------------QAAISSNCCCPEEEQGIAMPTAVWQTQRDESSPLTTWFLNNVSNSAQPMLGSPVTI-EIVHKSLINEWDLLR-TWLA--ESRSVLRLQRKLESSAQVWAQ--R-------------------------NR-PRG
ASC73145.1      PYRGMEPFD--DI--HGDYFFGREDLTQQLIDKV------------Y------Q--------Q----P--F------------------------------------------------------------------------------CAVVGASGSGKTSLLRAGL---IY---Q-----L------------------RQRPERTD-----------------------------------------------------------------------------------------------------------------------------W-----KIQYVSV----DH-------------EPLRCLA----------------EA-FI---------------------------------------------------------------------------------------------------------------------------------------------------------------------------------------N-----------PMADGLERAE-----QL------------------------------RQ--------AERFLCN------GQDG----------------------LTQLIR----------------------------------ACLAGS------------------------------------------------------------------------------------RRPDR-----RMLLIIDDLEQIFQG-------------------P---DTEDIRHC----------------------R------------------DLFIQQLVSAS---------------------------QASEA-------------------------P---------LRIVIS-LRADALG--H-------F---N-DY-PDFRQ-----L---------------V--R-R-H-------TLAV-AP--LDYEQ----MKLAITKP-AEKVGL-TYDK------NLIYSLLLD--V----------V------G------------------------------------------A----------------------------------P----------------GE------LPLLQQTLRS---LW------K-------A--RQIDPDDEA----------P-----------R----------LTLE-AYAE---L-------G-----------------GIRHVLTHYATTI-Y-ED------------L-----P-------VQE-----------------Q----QAAQRIFL-ALC-EL----G---E---G------GDDT---RRRALTE-E--L------------------------IN----ADFSTDL------------------------IG---------RT--LEK---L-VA----A----------R--LVVVN------------------------------------HAGARQRQHPSPGVHLPQIAWRSQNNAGLTLGHLWADQAMETPLQLDQTL-EIVHESLIRHWPLLQ-GWLQ--DNRDILRQKRRLDAAAQEWRQ--A-------------------------GY-THH
KPQ31427.1      PYKGLEAFQ--EE--DAKYFFGREKLTQTLVNRL------------R------D--------S----Q--L------------------------------------------------------------------------------LAVLGISGSGKSSVVRAGL---IP---N-----L------------------KQ--GKTL------------------------------------------------------------------------------------------------------------SESKT------------W-----KI-CAPF----TP---G--------DDPLASLA----------------QV--L---------------------------------------------------------------------------------------------------------------------------------------------------------------------------------VNEKLCT-----------SEQATQELAK------------------------------------------------------------GAKG----------------------LHRLIS-----------------------------------------------------------------------------------------------------------------------------PANA-----PCVFVVDQFEQVFTP---S---------------Q---D-----PA------------------K---R------------------KQFFDCLLGAT---------------DSDSLRDKGGWGRSATS-------------------------P---------LRVIIT-MRADFLG--K-------C---A-EY-PQLAK-----L---------------I--E-T-H-------QAIV-TE--MKEAE----LREAIGKP-AKKVNW-NIPP------DLENLMVAD--V----------Q------K------------------------------------------S----------------------------------P----------------GS------LPLLQDILKQ---LW------H-------R--R------------------S-----------Q----R-----LTVQ-TYQD---M-------G-----------------GVQKALQNRANKV-YYQT------------L-----S-------SEQ-----------------Q----AIARSIFL-KLT-QL-------LE---N------SKPI---ARQVRKS-E--L------------------------TD----LPYPPEE------------------------VE---------TV--LEK---L-EA----A----------R--LIVTS----------------------------------------------------------------------ELEARGNPEEKII-VV-DVAHESLISNWKQLE-RWVK--ENFDAKRQEEDIQKKTRDWAD--K-------------------------GK-RRE
AFY82166.1      PYKGLKAFQ--ER--DAKYFFGRDKLTQTLVYRL------------R------D--------S----Q--F------------------------------------------------------------------------------LAVLGISGSGKSSLVRAGL---IP---D-----L------------------KQ--GSTL------------------------------------------------------------------------------------------------------------SESKT------------W-----KI-CAPF----KP---G--------DDPLASLA----------------QV--L-------------------------------------------------------------------------------------------------------------------------------------------------------------------------------------VDE-----------NLCTSEQATQ-----EL------------------------------AK---------------------GAKG----------------------LHRLIS-----------------------------------------------------------------------------------------------------------------------------PANA-----PCVFVVDQFEQVFTQ---C---------------Q---D------P-----------------AK---R------------------SQFFDCLLGAT---------------DFDSLRDKGGWGRSATS-------------------------L---------LRVIIT-MRADFLG--K-------C---A-EY-PQLAK-----L---------------I--Q-T-H-------QAIV-TE--MKEAE----LREAIGKP-AKKVNW-NIPP------DLENLMVAD--V----------Q------K------------------------------------------S----------------------------------P----------------GS------LPLLQDILQQ---LW------D-------R--R------------------S-----------Q----R-----LTVQ-TYQD---M-------G-----------------GVQKALQNRANKV-Y-QT------------L-----S-------PEQ-----------------Q----TIARSIFL-ELT-QL----L--EN----------TKPT---ARQVRKT-Q--L----------------------------TDLPPSPEQ------------------------VE---------TV--LEK---L-ET----A----------R--LVVTS-----------------------------------------------------------------------ELQARGNPEDKITVV-DVAHESLISNWEQLK-QWVK--ENPQAKRQRDEIQAKARDWED--K-------------------------GK-RRE
BAU04458.1      PYKGLAAFEFNDE--DPKYFYGRTALTDELLEKL------------R---P--G--------N-------F------------------------------------------------------------------------------IAVMGASGCGKSSVVKAGL---LY---Q-----L------------------KL--GQRL------------------------------------------------------------------------------------------------------------SGSNE------------W-----KI-MPVI----RP---G--------DNPLYSLA----------------EA--F---------------------------------------------------------------------------------------------------------------------------------------------------------------------------------------------------TGKDSKKMLIQLLEKEL------------------------------RD--------------N------GADR----------------------LQDFIA---------------------------------EDIEKYS----------------------------------------------------------------------------------------------RVVLVVDQFEEVFTL---C---------------Q---D-----IK------------------A---R------------------QQFFDCLLGAV---------------------------ESSNN-------------------------K---------LCLVIT-IRADFVG--E-------C---A-AY-PKLAK-----Q---------------I--Q-Q-D-------LVTV-TP--MTTEE----LTEAIKEP-ASQVGL-GLEE------TLVIQMIAD--V----------Q------K------------------------------------------S----------------------------------P----------------GS------LPLLQFTLME---LW------E-------K--R-------NINTTGNTEYNS-----------Q----L-----LTLH-AYQK---M-------G-----------------GVMGALNRHAQQI-Y-N-------------YTDYKSASPSQKRQPQE-----------------Q----ELIRRLFL-KLL-RT----G--EG----------VKDT---RQPQPKT-K--L----------------------------MAIAGEDSQ------------------------QQ---------VV--LSQ---L-IEELIKW----------R--LLVTS----------------------------------------------------------------------EVEILFGKYLEKIQII-DLIHEALMSGWEEFE-QWRD--KYRQILRLRDRLDDALQIWDA--N-------------------------GR-QDE
ABW30390.1      PYKGLQHFK--IS--DAEYFYGREKLTDELLSKI------------K---KKDI--------N-------F------------------------------------------------------------------------------LAIIGPSGCGKSSVVRAGL---AY---Q-----L------------------QK--GTKI------------------------------------------------------------------------------------------------------------SGSEN------------W-----KI--HIF----TP---G--------YHPLKSLA--------------------L----------------------------------------------------------------------------------------------------------------------------------------------------------------------------------------------------PFVDKRISDIDRAFQL------------------------------SK--------AENLFSN------NSEG----------------------LSRIIS----------------------------------------------------------------------------------------------------------------------------ISNTV-----KTVLIIDQFEEVFTL---C---------------E---S-----EQ------------------E---R------------------KKYFSCLFSAL---------------------------EYIKD-------------------------K---------LLIIIV-MRADFLG--K-------CT-EQ-NY-SGLID-----G---------------I--Q-N-N-------LVSV-KP--LTMKE----LEEAIGKP-AEKAGL-RIDE------GLVVQITSD--L----------N------T------------------------------------------R----------------------------------PFIDKNSDYINNFGLESGS------LPLLEYTLEL---LW------K-------H--R-------K----------S-----------N----R-----ITLE-NYVY---L-------G-----------------GVKKALENRAEEV-Y-ES------------F-----S-------TEE-----------------K----KIAKLIFL-ALT-QL----G---E---G------TSDT---RRSIYKH-E--L------------------------VI----YQKSEKL------------------------VD---------SV--IQT---L-VS----E----------R--LIVSD----------------------------------------------------------------------TILEKDSYKTKDNVVL-NIVHEALIRYWFRLQ-IWIN--DHRDAIKIARKIEYSAMEWKS--G-------------------------GR-KKD
BAU40412.1      PFRGLECFE--EE--HADFFFGREELTHQLVERL------------R------T--------S----P--F------------------------------------------------------------------------------VTVLGASGSGKSSLVRAGL---MH---E-----L------------------RR--GQRL------------------------------------------------------------------------------------------------------------AGSDR------------W-----RL--KLI----TP---G--------ENPLRSLA----------------SA-FV---------------------------------------------------------------------------------------------------------------------------------------------------------------------------------------D-----------PNAPEIERAE-----QI------------------------------QR--------AETFLQS------GGTG----------------------LARLVR--ASLPNSPTSSPVSTLPS---------------------------------------------------------------------------------------------------------GATRP-----RLVLIIDQFEEVFTL---C-------------CGS-QAE------T------------------L---R------------------QQFFQCLTSAL---------------------------AQSED-------------------------C---------FSIVVV-LRADFFG--K-------C---L-QY-AGLAA-----Q---------------I--KRQ---------ILKV-LP--MSYEQ----IKNTIVRP-AKRAGL-ICEP------NLVYTMLLD--V----------I------G------------------------------------------A----------------------------------P----------------GE------LPLLQYTLRE---LW------E-------QRER-------S----------P-----------QGAPSK-----LTLN-AYTE---L-------G-----------------GVRGTLQKRATDI-Y-NC------------L-----E-------PDE-----------------Q----AAARRIFL-TLT-RL----G---E---G------TEDT---RRRAAKD-E--L------------------------VS----PAFPRPL------------------------IE---------RT--LEK---L-VA----S----------K--LVVTS-----------------------------------------------------------------RGGEGDRGEDAARSRPSAELL-DVVHEALIRNWSLLR-GWLD--ESREMLRRQRRIEQAALEWAK--L-------------------------GK-PTR
ABA21804.1      PYRGLAAFDFKPE--DIQFFYGRTALTDELLEKL------------W------Q--------Q----N--F------------------------------------------------------------------------------LAVLGASGSGKSSVVRAGL---LN---A-----I------------------QQ--GERR-------------------------------------------------------------------------------------------------------------DTAN------------W-----HI-LPVI----TP---G--------NDPLASLA----------------AA-FI---------------------------------------------------------------------------------------------------------------------------------------------------------------------------------------------------NPNEPDGRKS-----RL------------------------------CQ--------TYSRELQ------EEGAKA--------------------LAKLVA----------------------------------------------------------------------------------------------------------------------------DYQPN-----PVVLVIDQFEEVFTL---C---------------N---D-----SQ------------------E---R------------------QKFFACLMDVL----------------------------TSPN-------------------------E--TENNTAALRVVIT-MRADFLG--K-------CL-EQ-DY-AGLAE-----N---------------I--K-N-H-------IATV-TP--LNQEE----LRDAIIKP-AELVGL-SVEE------ALVRKMIAD--V----------Q------G------------------------------------------S----------------------------------P----------------AS------LPLLQYALTE---LW------ELWHQDWQQ--R------------------G-----------TTAGKT-----LTLT-NYVQ---I-------G-----------------EVKGALEKQADKV-Y-NT------------L-----S-------EKE-----------------Q----AVAKRIFL-ELT-QL----G---E---G------TEDT---RRRVLKS-E--L------------------------IN----DQHPEEL------------------------LD---------QV--ICK---L-AD----A----------R--LVVTN-----------------------------------------------------------NIVLNVTTVVRTEKMGDTTSQPVEVVI-DVAHEALIRHWTSLR-LWLD--ENRDALRTERKLQTAAKDWQD--H-------------------------QQ-DSA
BAU04456.1      PYKGLRFFE--VA--DADYFYGRELLTQKLIQSI------------Q---VGKG--------N-------F------------------------------------------------------------------------------LAVLGVSGSGKSSLLRAGL---IY---Q-----L------------------QQ--QRRL------------------------------------------------------------------------------------------------------------PGTEE------------W-----KI--RIF----TP---A--------EQPLVSLA----------------TA-FL---------------------------------------------------------------------------------------------------------------------------------------------------------------------------------------D-----------ESATDIQRAE-----QL------------------------------KI--------AEDAINE------GATG----------------------LARLIK----------------------------------------------------------------------------------------------------------------------------ASRSP-----RTLLIIDQFEEIFTV---C---------------Q---N-----LS------------------D---R------------------QQFIASLLGAL---------------------------QQTAD-------------------------K---------LCLIFA-MRDDFLG--K-------C---A-AH-HELAD-----L---------------I--E-S-N-------LVMV-TP--MSVEE----LQRAIREP-AAKLGR-KIEE------NLINAILQD--LGIAVEQPTQEA-------------------------------------------------E----------------------------------P----------------GM------LPLLSYTLEQ---LW------Q-------R--Q-------T----------F-----------N----W-----LKLD-SYHQ---L-------G-----------------GVRKTLENLAEQT-Y-KE------------L-----S-------VEE-----------------Q----KIADLIFI-NLT-QL----G---E---G------TPDT---RKQVPQR-D--L------------------------VS----LSKSAQL------------------------VE---------QV--IQK---L-AK----A----------K--LIVTS--------------------------------------------------------------------------EQRRGKEKVAVV-DVAHEALIRHWSRLR-ELLD--NNREAIRTERKIQAAAEEWQD--K-------------------------EK-SQD
ASC69186.1      PYKGLSYFDWNSD--DPNYFYGRQTLTDELLDHV------------R------T--------D----N--F------------------------------------------------------------------------------LAITGASGSGKSSVLRAGL---LH---Q-----L------------------QQ--GRRI------------------------------------------------------------------------------------------------------------FGSDR------------W-----EI--RLF----LP---G--------DNPCQNLA----------------AA-FI---------------------------------------------------------------------------------------------------------------------------------------------------------------------------------------D-----------EGITHIERAE-----QQ------------------------------GK--------AEALIKE------GADG----------------------LRRLVQ----------------------------------------------------------------------------------------------------------------------------TTTAP-----RVVLVVDQFEEVFTL---C---------------Q---D-----AA------------------E---R------------------TQFFATLLGAL---------------------------EHCGD-------------------------K---------LCLIPA-MRADFVG--R-------CF-EQ-DY-SGLAQ-----Q---------------V--Q-D-H-------LVAV-KP--MSREE----LTQAIEKP-AQRVGL-AIEP------ELVTTLLND--V----------E------T------------------------------------------S----------------------------------P----------------GG------LPLMQYTLRE---LW------N-------R--R-------Q----------E-----------N----T-----LELK-TYTQ---L-------A-----------------ASPGTLKQRADEV-Y-EG------------F-----S-------SDK-----------------Q----ATGPPYFL-----EP----D--PA----------GRRH---RRHPPACGQEQF------------------------GD----GKHPEPL------------------------ID---------EV--VKC---L-AD----A----------N--LVVTS-----------------------------------------------------------------ELVGKGGREQGGGNRERVAIV-DVAHEALIRNWPRLR-RWLE--GDRDLLMQQRKIELAADEWTT--Q-------------------------NQ-RNT
ABW33342.1      PYKGLEFFDCNDE--DPKYFYGREQLVGQLLDQV------------R------T--------S----N--F------------------------------------------------------------------------------LALVGASGNGKSSVLRAGL---LH---Q-----L------------------KL--GRRI------------------------------------------------------------------------------------------------------------SGSEQ------------W-----RI--RIA----RP---D--------RQPIQNLA----------------LA-FV-----------------------------------------------------------------------------------------------------------------------------------------------------------------------------------EEGLS-----------DGDRAIALDKVVGLLDK-----------------------------------------------------GTAG----------------------LQRLVQ----------------------------------------------------------------------------------------------------------------------------ASAAP-----RTVLVIDQFEEVFTR---C---------------E---N-----PE------------------E---R------------------EHFFACLMGAL---------------------------LDVDN-------------------------K---------LCLIIA-MRADFIV--K-------CM-EQ-EY-SGLAR-----L---------------I--D-Q-Q-------MVSV-LP--MKTNE----LRAAICRP-AEQVDL-QVES------ALVTEILND--I----------E------G------------------------------------------A----------------------------------P----------------GS------LPLLQYTLKE---LW------N-------Q--R-------Q----------D-----------N----Q-----LTFA-SYQI---L-------G-----------------GIQGTLDQRATAI-Y-NS------------F-----D-------KAE-----------------Q----QTVQHIFQ-QLT-QL----G--EG----------TEDT---RRRVFQD-D--L---------------------------ITEPKHPAQR------------------------VQ---------QV--IER---L-SS--PEN----------R--LIVTS------------------------------------------------------------------------EVVSKSDQSTRMSIVDVAHEALIRHWKLLR-QWIE--LNRDLLRKQRRIEASAISWRN--Q-------------------------GQ-KSG
ASC69187.1      PYKGLEFFDCNDE--DPKYFFGREQLVSQLLDHV------------R------T--------R----P--F------------------------------------------------------------------------------LALVGASGNGKSSVLRAGL---LH---Q-----L------------------KL--GRRI------------------------------------------------------------------------------------------------------------AGSDQ------------W-----RI--CLT----RP---D--------RQPMKNLA----------------LA--F--------------------------------------------------------------------------------------------------------------------------------------------------------------------------------------VE-----------EGLSDLDRAE-----AL-----------------------------GKA--------EG-LLGE------GSAG----------------------LQRLVQ---------------------------------AS--SAP----------------------------------------------------------------------------------------------GVILVIDQFEEVFTR---C---------------Q---N-----PA------------------E---R------------------EQFFACLMGAV---------------------------ADTTD-------------------------K---------LCVVIA-MRADFVG--K-------MPGAH-EY-SGLAQ-----Q---------------V--Q-T-H-------MVSV-LP--LKPEE----LEAAICKP-AEQVNL-SVEP------ALVTEILND--I----------D------G------------------------------------------A----------------------------------P----------------GS------LPLLQYTLKA---LW------Q-------Q--R-------Q----------G-----------N----T-----LQLA-TYQA---L-------G-----------------GISGTLDKRATKV-Y-ES------------F-----D-------PDQ-----------------Q----RTVQHVFQ-QLT-QL----G--EG----------TEDT---RRRVFLD-N--L---------------------------IAEPLHPADR------------------------VK---------TV--IET---L-TD--PDN----------R--LLVTS-----------------------------------------------------------------------EVVGKGQAAERRAIV-DVAHEALIRHWRLLR-QWIE--QNRDLLRQQRRIEASAVTWQE--R-------------------------EK-AKG
OUC13656.1      PYRGLAYFDCNDD--DPQYFHGRTALTDALLEKL------------R------E--------G----N--F------------------------------------------------------------------------------LAVLGASGSGKSSVLRAGL---VH---Q-----L------------------QL--GQRL------------------------------------------------------------------------------------------------------------SGSQD------------W-----TI--HLV----RP---G--------EHPLQSLA----------------LA--L---------------------------------------------------------------------------------------------------------------------------------------------------------------------------------------------------VQPDAPTIDRATQLAKI------------------------------EQ-----------LLST------GAIG----------------------LAQLAQ-----------------------------------------------------------------------------------------------------------------------------ATPH-----RLVLVIDQLEEVFTV---C---------------Q---D-----DL------------------E---R------------------QQFFACLLGAL---------------------------AQASQ-------------------------K---------LCLVVG-MRADFFS--K-------CL-EQ-DY-SGLAQ-----K---------------I--Q-A-N-------LVTV-SP--MVAEE----LQQAIVEP-ARQVGL-EVEQ------ELVTQILTD--V----------K------Q------------------------------------------S----------------------------------P----------------GS------LPLLQYTLTE---LW------K-------Q--R-------S----------V-----------N----W-----LTLA-SYNQ---L-------G-----------------GVQGTLQQRADAV-Y-TA------------L-----S-------AEE-----------------Q----AIAKHIFL-ALT-QL----G---E---G------TEDT---RRQVIKQ-D--L------------------------LT----PTYAADA------------------------VD---------RV--IGK---L-AG----E----------R--LIVTA-----------------------------------------------------------------------QLLAKSGAGDRVDVV-DVAHEALIRHWPQLQ-QWIE--DNRLLLKQQRDLEAAAALWRD--R-------------------------GK-PKD
AOX00430.1      PYKGLAYFDCTEE--DAKYFYGRTALTDQLLEKV------------R------V--------G----N--F------------------------------------------------------------------------------LAVLGASGSGKSSVVRAGL---LY---Q-----L------------------QL--GQRL------------------------------------------------------------------------------------------------------------SGSES------------W-----QI--KIL----QP---G--------EHPLNSLA----------------LS-FL---------------------------------------------------------------------------------------------------------------------------------------------------------------------------------------D-----------SGLSDIERAT-----RL------------------------------AQ--------AEDLIKK------GSEG----------------------LRQLIA----------------------------------------------------------------------------------------------------------------------------VTDTQ-----RLILVVDQFEEAFTL---C---------------Q---D-----SS------------------E---R------------------QQFFECLLGAL---------------------------PKTGD-------------------------K---------LCLVLT-MRADFFG--K-------C-LEQ-DY-SGLAQ-----Q---------------I--Q-E-H-------GIAV-MP--MSPEE----LRQAIVKP-AKQVEL-EIEP------GLVKEILAD--V----------A------D------------------------------------------A----------------------------------P----------------GY------LPLLQYTLTR---LW------Q-------E--S-------T----------D-----------N----C-----LRLN-TYVK---L-------G-----------------GVMGTLRQRATEV-Y--E--------L---L-----S-------EEK-----------------Q----AAVKHIFL-ALT-QL----G---E---G------TEDT---RRRVLKP-N--L------------------------VN----QRYNEEL------------------------ID---------TV--VQK---L-AD----E----------K--LVVTT-----------------------------------------------------------------------EMVGKGREAKRVAVV-DVAHEALIRHWSLLR-SWIS--ENRDGMRIARKIEAAAEEWKR--E-------------------------GK-PEE
AKG20359.1      PYRGLRYFDFTQE--DAQYFYGRQALTDQLLEKV------------R------V--------S----N--F------------------------------------------------------------------------------LAVLGASGSGKSSVVRAGL---LY---Q-----L------------------QQ--GKRL------------------------------------------------------------------------------------------------------------SGSDT------------W-----QI--KIF----QP---G--------EHPLQSLA----------------RA-FV---------------------------------------------------------------------------------------------------------------------------------------------------------------------------------------S-----------VGLSDIERAS-----QL------------------------------QK----------AEALI------AGGG----------------------FSQLIT----------------------------------------------------------------------------------------------------------------------------VVDTP-----RVVLLVDQFEEVFTL---C---------------T---D-----RK------------------E---R------------------QQFFDCLLTGL---------------------------QRCGD-------------------------K---------LCLVLT-MRADFFG--K-------C---A-EY-GELAA-----K---------------I--Q-D-N-------LLTV-TP--MSRSE----LRQAITAP-AKQVEL-ALES------ELVEQIISD--V----------A------D------------------------------------------S----------------------------------P----------------GF------LPLLQYTLTE---LW------G-------Q--RTPQPPLVR----------------------GASKDT-----LTLA-AYTR---L-------G-----------------GVKGTLQQRATEV-Y-EG------------L-----S-------GEE-----------------Q----EAAKRIFL-ELT-QL----G--EG----------TEDT---RRRVLLR-D--L--------------------------------VTSSN------------------------VE---------QV--MQK---L-AD----A----------R--LIVTQ----------------------------------------------------------------------------------EEFV-DVAHEALIRHWLLLR-KWLD--ENRDRLREKRKIETAAQEWSN--Q-------------------------GK-ARD
ACC81883.1      PYKGLSYFDCTEA--DANLFYGRTALTDELLEKV------------R------S--------G----N--F------------------------------------------------------------------------------LAVLGASGSGKSSVVRAGL---LY---Q-----L------------------KL--GHRL------------------------------------------------------------------------------------------------------------SGSDT------------W-----QL--KIF----RP---G--------INPLQNLA----------------LA-FV--------------------------------------------------------------------------------------------------------------------------------------------------------------------------------------ES-----------ELSDIDRASQLAKAEEL--------------------------------------------IAR------GAVG----------------------LGQLIT----------------------------------------------------------------------------------------------------------------------------AAQTQ-----RLVLVVDQFEEAFTQ---C---------------Q---D-----IT------------------K---R------------------QQFFECVLGAL---------------------------QRDDK-------------------------K---------LCLIIT-MRADFFS--K-------C-LEQ-EY-GGLAK-----K---------------I--Q-E-H-------LVTV-TP--MNREE----LETAIIKP-AQQVNL-AVEP------ELVSQMIAD--V----------K------N------------------------------------------S----------------------------------P----------------GS------LPLLQYTLTE---LW------Q-------Q--R-------T----------E-----------E----R-----LTLT-TYSK---L-------G-----------------GVRGTLQTRATEV-Y--E--------S---L-----S-------LEE-----------------Q----QATKRIFL-ELT-QL----G--EG----------TEDT---RRQVVQR-D--L----------------------------VTSQYPEIV------------------------IH---------RI--IQR---L-AD----E----------K--LVVTS------------------------------------------------------------------------------TLSNQIAVVDVAHEALIRHWPLLR-KWIE--ESRDILRQKRKIEAAAIEWRY--R-------------------------RR-VKD
AFY34082.1      PYKGLSYFDCTEA--DANLFYGRKALTDELLEKV------------R------S--------G----N--F------------------------------------------------------------------------------LAVLGASGSGKSSVVRAGL---LY---Q-----L------------------KL--GRRL------------------------------------------------------------------------------------------------------------SGSDT------------W-----QL--KIF----RP---G--------INPLQNLA----------------LA-FV--------------------------------------------------------------------------------------------------------------------------------------------------------------------------------------ES-----------ELSDIERASQLAKAEEL--------------------------------------------IAK------GAIG----------------------LGQLIT----------------------------------------------------------------------------------------------------------------------------AAQTQ-----RVVLVVDQFEETFTQ---C---------------Q---D-----IT------------------K---R------------------QQFFECVLGAL---------------------------QRDDN-------------------------K---------LCLIIT-MRADFFG--K-------C-LEQ-EY-GGLAK-----K---------------I--Q-E-H-------LVTV-TP--MIREE----LETAIIKP-AQQVNL-AVEP------ELVSQMIAD--V----------E------D------------------------------------------S----------------------------------P----------------GS------LPLLQYTLTE---LW------Q-------Q--R-------T----------E-----------E----R-----LTLT-VYSK---L-------G-----------------GVRGTLQTRATEV-Y-ES------------L-----S-------LEE-----------------Q----QATKRIFL-ELT-QL----G--EG----------TEDT---RRQVLQR-D--L----------------------------VSSQHPEAV------------------------IN---------RI--IQR---L-AD----E----------K--LVVTS-----------------------------------------------------------------------------TLSNQIAVV-DVAHEALIRHWLLLR-KWIE--ESRDILRQKRKIEAAAIEWRD--R-------------------------RR-IKD
AFY34691.1      PYKGLTHFDCNHE--DAKYFYGRTELIDELLNTL------------R------S--------G----N--F------------------------------------------------------------------------------LAVLGASGSGKSSVVRAGL---LY---Q-----L------------------KL--GQRL------------------------------------------------------------------------------------------------------------SGSNT------------W-----QF--KDF----RP---D--------VNPLQNLA----------------LA-FV-------------------------------------------------------------------------------------------------------------------------------------------------------------------------------------DSG-----------LSDTAKGLQLAQAEELI------------------------------AK---------------------GADG----------------------LRQLIT-----------------------------------------------------------------------------------------------------------------------------AIQK-----PVMLMVDQFEEAFTL---C---------------D---D-----IQ------------------E---R------------------KQFFDCLLGAL---------------------------ELLGD-------------------------K---------FYLVIT-MRADFFS--K-------C---V-EY-SGLAQ-----K---------------I--Q-N-H-------QVIV-KS--MEVKE----LKEAILKP-AEKVGL-EIEP------ELVTQMIAD--V----------A------E------------------------------------------S----------------------------------P----------------GM------LPLLQYTLWT---LW------N-------Q--R-------Q----------S-----------D----R-----LTVK-AYAN---L-------G-----------------GIRGALQNRANEV-F-DE------------F-----S-------DKE-----------------Q----EIAQKIFL-ELT-QL----G---E---G------TEDT---RRRVRKQ-D--L------------------------LD----SNSDPKV------------------------VE---------QV--IQK---L-VG--HEV----------R--LLVTS-----------------------------------------------------------------------AMVEKGDSSKGMEFV-DVAHEALIRHWDKLR-QWLE--NSRNDIRKERKIEAEAKEWIA--K-------------------------DR-AED
BAT53429.1      PYKGLEYFDCKEE--DAKFFHGRTNLTDKLREKL------------L------K--------D----K--F------------------------------------------------------------------------------LTVLGASGSGKSSVVRAGL---LY---Q-----L------------------ES--GWKS------------------------------------------------------------------------------------------------------------LGTNN------------W-----QY--KKF----LP---G--------EKPLENLA--------------------L----------------------------------------------------------------------------------------------------------------------------------------------------------------------------------------------------AFVETELSDIDKGIQL------------------------------GR---------------------AKEE----------------------LITKGK---------------------------------------------------------------------------------------------------------------------FALESLIIAIQK-----PIVLVVDQFEEVFTL---C---------------P---N-----EE------------------E---R------------------KQFFDCLLGAL---------------------------ELLGN-------------------------K---------FYLVIT-MRADFLG--K-------C---T-EY-RSLAQ-----K---------------I--Q-A-Y-------QEIV-LP--MEPEE----LEQAITKP-AEQVGL-KIEP------ELVKQMMAD--V----------L------K------------------------------------------S----------------------------------P----------------GM------LPLLQYTLSE---LW------K-------H--R-------E----------S-----------E----C-----LTLQ-AYTK---L-------D-----------------GIHGALPKRANEI-Y-DE------------F-----S-------PTQ-----------------Q----GVTRKIFL-ELT-QL----G---E---G------TEDT---RRRVRKQ-D--L------------------------LN-------CHSD---------------------PQVVE---------EI--IQK---L-AS--EKG----------R--LLVTN----------------------------------------------------------------------AMLEKGNTSKPVEELV-DVAHEALIRHWDLLR-EWLS--QSREDIRKKRKFEAEAKDWLA--K-------------------------DR-NQD
PAW69688.1      PFKGLGTFD--YE--DAPLFFGRNRPIAEALSQL------------K---ANHA------AGH----A--F------------------------------------------------------------------------------LLVYGGSGYGKSSLMRAGL---AP---R-----L------------T-----AD--GYLP-------------------------------------------------------------------------------------------------------------EVGA------------W-----CG--TTV----LPVEGD--------APPLETLA----------------RA--I--------VGAL-----------------------------------------------------------------PELAKIRDTSRAVIAPASPKGK-----------------------------------------------------------------------------KGRKSKTG-----------PKPEPVWDSA-----RL------------------------------AR------------TLG------NPEELVFGIAA---------------IVAALD--------------RL-----------------SA--AKP------------------------------------------------------------------------------------A---------NFLLLVDQLEEIFTA-------------------R---N---VTAE------------------M---R------------------DAFFHVLAALA----------------M-------------SR-------------------------R---------IWVVAT-MRSEFFP--R-------V---P-EY-RDLFQ-----L---------------V--RHG-G-------GYIL-SP--PELPE----LQQIIRYP-ALAAGL-QFERHPESGRDLSEQIYQD--A----------T------N------------------------------------------A----------------------------------H----------------DA------LPLLEFTLEE---LY------Q-------R--R-------A----------E-----------N----V-----LTWT-AYEE---L-------G-----------------GLAGAIARRAQET-Y--D--------A---L-------------PSE---------------SRR----DAARQIFG-ELV-TL--------DAANE------GPAT---RRRAKRA-G--L-------------------------------ESAHPG------------------------AT---------AF--LTA---F-IN----A----------K--LLVTG------------------------------------------------------------------------------SEDAAATV-TLAHEALITHWPVLK-KWIE--DHRDLLLARRRLEDATRLWND--G-------------------------KR-STK
AFU03993.1      PYRGLSPYR--TE--DADLYFGRDSVRESVVDAI------------T---AVTD--------DGELPR--L------------------------------------------------------------------------------VLLIGVSGAGKSSLLAAGL--------Q------------------------ADAGARAP---------------------------------------------------------------------------------------------------------------------------------------VLI----AP---G--------TRPAEALR----------------AA--L----------------------------------------------------------------------------------------------------------------------------------------------------------------------------------------------------------------------------------------------------------------DAT------GPDD------------------------------------------------------------------------------------------------------------------------------------------------------------------EVLLLIDQGEELFTR---C---------------T---E------D------------------A---R------------------RAFLDELGRIS--------------------------APDARR-------------------------K---------VTTVMA-IRSDFFN--D-------V---I-QY-PLLAA-----A---------------M--K-D-A-------SVIV-GA--MTEAE----LRDVIVRP-ALACGV-KVEP------ALVDVVLHD--L----------DTATSGDG------------------------------------------K----------------------------------A----------------AL------LPLLSHVLDA---TW------A-------R--R-------R----------G-----------R----T-----LTLE-AYRE---A-------G-----------------EMAGSVAATAERA-W--S--------Q---L-----S-------AEE-----------------E----VAARAVLL-TLI-II------------G-----PRSVT---RDRLPLR-R--V------------------------VE----EAVDPRL------------------------AE---------RV--IAH---L-VD----A----------R--IVLVH----------------------------------------------------------------------------------DGEI-ELLHDAVPRVWPRMA-EWVD--AEKEFGPARHRIEDDARTWLD--Q-------------------------GT-PDT
ATB29686.1      PYRGLAPFE--AE--HRASYFGRDDDVHAVLERL------------R------R--------Q----P--L------------------------------------------------------------------------------VLIAGDSGVGKSSLCRAGL---LP---L-----V------------------AR--GEMD-------------------------------------------------------------------------------------------------------------GRRT------------F-----TC--LTL----EP---G--------RRPLAALA----------------AA--L--------SPVL----------------------------------------------------------------------------------------------------------------------------------------------------------------------------------------GMTEAELGA-----KL------------------------------EQ---------------------TPEH----------------------LGQLLR---------------------------------STHAEGR----------------------------------------------------------------------------------------------GLLIFVDQLEELLTL---S---------------E---P------G------------------A---A------------------ACFARFLGELA----------------------------LPTA-------------------------G---------VRVLLT-VRGDFLT--R-------L---G-TL-PGLGD-----E---------------I--E-R-A-------LYVL-RP--MRTEQ----VRDAIVGP-ARVRKV-TFESE-----AMVQLLIDD--T----------E------K------------------------------------------G----------------------------------A----------------GS------LPLLQFTLAE---LW------E-------R--R-------D----------P-----------Q----R-GH--IIRA-TLDA---M-------G-----------------GVAGALSRHGDAV-L--A--------R---L-----T-------PAQ-----------------R----EAAHHLLA-RLV-TP--------E---G---------T---RRERSEE-E--L-------------------------------VGINPD------------------------AR---------VA--LQA---L-VE----A----------R--LLHAR-----------------------------------------------------------------------------TATSSGTHY-EIAHESIITRWTTLR-DWLD--EDAGRRALIHRVELASTEWTH--M-------------------------NR-AEE
AFE09913.1      PYRGLAPFA--AE--HRALFFGREGDIRAVLERL------------R------T--------R----P--L------------------------------------------------------------------------------VLVAGDSGTGKSSLCRAGV---LP---R-----V------------------AA--GDLG------------------------------------------------------------------------------------------------------------DGREP------------------HV--VTL----WP---G--------HRPLEALA----------------AA--L-------------------------------------------------------------------------------------------------------------------------------------------------------------------------------------APV-----------LGRREAELVT-----AL------------------------------TD---------------------TPAW----------------------LGQALR--------------------------------------------------------------------------------------------------------------------------ETHGRGR-----GLLLFVDQLEELLTL---S-------------------D-----PG------------------Q---A------------------AHFARLLGELA----------------------------LPSP-------------------------G---------VHVLLA-VRGDFLT--R-------L---C-AL-PGLGE-----E---------------A--E-R-A-------LYIL-RP--LSPEG----VREAIIGP-ARARGV-AFESP-----ELVQTLVDS--T----------A------H------------------------------------------G----------------------------------V----------------GS------LPLLQFALAE---LW------E-------R--R-------D----------A-----------A----R-GR--ITRS-ALEA---M-------G-----------------GVAGALSRHADGV-L--A--------R---M-----S-------PAE-----------------H----AAARRLLL-QLV-TA--------------------EGT---RIERGAE-D--L------------------------------ADASDEV------------------------SR---------AA--LRV---L-VE----G----------R--LLHTR------------------------------------------------------------------------------TVSGLPRW-EIAHESLISSWGTLR-DWLD--DDIGHRVLRKRVEAASAEWDR--L-------------------------RR-ASE
ADO72861.1      PYRGLAPFE--AE--HRALFFGRDADIHAVLERL------------R------Y--------R----P--L------------------------------------------------------------------------------VLVAGDSGTGKSSLCRAGV---LP---R-----M----------------------DAVT-----------------------------------------------------------------------------------------------------------LGGARE------------R-----TT--VTL----EP---G--------RRPLDALA----------------AA--L--------APVL----------------------------------------------------------------------------------------------------------------------------------------------------------------------------------------GRKESELVT-----SL------------------------------AD---------------------ATAW----------------------LGRTLR---------------------------------ETHQEGR----------------------------------------------------------------------------------------------GLLLFVDQLEELITL---S---------------E---P------V------------------Q---A------------------AHFSRLLGELA----------------------------LPSR-------------------------G---------VRVLLA-VRGDFLT--R-------L---C-AL-PGLGD-----E---------------A--E-R-A-------LYIL-RP--MSPEG----VREAIVGP-ARSRGV-VFESG-----ELVQTLVES--A----------A------H------------------------------------------G----------------------------------V----------------GS------LPPLQFALAE---LW------E-------R--R-------N----------P-----------A----H-GR--ITRA-ALDE---M-------G-----------------GVAGALSRHADEV-L--A--------R---L-----S-------PQE-----------------R----EASRRLLL-QLV-TE-------EG----------TRIE---RGEAELA-E--P--------------------------------SD-AA------------------------SR---------AA--LRA---L-VE----G----------R--LLHTR------------------------------------------------------------------------------TTGGQPRC-ELAHDSLIASWGTLR-GWLD--DSIGHRAVRKRVVAASMEWER--L-------------------------MR-AKE
AKJ00817.1      PYRGLAPFE--AE--HRSLFFGRDADIRAVLERL------------R------H--------Q----P--L------------------------------------------------------------------------------VLVAGDSGAGKSSLCRAGV---LP---R-----V------------------EAGMLGEA-----------------------------------------------------------------------------------------------------------------------------Y-----ER--LTL----WP---G--------LRPLEALA----------------AA--L-------------------------------------------------------------------------------------------------------------------------------------------------------------------------------------APV-----------LGRKEAELVT-----AL------------------------------AD---------------------TPGW----------------------LGQTLR-------------------------------------------------------------------------------------------------------------------------ELHPGDGR-----GLLLFVDQLEELITL---S---------------E---P------V------------------Q---A------------------AHFARLLGELA----------------------------LPSQ-------------------------G---------VRVLLT-VRGDFLT--R-------L---C-AL-PGLGD-----V---------------A--E-R-A-------LYIL-RP--MPPEG----VREAIVGP-ARGRGV-VFEST-----ELVQTLVES--T----------A------R------------------------------------------G----------------------------------M----------------GS------LPLLQFALAE---LW------E-------R--R-------N----------P-----------A----Q-GR--ITRV-ALEE---M-------G-----------------GVAGALSRHADGV-L--A--------R---L-----S-------PHE-----------------R----EAARRLLL-QLV-TA--------------------EGT---RIERAEE-E--L-------------------------------VESSGR-----------------------------------AA--LRA---L-VE----G----------R--LLHTR------------------------------------------------------------------------------TTGGQARC-EIAHDSLIESWGTLR-GWLD--DDTGHRAVRKRLETASAEWER--L-------------------------LR-ARE
ADO73627.1      PYQGLASFE--AE--HRALFFGRDADIRSVLDRL------------R------R--------Q----P--L------------------------------------------------------------------------------VLIAGDSGVGKSSLCRAGI---LP---R-----V------------------AQ--GALD-------------------------------------------------------------------------------------------------------------DYRD------------F-----RT--LTL----TP---G--------RLPLTVLA----------------AT--L-------------------------------------------------------------------------------------------------------------------------------------------------------------------------------------APV-----------LQRTEAELME-----RL------------------------------TG---------------------EPGW----------------------LGATLR--------------------------------------------------------------------------------------------------------------------------ATHQDGR-----GVLVFVDQLEELVTQ---S-------------------D-----PV------------------Q---A------------------LRFAGLLGELA----------------------------LPAP-------------------------G---------VRVLLT-VRGDFLT--R-------V---G-AL-PGLDE-----A---------------I--E-R-S-------LYLL-QH--LKSEG----IREAIVGP-ARSRGV-SFESE-----TLLQTLIDQ--T----------S------Q------------------------------------------G----------------------------------A----------------GS------LPLLQFTLTE---LW------E-------R--R-------D----------A-----------S----R-AC--ITQA-SLEA---M-------G-----------------GVEGALSRHADHV-L--A--------R---L-----K-------PME-----------------Q----QAARRLLG-RLI-TP--------------------EGT---RAERSEG-E--L-------------------------------TEDSPE------------------------AR---------AA--LQV---L-IE----G----------R--LLHAR------------------------------------------------------------------------------TQEGRTHY-EIAHEALISNWGTLR-RWLN--EDAAQRMLRQRLEVASGEWER--A-------------------------HR-ARD
ATB40889.1      PYRGLAPFE--AE--HRALFFGRDEDIRQVVERL------------R------R--------G----T--L------------------------------------------------------------------------------VLVAGDSGVGKSSLCRAGI---LP---R-----I------------------SQ--GALD-------------------------------------------------------------------------------------------------------------EYRD------------F-----TC--LTL----EP---G--------RHPLTALA----------------AA--L-------------------------------------------------------------------------------------------------------------------------------------------------------------------------------------API-----------LKKTEAELSD-----WL------------------------------TG---------------------EPGR----------------------LGPALR--------------------------------------------------------------------------------------------------------------------------AAYLERR-----GLLLFVDQLEELITL---G---------------E---P------V------------------Q---A------------------EHFARLLGELG-------------------------ALNVSVS-------------------------G---------VRVLLT-VRGDFLT--R-------V---G-AL-PGLDG-----A---------------V--E-R-S-------LYLL-QP--LSPKG----VREAIVGP-ARSRGV-SFESE-----ALLQTLVEA--A----------T------R------------------------------------------G----------------------------------A----------------GS------LPLLQFALAE---LW------E-------R--R-------D----------P-----------I----Q-GR--ITQE-ALEA---M-------G-----------------GVAGALSRHADAL-L--S--------R---L-----S-------AAE-----------------Q----LAARRLLG-RLI-TA--------------------EGT---RGARSEE-E--L--------------------------------SSSPD------------------------AR---------TA--LRV---L-AE----G----------R--LVHAR------------------------------------------------------------------------------TVEKRASY-EIAHEALIASWTTLR-HWLD--EDAGQRALRQRLEAAGAEWVR--L-------------------------GN-AED
ATB38978.1      PYRGLASFE--AE--HRALFFGRDADIEGVLERL------------R------R--------Q----P--L------------------------------------------------------------------------------VLIAGDSGIGKSSLCRAGI---LP----------------------------RATQGALD-------------------------------------------------------------------------------------------------------------GSRN------------F-----TS--LTL----QP---G--------RRPLAALA----------------AA--L-------------------------------------------------------------------------------------------------------------------------------------------------------------------------------------VPV-----------LKRPEDELGA-----WL------------------------------AE---------------------QPGR----------------------LGPALR--------------------------------------------------------------------------------------------------------------------------ALCGPGQ-----GLLLFVDQLEELITL---S---------------E---P------A------------------Q---A------------------EHFARLLGELG-------------------------ELTESSS-------------------------G---------VRVLVA-VRGDFLT--R-------A---G-VL-PGLDT-----A---------------F--E-R-A-------LYLL-RP--LSADG----VREAIVGP-ARGRGV-TFEA------AALQTLVEA--M----------A------R------------------------------------------G----------------------------------S----------------GS------LPLLQFALAE---LW------E-------R--R-------D----------S-----------V----R-GH--ITQA-SLEA---M-------G-----------------GVAGALSRHADAV-L--A--------P---L-----H-------ETG-----------------Q----RAARQLLG-LLI-TA--------------------EGT---RGERSEE-E--L-------------------------------LTVSPE------------------------AG---------TA--LRA---L-VE----G----------R--LLQAR------------------------------------------------------------------------------AVGGRTHY-ELAHEALITSWGTLR-RWLD--EDVGQRALRQRLEVARAEWER--L-------------------------GR-PEE
AKQ63826.1      PYRGLQAFD--AE--HRSVFFGRGAEVRAIHERL------------R------A--------Q----A--L------------------------------------------------------------------------------VLVAGDSGVGKSSLCRAGV---SP---R-----V------------------TQ--AGLE-------------------------------------------------------------------------------------------------------------DGCA------------Y-----TV--LSL----MP---G--------RRPFTALV----------------AA--V-------------------------------------------------------------------------------------------------------------------------------------------------------------------------------------AGR-----------LGLSEETLAA-----QV------------------------------RH---------------------EPAA----------------------MARALR---------------------------------------------------------------------------------------------------------------------------AAGPTR-----GTLLFIDQLEELFTQ---S---------------E---P------D------------------E---A------------------SAFTQVLGHLA----------------------------ILAR-------------------------G---------VRTLAT-VRGDYFT--R-------L---A-AL-PGLED-----E---------------V--A-R-A-------LFLV-KP--LGPEG----TREAVVGP-ARVTGV-AFETE-----ALVDTLVAS--S----------A------H------------------------------------------A----------------------------------P----------------GG------LPLLQFTLAE---LW------D-------A--R-------D----------R-----------A----T-QH--IREA-SLEA---L-------G-----------------GVAGALGRHADGA-L--S--------A---L-----V-------PEA-----------------R----QAARDLLL-RLI-SP-------------------EGAR---VRRTTRE----L-------------------------------GAESPT------------------------NR---------IA--LEA---L-VR----A----------R--LVVVR-------------------------------------------------------------------------------QDGEAHVHEVAHEALLEGWSTLR-GWLE--AARQERQVLERVRLAAARWER--A-------------------------DR-STS
ADO76101.1      PYRGLRPFE--AE--HRAFFFGRSMEVEAVLERL------------R------A--------E----P--L------------------------------------------------------------------------------VLVTGDSGVGKSSLCRAGV---LP---R-----V------------------AE--GALG-------------------------------------------------------------------------------------------------------------PGRH------------Y-----RT--LSL----IP---G--------ARPLAALA----------------SA--T---------------------------------------------------------------------------------------------------------------------------------------------------------------------------------------------------ESLLEKGEALPSELLRT-----------------------------------------------------DPRA----------------------FVRELL--------------------------------------------------------------------------------------------------------------------------RTQGRQA-----GTLLFVDQLEELFTI---G---------------A---P------E------------------E---A------------------APFAEGVVRLS----------------------------DLPG-----------------------------------VRVLLT-VRGDFFT--R-------L---A-SL-PGLGE-----Q---------------V--A-R-A-------LYLL-RP--LSAEA----ARGAIVGP-AQSQGI-HFESE-----ALVSTLAES--A----------V------S------------------------------------------S----------------------------------A----------------GG------LPLLQFAMAE---LW------E-------A--R-------D----------E-----------A----R-RC--IPAS-ALEA---L-------G-----------------GVDGALSRHADRV-L--A--------G---L-----Q-------PEQ-----------------R----RAARALLP-RLV-SP-------E-----------GTGA---RRSGA---E--L-------------------------------DAGEPA------------------------TQ---------GA--LDA---L-VK----G----------R--LVVAR------------------------------------------------------------------------------ETDGETTY-EVAHEALLRGWGTLR-SWLV--TEGEKRPVRERLEAAAAEWAR--L-------------------------ER-TRE
APR84941.1      PYRGLTAFG--AE--HRALFFGRASEARAVLDRL------------R------A--------G----G--L------------------------------------------------------------------------------VVVTGDSGVGKSSLCRAGV---LP---L-----V------------------AD--GALD------------------------------------------------------------------------------------------------------------DGRRA------------------LV--VSI----VP---G--------RRPIETLA----------------LA--L-------------------------------------------------------------------------------------------------------------------------------------------------------------------------------------GSD-----------LGLDEAALSR-----AV------------------------------RS---------------------DPSA----------------------FARVVR--------------------------------------------------------------------------------------------------------------------------AALGKDR-----GLVLFVDQLEELLTL---A---------------G---A------E------------------D---A------------------AAFARALTDLG----------------------------AASA-------------------------G---------VRILVA-VRGDYFT--R-------L---A-AL-PGLGE-----E---------------L--G-R-S-------LYLL-RP--LSHDG----MRAAITGP-AAQKGV-GFEPE-----SLVDVLAKA--A----------G-------------------------------------------------T----------------------------------A----------------GG------LPLLQFALAE---LW------E-------A--K------------------G-----------K----S-AA--ITAS-ALAS---I-------G-----------------GVEGALTRHADEVLF--A------------L-----P-------AES-----------------R----AAARPVLL-RLL-TA-------EG-------------T---RARRTGT-E--L-------------------------------GTENGA------------------------AR---------TA--LEA---L-VR----G----------R--LVVAR------------------------------------------------------------------------------DSEGETAY-EVAHEALLERWSTLR-AWMD--ETREEAALLHEIERAADLWLR--R-------------------------GR-RDE
ATB30376.1      PYRGLLAFD--AG--HRGVFFGREAEARAVVDRL------------R------A--------S----P--F------------------------------------------------------------------------------VLVAGDSGVGKSSLCRAGV---LP---A-----V------------------EE--SGLG------------------------------------------------------------------------------------------------------------DGAKR------------W-----HV--APW----VP---G--------RQPLVAIA----------------EA--L-------------------------------------------------------------------------------------------------------------------------------------------------------------------------------------APV-----------LGGDGASLAA-----QL------------------------------SE------------PGG------EPGA----------------------LAQALR--------------------------------------------------------------------------------------------------------------------------RRPPDAP-----PVLLFVDQLEELVTL---S---------------P---P------E------------------D---A------------------ARLVGELVLLV----------------------------RRVP-------------------------G---------VRVLGT-ARSDCLT--R-------L---M-TL-PGLDE-----E---------------L--P-R-A-------LHLL-PA--MSLAG----LREAIVGP-ARALGV-RFESS-----AVVESLVAA--T----------A------R------------------------------------------T----------------------------------E----------------GG------LPLLQFALAE---LW------E-------A--R-------D----------R-----------E----H-GI--IPAA-ALEA---M-------G-----------------GVEGALARHADGV-V--A--------R---L-----R-------PEQ-----------------R----PRARELLL-SLV-TP-------EG-------------T---RARRTAA-E--L----------------------------H-VGPGDTW------------------------SH---------EV--LEG---L-VR----G----------R--LLLAG-----------------------------------------------------------------------------ETEGGEGHY-ELAHESLLLGWPTLR-GWLG--QGEQRRAVRHRLERAATEWER--L-------------------------GR-PAE
AKQ69162.1      PYLGLRAFD--AA--HRSVFFGREPELREVLDRL------------R------G--------D----T--F------------------------------------------------------------------------------VLVAGDSGVGKSSLCRAAV---LP---T-----V------------------TQ--GAWE------------------------------------------------------------------------------------------------------------DGGPA------------W-----TV--ITG----AP---G--------RRPLETWV----------------EL--L-------------------------------------------------------------------------------------------------------------------------------------------------------------------------------------APV-----------AGESAEGLHA-----RL-----------------------------TTE---------------------EPGV----------------------LARALR--------------------------------------------------------------------------------------------------------------------------RRPSNAA-----PLLLFIDQFEELVTF---S---------------E---P------A------------------Q---A------------------AQLTEELALVL----------------------------RRAP-------------------------R---------VRLLAT-ARSDCLT--R-------L---V-AL-PGLGS-----E---------------V--P-R-A-------LHLL-RA--LSEHG----LREAAEGP-LRLLGM-RFESP-----TMVDALVTS--A----------S------R------------------------------------------A----------------------------------E----------------GG------LPLLQFALET---LW------E-------A--R-------D----------A-----------Q----R-QH--IPAA-ALEA---L-------G-----------------GVEGALARHADAV-V--A--------R---L-----R-------PEQ-----------------R----PRARDMLL-ELV-TP-------EG-------------T---RVRRTQE-E--L----------------------------L-RGDADDT------------------------GR---------AV--LDG---L-VR----G----------R--LLTAG-----------------------------------------------------------------------------EAEDGDGVY-TLAHESLVTGWDTLR-GWLG--QDEQRRAARMRLERAAAEWVR--L-------------------------GR-PPE
AEI62759.1      PYLGLRAFD--AA--HRSVFFGREPALREVLDRL------------R------G--------D----T--F------------------------------------------------------------------------------VLVAGDSGVGKSSLCRAGV---LP---A-----V------------------SQ--GGLE------------------------------------------------------------------------------------------------------------DGGPA------------W-----TV--LSG----PP---G--------RRPLDTWV----------------EL--L-------------------------------------------------------------------------------------------------------------------------------------------------------------------------------------APL-----------VGESAESLGG-----RL-----------------------------ATE---------------------EPGV----------------------LARALR--------------------------------------------------------------------------------------------------------------------------RRPADAA-----PLLLFIDQLEELVTF---S---------------E---P------A------------------Q---A------------------ARLAEELALVP----------------------------RRAP-------------------------R---------VRLLAT-ARSDCLT--R-------L---V-AL-PGLGD-----E---------------V--P-R-A-------LHLL-RA--LSAHG----LREAVEGP-LRMQGL-RFETP-----AMVDALVAS--A----------A------R------------------------------------------A----------------------------------E----------------GG------LPLLQFALEA---LW------E-------A--R-------D----------V-----------H----R-QR--IPAA-ALEA---L-------G-----------------GVEGALARHADAV-V--A--------R---L-----R-------PEQ-----------------R----PRARELLL-ELV-TP-------EG-------------T---RLRRTRE-E--L-----------------------------LRGPGDDT------------------------GR---------EV--LDG---L-VR----G----------R--LLTAG-----------------------------------------------------------------------------EAEDGDGVY-TLAHESLVTGWDTLR-GWLG--RDEQRRAVRLRLERAAAEWAR--L-------------------------GR-PAE
ATB45345.1      PYLGLRAFD--AA--HRSVFFGREPALREVLDRL------------R------G--------D----T--F------------------------------------------------------------------------------VLVAGDSGVGKSSLCRAGV---LP---A-----V------------------SQ--GGLE------------------------------------------------------------------------------------------------------------DGGPA------------W-----TV--LSG----PP---G--------RRPLDTWV----------------EL--L-------------------------------------------------------------------------------------------------------------------------------------------------------------------------------------APL-----------VGESAESLGG-----RL--------------------------------------------ATE------EPGV----------------------LARALR--------------------------------------------------------------------------------------------------------------------------RRPADAA-----PLLLFIDQLEELVTF---S---------------E---P------A------------------Q---A------------------ARLAEELALVP----------------------------RRAP-------------------------R---------VRLLAT-ARSDCLT--R-------L---V-AL-PGLGD-----E---------------V--P-R-A-------LHLL-RA--LSAHG----LREAVEGP-LRMQGL-RFETP-----AMVDALVAS--A----------A------R------------------------------------------A----------------------------------E----------------GG------LPLLQFALEA---LW------E-------A--R-------D----------V-----------H----R-QR--IPAA-ALEA---L-------G-----------------GVEGALARHADAV-V--A--------R---L-----R-------PEQ-----------------R----PRARELLL-ELV-TP-------EG-------------T---RLRRTRE-E--L----------------------------L-RGPGDDT------------------------GR---------EV--LDG---L-VR----G----------R--LLTAG-----------------------------------------------------------------------------EAEDGDGVY-TLAHESLVTGWDTLR-GWLG--RDEQRRAVRLRLERAAAEWAR--L-------------------------GR-PAE
ABF88250.1      PYLGLRAFD--AA--HRSVFFGREPELREVLDRL------------R------G--------D----T--F------------------------------------------------------------------------------VLLAGDSGVGKSSLCRAGI---LP---A-----V------------------SQ--SGLE------------------------------------------------------------------------------------------------------------DGGPA------------W-----AV--ISG----TP---G--------RRPLETWV---EL----------LAP--V---------------------------------------------------------------------------------------------------------------------------------------------------------------------------------------------------VGESADALRA-----RL--------------------------------------------TTE------EPGV----------------------LARALR--------------------------------------------------------------------------------------------------------------------------RRPTNAP-----PLLLFIDQLEELVTF---S---------------E---S------T------------------Q---A------------------ARLAEELALVL----------------------------RRAP-------------------------R---------FRLLTT-ARSDCLT--R-------M---V-AL-PGLGD-----E---------------L--P-R-A-------LHLL-RA--LSEHG----LREAVAGP-VRVLGM-RFESP-----AMVDALVAS--A----------A------R------------------------------------------A----------------------------------E----------------GG------LPLLQFALEA---LW------E-------A--R-------D----------S-----------Q----R-QL--IPAA-ALEA---L-------G-----------------GVEGALARHADAV-V--V--------R---L-----R-------PEQ-----------------R----PRARAMLL-ELV-TP-------EG-------------T---RLRRTQE-E--L----------------------------L-RGPDDDA------------------------GR---------AV--LDG---L-VR----G----------R--LLTAG-----------------------------------------------------------------------------EAEDGDGVY-TLAHESLVTGWDTLR-GWLG--QDEQRRAVRMRLERAAAEWER--L-------------------------GH-PPE
AGC42266.1      PYRGLRAFE--AE--HRGVFFGREPELREVIDRL------------R------G--------E----R--F------------------------------------------------------------------------------VLLAGDSGVGKSSLCRAGV---VP---A-----V------------------SG--STHG------------------------------------------------------------------------------------------------------------DDGPA------------W-----TL--VSC----TP---G--------RQPLDALA----------------DA--L-------------------------------------------------------------------------------------------------------------------------------------------------------------------------------------APV-----------LSTSAESLLA-----QV--------------------------------------------DTE------EPGA----------------------LARALR--------------------------------------------------------------------------------------------------------------------------RRPTHAA-----PVLLFIDQLEELVTF---S-------------------D-----PT------------------Q---A------------------AKLADELALLL----------------------------HRAP-------------------------R---------VRILAT-ARSDCLT--R-------L---A-AL-PGLGD-----E---------------L--P-R-A-------LYLV-RA--MSERG----LREAVEGP-ARALGV-HFESP-----ALVDTLVTS--A----------A------R------------------------------------------A----------------------------------D----------------GG------LPLLQFALEA---LW------E-------A--R-------D----------V-----------P----R-GV--IPSE-ALTS---L-------G-----------------GVEGALARHADAV-V--D--------R---L-----R-------PEQ-----------------R----PRARELLL-ELV-TP-------EG-------------T---RLRRTRD-E--L----------------------------L-RGPGDDN------------------------GR---------AV--LDG---L-VR----G----------R--LLTAG-----------------------------------------------------------------------------EAESGEGVY-TLAHESLLTGWDTLR-GWLG--QDEQRRAIRHRLARATAEWER--L-------------------------GR-PAE
AKF79645.1      PYRGLRAFE--AE--HRAVFFGREAELREVMDRL------------R------G--------E----R--F------------------------------------------------------------------------------VLLAGDSGVGKSSLCRAGV---LP---A-----L------------------TGPESDTS-----------------------------------------------------------------------------------------------------------------------------W-----DI--VSW----TP---G--------RRPLESLA----------------AA--L-------------------------------------------------------------------------------------------------------------------------------------------------------------------------------------API-----------LDESPDALLS-----QV--------------------------------------------ADE------EPGA----------------------LARALR--------------------------------------------------------------------------------------------------------------------------RRRRSSH-----PVLLFIDQLEELVTF---S---------------E---L------T------------------Q---A------------------TRLAEELALAL----------------------------HRVP-------------------------R---------IRVLAT-ARSDCLT--R-------L---V-AL-PGLGD-----E---------------L--P-R-A-------LYLV-RA--LTERG----LRDAVEGP-ARALGV-AFEST-----ELVDALVTS--A----------T------R------------------------------------------A----------------------------------E----------------GG------LPSLQFVLEA---LW------E-------A--R-------D----------V-----------S----R-GV--IPMA-ALTA---L-------G-----------------GVEGALARHADAV-V--D--------R---L-----R-------SEQ-----------------R----PRARALLL-ELV-TS-------EG-------------T---RLRRTRD-E--L----------------------------L-RGPDDDT------------------------GR---------AV--LDG---L-VR----G----------R--LLTAS-----------------------------------------------------------------------------EAESGEGVY-TLAHESLLTHWDTLR-GWLG--QDEQHRAIRHRLARAAAEWER--L-------------------------GR-PSE
APR83879.1      PYRGLHTFE--AE--HRGLFFGRRAEIGTLIERL------------R------V--------E----A--M------------------------------------------------------------------------------VIVAGDSGVGKSSLCRAGV---LP---A-----A------------------QD--GTLG-------------------------------------------------------------------------------------------------------------GGRS------------W-----SV--VRF----VP---G--------RSPLLSLG----------------SA--L-------------------------------------------------------------------------------------------------------------------------------------------------------------------------------------APL-----------LGMDESSVVR-----RV------------------------------RT---------------------HPSA----------------------LARTIR--------------------------------------------------------------------------------------------------------------------------KRIGDSA-----GLVLFVDQLEELITM---S-------------------D-----SG------------------G---A------------------GLVAESLGNLA----------------------------MGLP-------------------------G---------VRLLMT-VRSDFLA--S-------L---A-AL-PGLGD-----E---------------I--A-R-S-------LYFL-KP--MSPEG----IREAITGP-ARVAGV-RFESN-----ELVDTLVAS--T-----------------------------------------------------------------------------------------------P----------------AG----FGLPLLQFALAE---LW------E-------A--R-------D----------Q-----------Q----T-GA--ITRE-ALER---I-------G-----------------GVSGALARHADGV-I--L--------G---M-----T-------AVQ-----------------R----SAVRRILF-MLV-SP-------QG-------------T---PVRRRQD-E--L----------------------------L---SSDPA------------------------TG---------GA--LNG---L-VR----G----------R--LLVVR-----------------------------------------------------------------------------DAEQGP-TY-ELAHEALLRGWDTLR-RWLD--EQADSRAVRARLAAAAMEWER--L-------------------------GR-ARE
ATB31934.1      PYRGLNAFQ--EE--HRALFFGRQREVRAVVERL------------R------A--------N----A--F------------------------------------------------------------------------------VLVTGDSGVGKSSLCLAGV---VP---L-----V------------------VE--GALE-------------------------------------------------------------------------------------------------------------DGYT------------W-----RP--ARM----VP---G--------RRPVATLA----------------SV--L-------------------------------------------------------------------------------------------------------------------------------------------------------------------------------------APH-----------FPLEEAAIER-----LA------------------------------RE---------------------EPTA----------------------LVRALR------------------------------------------------------------------------------------------------------------------------ASLGEHTHQ-----GLLLHVDQLEELVTL---S---------------E---P------G------------------E---S------------------LLMAELLAQMA----------------------------SGLA-------------------------G---------VRLLAT-VRSDFLT--R-------L---G-VL-PGLGE-----A---------------L--S-R-A-------LYLL-RP--LGREE----VREVITGP-ARLKGA-RFESE-----ALITSLVNS--T----------L------S------------------------------------------A----------------------------------E----------------GS------LPLLQFTLAE---LW------E-------A--R-------D----------T-----------E----R-GL--ISAA-ALET---L-------G-----------------GVNGALARYADGI-I--A--------Q---L-----L-------PDQ-----------------R----EAARRLLM-RLV-TV--------------------NNT---RARRAEA-E--L-------------------------------LGQDPA------------------------AP---------AA--LEA---L-IR----A----------R--LVVAR------------------------------------------------------------------------------RSEEGASF-DIAHEALLTGWPTLA-QWLA--EAHDARQLHARLEHAASEWER--L-------------------------GR-SRE
AKI99287.1      PYRGLNAFQ--EE--HRALFFGRRQEVRAVLERL------------R------A--------N----A--F------------------------------------------------------------------------------VLVTGDSGVGKSSLCLAGV---LP---R-----V------------------RE--GALE-------------------------------------------------------------------------------------------------------------DGLS------------W-----GV--ARM----VP---G--------RRPVATLA----------------AA--L-------------------------------------------------------------------------------------------------------------------------------------------------------------------------------------APH-----------VALEEARLEQ-----FA------------------------------RA---------------------EPTT----------------------LVRALR------------------------------------------------------------------------------------------------------------------------AALGEGARR-----GVVLHVDQLEELVTL---S---------------E---P------T------------------E---A------------------ALMAELLGQLA----------------------------SGVT-------------------------G---------VRLLAT-SRSDFLT--R-------L---G-AL-PGLGE-----A---------------L--S-R-A-------LYLL-RP--LGRAE----VREVVTGP-ARAKDA-RFESE-----ALIDTLVES--T----------L------R------------------------------------------A----------------------------------E----------------GS------LPLLQFTLAE---LW------E-------A--R-------D----------Q-----------E----R-GV--IPAA-ALEA---L-------G-----------------GVGGALARYADGV-I--A--------Q---L-----L-------PDQ-----------------Q----GAARQLLM-RLV-TV-------DG-------------T---RARRSEA-E--L-------------------------------LGQEPA------------------------SR---------TA--LEA---L-IR----A----------R--LVMVR------------------------------------------------------------------------------RTEEGTTF-DIAHEALLTGWPTLA-QWLA--EANEARQLHARLEQAAAEWER--M-------------------------GR-PRE
ATB30527.1      PYRGLQPFE--AE--HRALFFGRQREQREVLERL------------R------S--------E----P--F------------------------------------------------------------------------------LLITGDSGVGKSSLCLAGV---LP---R-----M------------------AD--GALE-------------------------------------------------------------------------------------------------------------DGRR------------W-----RG--VRL----IP---G--------RRPVIALA----------------AA--I-------------------------------------------------------------------------------------------------------------------------------------------------------------------------------------APA-----------LGMDEDGLAN-----LL------------------------------RA---------------------DPTG----------------------LARQLR--------------------------------------------------------------------------------------------------------------------------ARLRADE-----GLLLYVDQLEELVTL---A---------------G---D------A------------------Q---A------------------AQVGIALGEIA----------------------------AGVS-------------------------G---------VRLLST-SRSDFLT--R-------L---T-AV-PGLGA-----A---------------V--P-G-A-------LYLL-RA--LGPEE----SHEAVVGP-ARAKGV-RFESE-----ALVDTLVAS--I----------S------A------------------------------------------T----------------------------------E----------------GG------LPLLQFALAE---LW------E-------A--R-------D----------E-----------A----R-GV--ITQA-ALDG---L-------G-----------------GVAGALARHADAA-V--A--------R---L-----L-------PDQ-----------------R----AVARGVLL-RLI-TP-------EG-------------T---RARRTDG-E--L-------------------------------VGEDPR------------------------QR---------AV--LEA---L-VR----A----------R--LLVAH------------------------------------------------------------------------------EVDGGTCY-EVAHEVLLDGWGTLA-HWLA--EAAERREVQARLQAASAHWEQ--V-------------------------GG-ERE
ABF92323.1      PYRGLQAFE--AE--HRAVFFGRRREQRAVLERM------------R------S--------E----P--F------------------------------------------------------------------------------LLITGDSGVGKSSLCLAGL---LP---A-----V------------------TE--GGLE-------------------------------------------------------------------------------------------------------------DGRR------------W-----RS--VRL----VP---G--------RRPLAALV----------------AA--L-------------------------------------------------------------------------------------------------------------------------------------------------------------------------------------APV-----------LETEEETLAE-----TL------------------------------RA---------------------EPTS----------------------LVRRLR--------------------------------------------------------------------------------------------------------------------------VKLGAQE-----GLLVYVDQLEELVTL---A---------------P---P------A------------------E---A------------------ELAGQALGALA----------------------------EGAS-------------------------G---------VRLLAT-GRSDFLT--R-------L---S-AV-PGLGA-----E---------------V--P-R-A-------LYLL-RA--LSPEE----TRDAVTGP-ARVKGV-RFESD-----ALVDALVTS--T---------LS------A------------------------------------------A----------------------------------E----------------GG------LPVLQFALAE---MW------D-------A--R-------D----------A-----------A----A-GV--MTQA-VLDS---L-------G-----------------GVEGALARHADAA-V--A--------R---L-----L-------PDQ-----------------R----VAARGVLL-RLV-TV-------DG-------------T---RARKTDR-E--L-------------------------------VGDDAR------------------------YR---------AA--LEA---L-VH----A----------R--LLVAR------------------------------------------------------------------------------EAQEGTSY-ELAHEALLSGWGTLA-RWLA--EASERREVQSRLEAAAAHWEK--L-------------------------GF-PSE
ATB44956.1      PYRGLQAFE--AE--HRAVFFGRRREQRAVLERM------------R------S--------E----P--F------------------------------------------------------------------------------LLITGDSGVGKSSLCLAGL---LP---A-----V------------------TE--GALE-------------------------------------------------------------------------------------------------------------DGRR------------W-----RT--VRL----VP---G--------RRPLSALV----------------EA--L-------------------------------------------------------------------------------------------------------------------------------------------------------------------------------------APV-----------LGTDEDTLAE-----AL------------------------------RA---------------------EPTS----------------------LVRRLR--------------------------------------------------------------------------------------------------------------------------AKLGAQE-----GLLVYVDQLEELVTL---A---------------P---P------A------------------E---A------------------ELAGQALGALA----------------------------EGAS-------------------------G---------VRLLAT-GRSDFLT--R-------L---S-AV-PGLGP-----E---------------V--P-R-A-------LYLL-RA--MSPEE----TREAVTGP-ARVKGV-RFESD-----ALVDALVTS--S---------LS------A------------------------------------------A----------------------------------E----------------GG------LPVLQFALAE---LW------E-------A--R-------D----------A-----------T----A-GV--MTQA-VLDS---L-------G-----------------GVAGALARHADAT-V--A--------R---L-----L-------PDQ-----------------R----VAARGVLL-RLV-TV-------DG-------------T---RARKTDR-E--L-------------------------------VGDDSR------------------------YR---------AA--LEA---L-VH----A----------R--LLVAR------------------------------------------------------------------------------EAQEGTSY-ELAHEALLSGWGTLA-RWLA--EAAERRAVQARLEAAAAHWEK--L-------------------------GF-PSE
AEI63163.1      PYRGLQAFE--AE--HRAVFFGRRREQRAVLERM------------R------S--------E----P--F------------------------------------------------------------------------------LLITGDSGVGKSSLCLAGL---LP---A-----V------------------TE--GALE-------------------------------------------------------------------------------------------------------------DGRR------------W-----RA--VRL----VP---G--------RRPLSALV----------------EA--L-------------------------------------------------------------------------------------------------------------------------------------------------------------------------------------APA-----------LGTEEDALAD-----AL------------------------------RA---------------------EPTS----------------------LVRRLR--------------------------------------------------------------------------------------------------------------------------AKLGAQE-----GLLVYVDQLEELVTL---A---------------P---P------S------------------E---A------------------ELAGQALGALA----------------------------EGAS-------------------------G---------VRLLAT-GRSDFLT--R-------L---S-AV-PGLGP-----E---------------V--P-R-A-------LYLL-RA--MSPDE----TREAVTGP-ARVKGV-RFESD-----ALVDALVTS--S---------LS------A------------------------------------------A----------------------------------E----------------GG------LPVLQFALAE---LW------E-------A--R-------D----------A-----------T----A-GV--MTQA-VLDS---L-------G-----------------GVAGALARHADAT-V--A--------R---L-----L-------PDQ-----------------R----VAARGVLL-RLV-TV-------DG-------------T---RARKTDR-E--L-------------------------------VGDDSR------------------------YR---------AA--LEA---L-VH----A----------R--LLVAR------------------------------------------------------------------------------EAQEGTSY-ELAHEALLSGWGTLA-RWLA--EAAERRAVQARLEAAAAHWEK--L-------------------------GF-PSE
AGC41863.1      PYRGLRSFE--AE--HRALFFGRRRESQAVLERL------------R------A--------E----P--F------------------------------------------------------------------------------LLITGDSGVGKSSLCLAGI---LP---A-----V------------------VD--GGLE-------------------------------------------------------------------------------------------------------------DGRR------------W-----RT--VRL----VP---G--------RRPVAALA----------------AV--L-------------------------------------------------------------------------------------------------------------------------------------------------------------------------------------APL-----------LSIDEDSLAE-----AL------------------------------RS---------------------EPSS----------------------LVRRLR--------------------------------------------------------------------------------------------------------------------------ARLGAHE-----GLLIYVDQLEELATL---S---------------D---S------T------------------E---A------------------ALAGQALGVLA----------------------------EGAS-------------------------G---------VRLLAS-SRSDFLT--R-------L---T-TV-PGLGA-----E---------------V--P-G-A-------LYLL-RA--LTPEE----TREAVTGP-ARVKGV-RFESE-----HLVDSLVAA--A----------A------A------------------------------------------E---------------------------------------------------GG------LPLLQFALAE---LW------D-------A--R-------D----------Q-----------K----A-QL--ITQA-ALDS---L-------G-----------------GVAGALARHADAA-V--E--------R---L-----L-------PDQ-----------------R----IAARGVLL-RLV-TA-------DG-------------T---RARKTDR-E--L-------------------------------AGEDPR------------------------YR---------AA--LEA---L-VR----A----------R--LLVAR------------------------------------------------------------------------------EAPEGTSY-ELAHEALLSGWRSLA-HWLA--EAAERREVQALLEAAAAHWEK--H-------------------------GH-SRE
AKF79349.1      PYRGLRAFE--AE--HRALFFGRRRECRAVVERL------------R------G--------E----S--F------------------------------------------------------------------------------LLITGDSGVGKSSLCLAGI---LP---A-----V------------------VE--GGLE-------------------------------------------------------------------------------------------------------------DGRR------------W-----HT--VRL----VP---G--------RKPLGALC----------------AA--L-------------------------------------------------------------------------------------------------------------------------------------------------------------------------------------ASL-----------LATEEELLAE-----AL------------------------------RA---------------------EPAC----------------------LARRLR--------------------------------------------------------------------------------------------------------------------------ARLGARE-----GLLVYVDQLEELATL---A---------------E---P------N------------------E---A------------------ALAGQALGSLA----------------------------EGAS-------------------------G---------VRLLAS-SRSDFLT--R-------L---T-AV-PGLGA-----E---------------V--P-R-A-------LYLL-RA--LTAEE----TREAVTGP-SRVKGV-RFESE-----SLVDALVTA--A----------A-------------------------------------------------E---------------------------------------------------GG------LPLLQFALAE---LW------E-------A--R-------D----------T-----------K----T-QV--ITQA-ALDS---M-------G-----------------GVAGALARHADAA-V--E--------R---L-----L-------PDQ-----------------R----VAARGVLL-RLV-TA-------DG-------------T---RARKTDR-E--L-------------------------------AGDDPR------------------------YQ---------AA--LEA---L-VR----A----------R--LLVAR------------------------------------------------------------------------------EAPEGTSY-ELAHEALLSGWDSLA-HWLT--EAAERREVQALLETAAAHWEK--H-------------------------HH-SRE
[truncated: 553,896 more chars]
