# Supplementary material for: Bacterial death and TRADD-N domains help define novel apoptosis and immunity mechanisms shared by prokaryotes and metazoans
Source: eLife. 2021 Jun 1;10:e70394. doi: 10.7554/eLife.70394 (PMC8195603; doi:10.7554/eLife.70394)
Supplement: Figure 2—source data 2. [file elife-70394-fig2-data2.zip › nSTAND2.aln]

WP_094198012.1__1__[1..321]  MSNITIQSSSTA---IARRIVQSWKTGKSNYVLVTPP----LTDASSIIDLLVDESFYVQC-G--LAPEIPAVARFRAGRIDDTR---TFISDVVAQWD--PTGSIQCEGT-DIGVDLRKVIQFLKRSGRTP-VLVIEAFHQAVRLLTWDVGTAL---RTLEHSLQLKTVVELPVKLSTLRTRSAVE--KGE-STFLASDFGQGHSTLVLEAYQPTE---VASLLEIYGLT-DWRAKMVIE-LGGGLPDLTGWLVREAQYYD-----SPASLRRYVER--SAPDICDR--FLKWLDA-PA---ETAFTKTLARMYEGGSTQNLVTKLDQHEWADFMLNETGTLRSSVLGLAAIQKLAQ-QEGR--
WP_027196515.1__1__[1..319]  MNDITIPASSTA---IARRIVQSWRTGKSNYVLVTPP----LTDATCIIDRLVDEQFYEQC-E--LAPEVPAVARFRAGRIDNAN---TFISGVVAQWD--PMGVVQREGS-DIGANLRKVVQFLKRSGRTP-VLVIEAFHQAVRTLTWDVGTAL---RTLEHSLQLKTVVELPVKLSTLRMRWAVQ--RGE-PTFLASDFGQGHSTLVLGTYEPSE---VAALVAEYGLT-DWRAKMVTE-LCGGLPDLTGWLAREAQYYD-----SPASLRRYVER--GAPDICDR--FLKWLDA-PA---EAAFTRTLARMHEGGPMNKVFATIDKHEWADFMLDETGSLRSSILGLAAVQKLAQ-RE----
WP_089463191.1__1__[1..319]  MNDLLIPASSVE---TARKIVRSWATPRSNFIIVTPP----LTDASPVIDKLLDEHFYDEC-G--INGKLPAVARFRAGRVQSPE---TFVASIVSQWN--AAGATFNPSN-DIGADLANAVRLLRDAGRIP-VLVIEAFHRAIRNLTWDVGTAL---RTLEHSLQLRTVVEMPVKLSTLRTRWAVQ--QDE-PPFFASDFGQGHGTHVLGAYTDEE---VARLAVAHGLS-DWKGEAVLR-LSGGIPDLAWWLAREIQDCS-----SLDDIMAFAER--DAYDICHR--FLKWLDG-PD---ETSFTKALQTLHRGGTIKSLVVTLDRHDWAQFILNKKGQLRSGMLGMASLHKMKG-EG----
WP_106119969.1__1__[1..315]  MTSTIVPNSSIL---VARRIVTSW-TGKSNVVLVAPP----LSDSISIFDYLSDTKFYGDC-G--LDQSKPAVARFRAGRIENAE---SFIRGVICQWD--PNGLIAVSGN-DIGGDLRKVVKHLRDNGRFP-ILIIEAFHQAVTALTWDVGTAL---RQLEHNYELRTVVELPVKLSTLRSRWAVE--KDG-RTFLASEFGQGHTTLFLGGYQYSE---VELVASSLNLD-SWKCEMVFE-LSGGIPDLTNWLIRESQYCQ-----TPAELLDCAEA--GAEDICYR--FFKWLDA-PF---ERSFTRTIASMYNNESMEKVFATLNYHDWKSFLLKSDGTLISKLIGHAAVSKLL--------
WP_139645958.1__1__[1..315]  ---MKLPGTHIM---LCKEIVESWLKKRSNYIVVSPP----MCASRHFFKHLSHDEVIYSYIG--SSLHSLCIAKMDTEDFRSEI---VFAHKVAQKWG--VVESINFSES-DPVTLLNAATIAVKERNKIP-IIIIHRFHEALENLGESIGTVL---RNLEHDMGLKTVVELPISLPILRERWELA--NKTKSPFLASDWGQGHRSKCLKGLNEHE---VAAVLVEHGVN-AEFALDVQR-ITGGLAEIVNDLVEDLTRMN-----R-GGLEPYIRS--RARELCER--LIDWLDASSD---SHTYKKLVARSVANKLDSKDAATLLSHDWGGLILGRDGSLIFKMLGWECLARLS--------
WP_147262087.1__1__[5..315]  ---------QHE---LCKQIIKSWLSSRSNYIVVAPP----MSGEPDFISQISKRELGYEVLA--DKYRKFSIACLDSANFRNDL---DFACKVSSSWG--VPRNAAGCD--DAVSVLESACDDVLSRGLEP-ILIIQRFHDALERLGESIGTAL---RNLEHTHRLKTVVTMPVRLTTLRERWEIR--KSETAPFLASDWGQGHTTKLLYGYTKEE---LEPLVAGNDAK-SQ-AEILYK-ATAGYKQIVDRLAEDIRGKN-----N-RGLEAYLRS--KSTELCER--LVSWIEAPNS---SHAFKKALVKLEHPGLYPSAAELIACHDWAASLIGKDGSLSFKMVAWACQDFLARQPG----
WP_153438665.1__1__[4..316]  -------NSHKI---LAEEIIRSWLKPTSNYIVIAPP----MSGSNHFFAELTSPQTIHRVVA--KSADLLAIAKLDNRDFHNDL---LFAKRVAVKWG--VLKSVNENTSDDPLEVLDWAVGRLVDAGKIP-VIIIQRFHEALKKLGEEIGIHL---RNLEHEYNLKTVVELPVSLDVLRQRWDAI--EKEKAPFLQSDWGQGHSHKLLKGYSLAE---LRDMSATSKLN-QGIADVLFS-ATAGMVELVDRLLPYLEGKN-----T-NGAAMYIRS--RSFELCER--LVRWLDPQNL---SNVYKKSVVNLLDPQLCVGSAINLRHHDWADIILDKTFKLNCNMLAWASVFVLAR-------
EEZ9035304.1__1__[1..306]    ----MIPSYFKK---LSETIVKSWVKKRSNYIIVSPP----MSDSYLFFKQLVDMNSIKELLG--EDARKINITILDTINFKTEF---TFAQAVCKGWN--IDTERLKTN--DPIEMLHCAVEFVTERGEYP-VLIIKRFHEALSKLGEDIGTTL---RNLEHDFALKTVVELPVSINTLRVKWEQE--NRELTPFLVSDWGQGHIHKLLKGYDINE---IDNLFKSNKLN-KEIIIPFFK-MTGGLPTIVESLIQDLETIN-----S-RSFEPFCIS--KANDLCRK--LHEWFES-NN---SYYYRKAIIDFADGQEEEKNLNILKSHDWYDILFNKQNELNFKMITYP--------------
WP_107112219.1__1__[1..314]  ----MIPSYFKK---LSETIVKSWIKKRSNYIIVSPP----MSDSYLFFKQLVDMNFIKELLG--EDARKINITILDTINFKTEF---TFAQAVCKGWN--IDTERLKTN--DPIEMLHCAVEFVTERGEYP-VLIIKRFHEALSKLGEDIGTTL---RNLEHDFALKTVVELPVSINTLRVKWEQE--NRELTPFLVSDWGQGHIHKLLKGYDINE---IDNLFKSNKLN-KEIIIPFFK-MTGGLPTIVESLIQDLETIN-----S-RSFEPFCIS--KANDLCRK--LHEWFES-NN---SYYYRKAIIDFADGQEEEKNLNILKSHDWYDILFNKQNELNFKMITYPIRSSLLR--E----
WP_088567149.1__1__[1..313]  ----MIPSYFKK---LSETIVKSWIKKRSNYIIVSPP----MSDSYLFFKQLVDMNFIKELLG--EDARKINITILDTINFKTEF---TFAQAVCKGWN--IDTERLKTN--DPIEMLHCAVEFVTERGEYP-VLIIKRFHEALSKLGEDIGTTL---RNLEHDFALKTVVELPVSINTLRVKWEQE--NRELTPFLVSDWGQGHIHKLLKGYDINE---IDNLFKSNKLN-KEIIIPFFK-MTGGLPTIVESLIQDLETIN-----S-RSFEPFCIS--KANDLCRK--LHEWFES-NN---SYYYRKAIIDFADGQEEEKNLNILKSHDWYDILFNKQNELNFKMITYPIRSSLLR-------
WP_072160039.1__1__[1..314]  ----MIPNYFKK---LSETIVKSWIKKRSNYIIVSPP----MSDSYLFFKQLVDMNFIKELLG--EDARKINITILDTINFKTEF---TFAQAVCKGWN--IDTERLKTN--DPIEMLHCAVEFVTERGEYP-VLIIKRFHEALSKLGEDIGTTL---RNLEHDFALKTVVELPVSINTLRVKWEQE--NRELTPFLVSDWGQGHIHKLLKGYDINE---IDNLFKSNKLD-KEIIIPFFK-MTGGLPTIVESLIQDLETIN-----S-RSFEPFCIS--KANDLCRK--LHEWFES-NN---SYYYRKAIINFADGQEEEKNLNILKSHDWYDILFNKQNELNFKMITYPIRSSLLR--E----
WP_048993481.1__1__[1..314]  ----MIPSYFKK---LSETIVKSWIKKRSNYIIVSPP----MSDSYLFFKQLVDMNFIKELLG--EDARKINITILDTINFKTEF---TFAQAVCKGWN--IDTERLKTN--DPIEMLHCAVEFVTERGEYP-VLIIKRFHEALSKLGEDIGTTL---RNLEHDFALKTVVELPVSINTLRVKWEQE--NRELTPFLVSDWGQGHIHKLLKGYDINE---IDNLFKSNKLN-KEIIIPFFK-MTGGLPTIVESLIQDLETIN-----S-RSFEPFCIS--KANDLCRK--LHEWFES-NN---SYYYRKAIIDFADGQEEEKNLNILKSHDWYDILFNKHNELNFKMITYPIRSSLLR--E----
WP_122437975.1__1__[1..304]  ---MMLPYAQRN---VIDEIIKSWRHDRSNYILVCAP----MNGERQLLNSLTSEQTIAGVIG--EAYHALAIASLDTSDFKSEI---IFAKSVAKRWS--VTAQVAGED--DPRTILEVACASVVQQGRVP-ILIINRFHEALDKLGEDIGSTL---RDMEHVQNLKTVVSMPVSLNVLRERWELM--DPNKAPFLASDWGQGHRCKILKGYSCAE---IIELGKDRALS-ADVCNQLFK-ASGGAVDIVNILVDEVESRK-----G-KGLSLYLQQ--RSGELCAR--ALSWLDPINS---AHIYKRALVSLLDNNFYPSALGYIMDHDWKPILLSKEGKLNFEM------------------
EEV8712171.1__1__[1..314]    ----MIPSYFKK---LSETIVKSWVKKRSNYIIVSPP----MSDSYLFFKQLVDMNSIKELLG--EDARKINITILDTINFKTEF---TFAQAVCKGWN--IDTERLKTN--DPIEMLHCAVEFVTERGEYP-VLIIKRFHEALSKLGEDIGTTL---RNLEHDFALKTVVELPVSINTLRVKWEQE--NRELTPFLVSDWGQGHIHKLLKGYDINE---IDNLFKSNKLN-KEIIIPFFK-MTGGLPTIVESLIQDLETIN-----S-RSFEPFCIS--KANDLCRK--LHEWFES-NN---SYYYRKAIIDFADGQEEEKNLNILKSHDWYDILFNKQNELNFKMITYPIRSSLLR--E----
WP_097401548.1__1__[1..314]  ----MIPSYFKK---LSETIVKSWVKKRSNYIIVSPP----MSDSYLFFKQLVDMNSIKELLG--EDARKINITILDTINFKTEF---TFAQAVCKGWN--IDTERLKTN--DPIEMLHCAVEFVTERGEYP-VLIIKRFHEALSKLGEDIGTTL---RNLEHDFALKTVVELPVSINTLRVKWEQE--NRELTPFLVSDWGQGHIHKLLKGYDINE---IDNLFKSNKLN-KEIIIPFFK-MTGGLPTIVESLIQDLETIN-----S-RSFEPFCIS--KANDLCRK--LHEWFES-NN---SYYYRKAIIDFADGQEEEKNLNILKSHDWYDILFNKQNELNFKMITYPIRSSLLR--E----
WP_008322742.1__1__[1..314]  ----MIPSYFKK---LSETIVKSWVKKRSNYIIVSPP----MSDSYLFFKQLVDMNSIKELLG--EDARKINITILDTINFKTEF---TFAQAVCKGWN--IDTERLKTN--DPIEMLHCAVEFVTERGEYP-VLIIKRFHEALSKLGEDIGTTL---RNLEHDFALKTVVELPVSINTLRVKWEQE--NRELTPFLVSDWGQGHIHKLLKGYDINE---IDNLFKSNKLN-KEIIIPFFK-MTGGLPTIVESLIQDLETIN-----S-RSFEPFCIS--KANDLCRK--LHEWFES-NN---SYYYRKAIIDFADGQEEEKNLNILKSHDWYDILFNKQNELNFKMITYPIRSSLLR--E----
WP_116343459.1__1__[1..314]  ----MIPSYFKK---LSETIVKSWVKKRSNYIIVSPP----MSDSYLFFKQLVDMNSIKELLG--EDARKINITILDTINFKTEF---TFAQAVCKGWN--IDTERLKTN--DPIEMLHCAVEFVTERGEYP-VLIIKRFHEALSKLGEDIGTTL---RNLEHDFALKTVVELPVSINTLRVKWEQE--NRELTPFLVSDWGQGHIHKLLKGYDINE---IDNLFKSNKLN-KEIIIPFFK-MTGGLPTIVESLIQDLETIN-----S-RSFEPFCIS--KANDLCRK--LHEWFES-NN---SYYYRKAIIDFADGQEEEKNLNILKSHDWYDILFNKQNELNFKMITYPIRSSLLR--E----
WP_169852212.1__1__[1..314]  ----MLPSAQKI---ILIEVIKTWILQRSNYVLVCPP----MNGERQVIEFLTSERAIYEVIG--DHFHKLAIASLDTADFKTEM---VFAKSVARSWA--VEDEVADEQ--DPRSVLELACAAVTKQGRVP-ILIVHRFHEALDKLGEDIGSAL---RDLEHSHYLKTVVTMPVSLTVLRERWEAM--ESNKAPFLASDWGQGHRNKVLKGYSFAE---IVAIGISKNID-VVACEVLFK-SSGGVVGVVDLLVDEVSGKR-----G-RGLTLYLQQ--RSPEICKR--LLDWLDPINT---SNTYKKSLVSLLNPSFYPTALAFVMDHDWKPILLNKEGTLGFEMLAWAAASLIAK-------
KPX30733.1__1__[7..318]      --------------WFTERATLTWNAKRGRSILVLVPQGCDEIETSLLIRQWTERNFIPPSPY--DKNTPLCISLTTDSMVSCDHFAQTFAKRFTRLHK--LELYSDPED--YPTDVIQNTVETLLAAGYYP-IVAIERFHAFALINDPGMTSVLSGMRSLEMSGQLTTLSFSPLTYAMIRRLMQPG--L----PFLNSVYGDNHDQIVMTPLARTE---FVEYATSQGIS-ANKSNALYP-KGGGPDAVYKALIDCSDLPE-----N-EILEACLVR--TEETLDKF--LTKSFIG--H---VETDRPLMTRLALGRLYRQEIPYILSNPLHLFLAKETDDGNLVCSSQILARKILR----G--
RMS07982.1__1__[7..318]      --------------WFTERATLTWNAKRGRSILVLVPQGCDEIETSLLIRQWTERNFIPPSPY--DKNTPLCISLTTDSMVSCDHFAQTFAKRFTRLHK--LELYSDPED--YPTDVIQNTVETLLAAGYYP-IVAIERFHAFALINDPGMTSVLSGMRSLEMSGQLTTLSFSPLTYAMIRRLMQPG--L----PFLNSVYGDNHDQIVMTPLARTE---FVEYATSQGIS-ANKSNALYP-KGGGPDAVYKALIDCSDLPE-----N-EILEACLVR--TEETLDKF--LTKSFIG--H---VETDRPLMTKLALGRLYRQEIPYILSNPLHLFLAKETDDGNLVCSSQILARKILR----G--
WP_163011207.1__1__[7..318]  --------------WFTERATLTWNAKGGRSILVLVPQGCDEIEASQLIRQWTESNFTPPSPY--DKNIPLCINLTTDSMVSCNHFAQTFSKRFTRLHK--LQLDSDPED--YPTDVIQNTVEAVLAAGYYP-IVAIERFHAFALINDPGMTSVLSGMRSLEMSGQLTTLSFSPLTYAMIRRLMQPG--L----PFLNSVYGDNHDQIVMTPLSRTE---FVEYATSLGIS-ANKSNALYP-KGGGPDAIYKALIDCANLPE-----N-EILEACLVR--TDETLDKF--LTKSFIG--H---VETDRPLMTKLALGRLYRQEIPYILSNPLHLFLAKETDDGNLVCSSQILARKILR----G--
PMZ92294.1__1__[7..318]      --------------WFSNRASTTWNAQKGRSMLLLVPQGCDETEASQLVRSWTEANFIPPVPF--DRHKAVCISLTTDSLLSCEHFAQTFAKRFTRRYN--IELETDDDD--YPTDVIQATVEAMLAAGYYP-IVAIERFHAFALINDSGMTSVLSGMRTLENSGQLTTLAFSPLNYAMIRRLMQPG--L----PFLNSVYGDNHDQVVMAPLTREE---FVSYATCRGVS-AQKSNMLFP-KGGGPDAVYKALVDFSHLPD-----G-QVVEACIDR--IEETLDKF--LVRSFIT--N---GESDRHLLSKLAIGKLLRQEMSFILSNPLHPFLAKETPRGELVCSSQILARKILR----G--
RCM87736.1__1__[1..291]      --------------------------------MVAPP----MSGEPDFISQISKRELGYEVLA--DKYRKFSIACLDSANFRNDL---DFACKVSSSWG--VPRNAAGCD--DAVSVLESACDDVLSRGLEP-ILIIQRFHDALERLGESIGTAL---RNLEHTHRLKTVVTMPVRLTTLRERWEIR--KSETAPFLASDWGQGHTTKLLYGYTKEE---LEPLVAGNDAK-SQ-AEILYK-ATAGYKQIVDRLAEDIRGKN-----N-RGLEAYLRS--KSTELCER--LVSWIEAPNS---SHAFKKALVKLEHPGLYPSAAELIACHDWAASLIGKDGSLSFKMVAWACQDFLARQPG----
AZF56106.1__1__[7..318]      --------------WFSDRADMIWRAQPARSMLLLVPQGCDETAASTLVREWTLRNFKLPSAY--KDHHPVCVALTSDSMQSCAHFANTFAKRLCRPLS--IKLEADPDD--YPTDTIQLAVEGLLSSGYYP-IIVIERFHAFALIKDSGMTSVLSGMRSLEHAGQLTTLAFSPLTYTMIRRLMQDG--Q----PFLNSVYGDNHDQAFMTPISRED---FVQYATDRGIT-NGRANWLYV-RGGGPDAVYNALIDVSSSPD-----S-FIIERCIDR--IGDTLDKF--LERSFAA--G---LEDQNLILSTLAVGRLLKQQVSFLASNPLSPFLMKKTADGNTVCSSQILARKILR----R--
POD52929.1__1__[1..286]      -----------------------------------------MSGSNHFFAELTSPLNIHRVVA--KSADLLAIAKLDNRDFHNDL---LFAKRVAVKWG--VLESVSENTSDDPLEVLNWAVTRLVNAGKIP-VIIIQRFHEALKKLGEEIGIHL---RNLEHEYNLKTVVELPVSLDVLRQRWDAI--EKDKAPFLQSDWGQGHSHKLLKGYSLAE---LRALSATSNLN-QGVPDVLFS-ATAGMVELVDRLLPDLEGKN-----T-NGATMYIRS--RSFELCER--LVRWLDPQNL---SNIYKKSVVNLLDPQLCVGSAINLRHHDWADIILDKNFKLNCKMLAWASVFVLAR-------
WP_146023689.1__1__[1..295]  -------------------------------MLLLVPQGCDETEASQLVRSWTEANFIPPVPF--DRHKAVCISLTTDSLLSCEHFAQTFAKRFTRRYN--IELETDDDD--YPTDVIQATVEAMLAAGYYP-IVAIERFHAFALINDSGMTSVLSGMRTLENSGQLTTLAFSPLNYAMIRRLMQPG--L----PFLNSVYGDNHDQVVMAPLTREE---FVSYATCRGVS-AQKSNMLFP-KGGGPDAVYKALVDFSHLPD-----G-QVVEACIDR--IEETLDKF--LVRSFIT--N---GESDRHLLSKLAIGKLLRQEMSFILSNPLHPFLAKETPRGELVCSSQILARKILR----G--
WP_124434788.1__1__[1..295]  -------------------------------MLLLVPQGCDETAASTLVREWTLRNFKLPSAY--KDHHPVCVALTSDSMQSCAHFANTFAKRLCRPLS--IKLEADPDD--YPTDTIQLAVEGLLSSGYYP-IIVIERFHAFALIKDSGMTSVLSGMRSLEHAGQLTTLAFSPLTYTMIRRLMQDG--Q----PFLNSVYGDNHDQAFMTPISRED---FVQYATDRGIT-NGRANWLYV-RGGGPDAVYNALIDVSSSPD-----S-FIIERCIDR--IGDTLDKF--LERSFAA--G---LEDQNLILSTLAVGRLLKQQVSFLASNPLSPFLMKKTADGNTVCSSQILARKILR----R--
WP_134049903.1__1__[6..308]  -------------TWFSDRASLIWRAQPGRSMLLLIPQGCDDKAAARLVTKWTQDNFVAPSHY--RECLPFCVTLTSDSFDSSVHFASAIAKKVVRSLN--IELFREDDD--YPSDTIQNVVESVLAAGHYL-VLILERFHAFAKIAESGMGSVFSRMRSLEHDGQLTTLALSPVGYEIIRADMETS--Q----PFLNSAYGDNHDIAVMTPLARTE---FVSEALKRGLD-PRRAQWLYS-LGGGPDVIYSKLLDVSSEED-----V-NVIEQCLIR--SAPMIDSF--LERSFSN--A---GKERKDLLSALAIGRLQSAQEAFLAANPCFGFLAKRKSNGQVVCSS----------------
WP_160610812.1__1__[7..322]  --------------WFADRATTTWSVQPGRSFILIVPAGCDMDGAAADVKRWCADNMQPPLEG--HNKRPAFISLAVDNVSSSHHFVHRVGKQLNAINA--DVSNGVDEH--YPADQLAELVENANDCGLHP-VIIINRFHAFARIADDHLLSVLSTMRTLENDGLLTTLALSPMRYQALRRKLSQAGHY----PFVNSAYGDNHDEVGLTPMSRED---FVHAAKLAGLS-NPDAHRLYS-YAGGPDEVNKALIACGSAGL-----N-GVVERAAAL--LGDRLESF--FDNAIDP--E---LPERDELRVRLATGQVQPSQEDYLESSEGAPFLVRRTAGSRLVAASPVLSRLLLR----GRG
PZX00307.1__1__[8..308]      ---------------FTNRAESIWKSQPGRSMLLLVPQGCDETSAAEEVISWTSRNFKPPKKY--NAYLPICLRVTSDSIESSEHFAITIARKISRKLN--IPLELEDGD--FPSDILQNAVEAALNKSYFP-ILIIERFHAFAMIPDWGMGSVLSRMRSLEHAGQLTTLTFSPFGYEMIRRSMDAA--Q----PFLNSVYGDNHDQAVMTPLSKSD---FLHTATILGVA-APRAHWLYA-KGGGPDMVYRELINAASMDD-----D-KIIDHCIAR--TGATIDKF--LERSFAE--A---GVDRQLLLAALALGRLAKPQEAFLLNNPLSDFVAKKKESGELTCSS----------------
TJV17958.1__1__[5..321]      -----------H-TWFQRRLGTTWKAQPGRSGLLIVPPGCDTLRIANEVVAWSRENDPIAAAH--ENRRAVVVRMTTDAVTSSAHFIERLGRELGRSVA--SVSEVPKEV--YAADWLENLIGAAQAAGTHP-ILVIDRFHAFASIADDHLLSVLSTMRQLEHDGQLTTIAISPMNYQSIRAELSLRGKF----PFVNSAYGDNHDQMVLPPLTRAE---FVAFAVSAGLD-SARAQKLFA-VAGGPDCVHSAIITAALSDD-----E-DVVGRAARA--LGDSLERF--FDIAVGP--R---LADGDDLRLRVATGRLQPAQFAYLRHLGLASFLLKEDKAGRTVLASPVLGRLLLT----GR-
WP_127426060.1__1__[1..294]  ---------------------MVWGAVPGRSMLLLVPSGCKEPQTARMVAEWAQNHFTMPAQF--ANHRPICVRVTSDAMLSSAQFTATVAQRIRQQAQ--VTVDVDPID--YPSDVLQNVVEAALDAGSYP-ILVIERFHAFATIRDGGMTSVLSGMRSLEHERKLTTLALSAIGYDAIRRELDAQ--Q----PFLNSVYGDNHDQAVMSLLSRED---FVSAAQERGIA-PPAANRLYS-KAGGPDAVYEALLDVADSGE-----G-QLVAQCLHR--AGPAVDRF--LDRFIAI--P---AAQRQELFVSLALGKIRPAQEAFLLQNPLHNFLCKRNESNELICS-----------------
WP_132834030.1__1__[1..285]  -------------------------------MLLLVPQGCDETSAAEEVISWTSRNFKPPKKY--NAYLPICLRVTSDSIESSEHFAITIARKISRKLN--IPLELEDGD--FPSDILQNAVEAALNKSYFP-ILIIERFHAFAMIPDWGMGSVLSRMRSLEHAGQLTTLTFSPFGYEMIRRSMDAA--Q----PFLNSVYGDNHDQAVMTPLSKSD---FLHTATILGVA-APRAHWLYA-KGGGPDMVYRELINAASMDD-----D-KIIDHCIAR--TGATIDKF--LERSFAE--A---GVDRQLLLAALALGRLAKPQEAFLLNNPLSDFVAKKKESGELTCSS----------------
TIT02463.1__1__[1..284]      -------------------------------MLLLVPSGCNEPKTARMVAEWVQDHFTLPAHF--ANHRPICIRVISDAMMSSAQFTTKVAQRIRQQAK--IAVDIDAVD--YPSDVLQNAVEAALDAGSYP-ILVIERFHAFATIRDGGMSSVLSGMRSLEHERKLTTLALSPVGYDAIRRELDAQ--Q----PFLNSVYGDNHDQAVMSLLSRED---FVSAAQDRGIA-PSVANRLYG-WAGGPDAVYEGLLDVADSGK-----D-QLVARCLDR--AGPAVDRF--LARFMAI--P---ASQRQELLAALALGKVSPAQGAFLLQNPLHNFLCKRNESNELICS-----------------
WP_163014645.1__1__[1..252]  ---------------------------------------------------------------------------MDTEDFRSEI---IFARKVALKWG--VVEAINLSEC-DPVTLLNAATIAVKGRNKIP-IIIIHRFHEALENLGESIGTVL---RNLEHDMGLKTVVELPISLPVLRERWELA--NTTKSPFLASDWGQGHRSKCLRGLSEHE---VASVLVENGVK-AEFAPDVQR-ITGGLAEIVNDLVEDLTRMN-----K-GGVEPYIRS--RARELCER--LVDWLDASSD---SHTYKKLVARAVAKKLDSKDATTLLSHDWGSLILARDGSLVFKMLGWECLARLS--------
WP_026230868.1__1__[5..319]  -----------F-EWSEQRLTAIWKVQPGRSSLHIVPPGCDTHAAASTIAAWVATRDSTSPIR--ENSRAAIASISADSTSSSAHFVRKIHAALTKVHK--VVSEATEER--YPADWIENIVAATQSDGGHP-VLIINRFHSFAAIADDNLLSVLSTLRQLEHDGNLTTIAISPITYQALRRELAEKGQF----PFVNSAYGDNHDETVMPPLTRNE---FVAAATRAGLS-PKRSNALFA-ECGGPDCVHQAVITAAMQSE-----T-DIVESAVRL--VGNKLDRF--FDILMGS--G---SPESEDLRFRAATGQLLPAQAAYLRHQSLAAFLLRDGPRGTSIVASPVVSRLLLQ-------
RWN51709.1__1__[1..286]      -----------------------------------------MDGAAKSVKIWCAENIRLPGGS--DNQRTALVSLTVDNVSSTRHFVHRLGRQLGKFDA--SVTG--SEE--YPSDQLTALIESAHEQGLHP-VVIINRFHAFARIADDHLLSMLSTMRSLEHDGLLTTLAFSTLRYQALRTKLSRAGHF----PFVNSAYGDNHDEVALRPITRDD---FISAASAAGLT-TAEGYQLHR-YAGGPDKVFEALLTCGNDGL-----P-GVAERACAL--IGNRLEPF--FENAIDP--Q---LPDCDELRVRLATGQLQPSQEDYLENTESAGFLVRRTSSGRLVATSPVLSRLLLR----GR-
TIN07909.1__1__[1..286]      -----------------------------------------MDGAAKSVKIWCAENIRLPGGS--DNQRTALVSLTVDNVSSTRHFVHRLGRQLGKFDA--SVTG--SEE--YPSDQLTALIESAHEQGLHP-VVIINRFHAFARIADDHLLSMLSTMRSLEHDGLLTTLAFSTLRYQALRTKLSRAGHF----PFVNSAYGDNHDEVALRPITRDD---FISAASAAGLT-TAEGYQLHR-YAGGPDKVFEALLTCGNDGL-----P-GVAERACAL--IGNRLEPF--FENAIDP--Q---LPDCDELRVRLATGQLQPSQEDYLENTESAGFLVRRTSSGRLVATSPVLSRLLLR----GR-
RYG89382.1__1__[4..315]      -----------SCSWFAERAAMVWRARPGRSLLLLVPHGCDEPATAAQVARWTADNFLLPKAY--GKHSPLIIRLTSDTFPTSQSFALSLAREVGKALG--APVAIDKED--YPTQIIESAVQDALAAARLP-VLILQRFHAFAAIRDGGMGSVLAGMRELEHASQLTTLAMSPATYDDIRSQMASE--S----PFLNSVYGDNHDRAIMEPLDRTQ---FVADATARGIA-PARAHRLFA-LAAGPDDLCNAILDHHNLDG-----V-ELASACIAE--KGGMLDKF--VKRSFPK--V---STDD---LASLALGRLGRPKEAHLKANPLWRFIAREAPSGGIACASPILAHYFLK----Q--
WP_156383024.1__1__[2..265]  ---------------------------------------------ADLLKQTVEKSFIVPRKF--SNARPVVLRISPDTTSSSRHFVKRIGLLLGKACS--VKMNAGGLE--DPSDYLLELVEQALEMGVYP-ILIIERFHAFVDIVDDHLLSTLSTLRSLEHEFQITTIAISPISYAQMRKQMAPT--S----AFVSSSYGDNHDRAVPTPLSKED---FVASAILRGLK-TGEAYRLYQ-LGGGPDLFYERLIEAKLSGE-----A-DMIGATLAS--LGDHVATF--MKRSFSE--I---MDGSGEILARLGLGALTLADQSILQANALKAFVVKETAT-----------------------
WP_145962680.1__1__[2..265]  ---------------------------------------------ADLLKQAMEMSFVVPGKF--SNARPVVLRISPDTTSSSRHFVKRIGLLLGKACA--VTLNAGGLE--DPSDYLLELVEQALEMGVYP-ILIIERFHAFVDIVDDHLLSTLSTLRSLEHEFQITTIAISPISYAQMRKQMAPT--S----AFVSSSYGDNHDRAVPTPLSKDD---FVAGATLRGLK-TGDAHKLHQ-LGGGPDLFYERLIEAKLRGG-----D-DVIGATLAS--LGDHVATF--MKRSFSE--I---MDGPGEILARLGLGALTLADQSLLQSNALKAFLVKETDT-----------------------
WP_164708313.1__1__[4..221]  ------------------------------------------------------------------------------------------------------SLHGDEDD--YPSDIIQNVVEAVLEAGHYL-VLILERFHAFAKIAESGMGSVFSRMRSLEHDGQLTTLALSPVGYEIIRTDMETS--Q----PFLNSAYGDNHDMAVMTPLTRSE---FVSAAVSRGLE-VRRAQWLYS-LGGGPDVIYSKLLDVSSEDD-----A-NVVDQCLLR--SASAIDIF--LERSFSS--A---GIERKNLLSALAVGRLQKTQEAFLAVNPCFDFLAKRKPNGQVICSS----------------
KYF49123.1__1__[22..309]     -------------------------TASSSYNLVVPP---------GFGENAIAKQIAERLAA--ITPRPLVAVLAPDTVKGVD----DYLTLLHDQWSDVVHLPPQRSD--AAADARLKRFLHTLPTGRPV-VQIIKRFHRFLDSLDRFVLGTL---RDAENARCLRTVTISPFGYDELKKRWERA-----GQILLASDYGDTHSMRQVDAPSEEE---LRELCRSQKPA-PMHVIELASDLTGGYPEPFRAVVERWIRMK-----E-PELTANVRRALREEAVQRMGPLVRKLDR-PK---EQRYRDSVVDLYQGSEETDALQTLAHHPWKNILLKEDA-----LRAEALGEAAVR-------
OJX80461.1__1__[7..228]      -----------------------------------------------------------------------------------------------------------------AADWLENLIGAAQHDGNHP-ILVIDRFHAFASIADDHLLSVLSTMRQLEHDGQLSTIAISPMNYQSIRTELSLRGKF----PFVNSAYGDNHDQMVLPPLSRAE---FVASAVLAGLD-SAQAQKLFA-LAGGPDCVHSAIIAAAATDM-----E-DVVGRSARS--LGDSMERF--FDLAVGP--R---LADGDDLRLRVATGRLQPAQLAYLRHLDLADFLLKQDKAGRTVLASPVLGRLLLT----GR-
KAA9385705.1__1__[1..229]    ---------------------------------------------------------------------------------------------------------MPEEI--YASDWLESLVGAAQIAGNHP-ILVIERFHSFARIADDHLLSVLATMRQLEHDGQLTTIAISPMNYQSIRAILSAQGVF----PFVNSAYGDNHDQVVLPPLSRAE---FVASAMSSGLE-SVRANKLFA-QSGGPDRVHRELITAALAGE-----T-DVIGRAARA--IGDGLESF--FEIAIGP--A---LQDGDDLRLRVATGRLQPTQAAYIRHLDLAGFLVKQRKGGGLIAVSPVVGRLLLT----GKG
MBA3548110.1__1__[21..303]   ------------------------ATAPTSVNVVVPP---------GFGDRIIGSAIVGRLRG--AAAGLPVAELTMDEIPDVETFTARLAAGLQRPF---VPNTVDPDL----------ALKSLLRAGQRPAIYVLRRFHCTLDTLPAWMLACL---RTAEEDELARAVVLAPASHRRLKRRWEKKG-H----PLVVSDYGTIHERRVVSLLEGPA---LAALCP-EGVP-RHIHVYALK-LTGGYPEALDRVIRAWRRGGAPVKLD-RELRMRLQQ--EATAGLLH--FAEWLDH-DD---DAFFQDKVVDVHHGYDRDDALDALRQHELRGLLLDGEELRAASLGPAALER-----------
KQY48570.1__1__[7..210]      -------------------------------------------------------------------------------------------------------------E--DPSDYLLELVEQALEMGVYP-ILIIERFHAFVDIVDDHLLSTLSTLRSLEHEFQITTIAISPISYAQMRKQMAPT--S----AFVSSSYGDNHDRAVPTPLSKED---FVASAILRGLK-TGEAYRLYQ-LGGGPDLFYERLIEAKLSGE-----A-DMIGATLAS--LGDHVATF--MKRSFSE--I---MDGSGEILARLGLGALTLADQSILQANALKAFVVKETAT-----------------------
PWI54427.1__1__[2..205]      -------------------------------------------------------------------------------------------------------------E--DPSDYLLELVEQALEMGVYP-ILIIERFHAFVDIVDDHLLSTLSTLRSLEHEFQITTIAISPISYAQMRKQMAPT--S----AFVSSSYGDNHDRAVPTPLSKDD---FVAGATLRGLK-TGDAHKLHQ-LGGGPDLFYERLIEAKLRGG-----D-DVIGATLAS--LGDHVATF--MKRSFSE--I---MDGPGEILARLGLGALTLADQSLLQSNALKAFLVKETDT-----------------------
WP_147475620.1__1__[3..183]  --------------------------------------------------------------------------------------------------------------------------------------------------------SVLSGMRSLEMSGQLTTLSFSPLTYAMIRRLMQPG--L----PFLNSVYGDNHDQIVMTPLARTE---FVEYATSQGIS-ANKSNALYP-KGGGPDAVYKALIDCSDLPE-----N-EILEACLVR--TEETLDKF--LTKSFIG--H---VETDRPLMTRLALGRLYRQEIPYILSNPLHLFLAKETDDGNLVCSSQILARKILR----G--
WP_147467220.1__1__[3..183]  --------------------------------------------------------------------------------------------------------------------------------------------------------SVLSGMRSLEMSGQLTTLSFSPLTYAMIRRLMQPG--L----PFLNSVYGDNHDQIVMTPLARTE---FVEYATSQGIS-ANKSNALYP-KGGGPDAVYKALIDCSDLPE-----N-EILEACLVR--TEETLDKF--LTKSFIG--H---VETDRPLMTKLALGRLYRQEIPYILSNPLHLFLAKETDDGNLVCSSQILARKILR----G--
WP_160320279.1__1__[1..113]  -------------------------------------------------------------------------------------------------------------------DWIENIVAATQSDGSHP-VLIINRFHSFAAIADDNLLSVLSTLRQLEHDGNLTTIAISPITYQALRRELAEKGQF----PFVNSAYGDNHDETVMPPLTRNE---FVAAATRAGLS-PKRSN--------------------------------------------------------------------------------------------------------------------------------
RMG61681.1__1__[76..351]     ------------------------AQRPQSISLVGEP----RIGKSSLLHRLFAPEIRTRYLTCPEEYVFVLVPVQPGEAFDFAAFSRQLCRQVLQAVA--RHLTVEKQQ--PSYDFFKQIVEQLHHHGKKM-VIFFDDFHLVTQNPSFPL-EFFSFLRSLANNYPLAYVTTSFLDLQKLCVSKEIE-----ESPFFNI-----FTNMTLKPLEEAEAGQYIGLSREAGCSLEPEAERLWQ-LAGGFPYPLQQSCHLAFQKK-RQL-G-SLNEAHWQA--LEDTLHHS--LADYLQA-MEDYFSEEQKQVLHHLVAGESVPAALQYLQA------------------------------------
