# Supplementary material for: Bacterial death and TRADD-N domains help define novel apoptosis and immunity mechanisms shared by prokaryotes and metazoans
Source: eLife. 2021 Jun 1;10:e70394. doi: 10.7554/eLife.70394 (PMC8195603; doi:10.7554/eLife.70394)
Supplement: Figure 2—source data 2. [file elife-70394-fig2-data2.zip › nSTAND3.aln]

HEA09671.1      SQAFLEE--IK-Y--------------N-MEV----FV-N-TN-IY-SKS-LDIFNKYN---F--VILYGPPKMGKTMIGT-AL-CF-IN-I--------------R--------------------D--K--------Y--H-IYD-I-N---S---PYDF---LN---LY---K---Q--S-E----K---------Q--IFMCDDIFGS-I--SY---D-H-TI---S-DS----WV-R-EFSKVF---RK-I----------------------D-------------K--N--H-R----LIWTSRNII---FQE--A--LEK-T----R-LY-EY-EE----K-I--DY---E-----K----------V--Y--VNVE--D----LTK----VE-KA-HI-LYNH------IKF--S---L--GT-Q-KIDQK-IK------------------KY-L-----V-Q------M--KYEI-----------ID-H--SNYS--------------PELINKLC----N-FI-L-P----K-L--G----I-E----I-N--FD-A------------FK--K-QTS-DF----------LNNP-----ESDLIKD-FDN----------L-EHEYRIFLLCLF-S-L------G-Q------------R----------VK---K---------------K-VLE--------K--------------K-FN----KS-------MQ-----K-V-GI-Q-H---L-G--K-------------------F-E-LITNKL----V---GTYI---------------------------------K------------S----------R--------Y----N-----------------------------------------------------G-----I------E-------T-I-----I--K-FS--HPSIMDLIQKKW-----------CD--D---KGI------Q-------------NFF-----Y--IVGGSYI-LR--E-LI-------------N--K----------------K-T---F---P---S-----N
MTK54303.1      SRFIGEE--LL-F--------------S-LVN----FV-P-IE-QY-DQV-INHLESNN---I--VIISGNPGIGKTTLSH-AV-IS-HY-L--------------Y--------------------F-NK--------Y--Q-LIG-L-S---Y-RKIQEA---ES---LL-------Y--N-E--D-P---------C--IFYIDDFLGH-I--KL-----D-KK---N-DY----A--Q-LLLFLI---KK-I------------------EK--S-------------T--N--K-K----LIITSREYI---LRQ--A--HKD-L----F----PI-NEI---S-N--TI---T-----K----------H--I--IELS--S----FTR----RI-RT-EI-LYNY------INN--S-R-L--PI-K-------YI------------------NN-L---L-----N--S-D--YKKI-----------ID-H--KNYN--------------PRIIEKLT----D----E-N----I-L--RNI----Q----I-E--DN-S------------YY--S-YFI-EN----------LNNP-----LRVWQDV-YDNF---------P-NKLYKLIIIIRF-L-I--------E------------G----E-----LP---V---------------K-NLE--------K--------------A-VN----SI--IE---NS-------Q-EY-Q-SFS-Y-D--D-------------------F-E-YTIRSL----E---GTLF---------------------------------S-FKDGVD----EL----------T--------E----E-----------------------------------------------------K------------Y-------T-L-----I--E-FQ--NPSIIDFIDNFI-----------WK--K------------T-------------YWL-N---L--IIKNAIY-FE----QL-------------F--N-F--------------E-----L-------------I
WP_127533353.1  SKAILQSKSWR-S--------------N-IIN----FV-E-TP-AF-FEA-LNKIEKDR---F--IFLKGESMSGKSAMAQ-YL-CY-EL-L-----------------------------------M--R-H--P---K--Y-QLI-K-K---N---LKEF---EQ---QF---D---P--N-D--C-E---------R--IYFIDDVFGV-H--ST---D-T-NF---I-HS-LS----EDTFLFVQ---MA-I------------------EQ--G-------------A-------F----FIFTSRDYI---LNE--A--KKI-S----SIVRYKR-LY--P-E-I--FD---E-----S----------N--F--LQVT--K----FND----KQ-RK-EI-LYNH------IKY--G-D-L--PK-V-------AK------------------SQ-M---------K--P-F--LNEI-----------SM-H--PDFN--------------PELARRLG----N----Y-S------F--N----K-N----V----DT-S------------KS----TLE-HF----------FKHH-----NKYLQDL-FSE----------L-HKEYKAAIVFAL-L-H------E-S------Y--I--T----S---R-IN---T---------------E-EIS--------G--------------I-VL----KE----------------Y-KI-E-D-E------N-------------------ILI-EALKKI----D---GSFV--------------R------------------Q------------E----------V--------I----N-----------------------------------------------------D------------R-------I-V-----W--L-PH--HPSMREALLPLL-----------KD--S------------T-----------------E---I--FITLADF-----D-VL------------------S-R------------E-----A-------------S
XP_022342338.1  IEKTLCE--IK-E--------------H-KTD-NT-FS-P-IT-VL-ELV-VNTLEEKG---I--AIVVGYPGSGKSFIGM-EV-IR-IM-----N----------S--------------------K--G----K------T-VLH-F-D---N---VEIW---DE---LI---D---P--K-E----G---------Y--IVFIDDFLGA-F-----------NT-----TE-AD-I--T-KLIKYF---NT-M---------YA-C-V---KH--A-------------S--T----S----IILSVRKSI---YER---------W--H-E----RL-EE----R---------S-----K-L-FDRD---V--I--IDLT--E-EI-HHL-SV-EE-KK-CM-LERH------LQK--N-K-I--EI-R-----R-TK------------------KE-S-----T-E-S--G----CLSI-DQFTVNDIS-QK-S--AYNF--------------PLLCFLFS----K----N-----------E------S--R-M-------R------------LG--V-----KF----------FEQP-----RDTLVRT-IDGL-R-RS-KD-V-QENWMHAILSYC-A-I-L----G-A------R--D--K----------FN---P---------------D-KLE----S---D--------------I-FT--S----------IC--HS---L-RL-P-T-S-D-G--Q-----LE----LN------A-S-DAVDDL----K---DEYL---------------------------------K-----------------------E--V----------E-----------------------------------------------------R------------D---------T-----Y--E-FI--HQSFLEASILSY-----------GK--------V-C----P-----------------D---L--VVEHCSK-------DI------------------L-F------------D-L---I---R---T-H---R
WP_061064444.1  SNHILQQ--IK-S--------------N-VDN----YV-Q-TR-DF-NIA-KNKLDIIN---T--LIITGAPGVGKTTLAE-QL-CL-HY-I--------------L--------------------E--E--------Y--E-LIY-I-E-N-D---IEEG---ER---VL---L---P--N-K----K---------Q--LFLYDDFLGR-N--YL-----N-AL---R-NK-ED----S-KIVRFI---NR-I------------------RN--D-------------E--E--K-K----LILTSRTTI---LNQ--G--KSS-S----E----LF-HI--G-N-T--EK---H-----E----------Y--E--VEVK--N----LDL----LD-KA-KI-LYNH------IWF--S-N-L--PQ-S-------YK------------------DC-F-----W-V-D--K-K--YRDI-----------IS-H--KNYN--------------PRLISFIT----D----Y-D----K-V--S------H----L-N--PE-L------------YM--D-YII-EN----------LNNP-----SAIWDHM-LTKQ---------V-PKCVYYLTYLVS-L-N------N-G------------S----------IT---E---------------N-TLR--------Q--------------C-YN----VF-------LD-IIG-F-D-FT-H-A-D-Y-L--K-------------------F-H-DCTMLA----V---KSTL---------------------------------Q------------R----------K--L--E--N----N-----------------------------------------------------K------------E-------P-V-----Y--D-VL--NPSISDYFIEKL-----------DD--N------------A-------------SLI-P---S--LFSALGT-KQ----SL-------------L--N-L-D------------T-----L---I---------N
XP_019925840.1  TASVLDE--WR-A--------------E-LES----FY-E-TR-GT-REV-IEKLNTDN---A--VMIIGNSGIGKTATMR-YV-SL-LF-E--------------E--------------------R--G--------Y--E-VVL-I-S---S---PEEI-P----L-HR---F---P--E------R-----K---Q--LFIMDDIIGK-----------Y-RV-----ES-VA-V--E-LWRRLH---DR-L------------------KV--V---------FKDQN--V----K----LLSTLRRQL-Y-TDM--------------S----SV-LF----P-T--VF---S-----S----------T--V--VDLD--S----NNLVLSSNE-KK-RM-LENYIKRRKITRN---------FD--------------------------------D-----D------E----MLRI-----------CS-C--QIAF--------------PLLSNLFT----S-----------------------N------Q-----K------------FL--K-MKS-TF----------FLSP-----SMIFKEE-LNRL---QI----E-NKEVYCVLVLVV-M-F------L-I------------E----------EL-------------------H-MIF--D-I---N-CEVE-----RIE-A-YI----KI--LR---AC-----E-L-PE-N-I-A-R-K--T-------------------L-H-RHLQSV----A---GTFV---------------------------------E------------T----------N-------------N-----------------------------------------------------I----------------------------F--K-FQ--HDKLEETIACHF-----------GS--Q-------F----P-----------------H---I--MLKHCKL-------DF------------------I-R------------D-R---V---R---L-----T
XP_019926073.1  TASVLDE--WR-D--------------E-LEN----FY-E-TG-GT-RKV-IEQLDNNT---A--VMVTGNSGVGKTFIMK-YV-SL-LF-E--------------K--------------------N--G--------Y--E-VVL-I-S---S---PNDI-I----L-QR---F---P--K------R-----K---Q--LFIIDDIIGK-----------Y-RV-----DS-VA-V--E-LWRRLH---DR-L------------------KV--V---------FKENN--V----K----LLSTLRRQV-Y-TDM--------------S----LQ-FF----S-T--VF---N-----S----------T--V--VDLE--S----EVLVLSSNE-KR-GM-LTNYMKRRKISEN---------YD--------------------------------D-----N------E----LLKI-----------CS-C--QFAF--------------PLLCNLFT----T-----------------------N------Q-----E------------FL--K-MRL-KF----------FESP-----SIVFIEE-LNRL---QI----E-NKEVYCVLVLVV-M-I------Y-L------------E----------DL-------------------Q-TIF--D-I---N-CEIE-----RKE-A-FT----KI--LR---AC-----E-V-PE-N-I-A-R-R--T-------------------L-K-LHLQSV----A---GMFV---------------------------------E------------K----------T-------------N-----------------------------------------------------I----------------------------F--K-FQ--HDRLEETIACHF-----------GS--Q-------F----P-----------------D---I--LLQFCKL-------CF------------------I-R------------D-R---V---R---F-----S
XP_022308558.1  ASSVLNL--WE-N--------------E-LKI----VY-R-TR-GT-LEV-LNKIRTNS---V--VMIIGNSGSGKTTAMK-YA-SL-QL-Q--------------E--------------------E--G--------Y--E-IVL-I-S---S---PSDI-P----S-HR---N---N--D------R-----N---Q--LFIIDDILGK-----------Y-RV-----DI-NA-F--E-AWKRLQ---DR-I------------------SV--V---------FKHSG--A----K----LLVTLRRQL-Y-QTI--------------S----HI-SS----S-T--FF---E-----S----------K--V--VDLD--S----KNLALSGDE-KI-GM-LEHYLDNRNLSNS---------IS--------------------------------M-----D------E----KVEI-----------CA-C--NIAF--------------PLLCNIFS----S-----------------------S------Q-----D------------FF--Q-QKA-IF----------FLSP-----SVVFKEE-LGRL---EK----E-NKEVYCVLVLLM-I-F------S-D------------E----------EL-------------------E-SIF--D-I---E-CDID-----RTN-I-YL----LI--LR---AC-----G-V-IE-N-I-P-R-K--S-------------------L-H-EYLQSL----C---GTFV---------------------------------E------------P----------T-------------N-----------------------------------------------------H----------------------------F--R-FV--HDTLEETLANHF-----------GS--K-------Y----P-----------------D---V--MIKSCKL-------EF------------------I-R------------D-R---V---R---I-----N
WP_120239939.1  SESTLSE--IK-S--------------N-NER----YV-I-TN-NH-TKG-TEILKNSN---V--IIISGEPGIGKTTLAN-NL-AL-YY-T--------------A--------------------N--G--------F--E-FCD-I-E-E-S---ISEA---EA---IL---R---Q--K-E----K---------KKIVFYCDDFLGS-N--VY-----D-AI---S-NK-RD----S-HIVKFI---NR-I------------------KK--D-------------D--S--K-K----FILTSRTNI---LAM--A--VSS-S----H----RF-QN--E-D-L--RE---D-----E----------F--L--LKIE--D----LSD----LD-KA-KI-LYNH------IYH--S-N-L--DN-V-------YI------------------DE-I-----Y-K-Q--K-R--YKQI-----------IQ-H--KNFN--------------PRIIEFIT----N----N-K----R-I--S------R----I-K--SS-E------------YW--N-YIV-DK----------LDNP-----KEIWSNF-FQYQ---------I-DDPVRVLTFLTV-F-N------S-G------------V----------IG---E---------------S-VLS--------K--------------S-YS----FY-------KQ-NFK-M-N-TG-S---T-D-S--S-------------------F-D-AVRKLA----I---KSLL---------------------------------N------------R----------R--K--I--G----D-----------------------------------------------------R------------I-------Y-E-----Y--T-LF--NPSVSDFVLNAY-----------LE--D------------V-------------DLV-E---S--VLKALGT-RS----SI-------------D--F-L-N------------S-----L---K---Q-----N
DAB31819.1      SEFLIEN--IK-E--------------N-SKH----YV-V-TD-NH-NKA-LEKLEISH---I--IIIAGEPGIGKTTLAE-HM-SL-LY-I--------------E--------------------Q--G--------F--K-FYN-I-E-N-S---INEA---EN---IY---K---K--D-V----K---------Q--IFYFDDFLGS-N--YL-----N-AI---E-DK-KD----S-HIIKFM---ER-I------------------KR--D-------------K--T--K-R----FILTSRTNI---FNQ--S--LAL-S----D----TF-KS--K-N-I--EN---E-----E----------F--I--IKID--S----LKN----ID-KA-MI-LYNH------IWH--S-F-L--DE-E-------FI------------------DE-I-----Y-F-E--K-R--YKDI-----------IT-H--KNFS--------------PRIIEFIT----D----V-S----K-IEKE------T----I-V--SK-D------------YW--A-YIL-EK----------LDNP-----QDIWKNT-FEKQ---------S-DEFVRSLVLLTV-F-N------G-N------------K----------IE---E---------------V-NLR--------N--------------A-YN----EY-------NR-LIQ-L-Q-NY-S-H-T-S-K--D-------------------F-D-SIIEEV----V---KYFL---------------------------------N------------R----------T--I--K--Y----D-----------------------------------------------------K------------S-------I-E-----Y--S-LF--NPSIADFIINRY-----------KN--N------------V-------------EQL-K---L--VCLSLQT-LL----SL-------------S--N-L-K------------Y-----L---T---K-----N
EKD44556.1      SEFELNQ--IQ-K--------------K-SHK----YI-R-TE-NH-QIA-LEKLIKNH---V--LIISGEPGVWKTTLAE-NL-CL-HF-A--------------S--------------------K--D--------Y--E-FIS-I-E-E-P---FNEA---EN---IY---T---K--W-K----K---------Q--IFYFDDFLWS-N--YL-----E-AI---E-NR-KD----T-FIVKFI---ER-I------------------KD--D-------------A--T--K-R----FILTTRTNI---LNS--W--VTH-S----S----IF-AT--K-N-L--QK---N-----E----------F--M--LTVG--N----LTS----FD-KA-SI-LYNH------IWF--S-K-M--NN-G-------FI------------------DE-I-----Y-V-E--R-R--YKNI-----------IA-H--KNFN--------------PRLIEFIT----D----I-D----R-T--E------S----L-D--SS-E------------YW--S-YIK-ET----------LNNP-----KDIWRDC-FNIQ---------H-DEFVRNLVILVA-F-D------G-W------------V----------IG---E---------------T-SLQ--------K--------------W-FD----RL-------IE-IES-L-K-SN-S-H-T-I-K--N-------------------F-N-STTKLS----T---KSFL---------------------------------N------------R----------N--K--S--W----E-----------------------------------------------------A------------I---------I-----Y--S-LF--NPSISDFIYNEY-----------WK--D------------T-------------NKL-I---Q--IFKSLYS-VS----SL-------------R--K-L-D------------W-----L---G---T-----Q
TRZ47775.1      SQHEINM--FH-K--------------N-SYK----YV-Q-TV-NH-QAA-LEKLEQCR---V--VIITGEPGVGKTTLAE-NL-CL-HF-A--------------N--------------------R--N--------Y--E-FVD-I-E-E-S---LSEA---EN---IY---S---P--R-K----Q---------Q--IFYFDDFLGS-N--YF-----E-AI---E-NK-KD----A-HIIKFI---DR-V------------------KA--D-------------R--T--K-L----FILTSRTNI---LNN--G--VLS-S----Q----YF-LN--Y-K-I--HK---N-----E----------C--L--ITIG--A----LSQ----MD-KA-RI-LYNH------LWF--S-R-L--PE-E-------YI------------------DE-V-----Y-K-D--R-R--YRDI-----------IK-H--GNFN--------------PRLIEFIT----D----I-E----R-V---------P----V-E--SS-E------------YW--G-HIL-KT----------INNP-----KDIWNDC-FKIQ---------N-NAFVRGLVLLTV-F-N------G-G------------N----------IA---E---------------E-DLR--------L--------------S-YS----RF-------CT-ISG-F-L-ST-T-H-T-E-K--D-------------------F-E-SMSRLA----L---KSFL---------------------------------N------------R----------N--M--L--K----K-----------------------------------------------------S------------I---------E-----Y--T-LF--NPSIADYVLSEY-----------CT--E------------E-------------ALL-V---N--IFVSLNT-CD----SL-------------E--R-L-V------------R-----L---T---S-----E
WP_054724039.1  SESTIRE--IE-E--------------K-AYK----YA-I-TE-NH-RKG-LKILEDNN---V--VIMTGEPGIGKTTLAD-NL-AL-YY-A--------------A--------------------K--G--------Y--E-FCD-I-E-E-N---ISEA---ES---IF---R---E--R-E----K---------KNILFYCDDFLGS-N--LY-----D-AI---N-NK-RD----S-HIVKFI---NR-V------------------RK--D-------------D--S--K-K----FILTSRTTI---LNK--A--FSL-S----H----RF-QN--G-N-I--RE---N-----E----------F--L--LRVE--N----LTN----VD-KA-KI-LYNH------IYH--S-N-L--ND-V-------YL------------------DK-I-----Y-Q-D--K-R--YKVI-----------IR-H--RNFN--------------PRIIEFVT----D----S-G----R-V--G------H----I-P--PE-E------------YW--K-YII-KS----------LNNP-----EDIWADY-FQNQ---------T-DDCVRALTFLTV-Y-N------N-G------------K----------IS---E---------------E-ELR--------R--------------S-YN----TF-------LN-IHN-V-N-LG-D-Q-T-D-K--S-------------------F-E-AVRKLA----T---KSLL---------------------------------N------------R----------N--Q--I--D----E-----------------------------------------------------D------------K-------F-E-----Y--V-LF--NPSIADFVLGSY-----------SD--D------------S-------------NLI-S---N--IIKSLEN-EI----SI-------------D--Y-L-Q------------A-----L---S---G----LG
WP_080987264.1  SSDFLLN--IQ-E--------------E-SKK----YY-L-TN-DY-EKA-YDRLERTG---S--VIITGSAGVGKTTLAN-QL-CL-YY-A--------------A--------------------D--G--------Y--E-VIY-I-D-N-D---LTEA---EN---VF---S---P--D-K----E---------KKQIFYYDDFLGR-N--YL-----D-AI---Y-NK-TD----T-KVVNFI---NR-V------------------AR--N-------------D--H--K-K----FILTSRTNI---INR--S--REL-S----D----IY-NS--S-K-I--KN---N-----E----------Y--E--VNLK--A----LNN----FE-KA-NI-LYNH------MWH--S-D-L--KK-G-------YI------------------DE-I-----Y-E-D--K-K--YYKI-----------IE-H--RNFN--------------PRIISFIT----D----A-N----K-L--N------E----V-K--PI-D------------YW--Q-YIS-SS----------LNNP-----EEIWKVL-FNRQ---------I-SSDVQKITMLTC-F-N------N-T------------R----------IK---E---------------E-ELR--------D--------------F-YH----NL-------LS-LEK-I-Y-SP-I-E-I-I-E--T-------------------F-D-ELVKLA----V---GSTL---------------------------------V------------R----------E--L--D--N----K-----------------------------------------------------K------------N-------V-N-----Y--N-LF--NPSLGDFITQKY-----------KN--S------------P-------------DTL-A---S--YFYVLRT-LP----AI-------------E--N-L-F------------S-----L---N---------K
WP_052697497.1  SAFLIED--AV-N--------------D-SYK----FI-E-TK-QL-HKT-LEILRENK---V--VIITGLPGVGKTTLAK-QV-TL-IH-F--------------E--------------------L--G--------Y--E-IYH-I-E-D-S---ITEI---ES---SY---L---K--E-K----K---------Q--FFYFDDFLGA-T--HL-----E-IF---S-GN-SD----S-KIVNFI---KR-I------------------IN--D-------------K--N--K-R----MILTSRTNI---LNR--A--KSL-S----E----LF-NT--E-K-V--DK---K-----E----------F--E--INVS--N----LTE----IE-KA-DM-LYNH------IWH--S-L-L--TP-E-------YS------------------DT-F-----Y-N-N--N-N--YWKI-----------IR-H--QNFN--------------PRLISTIT----D----I-D----K-L--A------G----I-D--SA-S------------YW--S-HIE-NA----------LSNP-----EIIWSHC-FNNQ---------T-REEVLDLVCLVV-F-N------S-G------------I----------ID---E---------------H-VCK--------T--------------A-LK----RV-------FK-IKY-S-G-EY-Y-T-K-I-N--N-------------------I-D-EFIKES----L---KSTL---------------------------------S------------R----------S--L--T--T----T-----------------------------------------------------N------------K---------N-IPAKL--T-PF--NPSVSDYIINRF-----------SA--N------------E-------------SAL-A---L--YFSALNT-NQ----SI-------------N--T-L-F------------S-----L---H---H-----S
VAL45986.1      SNFLIED--AR-K--------------E-SYK----FI-E-TK-QL-QKA-LEILDENK---V--VIITGLPGVGKTTLAK-QV-ML-MH-C--------------N--------------------R--D--------Y--E-IYH-I-E-G-S---ISEI---ES---IY---F---K--E-R----K---------Q--FFYFDDFLGA-T--LL-----E-IF---T-RN-SD----S-KIVQFI---KK-I------------------IN--D-------------K--N--K-K----MILTSRTNI---LNR--A--KSL-S----E----IF-NI--E-K-I--EK---K-----E----------I--E--INVS--D----LTD----IE-KA-DI-LYNH------VWH--S-S-L--PQ-D-------YI------------------DT-F-----Y-D-N--R-N--YWKI-----------IH-H--PNFN--------------PRLISFIT----D----S-D----R-I--S------G----I-D--SS-N------------FW--S-YIE-NS----------LDNP-----EMIWSHC-FNNQ---------T-REEVLDLVCLVV-F-N------A-N------------N----------IE---E---------------R-DCK--------N--------------A-LK----RV-------FS-IKY-K-N-NF-H-S-K-V-N--K-------------------I-D-EYIKES----I---KSTV---------------------------------N------------R----------T--L--T--Q----L-----------------------------------------------------N------------K---------D-VMIRL--T-PF--NPSVSDYIINRY-----------AT--D------------E-------------TSL-A---L--YFSALKT-NQ----SI-------------N--T-L-F------------S-----L---H---S-----N
SGC70347.1      SNFLIED--AR-K--------------E-SYK----FI-K-TK-QL-KKA-LEILDKNK---V--VIITGLPGVGKTTLAK-QV-ML-MH-C--------------N--------------------S--D--------Y--E-VYY-I-E-G-S---ISEV---DS---LY---F---K--E-K----K---------Q--FFYFDDFLGA-T--LL-----E-IF---T-KN-SD----S-KIVQFI---KK-I------------------IT--D-------------K--N--K-K----MILTSRTNI---LNR--A--KNL-S----E----IF-NI--E-K-I--EK---K-----E----------F--E--INVS--D----LTD----IE-KA-EI-LYNH------VWH--S-S-L--PQ-E-------YI------------------DT-F-----Y-D-N--R-N--YWKI-----------IH-H--PNFN--------------PRLISFIT----D----S-D----R-I--S------G----I-D--SS-N------------FW--S-YIE-NS----------LDNP-----EMIWSHC-FNNQ---------T-REEVLDLVCLVV-F-N------A-N------------N----------IE---E---------------R-DCK--------K--------------A-LK----CV-------FN-IKY-K-N-NF-H-S-K-V-N--K-------------------I-D-EYIKES----I---KSTL---------------------------------N------------R----------I--L--M--P----I-----------------------------------------------------N------------E---------ENIMIRL--T-PF--NPSVSDYIINRY-----------AS--D------------E-------------TSL-S---L--YFSALKT-NQ----SI-------------N--T-L-F------------S-----L---H---S-----N
XP_022292782.1  TKGYLES--YE-E--------------V-NRC----FV-K-TR-FL-LKS-KTVLKENG---I--AVLIGQQGSGKTSIAV-NI-MS-DP-D----------------------Y------------K--N--------W--K-KLK-I-T---S---WEEL-L------AL---S---K--T-E----N-------D-T--LIYIDNLFDG-F--LY---H-R-KL-----EE----WW-H-SLCFFY---FE-F---------IK-P-----RK--T-------------------I-H----LLITAKEEE---IKT--S--CSY-I---------FG-DK--N-T-P--EN---I----------------C--F--VREE--S--NSLTD----NE-KK-EI-LVSQ------INR--A-K----GK-T-------KI------------------DQ-S-F---D-I-D--K-L--VSET----KG-----EE-R--LIGF--------------PLCAHMWA-L--E-----------------------K------------D------------NT--L-RDP-II----------FTNP-----RSYVIRQ-IRDE-I-KD-D--K-ENVVKTLLLTLL-F-----------------------T----N-S-Q-NH------PV-------------DLM--Y-G-K-Q-CE-----------K-FL--A-EK-------TS--KE---F-IA-K-V-Q-P-L--N---------F-QE------M-H-SKASDL----L---DVIL---------------------------------I------------K----------N-------------N-----------------------------------------------------N----------------------V-----F--E-LK--HQIYIEGVCEYF--------F------R--------------------------MHF-E---A--VVQYFPM-------YI------------------L--------------R---------N---------C
XP_022293444.1  ------------------------------------FV-E-TS-YA-KTC-STELEKRG---M--IILIGEQGCGKTMIAE-HI-MY-SK-P----------------------Y------------T--G--------W--T-KQD-I-Q---N----QNL-K------KL---K---P--K-D----R---------T--FLYIDDLFDG-Y--TY---E-T-NL-----KE----WW-D-SLFSFY---SR-Y---------LE-K-----SD--N-------------------V-R----LIITIKDTV---MKK--V--RVF-I---------NK-KN------L--NE---T----------------F--F--LWAN--SEHLKLSV----TE-KQ-EI-LQKQ------YEL--A-R----KQ-K-------NI------------------DN-L-FI--K-G-S--K-R--WYRI----MN-----EK-C--PIGF--------------PLCAHMYA-S--E-----------------------E------------I------------ES--K-RKE-TI----------FSEP-----REYVKDK-IEYE-M-KH-D--P-KNDVKTLLLLLL-F----------------------------E-G-S-LS------EE-------------ILK--K-E-K-Q-CE-----------Q-LL--K-DR-------SS--GE---M-IN-Q-M-N---L--S---------F-GN------L-C-NTAKKL----N---GVLF---------------------------------R------------K----------H-------------G-----------------------------------------------------P----------------------L-----Y--K-FK--HHIHLEGACDIL--------L------Q--------------------------QDF-F---F--GVQHFPL-------CV------------------L--------------R---------I---------C
XP_019920292.1  ADNFIQA--YR-D--------------V-RKC----FV-K-TG-LL-KKC-QSSLQKYG---I--TILSGQQGCGKTLSAV-YI-MSKNR-H----------------------Y------------K--K--------W--T-KLK-F-S---S---WVDL-L------TL---E---L--E-A----N---------T--LIYIDNLFDG-YTYMY---P-E-EL-----RK----WW-C-SLLYFY---FE-K---------IQ-G-----KK--D-------------------I-H----LLITAKDDV---MKE--A--CEQ-I---------KT-DI----------G---K----------------CPFY--LRAG--N--VPLTD----EE-RK-QI-LESQ------FKL--A-E----KL-K-------GI------------------KN-P-E---I-I-S--T-Y--ADIQ----KK-----DTIS--AIGF--------------PLCAHLYA-F--E-----------------------T------------D------------KI--Y-KTK-DI----------FTDP-----VSYVIRH-FKRE-I-EN-D--N-SNSVKTLFMFLL-F-Y-TS---P-G------------S----F-K-P-SR------GL-------------DLK--Y-G-E-E-IR-----------D-YLENT-KV-------AP--EN---L-VN-E-M-E-P-L--N---------F-EN------L-H-TTAESL----L---YTIL---------------------------------V------------K----------P-------------S-----------------------------------------------------T----------------------M-----F--E-FK--HQIYLDGASDYF--------L------R--------------------------KYS-D---V--AIRNFPL-------DI------------------I--------------R---------S---------Y
XP_011455578.2  TDTFLEA--YA-N--------------V-SET----FV-E-TT-FS-KKC-SEMLRKNK---I--AILLGQQGCGKTLTAI-HI-MN-ND-F----------------------Y------------K--N--------W--K-KQQ-I-V---S---SDDL-L------AI---K---V--D-E----E---------TELLVYIHDILDG-F--IY---R-E-KV-----RK----WW-H-SLCYFF---FR-L---------VK-N-----SK--N-------------------I-H----LLITAKEDV---VEE--A--FEH-I---------NS-DT--F-S-L--YN---A----------------C--F--VREG--L--FCLSE----KE-KI-EI-LESQ------FKF--A-K----EL-K-------NY------------------DN-P-C---A-K-R--L-F--DEIK----GI-----NG-T--SIGF--------------PLCAHLYA-F--D------------------------------------N------------TI--T-KTT-SV----------FEYP-----REYVIRH-IDSE-I-AN-D--K-TNGVKTLFLVLL-F-Y-NT---Q-S------------G----S-K-F-TQ------RL-------------DLR--Y-E-E-D-CR-----------Q-YL--V-KT-------VS--KA---F-VE-S-M-E-P-L--L---------F-KN------L-F-DTAMEL----K---DVIL---------------------------------V------------K----------H-------------A-----------------------------------------------------D----------------------I-----F--E-FK--HQIYLEGVSDYF--------L------R---------------------HP---QYS-K---V--AVKHFPL-------DI------------------L--------------R---------P---------Y
XP_022294523.1  TKSYLEA--YK-N--------------V-NEN----FV-E-TD-LS-KEC-KRKLEMLG---L--AVLIGQQGSGKTLSAV-HI-LS-EY-D----------------------E------------Q--V--------W--T-KCK-L-T---S---WEEL-L------AF---D---F--K-E----N---------T--LIYIDNLFDG-F--IY---R-R-EV-----DK----WW-D-SLSFFY---HS-R---------IRQQ-----SD--N-------------------V-R----LLITGKIDE---MEE--A--CAL-I---------KA-DK--E-A-L--DE---T----------------C--V--VREK--D--FPLTP----AE-RI-EM-LEKQ------MKV--F-Q----K------------------------------NT-D-S---I-T-D--I-M--KNFI----KE-----TNEF--PVGY--------------PLCAHMYA-I--E-----------------------E------------R------------SW--E-RVP-EM----------FKSP-----RQYVKNH-IEYE-I-DR-D--Q-KRQVKTLFLILV-F-Y-FS---P-V------------G----S-T-P-EQ------DL-------------DLK--Y---D-D-LK-----------K-FL--K-TK-------VS--EE---L-AE-K-M-E-P-L--S---------F-DN------L-Y-DKARDL----E---GKVL---------------------------------I------------K----------H-------------H-----------------------------------------------------S--------N-------------M-----F--D-FK--HQVYLEGVSEYF--------F------R--------------------------RYP-L---V--AAECFPL-------DI------------------L--------------R---------T---------A
XP_022291946.1  TITYLKD--FG-Q--------------V-DAQ----YV-E-TH-LT-REC-ESRLHRFG---L--IVLIGEQGSGKTSTAV-HI-MR-KL-Q----------------------Y------------D--D--------W--T-KHK-I-T---S---WVDL-L------KF---E---F--K-E----K---------T--LINADNLFDG-F--MY---Q-Q-EV-----DK----WW-E-TLCYFY---FK-F---------IK-P-----AD--K-------------------V-R----LIITAKQDA---VDK--A--CAF-N---------EI-DI--W-T-L--ER---T----------------C--F--IRVD--A--FPLSD----EE-KI-KI-LENQ------ISL--A-K----TL-K-------KI------------------NV-H-G---V-T-D--K-L--KADI----RK-----KS-C--PLGF--------------PLCAHLYA-F--E-----------------------K------------D------------SI--L-RNS-SI----------FDDP-----RHYVEIQ-IQRI-I-EN-D--K-SPDVKTLFFILL-Y-Y-FN---S-E------------T----T-N-T-LK------QL-------------NLE--F-R-E-E-CK-----------E-FL--E-AQ-------CD--RK---L-KE-M-M-E-P-L--V---------Y-NN------L-Y-ETANKL----E---GTVL---------------------------------I------------K----------H-------------Q-----------------------------------------------------S----------------------V-----W--E-FK--HQIYLQAVSHYF--------F------K--------------------------KYF-Y---A--VVEYFPM-------NI------------------L--------------R---------T---------Y
XP_022308753.1  EKAIFHQ--WQ-E--------------E-DAF----FI-S-TK-AA-ENV-REKVETNN---L--VIVTGYSGSGKSAIIQ-HI-AL-KY-R--------------K--------------------N--G--------W--I-VKP-V-Y---S---FKEI-H----D-TY---K---T--E------N-FEKGS---H--IFVFNDPIGK-----------E-SY-----DE-MS-Y--N-EWGRYR---EI-L------------------NL--L---------IK--K--A----K----LMLTCRRSI---VSD--------------K----RA-AG----F-F--EQ---K-----LGEVGINEQKLV--K--IDIN--D----DHYKLSTYE-KK-TM-FNKY------MPD---------AK--------------------------------P-----T-Q-E--E----YSKM-----------FE-N--DMYF--------------PLLCKLCR----G-----------------------D------L-----M------------QN--R-NIA-DV----------FKEP-----VNVLERE-IKAY---KT----K-DKETYCGLICLV-L-I------N-N------------G----------IS---V---------------H-DLK--K-N---V------------A-L-FS----KT--LQ---LC-----E-L-HL-S-T-S-P-S--T-------------------I-I-DKLKPI----C---GFLV---------------------------------K------------K--------N-G-------------E-----------------------------------------------------R----------------------------Y--F-FY--NDFVMEVTTYVF-----------GS--E-------H----P-----------------A---E--TLEYADI-------SF------------------L-R------------K-R---V---R---V-E---K
WP_118557744.1  DSWLAER--LK-E--------------Y-EKT----FV-E-TA-LY-RKA-AAEYQQ-H---V--LILCGDPGIGKTALAC-RL-AL-RQ-A--------------G--------------------G--D-R-------S-R-IVS-T-A---S---LDSV---FA---SY---G---N--R-D----A---------S--VFLLDDFWGS-T-----------RY-E-G-NG-NR----E-KLKAVM---EA-V------------------RS--S-------------R--S--Q-R----LILTSRDYI---LQK--E--TAQ-D----A----AF-GS----Y-L--SA---F-----C----------L--S--CGMD--S----YTP----AE-KL-SI-MFSH------LKA--S-D-L--PW-D-------YM------------------HC-I-----Y-E------R--AEEI-----------ID-V--CGFN--------------PRIAAMML----E----S-A-DW-R-----------E----M-S--PE-E------------YA--E-EYA-VY----------MEYP-----YEFWKSV-AKE----------L-STDTVVLLLFLL-S-F------S-G------------E----------AY---V---------------D-DLK--------R--------------A-YE----IY-------AR-----S-E-QA-L-R-V-T-K--S-------------------F-Y-ECLTEA----K---QSVA---------------------------------S-----------------------V--F--L--P----V-----------------------------------------------------D-----A--D---W-------E-V-----M--V-FR--NPAIEDLLFGVL-----------WE--R-------P----S-------------EYI-P---I--LLKACFS-FN----QI-------------D--F-F-S------------Q-C---S---L---------E
XP_025113398.1  -------------------------------------------------A-VTALEQHG-R----VVIVGGPKSGKTFLAH-EL-LY-HF-H--------------P--------------------R-----------F--T-THI-I-C---S---TQEL---RK---HL---N---E--Q-R----P---------R--ILLMDGTLGE-V--GV-------DM--------EE-Y--K-VWRALL---PR-L--------------M---TC--T-------------D--V--R-H-CL-VVVTCYPHV---LLE-----LQA-M----E----EG-SH--S-F-L--LQ---D-----T----------C--T--VSLK--E----MAE----DE-RK-EM-LHHF------VSD--L-P-M--TQ-Q-------EK------------------HA-L-----V---E--R-V--LKDD-----------IS-G--ATFP-WCC----------ARLVQRLH----N----S-S------L---------D------D--PS------------------------DV----------FTCP-----AESYVTL-LHRM-L-MD-P--T-HGETVAALLCLT-M-M-GL---S-D---------F-------------YD-------------------N-QIN--A-Q---R--------------T-LS----EL--------------G-F-RI---L-S-A----D---------C---------L-E-KTASFL----K---NFIL---------------------------------S-----------------------E-------------D---------------------------------------------------Y-R-------------------------------T-FY--SRVLYDAAGLAL-----------GR--S--------------------------HRL-P---V--LLKVCDM-------DF------------------L-N------------K-Y---V---R---V-F---T
XP_025113398.1  -----------------------------------------------QSA-VEALQYHG-R----VVIVGGPKSGKTFLGH-AL-LR-HF-R--------------S--------------------E-----------F--D-EHT-L-C---N---TWRL---QE---HL---Q---E--G-R----K---------C--ILLMDGILGE-T--CV-------NM--------EE-Y--K-AWRTVL---PK-L--------------M---EL--T-------------D--T--G-Q-CL-VVVTCYPHV---LLE-----LQA-L----E----KG-SH--S-F-L--LQ---D-----T----------C--T--VSLK--E----MAE----DE-RK-EM-LYDF------LSG--V-D-M--MQ-H-------EK------------------HA-L-----V---E--R-V--LKDD-----------IS-G--ATFP-WCC----------ARLVQRLH----N----S-S------L---------D------D--PS------------------------DV----------FTCP-----AESYVTL-LHRM-L-MD-P--T-HGETVAALLCLT-M-M-GL---S-G---------F-------------LH-------------------N-QQR--T-E---K--------------A-LK----DL--------------G-F-RG---L-S-S----H---------L---------L-E-KNASFL----K---NTFL---------------------------------S-----------------------D-------------D---------------------------------------------------C-S-------------------------------T-FS--SRVLYDAVGLAF-----------GR--S--------------------------HYL-P---A--LIKICDM-------KF------------------L-A------------M-Y---V---G---V-G---E
PNE24103.1      SSFELEK--IE-K--------------D-IRL----YV-E-NE-SL-NKA-LDVLKENH---Y--VVISGIPGIGKTTLAR-ML-VY-TM-L--------------A--------------------G--G--------YE-E-FVY-V---D-D---IDTT---AK---MF---N---K--E-K----R---------Q--IFFFDDFLGA-N--SF---V---QQ---S-VG-FE----N-KLITFI---DK-V------------------RN--S-------------K--H--M-L----FILSTREYV---LSE--A--KAH-Y----E----KL-SM--S-N-I--DI---A-----K----------C--T--IELE--Y----YTK----TI-RA-KI-LYNH------LAD--A-N-I--PP-K-------YI------------------NV-F-----L-Y-K--R-G--YMTI-----------IN-H--QNFN--------------PRVIESII----K----E-Q----I-W--E------T----I-D--PN-D------------FA--N-KVK-EF----------FDNP-----ISVWLFA-FEK----------L-DVETRYALLVLG-T-M------G-N------------H----------VR---L---------------D-DFQ--------E--------------G-YR----LF--CT---LT--SQ-E-V-GL-K-Y-D-D-V--K-------------------W-R-QSLKVL----M---NCFL---------------------------------K------------I----------D--N-----R----N-----------------------------------------------------G------------S-------K-L-----V--T-MY--NPSIADFIVFYL-----------NQ--N------------T-------------TTA-L---Q--IIRGACF-IE----QL-------------Y--K-V-F--------------------------------S
WP_083554334.1  SEAKRDA--II-E--------------A-AKR----YV-I-TE-AH-GAA-LKKLNEVH---S--VVITGEAGVGKTTLAD-QL-AH-HY-V--------------G--------------------L--E--------Y--E-LCV-I-E-D-D---LSEV---EA---VY---E---S--G-K----K---------Q--LLYYDDFLGR-N--YL-----L-AI---E-GR-KD----S-RVLDLI---DR-V------------------ER--D-------------K--N--K-R----FILTSRSTV---LNQ--G--KVW-S----D----LF-EN--R-K-I--DR---K-----E----------F--E--VKIS--S----LSL----LD-KA-NI-LYNH------IWF--G-G-I--GE-E-------FV------------------DE-I-----Y-R-N--K-H--YQDI-----------AG-H--KNFN--------------PRLISFIT----D----S-D----R-L--S------E----V-A--PD-A------------YW--E-YIS-LK----------LENP-----QDVWSDV-YSRQ---------I-DDFTRVVINLVV-L-N------G-G------------S----------IS---E---------------I-DLA--------D--------------A-FR----DS-------AL-RDG-T-A-NP-S-N-V-A-D--H-------------------F-A-RTLRGA----V---GSTL---------------------------------S------------R----------N--L--N--P----R-----------------------------------------------------S------------G-------T-V-----T-VG-LF--NPSILDFVLPRL-----------AD--D------------R-------------HAL-S---T--FLQALKT-TR----SI-------------D--N-F-S------------S-----L---L---A-----D
WP_129501730.1  SEALVEE--IK-D--------------N-TKY----YV-I-TE-NH-NKA-LKKINNTN---I--IIIAGEPGIGKTTLAE-HI-AL-YY-I--------------E--------------------K--D--------F--E-FYD-I-E-N-S---INEA---EN---IF---N---R--E-K----K---------Q--VFYFDDFLGS-N--YL-----E-AI---E-SK-KD----S-HIMRFI---ER-I------------------KK--D-------------K--K--K-R----FILTSRTNI---FNQ--G--ILL-S----D----TF-SS--K-N-I--KN---T-----E----------F--I--IKID--S----LKD----MD-KA-RI-LYNH------IWH--S-D-L--SE-E-------YK------------------DV-L-----Y-Y-E--K-K--YIKI-----------IK-H--KNFN--------------PRIISFIT----N----M-E----R-IKKE------K----V-P--SN-D------------YW--T-YIV-SK----------LENP-----KDIWKNT-FDKQ---------S-DEFTRSLVILTV-L-N------G-N------------K----------IN---E---------------T-KLR--------D--------------S-FN----QY-------NK-LIG-L-Q-NP-S-H-I-S-K--E-------------------F-D-SIIEEV----V---KYFL---------------------------------N------------R----------T--Q--N--Y----D-----------------------------------------------------K------------T-------I-E-----Y--T-LF--NPSIADFILFRY-----------QK--D------------N-------------DKL-L---L--FYKVLNN-ID----SI-------------N--E-L-F------------S-----L---K---N-----S
WP_162798333.1  SEAKRDA--II-N--------------A-TKM----YV-I-TG-NH-GKS-LEKLETLH---S--VVITGEAGIGKTSLAD-QL-AH-HY-I--------------A--------------------E--D--------Y--E-LCV-I-E-N-D---VSEA---ED---RF---E---K--G-K----K---------Q--VFYFDDFLGR-N--YL-----M-AI---E-GH-KD----S-HVLNFL---DR-V------------------SR--D-------------K--T--K-R----FILTSRSTV---LSQ--G--KQH-S----D----LL-YI--K-K-I--DK---K-----E----------Y--E--ITIQ--S----LSV----LD-RA-KI-LYNH------IWH--S-G-L--SE-K-------HI------------------AE-L-----Y-V-D--R-R--YLKI-----------AN-H--RNFN--------------PRLISFIT----D----P-D----R-V--S------S----V-K--PK-K------------YW--D-YII-DR----------LDNP-----KDIWADV-YDNQ---------I-DELTRQTVCLLV-F-N------G-S------------S----------IA---E---------------E-NLR--------A--------------P-LY----KI-------AI-SEG-L-I-SP-S-N-A-S-S--R-------------------Y-T-NMLKAA----V---GTVL---------------------------------Q------------R----------N--I--G--G----I-----------------------------------------------------D------------G-------V-A-----K-LD-LF--NPSVADFILGRY-----------LD--D------------A-------------LAM-Q---L--YFLSLNT-LA----SL-------------R--N-L-K------------S-----L---N---Q-----N
NCC61811.1      SEGKLRD--IV-D--------------A-SDL----YV-V-TE-NH-DRA-LEKLENLH---S--IVITGEAGIGKTSLAD-QL-AH-HY-V--------------R--------------------H--G--------F--Q-LCV-I-A-D-D---ISEA---ES---VF---K---K--G-A----K---------Q--VFYYDDFLGR-N--YL-----M-AI---E-GN-KD----S-HILSFM---DR-V------------------SK--D-------------N--E--K-R----FILTSRSTV---LNQ--G--KIL-S----D----LL-GI--K-K-I--DQ---K-----E----------Y--E--ITIQ--S----LSY----YD-KG-KI-LYNH------LWH--G-D-L--AE-D-------YI------------------EQ-L-----Y-I-G--K-R--YLDV-----------IK-H--NNYN--------------PRLISFIT----D----S-S----R-I--I------Q----V-T--PS-T------------YW--S-YIV-KT----------LDNP-----EDIWAHV-FDKQ---------L-DDCTRIAVCLTV-F-N------G-G------------K----------IS---Q---------------G-KLF--------E--------------A-FI----DC-------AV-TDG-L-V-TR-M-S-V-N-T--T-------------------F-R-AMMKAA----V---GSVL---------------------------------S------------R----------S--L--SHDG----D-----------------------------------------------------E------------N-------K-S-----S-IE-LF--NPSITDFVLGRF-----------LN--D------------V-------------DSL-K---T--YFSALNT-ER----AL-------------N--N-L-E------------S-----L---R---K-----S
WP_044787433.1  SNFFIEN--IV-E--------------K-ARR----FV-M-FS-TY-DKA-LEQLEKNH---F--CIIAGQPGVGKTTLAE-ILALR-Y--L--------------K--------------------E--G--------Y--E-PIK-V-T-R-S---VNQI---NS---MY---K-NAG--E-Q----K---------Q--FFVFDDFLGQ-S--NL-R-D---TF---S-DN-EE----D-DLSLLL---SK-I------------------QK--S-------------S--E--K-R----LVITSRDYI---LKD--A--LLK-N----E----KL-AR--S-V-L--KK---S-----E----------Y--V--LNMN--E----LNA----VE-RT-KL-VCSY------LED--T-Q-L--DK-H-------SI------------------ES-V-----I-E-N--G-T--FIPV-----------IQ-H--PNFN--------------PRILEYTT----K----Q-L----A-T--N------N----L-S-----E------------II--N-KLT-EC----------FENP-----KEVWDLA-F-KH---------I-PSQTRDLLFVLA-S-M------P-S------------E----------VL---L---------------S-DLQ--------L--------------A-YN----AF--RS---QY--AK-L----------E-E-WEDS-------------------F-I-EKLEAL----E---HVFI---------------------------------D------------I----------E--V-----I----V---------------------------------------------------Q-V-----GK---Q-N-----I-R-I-----V--K-FQ--NPSIFDYLKHKI-----------LN--S------------N-------------ELI-E---K--ICKNAIY-IE----QL-------------I--F-M-S------------R---------L---------L
WP_056713588.1  SADSVDD--IR-H--------------A-LAK----FV-E-TE-DC-RRA-RKQLANAR---V--LIIKGEPGIGKTTLAQ-HL-VM-ES-I--------------G--------------------D--G--------Y--Q-FVE-I-Q-S-D---LSEA---EG---VLI--D---P--D-E----K---------Q--IFYFDDFLGR-N--FL-----E-VF---T-DN-KD----S-HVLAFI---RR-V------------------LR--N-------------E--N--K-R----FVLTSRTHI---LDR--G--KLL-S----E----LF-RI--E-N-I--GK---R-----E----------F--E--LTVG--A----LSR----LE-KG-MI-LYSH------IWN--S-G-L--PE-W-------AI------------------EE-L-----Y-E-K--H-R--YLDV-----------ID-H--ANFN--------------PRLIAFIT----D----P-E----R-I--V------D----V-A--PH-E------------FW--T-HVT-AT----------LDNP-----EAIWRHV-FERQ---------L-SSDTRDLAVLVA-F-N------G-K------------P----------IN---E---------------T-ALE--------A--------------A-FA----RL-------NR--SG-I-D-NP-V-Q-F-A-V--R-------------------F-R-DALRLA----A---GSVI---------------------------------T------------R----------T--I--A--S----S-----------------------------------------------------A------------E-------A-K-----C--E-LF--NPSIADFVL------------------------------------------------------------------------------------------------------------------------------
PIG26614.1      SKSELDA--IQ-D--------------R-FLR----YV-K-TS-NH-QLA-LEKLDQLH---A--IIITGEPGIGKTTLAG-QI-CL-DY-A--------------A--------------------Q--G--------Y--Q-FIK-M-S-D-D---IFEA---EA---VC---D---Q--D-S----K---------Q--IYFFDDFLGR-N--YL-----E-AL---N-GH-EG----S-KITAFI---RR-I------------------ST--S-------------K--N--K-R----FVLTSRSTI---LSQ--G--KFL-I----D----LL-RH--N-K-T--ER---N-----E----------F--E--MSIH--R----LSD----LD-KA-KI-LYNH------VWF--S-G-L--QQ-E-------YI------------------DI-I-----H-E-N--E-N--YLEI-----------VK-H--KNFN--------------PRLISYVT----D----P-Y----R-L--S------D----I-L--SE-N------------YW--K-FIS-GS----------LDNP-----SEIWAHP-FDAQ---------Q-DDFTRAIIILVS-M-N------G-R------------R----------IN---E---------------S-RLA--------D--------------A-YY----EY-------IA--FP-E-N-NT-M-K-G-R-R--D-------------------F-Y-SNMELL----T---GSFL---------------------------------N------------R----------F--V--D--R----D-----------------------------------------------------G------------E-------I-Q-----F--D-LF--NPSIGDFIIKRY-----------SK--D------------K-------------SIL-R---L--SFISLKT-VD----SI-------------T--A-F-F------------G-----L---F---R-----E
NCS99310.1      SDFLLDE--IK-N--------------G-AKK----FV-V-TK-DF-AKA-LEKLSEKH---V--VVITGEAGIGKTMLSN-ML-SF-EY-V--------------K--------------------E--G--------Y--S-FCA-I-S---D---IKEA---EL---IL---S---H--S-K-ASDK---------I--IFYYNDFLGE-S--FA-----R-FM---D-GG-EG----S-QIMLFI---NR-V------------------KK--L-------------R--N--V-R----LILNSRTTI---LNK--A--IHN-F----H----SF-TN--G-R-I--AK---N-----E----------H--L--LTIE--N----LNR----VD-KA-LM-LYKH------MYF--S-E-L--DE-N-------YI------------------DE-I-----Y-N-E--K-K--YKKI-----------IG-H--RNFS--------------PRIIEYIL----E----K-D----R-I--V------D-LD-I-D--KR-N------------YF--S-YIE-KS----------LDNP-----KDIWADY-FE-K---------I-NLCTQKLIFLIT-F-N------Q-G------------K----------IS---D---------------R-NLK--------S--------------A-YL----NY-------IE---K-N-N-IE-T-S-T-E-S--S-------------------F-G-YTIKIA----L---NSLV---------------------------------E------------R----------S--L--D--G----K-----------------------------------------------------E------------F---------T-----Y--T-LF--NPSVGDYVVNEY--------F--CN--E------------E-------------IEI-T---K--LLMSLRN-IE----SL-------------K--Y-L-V------------S-----L---E---S-----S
XP_022294450.1  SNKYLTN--YE-V--------------I-DEY----FV-E-TS-SY-KRG-KEVFEKYG---I--VIWTGPPGCGKTLAAI-HL-IF-EN-K--------------------AKI------------P--K--------L--A-FRK-I-R---S---FEEL-S------YI---Q---D--D-SKYDRE---------T--LIFIDNIFDS-H--SV---K-S-YL-----PN----WW-E-KLDKVH---KT-F---------FQ-I-----KE--S--KVSL---YS--------V-R----FVITARENV---LER--A--CSL-M---------GA-IT--P-I-L--NE---N----------------H--R--IDAK--G----LLE----DE-KE-EI-LIKQ------IDF--A-K----ER-M-------NV------------------SI-P-K---M-N-K--D-L--RARV----KN-----SE-G--PIGF--------------PLCVHLFV-C--S-----------------------D------------K------------YQ--K-SGE-QF----------FTCP-----IEYIKRQ-INDE-I-EC-D--K-SNRTKSLLFVLF-F-H-EW---F-T------------K----R-G-N-SK------IL-------------DLN--S-D-Y-H-CE-----------F-FL----DY-------IS--AS---L-RT-N-F-E-P-F--D---------F-KE------L-L-PEAQRL----V---GTFL---------------------------------K------------E----------E-------------S-----------------------------------------------------K--------S-------------S-----F--K-FV--HDSVYEAVGAWL--------C------E--------------------------TYI-I---Q--TAKHFPL-------EI------------------I--------------Q---------N---------E
XP_022293257.1  SKRYLKE--NE-A--------------V-DEY----FV-E-TE-SY-KKG-EETFQRNG---I--VIWTGPPGCGKTKAAI-HL-IM-KQ-I-------------------NHEG------------K--K--------C--S-FRL-I-R---F---PEEL-S------YI---E---R--N-K----T---------S--LVLIDDFFPQ-Q--SI---G-S--V-----AN----WW-N-KFDYLY---TN-C---------FQ-N-----NE--I--ESGT---NR--------V-R----LIITARENV---IDR--A--CHS-M---------GK-TT--P-I-L--NE---R----------------F--R--VNNN--V----LNG----DE-KE-KI-FSQQ------CTF--A-D----EE-K-------YM------------------ET-K-K---K-D-K--D-F--LKEI----KE-----AE-G--PIGF--------------PLCAHLFA-C--N-----------------------K------------E------------YR--E-SGT-RF----------FSYP-----IEYLKGK-IKEE-I-EM-D--K-SHNTKSLFLVLF-L-Y-EW---H-T------------K----M-G-N-SE------KL-------------EMK--N-A-Q-K-CK-----------Q-FL----KK-------VA--RD---P-VK-F-L-E-Q-L--K---------I-RG------L-E-SKAQRF----I---GSFL---------------------------------K------------E----------E-------------S-----------------------------------------------------I--------G-------------S-----Y--R-FV--HDSVYEAVGAFF--------C------E--------------------------TCV-T---L--TASHFPL-------DI------------------I--------------Q---------M---------Q
XP_022290835.1  SKRYLKE--NL-S--------------V-DQY----FV-E-TM-AY-KKG-EECFHKYG---I--VIWTGRPGCGKTQAAY-HL-IL-KQ-L-------------------INKD------------L--N--------C--I-FRR-L-S---S---PEEV-S------YV---D---E--D-R----N---------T--LVLLDNMFFQ-Q--NI---D-S--V-----KT----WW-K-QLGHLY---SN-C---------VQ-N-----NE--N--ESVA---NR--------V-R----LVITARENV---IER--A--CKL-M---------GY-TT--P-V-L--ND---S----------------Y--R--VDAN--I----LTG----VE-KA-EI-FSKQ------CLF--A-K----EE-R-------NI------------------KN-E-G---I-E-D--V-I--RKSI----QA-----PD-G--PIGF--------------PLCAHLYV-C--S-----------------------D------------E------------YK--T-SEE-NF----------FSKP-----TKYLKLQ-IKEE-I-NK-D--K-SHRTKSLFLLLF-F-N-EW---Q-A------------K----Q-G-N-LK------RL-------------QIK--N-I-K-N-CK-----------Q-LL----NT-------IG--GD---L-VN-A-F-A-P-L--N---------F-TE------L-E-NQAQRL----V---GGFL---------------------------------K------------E----------E-------------T-----------------------------------------------------N--------G-------------N-----Y--K-FV--HDSVYEAVGAFL--------C------E--------------------------TYI-T---E--TARYFPL-------EV------------------I--------------Q---------N---------Q
XP_022293622.1  SKAYLIQ--NE-T--------------I-DQY----FV-E-TQ-AY-GKG-REVFYKYG---I--VIWTGPPGCGKTQTAI-HL-IL-KQ-I-----------------------------------G--T--------C--E-FRR-I-S---S---PHEL-S------YV---E---N--D-K----E---------T--LILLDNIFFQ-Q--DM---D-L--V-----KI----WW-N-KLGSLH---KR-C---------FE-S-----SG--N--ESAF---SR--------V-R----LVITARENV---IER--A--CTF-M---------GN-TT--P-I-L--ND---N----------------H--R--INAN--I----LTG----ME-KD-KI-FFNQ------QSF--A-K----VN---------NF------------------QN-P-D---V-S-E--D-F--LKKI----KE-----SE-G--PIGF--------------PLCAHLYL-F--S-----------------------D------------E------------YK--N-SGV-KF----------FSQP-----IEYLKLQ-IEEE-I-KK-D--K-TNRTKSLFIVLF-F-R-EW---Q-T------------K----M-A-N-PQ------RI-------------QIN--D-A-N-E-CR-----------Q-LL----EN-------VG--AG---M-VR-N-M-A-P-L--N---------F-GE------L-E-NEAQRL----V---GGFL---------------------------------K------------E----------E-------------N-----------------------------------------------------D--------G-------------M-----Y--T-FI--HDSVYEAVGAFL--------C------E--------------------------TYV-T---E--TAMFFPI-------DI------------------I--------------Q---------T---------Q
XP_022291944.1  SKEYLTY--YE-I--------------I-DDY----FV-E-TS-DY-QRG-EELFHKYG---V--VIWIGPPGCGKTLAAI-HL-IF-KH-T--------------------SD----------------E--------L--T-FRK-I-R---S---LKEL-S------YI---E---E--D-K--NSP---------S--LIFIDNIFFS-Q--GI---E-S-DL-----QN----WW-N-ELGSIS---EK-C---------FQ-S-----NE--S--EKG----FR--------V-R----FIITARENV---IER--A--CSF-M---------GK-TT--P-L-L--NE---R----------------Y--R--INVK--S----ITE----TE-KD-DI-LSKQ------ILF--A-K----EE-R-------NV------------------TN-Q-G---I-D-D--E-F--RRKV----KA-----YE-G--PIGF--------------PLCAHLFV-C--S-----------------------E------------E------------YQ--K-SGV-SF----------FSHP-----TDYLKRQ-INDE-I-ER-D--K-TNRTKSLFFVLF-F-H-EW---H-T------------K----L-G-N-SD------KL-------------QIR--S-D-F-Q-CK-----------R-FL----DK-------IS--KV---L-RP-N-F-E-P-F--D---------F-KG------L-E-HEAQRL----V---GAFL---------------------------------K------------E----------E-------------T-----------------------------------------------------H--------N-------------N-----F--K-FV--HDSVYEAVGSWL--------C------E--------------------------TFR-T---E--TAKHFPL-------EI------------------I--------------Q---------N---------H
XP_022294135.1  SKNYLNS--YQ-T--------------F-DEF----FV-E-TK-IY-QEV-KDIFKKYG---V--VIWTGPSGCGKTIGAI-HL-IL-RH-I--------------------DEN------------A--R--------C--I-FRR-I-R---S---WKEL-S------YV---E---K--D-K----E---------T--IILIDNIFYQ-K--NV---D-S-EL-----EP----WW-S-ELEKLH----T-L---------FQ-S-----DD--N--NLML---GP--------L-R----CIITARTNV---IER--A--CQI-M---------ER-IT--P-I-L--AE---H----------------C--R--MKDN--I----LTG----NE-KE-EI-LRKQ------FRF--A-D----EK-K-------HI------------------SI-P-E---I-D-E--S-F--FMNV----RE-----SD-G--PIGF--------------PLCANLYA-C--S-----------------------E------------E------------YR--K-PGA-NF----------FSRP-----IKCLKNQ-IKEE-I-LG-D--K-SNRTKSLFFVLF-F-Y-EW---H-I------------K----M-G-N-YE------KL-------------EIK--S-E-H-Q-CR-----------R-FL----DG-------VS--KD---L-RK-N-F-E-P-F--D---------F-KG------L-Q-IEAQRL----L---DAFV---------------------------------T------------N----------E-------------Y-----------------------------------------------------E--------N-------------T-----Y--K-FV--HDSVYEAVGDLL--------C------E--------------------------TYV-T---A--TAKYFPL-------DI------------------L--------------Q---------N---------Q
XP_022295718.1  SRRYLKY--HK-T--------------I-NKY----FV-Q-TE-TY-QKG-EKIFDRYG---I--VVLTGQPGCGKTLAAI-HL-IL-NH-M--------------------DIK------------A--D--------W--S-FRK-I-R---S---WDEL-S------YI---D---T--K-G----K---------S--LIFIDNIFYQ-Q--AL---D-S-DL-----ED----WW-T-GLKNLH---NN-F---------FQ-S-----KE--N--ENGS---NC--------L-R----IIITARKND---IER--V--CTY-M---------GE-RT--P-I-L--NQ---N----------------Y--W--VDLD--T----LTG----NE-KI-EI-LEKQ------IDF--A-E----IE-K-------GI------------------TI-P-K---M-D-G--E-F--LDKV----RV-----SH-G--PIGF--------------PFCAHLFV-C--S-----------------------D------------E------------YQ--E-SGV-HF----------FSHP-----IRFLKKQ-IKDE-M-MS-D--K-SNRTKSIFFVLF-F-H-EW---H-A------------K----S-K-P-VE------IL-------------NID--N-E-N-K-CK-----------Q-FL----HR-------IS--PD---L-CK-H-F-E-P-F--D---------F-KN------L-E-IEVQRL----V---GTFL---------------------------------Q------------H----------E-------------S-----------------------------------------------------D--------S-------------V-----Y--K-FI--HDSVYEAVGSLL--------C------E--------------------------EYV-A---N--SAKYFPL-------DV------------------I--------------Y---------N---------Q
OPL21858.1      HDEKIKE--WR-D--------------E-IKD----VV-E-TT-AI-KAL-AEIATTQN---V--IFVIGPSGCGKSTSVH-YV-AL-IL-Q--------------DQ-------------------Q--N--------Y--D-IIP-A-Y---F---PTDI-T----H-YY---N---P--V------S-----Q---Q--IFVFDDLCGK-----------H-SI-----DV-QT-L--N-IWNKLS---GD-I------------------QK--I---------LGQGK--V----K----IFITCRSHI-F-HD---------------K----KF-HR------F--NI---S-----A----------E--S--INLM--C----DKYALNDEE-KY-LI-AEKYLS----SGQ---------MQ--------------------------------T-----L------K----EDKK-----------LI-Q--FDCF--------------PLLCRLFL----S-----------------------K------S-----T------------YD--I-V---KF----------FSSP-----VEIIKDDLLSLM---EE----D-DQTTIATLSLFV-L-Y------N-N------------C----------IM-------------------E-DDF--A-L-G-N------KT--MKE-I-LN----HL--SD---VF-----L-T-SQ-N-L-S-L-A--V-------------------V-R-NQIESL----K---NSYV---------------------------------K------------K--------T-R-------------N-----------------------------------------------------E----------------------------Y--R-VI--HDKLFDILASFF-----------GE--H-------M----N-----------------S---L--LLEFCPA-------EF------------------I-R------------D-R---Y---Q---F-----E
XP_033740641.1  TKKYIES--HE-R--------------S-NQY----YA-E-TS-TS-RDA-MDKLKLEH---C--VVITGYKGSGKTALAY-HL-LY-QL-M--------------S----------------L------G----R---C--K-VHV-S-H---S---LS-D---VE---KI---F---S--E------G-FFI-----A--LIELDEIKPK--------------------HR-------E-QVKRIK-E-GL-I------------------SP--D-------------K--T--L-S-LY-IIMTSNVGD---CDE--I--LDI-I----N----HV-------D-L--S---------------------------LTLG--E-----------DE-RR-SI-LTQQ------LRQ--E---V--KK-T-G-ALS-HQ-P-TP-------------EE-L---------T--E----IVKE-----------SS-C--PLGF--------------PMAASLYA----Q-----------------------N------D-----N------------YR--R-LGL-AF----------FRSP-----VDYYLSE-VKKF---CK------GKATHALLLRLV-L--------Q-E------------T--------D-HS---N------------K--D-DVS--------A--------------W-IR----DS------------------QS-K-V-D-E-K--S-------------------V-R-SACKRI--------NGFL---------------------------------I---------V--P--------S-S--------A----S-----------------------------------------------------S------------D---------------F--Q-LR--NACVQRAACMYL-----------MK-----------------------------DHL-Q---H--SIKCLGL-------EY------------------I-V------------D-T-S-I-------L-----S
XP_021365907.1  TRKCIEN--HE-G--------------S-DRF----YV-E-TK-AS-KEA-MDVLKSKH---N--VLITGNKGSGKTSLAY-HL-MY-KL-M--------------P----------------L------G----R---C--T-VHV-L-D---S---LDIR---HQ---KI---N---T--D------G-FVI-----A--LIELNEIKEK--------------------QR-------A-DLNFII-S-EL-I------------------SP--N-------------I--D--L-S-LY-IIMTTMSHN---VDE--I--ADL-T----T----QV-------D-L--SN---V-----K-E--------------FALD--E-----------QE-KR-SI-LEQH------LKQ--V---V--KK-T-GVPLL-HP-P-TQ-------------DE-L---------T--G----IVKE-----------PS-Y--PISF--------------PLAASLFA----K-----------------------N------E-----K------------YR--R-LGP-TF----------FRSP-----VDYFLSE-IESL---CK------AKATFVLLLHIV-F--------Q-D---V--------T--------D-II---N------------S--D-DIR--------T--------------W-IT----DL------------------EL-D-V-D-P-K--S-------------------T-E-KAGKRV--------NGHL---------------------------------T---------L--S--------C-R--------S----H-----------------------------------------------------I------------G---------------F--Q-LR--NQCVRKAFAVYL-----------AK-----------------------------KHL-Q---R--AMTCLDQ-------EY------------------I-V------------D-T-S-I-------L-----S
XP_019930407.1  TEVFLAK--FI-K--------------Q-NEF----YV-K-TK-VL-EKV-EQILKQRK---C--VFLVGKEGTGKTATAV-HL-MF-EH-I---------------------QQ------------E--N--------C--F-VRK-L-H---A---PQDF-S----I-YV---D---P--T-K----N---------H--LIFIDDIFDC-S--EH---T----L-----QD----WW-N-MFRFIK---DS-V-LPGVDSSSKN-I-----RD--D--DECD---SK--------V-Q----IVMTSRPHK---LKY--A--VQK-M---------KY-NH--N-L-L--QN---C----------------T--VD-IDSDDLE----LNH----FE-KK-QI-LQKK------MNF--A-N----SV-H-------QT------------------EE-I-S---F-S-E--E-Q--WTQI----FS-----SS-P--PFGF--------------PLCAHLFA-C--D-----------------------S------------T------------CR--E-VGT-NF----------FSNP-----ESHLLSE-VKNT-I-KA-D--V-TRRTEVLFVLIL-V-Q-QI---Q-N------------E----S--------------F-------------DYR--N-S-E-K-CW-----------T-VL----AE-------LQ--IT---K-EL-Q-L-R-R-V--D---------V-DH------I-E-TVVYDH----Q---DKFV---------------------------------K------------E----------F-------------E-----------------------------------------------------E--------N-------------R-----L--Q-FS--HPSVQDAVQNYF--------F------E--------------------------SYP-K---K--AIEILPM-------SI------------------L-------YQ--KM-H---------K---------E
XP_022290463.1  ------------------------------KF----FV-E-TR-MF-QTA-EQFLEKHK---I--IILVGKEGSGKTEMAV-HL-MF-KY-Y---------------------ER------------P--D--------F--V-VRKLI-S---D---PREY-L----Q-RF---N---I--K-E----N---------T--LIFIDDVFEH-C--EG---V----L-----SE----WW-K-TFNFVQ---EM-V----------R-P-----DT--Q--KNKQ---CK--------V-H----TIFTTRPQK---MND--A--ICK-K---------KY-KH--P-F-L--DR---Y----------------S--LD-IDLKE-P----LND----FE-KK-TI-LLRK------IEY--A-S----VV-Q-------QL------------------DK-I-S---F-T-D--Q-E--LEDI----LK-----SS-S--PIGF--------------PLCAKLYA-C--D-----------------------K------------N------------YR--K-DGV-SF----------FSNP-----QKYVLSV-VKSI-M-KS-D--S-RRKTEVLFVLIL-I-H-QI---Q-N------------K----P--------------L-------------HYR--Q-A-E-T-SW-----------E-IL----CE-------LQ--CT---D-IL-K-L-K-E-H--D---------V-KD------L-E-DVVQDH----R---D-YV---------------------------------K------------E----------S-------------D-----------------------------------------------------E--------H-------------E-----L--Q-FI--HPSVLEAVKQYF--------F------E--------------------------TYR-V---K--ALEILPL-------PI------------------L-------FQ--NM-Q---------K---------E
XP_022293014.1  TEAFLAK--YI-N--------------E-SKY----YY-E-TE-KF-KEV-EEFLKQRK---C--VFLVGKEGSGKTEMAV-HL-MF-KY-S---------------------EY------------K--N--------F--V-VRR-V-Q---S---SYEC-R----K-FY---N---P--L-D----K---------M--FILIDDVFDS-G--T---------V-----AD----WW-Q-TFSFLR---PF-I----QSCTESQ-A-----FE--E--SRKD---HE--------A-Y----LVFTTRAQK---LED--A--KNN-M---------PF-NH--S-L-K--EY---T----------------K--V--IDSDE-A----LSR----SE-KK-EI-LLRK------LKF--A-E----DV-Y-------KI------------------EG-Q-H---F-S-E--E-D--WEHI----YN-----SS-P--PFGF--------------PLCARLFA-C--D-----------------------K-TR---------T------------YR--E-SGK-HF----------FSNP-----KKHVLSK-IKGI-I-ED-D--E-RRHTEVLFVLIL-I-H-QI---K-N------------E----S--------------F-------------IWN--D-A-K-K-SW-----------E-IL----CD-------LK--FD---R-DL-K-L-K-E-K--H---------V-RN------L-Q-QIVSYH----R---ESFV---------------------------------R------------E----------S-------------E-----------------------------------------------------E--------N-------------E-----L--Q-FI--HPSVQEAVEEYF--------I------E--------------------------TYT-A---K--AIEILPL-------AM------------------L-------LQ--KM-D---------K---------R
XP_022297539.1  TDAFLAK--IN-D--------------E-KRC----FYVK-TK-ML-EKV-EQVLNHRA---F--VILVGQEGTGKTNMAI-HL-ML-KY-R---------------------AY------------E--N--------F--I-VRR-I-R---S---PQEF-Q----Q-YY---D---V--K-K----K---------S--FFFIENIFDC-S--EQ---H----L-----YE----WQ-T-IFRLMQ---ET-A----PSPSLTT-V-----CQ--S--EIRQ---FE--------F-Y----AVFTSRTND---FKD--A--KRK-E---------LF-RD--F-F-P--EN---N----------------I--V--IIAND-A----LTK----DE-KK-DI-LLKN------MEY--A-R----HV-H-------GI------------------EE-T-R---F-S-K--D-D--WEDI----TK-----SS-P--PFGF--------------PLCAQLFA-C--E-----------------------E------------M------------YR--K-AGK-QF----------FSNP-----YGYVLWR-LKGL-I-RQ-D--E-TRHTEVLFILIL-I-C-KF---Q-N------------K----T--------------C-------------NCN--D-P-V-K-CW-----------E-DL----CE-------LQ--IN---D-EL-Q-L-Q-E-E--H---------V-QN------L-Q-EVLCRL----R---NIYV---------------------------------M------------E----------T-------------E-----------------------------------------------------K--------N-------------V-----L--Q-FI--HTSVEEAVQQYF--------F------E--------------------------TYP-R---K--AVALLPL-------PM------------------L-------FE--RL-H---------K---------Q
XP_011436318.1  RQWSHDN-----K--------------K--------FV-R-TR-AS-KIV-SDRLQTYD---R--VLITGAAGSGKSAIAR-FI-GL-RY-S-M------------D------------------R-K--S-V--S---Y----STA-L-D---E---IENA-P-MK---MI---G---T--D--------F-------D--IFVIDDPIGK-S--RT-DPL-A-CQ-W-W-QR-QN----K-EFDYYL-R-IG-L-N----------G-----RK------------IA--P--N--I-R----VIVTCRSNL---IDD-----QTS------S----MF-QN------Y--SV--------------------I--N--LDEE--S----LAP-TM-EE-KK-KI-LDSH------IDT--S-G-I--SK------------------------------------------N--D----MNAI-----------LE-S--ASAF--------------PALCHTVG------------------I---------N------A-----T------------FR--S-NIR-QF----------FRNP-----YELIRNE-ILRI---KE----C-EQASYMGLFLLV-I--------G-D------N-----K----------LS---E--DEFLSDCTFKD--D-DVE--N-D-V-Q-EE-D-----ETS-I-LN--E-SV--IC-L-LN-----S-F-GL-P-K-T-T-L--A-----------QD------I-L-ESLDSL----E---GSFL---------------------------------T------------K----------V-------------E-----------------------------------------------------G----------------------V-----Y--Q-FQ--NSLLFQTCLHYY--------C--MN--E--------------------------TKL--------FLEYCTG-FF-YR-NF-------------A--T-F--------------E-----V---N---------D
XP_022301411.1  TAVVLKE---H-T--------------E-CKT----YF-R-TT-AV-DSI-IKKLEEGN---I--AILSGKPGDGKTTLAY-QV-MC-EL-S--------RES---S---------KIDKRT-----T--G----K------K-PIL-I-S---N---ADQW---LK---YI---N---P--E-D----D---------V--IVYIDDFVGS-T-----------NF---T-KD-EA----A-RWKRAI---DS-M---------YA-C-T---RR--D-------------K-----V-L----LLLGIQKQI---LEE--A------R----E----QF-SY--P-K-L--LS---D-----K----------F--V--VDTS--S----LTV----DD-RK-NI-YDLF-EEQY-IQT----K-I--AS-E-------RS------------------SV-I-A-Q-K-Q-G--Q-A--YKAL-DKDKESIVN-TE-S--VYGF--------------PLACRLYF----D-----------------------Q------E-----H------------FH--E-LGV-AF----------FNRP-----DANLLNE-IEKL-R-KE------KTLSYLLLVYIL-L-C------G-K-----------------------ID---I---------------D-NLN----E---E--------------L-LR----RL--YT-A-LD--FT-E---GL-K-A-Q-G-V--S---N-WK------------I-S-DALDTL----K---KPYL--------------E------------------K-A----------T----------D--------T----E-----------------------------------------------------G------------E---------------Y--Q-FS--HKTVSDNVLLSF-----------GK--------V-A----P-----------------E---I--VIEECSR-----C-HL------------------F--------------E-L---I---R---T-----Q
WP_160167383.1  SSFLREE--IE-E--------------A-TLT----YV-D-NP-SL-RRA-QDLLQEKN---V--CIISGLPGVGKTTLSH-IL-SI-QA-M--------------Q--------------------E--G--------Y--E-VIE-I-S-E-N---INEV---YD---AW---D---E--E-A----P---------Q--LYLYDDFLGQ-T--SI---Y-E-KL---G-KN-ED----S-RILKTL---SR-V------------------SR--A-------------H--N--K-K----FVLTTRDYI---LEQ--A--KLR-Y----E----PV-AR--F-D-F--NP---W-----K----------S--L--VNLD--D----YTP----SI-RA-KI-LYNH------VYF--S-S-L--DS-D-------GK------------------RQ-F-----A-E-K--H-Y--YQGI-----------IG-H--RGFN--------------PRLVTTAIDLFGQ----T-A----L-E--S------N----V-T--P----------------A--Q-FVL-EN----------LENP-----MRLWDHI-VTEQ---------I-DEESVHLLEVML-I-I------Q-P------------C----------PL-SLL---------------K-DAF--------F--------------R-YR----S--------VL---------EI-P-S-Q-S-G--D-------------------F-R-RSIQVL----E---NSMV----------------DI---------------S------------Q----------S-------------R-----------------------------------------------------G----------RES---------T-----V--S-YH--NPSIRDYMEGRV-----------RE--E------------C-------------RVL-R---N--LVKSAST-LR----EY-------------A--S-V-R------------A-----L-V-E---S-----S
WP_138459390.1  SADLADD--IK-Q--------------A-ALL----YV-P-ND-SY-SRA-QELLEKRH---Y--CIIAGLPGIGKTTLAR-IL-SG-TY-A--------------A--------------------T--G--------Y--D-IFE-I-S-E-D---ADEI---NN---LW---D---P--D-V----P---------Q--FFYYDDFLGQ-T--TL---A-D-KL---H-KN-ED----S-RLVRLF---DR-I------------------ER--T-------------A--N--K-R----LVLTTREYI---LEQ--A--RQN-Y----E----RL-ET--E-D-L--HP---L-----T----------C--V--VDLG--D----YTP----LI-RA-RI-LYNH------IFF--S-G-L--SA-E-------NR------------------AH-F-----A-N-P--T-T--YLPI-----------IE-H--PNFN--------------PRLIERSL----R----K-S----I-S--D------G----D-H--GH-A------------VQ--R-DLL-DN----------LTRP-----NRLWEHI-VSRQ---------L-DALSVDLLTVLY-S-L------D-G------------N----------SY---L---------------R-DLH--------K--------------A-LS----A--------YV---------GA-P-L-D-N-R--S-------------------L-R-RSLSVL----E---STML----------------KVTPT-------PPSHPQ------------H----------H-------------R-----------------------------------------------------G------------P---------R-----I--E-FH--NPSIRDYMKEFI-----------SE--H------------A-------------DTV-E---K--ILRAAPF-FE----QI-------------V--S-I-W------------T-----M-A-H---G-----T
PKL78968.1      SKFVLED--IQ-A--------------K-ISV----YV-Q-ND-SF-KEA-LSIIKLNK---Y--VIISGTPGIGKTTLAE-ML-VF-DL-L--------------S--------------------N--G--------ME-E-FIY-L-S-D-S---INDG---YK---YY---I---E--E-K----S---------Q--VFLFDDFLGS-N--FL---H-N-SL---P-TN-EE----K-QIVKFI---DR-I------------------QR--S-------------K--N--K-V----LIFTTREYI---LNQ--A--KQR-F----E----VF-E-----K----DF---S-----K----------C--I--LDIS--K----YST----LV-RA-QI-LYNH------LSV--N-S-I--PF-E-------YI------------------DE-I-----I-K-Q--K-Y--LFKI-----------IN-H--ENYN--------------PRIIESFT----K----K-K----L-W--M------E----S-N--PE-D------------FP--A-ILF-SL----------FEYP-----YLVWQHV-YENQ---------I-SYISTIILNSLL-I-S------G-E------------D----------ID---Y---------------N-ELF--------E--------------Q-VK----YY--IE---QN--ND-Y-F-DF-S-V-N-S-S--N-------------------Y-K-ISIKEL----E---DSLI---------------------------------Q------------I----------N--R-----R----S---------------------------------------------------N-D------------K-------L-L-----I--D-YH--NPSIQDFLVNYL-----------NS--D------------R-------------IVK-E---N--LIKSVLF-LE----PA-------------L--N-I-F---CLES--D--S-----L---I---------K
WP_098855807.1  SEFTEKE--IK-N--------------D-VSL----YV-Q-NE-SY-GEA-IDILEKNN---Y--IVISGIPGIGKTTLAK-ML-IY-KY-L--------------T--------------------E--G--------Y--G-LVK-V-S-R-D---IDQA---EK---VF---V---E--G-K----K---------Q--VFFYDDFLGR-V--SL---D-R-RL---E-KN-EE----S-SIVQFL---RK-V------------------RR--D-------------D--N--K-K----LIMTTREYI---FQQ--A--KIE-Y----Q----EF-ER----------L---P-----S----------S--I--IDLK--K----YSE----MI-KA-KI-LYNH------LFY--S-N-V--PR-N-------YL------------------KH-L-----L-E-K--D-N--YLQI-----------VN-H--KNYS--------------PRLIEFLT----F----D-Y----D-M--Y------T----N-T--EE-E------------YF--I-DFM-RM----------LNNP-----KELWKIP-FENH---------I-SQVSRYVLYTLL-L-F------G-K------------N----------VD---I---------------D-KLK--------E--------------G-LE----SL--IK---VE--SE-K-Y-SI-N-Y-N-R-N--D-------------------F-N-NSVKEL----D---KTFI---------------------------------K------------I----------E--E-------------------------------------------------------------------------------------N-M-----I--D-FQ--NPSIQDFLIHYI-----------SK--D------------K-------------DLI-I---S--LIKSAVY-FQ----QL-------------F--N-V-F------------K-----N---I---------N
WP_131607806.1  SNARIRA--IN-E--------------K-IKY----YV-T-NE-NY-YKA-SEILDKNH---Y--LILSGIAGIGKSTLAE-IL-VY-QH-L--------------Q--------------------A--G--------F--E-FVE-I-S-E-N---IEEA---WT---LF---K---P--D-V----S---------Q--VFYYDDFLGK-T--SI---A-D-KL---G-KN-ED----K-SILTFI---NE-I------------------SQ--L-------------K--N--K-R----FILTTREHL---LQQ--A--RMQ-Y----Q----RL-AD--K-S-L--NI---A-----T----------C--I--VELG--H----YTK----VI-KA-KI-LYNH------LYF--S-D-I--PE-S-------FK------------------LE-L-----I-K-G--K-T--YKTI-----------IE-H--ANFN--------------PRIIESMV----N----S-V----N-L--S------D----L-S--AQ-N------------YP--A-AFI-KN----------LDHP-----YEIWHYA-FNNQ---------I-LTPSRYLLALLL-T-A------R-E------------N----------IL---L---------------N-ELQ--------E--------------L--------F--LS---SS--KF-N-V-R-------------D-------------------F-R-NAIKEL----D---GGFI---------------------------------K------------TIRD-------H--R-----L----P-----------------------------------------------------D------------E-------L-I-----I--R-FH--NPSIVDFLNGHI-----------HE--T------------H-------------EFL-D---D--LLMGAQS-FQ----QL-------------I--R-L-----------------------------------
WP_052427517.1  SEFTEVE--IK-K--------------D-IQL----YV-E-NE-SL-VEA-RKILKERN---T--VILSGIPGVGKTTLAK-ML-IL-EL-S--------------I--------------------K--D--------Y--E-IVS-V-S-R-D---IDEA---ES---VF---Q---N--G-K----K---------Q--VFYYDDFLGS-N--FL---E-D-KL---D-KN-ED----K-RLISFI---EK-I------------------KR--N-------------G--NNEK-K----FIMTTREYI---LNQ--A--RMK-Y----E----VL-NR--E-Q-I--EL---T-----K----------H--V--VDVK--Q----YTN----FV-KA-KI-LYNH------LYF--S-E-I--TP-L-------YI------------------TA-L-----L-M-D--R-N--YMKI-----------IN-H--RNYN--------------PRVIEAMT----K----Q-L----N----T------L----I-S--PE-D------------YV--D-RFL-EA----------LNNP-----INIWEHA-LKHQ---------I-SEQSRYILYILT-L-V------G-Q------------S----------FS---V---------------E-RLN--------E--------------Y-YR----NY-----------CL-E-I-TL-P-Y-R-E-D--D-------------------Y-S-NGLGEL----E---NTFI---------------------------------T------------I----------L--R-----E-FS-K-----------------------------------------------------T------------NPSKVTG-I-K-----A--G-FQ--NPSIRDFMFKYL-----------QN--R------------P-------------EIF-I---S--FWRSCLD-FD----NM-------------I--K-V-F------------S-----I---R---------E
KAF0251859.1    THFTIDQ--VK-S--------------D-MCK----LV-L-HD-GY-ERA-LSVLNEKN---H--CIISGNPGIGKTTLAK-IL-LC-HY-T--------------L--------------------Q--G--------Y--E-PAV-V-H-N-D---ISDA---WT---LITRQQ-NSD--A-N----K---------I--AILYDDFLGQ-S--KH-N-Q-Q-KF---G-KN-EE----S-LLVTLI---RY-A------------------EK--N-------------S--N--I-K----FIMTTREYI---IAD--A--RRE-H----S----VF-DN--N-A-E--SI---A-----K----------C--T--IDLA--D----YKK----SH-RA-KV-LFNH------LYF--S-D-L--PS-N-------KI------------------SA-V-----I-E-S--N-L--HKKI-----------IE-H--EHFN--------------PRIIYAIC----N----K-S----N-S--E------S----L-A--PQ-E------------FV--S-YVE-QK----------LENP-----AEIWHGP-FNNE---------I-IPLSRWILTTLW-T-L------G-G------------K----------AN---I---------------E-ILQ--------E--------------A-VL----EL--ET---FE--FK-A----------E-T-SL-L-------------------F-K-ACLREI----D---NTFT---------------------------------T------------T----------E--L-----Y----P---------------------------------------------------H-A-----SNPK-Q-T-----I-V-E-----V--S-FQ--NPSISDFIESFL-----------KS--E-----------------------------------------------------------------------------------------------------------
WP_098654085.1  SKFTEDE--IK-S--------------K-SCL----YV-F-PE-NF-SKL-KRDLEERK---V--IIISGGPGVGKTSLAD-ML-SL-SF-M--------------G--------------------E--G--------Y--E-FFE-I-T-E-D---INEA---EK---LY---K---E--N-I----K---------Q--IFYYDDFLGR-N--FL---K-N-GL---S-KN-ED----R-RIINFM---KK-I------------------MK--S-------------P--S--K-I----FIMTTREYI---LNQ--A--KID-Y----E----LF-ND--E-K-I--DF---N-----K----------Y--I--LDVE--N----FQD----AF-KA-KI-LYNY------LFF--S-E-I--SR-D-------HL------------------KY-I-----I-D-N--K-V--YRSI-----------IN-H--GNYS--------------PRLVSRMI----L----E-V----N-F--Q------E----L-D--PN-K------------YV--E-MFL-KE----------LDYP-----FSTWGHI-YEKD---------I-NEYSRWILRLLM-I-M------G-D-K----------P----------VQ---L---------------D-SLQ--------I--------------N-FN----SF-----------NQ-L-F-NN-K-Y-D-I-N--A-------------------F-N-SAIREL----E---KTFI---------------------------------S------------I----------K--R-----A-DG-K-----------------------------------------------------T------------K-------E-R-----I--E-FK--NPSMADFLIKYS-----------NK--N------------S-------------ADN-L---Y--LWKSTRY-FT----PM-------------F--S-I-F------------N-----I---N---------P
WP_053484301.1  SKFTEEQ--IK-E--------------K-ISL----YV-P-NE-SF-DLA-LKHLEKNR---V--IVLSGGPGVGKTTLAD-ML-YL-EY-S--------------G--------------------Q--G--------Y--E-FIE-V-S-D-D---INEG---EQ---LF---K---P--E-M----K---------Q--VFYYDDFLGR-N--FL---N-D-KL---T-KN-ED----R-RIVNFI---TK-V------------------MK--S-------------D--N--T-I----FIMTTREYI---LNQ--A--RIN-Y----E----LL-DD--K-R-I--DI---N-----K----------V--I--LNIE--N----YTI----NV-KA-KI-LYNH------LFF--S-D-L--PE-E-------FI------------------QI-L-----V-K-E--R-A--YKKI-----------IT-H--PNYS--------------PRLISRMT----N----E-L----T-C--S------N----I-S--NK-K------------YI--N-SFI-NE----------LDYP-----YSTWRHI-FESQ---------I-NDYSRWILKLLM-I-M------G-D-N----------E----------VL---L---------------T-NLE--------N--------------N-FN----AL-----------NL-Y-L-GR-R-F-E-S-I--A-------------------F-K-QGIKEL----E---KSFV---------------------------------Q------------V----------H--K-----S-LF-S-----------------------------------------------------G------------K-------E-I-----I--V-FL--NPSIVDFLVQY------------NT--N------------N-------------IDI-T---A--LWNTTKY-FH----PM-------------F--D-V-F------------S-----F---S---------N
RJQ07665.1      SRALLNG--IE-S--------------D-LRL----WV-P-NE-SV-NEV-RTRLRDQN---V--CVISGPPGIGKTMLAK-VV-AA-EY-A--------------A--------------------K--S--------W--E-VID-I-S-E-D---IEEA---NR---VW---D---D--G-A----D---------Q--FFFYDDFLGQ-V--SS---G-ELSL---S-KN-ED----T-RISLFI---QR-C------------------MR--S-------------T--N--K-K----VVLTTREYI---LRE--A--AQS-Y----E----KV-DA--A-T----SK---H-----K----------V--V--VDLS--G----YTR----ER-RA-EI-LYNH------LYF--S-E-L--PN-Y-------IV------------------TS-L-----N-P-G--R-Q--YIRV-----------IE-H--KNYN--------------PRLISQIV----A----E-V----G-S--Q------S----K-T--GP-E------------FL--R-MML-AT----------LDDP-----LSIWARV-YE-T---------L-APLSRVILRVLV-T-L------P-T------------S----------VT---L---------------S-DVQ--------K--------------A-TA----A--------LY---------PV-A-M-D-D-V--A-------------------F-R-RALRPL----D---GSFV----------------SIGRL------------G------------T----------R-------------A-----------------------------------------------------D-----------QR---------S-----I--Q-FR--DPSVRDFMRAQL-----------KQ--E------------P-------------NGA-A---E--LLSKAVY-FE----QC-------------V--L-L-A------------D-----I-R-N---L-----G
RYG88658.1      TDAELDI--IK-R--------------L-VPR----FV-H-NN-SI-AEA-EAILGRRG---A--LIVAGDPGVGKTTLAR-VL-TW-LH-L--------------E--------------------Q--G--------W--K-VFV-V-D---D---LKEA---MS---VC---T---A--G-E----K---------R--LIVFDDFLGQ-I--SL---T-S-DT---I-RD-VD----Q-RLPVFL---DR-V------------------KN--S-------------K--D--L-R----FILTTRSYL---MNQ--A--QLQ-S----S----RL-AS--S-E-V--KA---A-----E----------L--V--LRVG--E----YTR----HI-RA-RI-VYNH------IFF--S-G-L--TT-E-------EK------------------RS-L-----L-A-D--D-F--YLRM-----------VD-H--ANFS--------------PRLIDLLT----S----P-D------Y--Q------S----H-Q--SI-P------------LR--E-VVT-RV----------LNNP-----EELWATP-FRSH---------F-SDDSRTLMVSLF-F-F------T-F------------W----------AT---I---------------E-DTL--------H--------------A-FT----RA--LT-L-AG--VT-L---SN-E-P-I-I-S--R-------------------Y-R-RALKPL----E---GSVV---------------------------------S------------I----------T-------------------------------------------------------------------N------------D---------M-----V--M-FS--NPGVSDFLSSVI-----------IA--D-----------------------------------------------------------------------------------------------------------
OGP66280.1      SRDALEK--IQ-Q--------------H-AKY----YV-Q-NK-SY-PEA-LTILDKYN---F--CIIAGIPGIGKTILAE-ML-SL-HY-V--------------K--------------------L--G--------Y--E-IVK-I-N-G-D---ISEA---TA---LD---Y---V--K-Q----K---------R--VIYYDDFLGQ-A--AL---S-E-KL---N-KN-ED----Q-KLIDFI---HA-I------------------YK--S-------------K--V--S-K----LILTTREYI---LHQ--A--QMI-Y----E----KL-SR--E-K-F--DA---E-----T----------C--I--IDLT--K----YNR----LN-RA-QI-LYNH------IYF--S-D-I--PV-A-------FK------------------NA-I-----L-N-G--R-H--YLKI-----------ID-H--HNYN--------------PRIIDLMT----Q----Y-P----R-L--Q------Y----I-H--PH-D------------YF--K-SFM-SN----------LDNP-----LEIWRHA-FEEQ---------L-SDGSRSVLMVMT-S-M------P-E------------Q----------VF---L---------------E-DLQ--------E--------------A-FL----AY--HL---KQ--AK-E-Y-QF-K-T-S-P-N--D-------------------F-L-HALKEL----E---GNFI---------------------------------V------------T----------E--K-----S----N-----------------------------------------------------D------------R-------T-I-----I--R-LH--NPSIRDFLRDYL-----------AS--H------------E-------------QLL-R---A--LFRTATF-FD----QH-------------M--A-L-W------------E-----F---R---------E
WP_131861666.1  SDFEVQR--IH-K--------------N-LKK----YV-Q-SD-AY-KTA-RDILDEHN---V--LIISCQPGVGKTTLAE-ML-MY-ER-L--------------E--------------------K--G--------A--Q-PIV-V-N-S-D---IDEA---RK---QF---N---I--E-V----P---------Q--VFYYDDFLGA-S--FLGQQS-A-FV---G-KN-HD----R-DLISFI---EM-V------------------SA--S-------------K--T--S-R----LILTTREHI---LQQ--A--MVM-S----E----RV-SG--A-G-L--ID---R-----R----------C--V--LDIR--D----YSL----PQ-KA-RI-LYNH------IYF--S-D-L--PR-E-------YR------------------DQ-L-----L-A-D--A-F--YKKI-----------IN-H--GKFN--------------PRLVEWLS----S----Y-S----R-V--K------S----V-A--PD-K------------YQ--A-FVL-SL----------LDNP-----AQIWLHA-YNEQ---------L-SDASRSMLLALH-S-M------G-G------------T----------GI---N---------------D-AVL--------R--------------S-FH----SL--NE---RR--SQ-K-Y-NY-S-R-R-A-N--D-------------------Q-L-RSMREL----T---DAFV-------G-------------------------S------------T----------G-------------T-----------------------------------------------------S----------------------------M--H-YI--NPSVGDLMNHVI-----------RE--Q------------P-------------ENG-I---D--IVASAIR-FR----EL-------------K--T-V-I------------D-----L---A---------Q
WP_088195219.1  SEFKAKR--VH-E--------------Q-AKR----YV-E-SS-AY-GDA-MRLLAKKG---V--VIIAGPPGVGKTTLAD-LV-LY-SH-L--------------E--------------------Q--G--------Y--Q-AII-V-D-R-D---VEEA---SR---VF---Q---P--G-A----P---------Q--IFYFDDFMGA-T--YLGENG-L-A----T-RN-DD----R-VLLDFI---GM-V------------------RS--N-------------S--N--S-R----LVLTTREHI---YSQ--A--ISR-S----E----RL-RN--S-E-I--DD---Y-----R----------V--V--LQMP--A----YSQ----LQ-RA-RI-LYNH------LYF--S-E-L--PV-E-------YR------------------NE-L-----L-R-D--N-F--YLQI-----------VK-H--EKFN--------------PRLIEWLS----T----F-R----R-V--K------E----H-G--PS-Q------------YQ--A-FIS-RL----------LSDP-----SEIWRHA-YDHQ---------I-SEASRSLLLTLL-S-T------E-G------------K----------IS---S---------------A-NLR--------I--------------A-FD----NL--HA---HR--AR-R-Y-HF-Q-T-G-P-G--D-------------------L-N-GAIGDL----N---GSFI---------------------------------K------------P----------S----------GA-D-----------------------------------------------------G----------------------------Y--E-VL--DPSVLDLMNTIV-----------RE--E------------T-------------HNA-V---D--IIAGACD-FS----Q-------------------------------------------------------
WP_112961424.1  SEFKAKR--VY-E--------------Q-AKR----YV-E-SN-AY-SDA-LRLLAKKG---V--VIIAGPPGVGKTTLAD-LV-LY-SH-L--------------E--------------------K--G--------Y--Q-AIL-V-D-R-D---VEEA---AR---LF---Q---P--G-A----P---------Q--IFYFDDFMGA-T--YLGENG-L-A----T-RN-DD----R-VLLDFI---GM-V------------------RA--N-------------S--N--S-R----LVLTTREHI---YSQ--A--ISR-S----E----RL-RN--S-E-I--DD---Y-----R----------V--V--LQMP--A----YSA----LQ-RA-RI-LYNH------LYF--S-E-L--PV-E-------YR------------------NE-L-----L-R-N--N-F--YLQI-----------VK-H--EKFN--------------PRLIEWLS----T----F-R----R-V--K------E----H-G--PS-Q------------YQ--A-FIS-RL----------LADP-----SEIWRHA-YDHQ---------I-SEASRSLLLTLL-S-T------E-G------------K----------IS---S---------------A-NLR--------I--------------A-FD----NI--HA---HR--AR-R-Y-RF-Q-T-A-P-G--D-------------------L-N-GAIRDL----N---GSFI---------------------------------K------------P----------S----------GA-D-----------------------------------------------------G----------------------------Y--E-VL--DPSVLDLMNAIV-----------RE--E------------T-------------HNA-V---D--MVAGASD-FS----QI-------------Q--Q-V-W------------K-----L---S---------E
RLA49743.1      GQEILSA--LG-D--------------D-LAK----FV-I-TE-AY-QQS-AKALLDHG---F--VLLLGEPACGKSTIAA-AL-AL-GA-L-----------------------------------D--Q-W--G---C--F-TVK-A-R---D---ADEF---VK---YF---N---P--H-E----K---------Q--FFWVDDAFGP-T--QI---D-W-RS---A-FD-WS----R-TFPHVN---AA-I------------------RR--G-------------A-------K----VLFTSRDYI---YKA--A--KQH-L----K----ES-AL--P-V-M--KE---S-----Q----------V--V--IQVE--N----LTK----EE-RE-QI-LYNH------IRL--G-T-Q--PQ-E-------MK------------------AK-L---------K--P-L--LPGV-----------AA-H--KKFS--------------PEIARRLG----N----P-L------F--T----R-E----L----TV-S------------KY----GLD-DF----------VANP-----LELLCEI-ITT----------L-DDGSRSALALVF-M-R------G-G------K--L--P----S---P-VR---V---------------S-EDE--------E--------------K-AI----TQ----------------M-GG-S-T-A------N-------------------V-L-NALQSL----D---GSLL--------------L------------------N------------S----------L--------Q----G-----------------------------------------------------G------------N-------Y-A-----W--R-FK--HPTIRDAFAVIV-----------AE--N------------R-------------DLM-D---I--YLTGAPL-----D-KL------------------V-E------------E-----V-------------S
WP_161077843.1  TEATIAS--TL-Q--------------E-IRK----LV-P-HP-GL-QRS-LEILNQNG---H--VLIVGNPGIGKTTLAR-ML-LC-HY-L--------------K--------------------D--D--------Y--S-PVW-V-V-G-N---IDEA---WS---LV-HGA-ITG--H-Q----K---------M--VLVYDDFLGQ-A--KF-E-T-D-KL---D-KN-ED----K-SLFHLI---DE-C------------------SK--S-------------P--H--I-R----LILTTREYI---LED--A--KNQ-H----G----TL-WD--R-A-G--DL---K-----K----------C--T--VSVE--D----YGT----GT-RG-QI-LFNH------LYF--S-D-L--PD-S-------KL------------------SK-V-----L-K-T--K-I--YSKI-----------LS-H--RNFN--------------PRVIETIS----K----N-A----N-S--R------Q----L-E--DD-K------------FV--E-YIE-KE----------FNNP-----SKLWAHP-FDRE---------I-SPYSRQLLVVLW-S-F------G-R------------A----------AT---F---------------D-ELM--------N--------------G-LI----AL--NP---AV--AP-E----------V-I-EK-E-------------------F-E-DSLRQL----D---GNFV---------------------------------Y------------T----------F--R-----L----P--------------------------------------------------AA-W-----HPET-Y-K-----Y-R-V-----V--R-FQ--NPSVREFIAS-----------------------------------------------------------------------------------------------------------------------------
OGF56024.1      SEEAFQK--IK-E--------------H-VKY----YV-L-ND-SY-KIA-FDLLKDNN---Y--CVIAGSPGIGKTILAE-ML-II-YY-I--------------S--------------------E--G--------Y--K-LIK-I-T-E-D---IKEA---SS---VD---Y---K--N-E----K---------I--IYYYDDFLGR-T--SF---D-E-KI---N-KN-ED----E-RIIDFI---DA-I------------------KE--S-------------T--H--S-K----LVLTTREYV---LQQ--A--KMK-S----E----II-FR--G-N-K--DL---K-----K----------C--I--IDLK--K----YTR----YI-KA-KI-LYNH------LYF--S-D-L--PS-A-------YI------------------NE-L-----I-K-N--K-E--YLKI-----------ID-H--KNYN--------------PRIISEMS----K----K-S----M-N--T------G----V-S--AN-D------------FV--K-IFL-QN----------LDNP-----LLIWKSA-FSNR---------L-SQASRNLLMLMF-T-L------P-N------------K----------VF---I---------------E-DLR--------C--------------S-YI----RY--NG---AH--SK-E-Y-NY-H-I-N-S-T--D-------------------F-Q-NALEEC----K---GDFI---------------------------------T------------F----------E--K-----D----K-----------------------------------------------------N------------K-------I-T-----V--G-YC--NPSIKDFILGFI-----------KE--N------------K-------------NES-V---I--FLKASVF-FT----QI-------------E--S-I-W------------N-----V---K---------D
WP_110002394.1  SENAVDN--IK-K--------------K-ISL----YV-Q-NQ-SF-HLA-KDILTEMN---Y--CIIAGAPGIGKTTLAD-IL-IL-DY-M--------------A--------------------N--D--------Y--E-IYK-I-T---N---INEA---FK---LY---H---Q--E-K----K---------Q--MFYYDDFLGQ-T--SL---E-I-KL---N-QQ-ED----S-DILQFI---SL-T------------------KK--S-------------K--N--T-K----FVLTTREYI---LNQ--A--KLI-Y----E----KL-ET--S-N-F--DF---Q-----K----------C--V--IDLD--D----YTK----MD-KA-RI-LFNH------FFF--S-E-M--PR-E-------VI------------------HQ-L-----L-K-N--K-N--YLRI-----------IN-H--TNYS--------------PRIIEQMT----------------V-Y--Y------N----D-E--PD-N------------YV--E-NLL-SN----------LNNP-----LRIWEHP-FNNQ---------I-SNCSRNLLLVMA-S-L------P-A------------D----------IL---L---------------S-NLK--------K--------------A-LD----SF--EK---VK---------EE-H-S-N-S-K--D-------------------F-N-KALKEL----E---GNFI---------------------------------N------------I----------SFSD-----Y----E-----------------------------------------------------S------------D-------H-V-----I--R-YN--NPSIKDFVENYM-----------TS--H------------M-------------IEF-S---Y--LCQSPVF-FD----QI-------------I--Q-L-W------------N-----F---L---------N
WP_021874587.1  SELEIDD--IR-S--------------R-CKY----YV-Q-NK-SF-FIA-LDMLKELN---Y--CIITGMPGIGKTTLAE-IL-IL-HF-L--------------E--------------------K--E--------Y--D-IYK-I-S-N-D---ISEA---YE---VY---N---K--N-K----K---------Q--LFYYDDFLGQ-T--SL---D-N-KL---N-KN-ED----D-KILKFI---KT-I------------------AK--N-------------K--N--S-K----FILTTREYI---LNE--A--KIY-Y----E----KF-NN--F-N-F--DI---N-----Q----------C--S--IKLS--D----YTE----IH-KA-NI-LYNH------LYF--S-E-L--PR-E-------IY------------------EQ-L-----I-I-R--K-K--YKEI-----------IN-H--SNYN--------------PRIIDEVI----K-----------N-Y--C------D----E-S--YD-E------------FY--K-NMI-ST----------LDNP-----EYLWEHI-FKNQ---------L-KSYSRNLLIILA-T-M------P-N------------V----------VE---S---------------S-ELK--------I--------------A-FE----SY--NS---YI--CD-R-Y-SE-N-R-H-R-Y--D-------------------F-Q-NALKAL----E---VTFI---------------------------------K------------V----------D--K-----N----K-----------------------------------------------------D------------K-------L-L-----I--S-FS--NPSIKGFIENII-----------YD--D------------K-------------ETY-S---G--CLESTAF-FM----QI-------------R--T-L-A------------SRGFKKF---K---------D
WP_090018650.1  ISSEIER--IQ-E--------------K-LPV----LV-Q-TD-AY-GRA-LTKLEENN---V--VVVTGAPGIGKSTLAD-ML-IL-SH-I--------------Q--------------------M--N--------Y--E-PII-V-E-S-D---IKEA---KN---MY---K---K--D-K----R---------Q--VIYFDDFLGR-T--FLGERK-E-YL---G-KN-ED----Q-SVSRFI---DI-V------------------QR--S-------------S--N--K-R----FILTSREHI---FRD--A--LGI-S----D----RF-AH--I-N-L--SK---R-----K----------C--V--ITLD--D----YDR----WH-KG-KM-LFNH------LYF--S-S-V--PP-Q-------FL------------------EE-I-----M-R-D--N-F--FLEI-----------ID-H--PNFN--------------PRVIEWLS----N----Y-E----E-A--H------A----V-G--LK-N------------YQ--S-HIK-NL----------MDYP-----ERIWNHA-FDHQ---------I-DDASRNILFTLY-T-L------D-S------------T----------AS---L---------------E-HLE--------H--------------A-FI----SL--HK---YC--RE-Q-Y-NC-S-W-R-K-N--D-------------------F-S-SGIKKI----E---GSFT---------------------------------K------------T----------G----------K--K-----------------------------------------------------E----------------------------V--S-FI--NPSVEDFIEYRL-----------VE--N------------T-------------GNI-D---D--IIKSCVA-TK----QL-------------R--V-L-W------------N-----L---R---------K
WP_139626666.1  SNFKISE--IS-E--------------F-LPR----YV-F-TK-NH-ADA-RKKIEELH---S--LIITGEAGIGKSTLAD-QI-CL-DY-I--------------A--------------------K--G--------Y--E-LCY-L-E-N-S---ISEA---ED---RY---E---L--G-K----K---------Q--IFYFDDFLGR-N--YL-----L-AL---N-RH-ED----S-QVVDFI---KR-V------------------RK--D-------------K--S--K-R----FVLTSRSTI---LNQ--G--KRL-S----D----LF-RI--E-N-I--DR---N-----E----------Y--E--IAIK--S----IQD----IE-KA-RI-LYNH------IWF--G-N-L--GE-E-------FI------------------DE-I-----Y-I-D--K-R--YHEI-----------IQ-H--QNYI--------------PRLISFIT----D----A-Y----K-I--S------G----I-S--KH-N------------YW--G-YIL-RT----------LENP-----EDTWGHV-FDNQ---------L-DEKSRMMVCLVV-F-N------G-G------------A----------IS---E---------------K-DLN--------V--------------A-YN----NL-------IE-ETS-I-E-KN-L-D-L-Q-G--D-------------------F-Y-SVLKVA----V---GAVI---------------------------------D------------R----------K--M--T--S----S-----------------------------------------------------G------------S-------V-V-----N-YD-LF--NPAVGDYVLRRY-----------SQ--D------------I-------------NSV-F---K--IVSSLNT-IS----SI-------------A--N-I-N------------S-----M---R---N-----G
WP_004505646.1  SDFNSDK--II-K--------------N-SSL----YV-F-NN-QYLKQA-LKILNKEK---L--LVITGPPGIGKTTLAN-TI-TF-RL-L--------------A--------------------N--D--------Y--K-LIY-V-D-S-N---LEEA---ER---LF---S-LDP--T-A----K---------Q--IILFDDFLGS-F--IP---E-L-L----S-SA-KE----R-KTVNFI---EK-I------------------KR--T-------------N--N--K-L----MILTSRTVF---FNA--A--LEI-Y----E----GF-NR--S-R-I--FL---S-----K----------Y--E--LNIS--H----YTD----FE-KA-QI-LYKH------ISF--S-K-I--NA-D-------YK------------------NQ-F-----L-I-N--K-R--FLSI-----------IN-H--RNYT--------------PRLIEYFT----N----P-N----N-I--D------G----V-P--LN-K------------YI--SDFVI-KN----------LDNP-----IELWKFH-YSVH---------L-DDESRMLVDTVF-L-F------G-K---------------------D-VN---H---------------S-IIE--------S--------------G-YL----QR--LK---TE--LK-F-R-GF-I-P-K-H-D--S-------------------F-F-KSIRTL----Q---DGFI---------------------------------K------------T----------K----------I--N-----------------------------------------------------T-NDK--------K-----K-I-VS----Y--S-LY--NPSLGDFLINYF-----------NEPNN------------F-------------ASK-K---L--LMFSIVS-FQ----SF-------------T--S-R-F------------H-----S---S---------D
WP_061216346.1  SDFNTEK--IL-R--------------S-NSL----YV-F-NN-KYLKQA-LKILNKEK---L--LVITGPPGVGKTTLSN-II-TF-RL-L--------------A--------------------N--N--------Y--K-LIF-V-D-S-N---IEEA---EK---LF---S-LDP--E-T----K---------Q--VILFDDFLGS-F--IP---E-L-F----S-ST-KE----K-KTVNFI---EK-I------------------KR--T-------------S--N--K-L----MILTSRTIF---FNT--A--LQI-Y----E----GF-NR--S-R-V--SL---S-----N----------Y--E--LNIS--H----YST----FE-KA-QI-LYKH------VSF--S-K-M--AA-D-------YK------------------NE-F-----L-I-S--K-R--FLSV-----------IN-H--RNYT--------------PRLIEYFT----N----P-I----N-L--D------K----V-S--LK-E------------YI--NGFVI-KN----------LENP-----MELWKFH-YSVH---------I-DDESRMLVDTVF-L-L------G-K---------------------D-AN---R---------------S-IVE--------T--------------G-YM----QR--LN---AE--LK-F-R-GF-I-P-K-Q-D--S-------------------F-N-KSIKTL----Q---DGFI---------------------------------K------------T----------K----------I--D-----------------------------------------------------T-KDK--------N-----N-I-V-----F--S-LY--NPSLGDFLINYF-----------NEIGN------------S-------------ASR-K---L--LLLSIVS-FQ----SF-------------K--S-R-F------------H-----S---S---------D
WP_095951811.1  SEFHQEK--IK-N--------------D-IKL----FV-P-NR-AH-KTA-VDILNRNN---F--ILITGAPGIGKSTLAN-IL-TY-QL-L--------------A--------------------R--D--------F--Q-LIY-V-R---E---ITEA---ED---LY---V---V--G-K----N---------Q--VFYFDDFLGA-I--TL---D-L-KS---S-RN-AD----S-AIVNFI---ER-V------------------KN--D-------------K--Q--K-K----LILTCRTTI---LNQ--A--KEV-S----E----KI-EA--S-K-I--DI---S-----N----------H--E--VTIE--D----YRN----ID-KA-KI-LYNH------IYF--S-Q-L--TD-E-------QK------------------SI-F-----F-K-D--Q-F--YWKV-----------IK-H--KFYN--------------PRIISFFT----D----H-D----R-V--K-------------S--NA-E------------YS--R-EVI-DF----------LDNP-----SLIWEKP-FLIQ---------I-SSNSRLLLSTLY-S-L------G-G------K--Y--V----------IS---E---------------E-RLR--------E--------------A-FT----SR--LN-Y-EV--KY-N---NY-V-K-K-G-N--T-------------------F-E-AVIKEL----V---GGFI---------------------------------N------------R----------I----------------TYKDD---NS-----------------------------------------K------------I---------E-----Y--S-FF--NPSIEDFLFDYF-----------SK--N------------K-------------DEY-I---T--ILSLSIY-FE----QF-------------N--E-R-I------------T-----T-K-L---V-----K
WP_072807525.1  SEALMEE--MQ-D--------------R-IRL----YV-S-TD-SY-SSA-RETLHKHR---V--CVVTGPPGVGKSMLAD-MI-AL-TH-W--------------D--------------------S--G--------W--Q-IVN-L-S-SHE---ISNS---WD---AW---D---S--D-S----K---------Q--LFYFDDIFGQ-T--DI---Q---ER-L-G-ND-NG----P-TLSRLI---GR-V------------------RK--S-------------T--N--K-L----IIVTSRMHV---LKD--A--IRR-D----E----PL-ER--A-G-L--TA---Y-----E----------C--V--VRIQ--E----YTP----LH-RA-KI-LYNH------LYF--S-D-I--PR-D-------VI------------------RQ-F-----C-E-N--L-S--YQRI-----------NG-H--RNFT--------------PRIIEQVL----A----Q-Y----S-G--T-------------E--AR-E------------LE--E-KIL-SA----------LENP-----VMLWGGS-FRES---------L-PESSRLLLMHLV-S-F------P-P------S-----G----------AD---L---------------S-ELR--------E--------------V--------------------SI-R---SV-S-----P-M--R-------------------Y-T-ERIKNL----E---GSWI----------------KI---------------G------------T----------T-------------S-----YH-DIE-------------------------------------------------------P---------K-----V--Q-FN--DPSCRDFVLWYL-----------NS--E------------P-------------TYA-I---D--IIRNASS---------------------------------------------------------------
WP_073484720.1  SEFYKEK--IV-K--------------E-ITI----YV-P-NK-TH-NEA-VNALNNNY---F--ILITGAPGIGKSTLAN-ML-TY-QF-L--------------A--------------------E--D--------F--E-LVY-V-R---E---ITEA---EE---SF---S---P--E-K----K---------Q--IFYFDDFLGA-I--TL---D-L-YS---S-RN-AD----S-AIVNFI---ER-V------------------RD--D-------------K--H--K-R----LILTCRTTI---LNQ--A--KNI-S----D----KI-QN--S-N-I--DI---S-----N----------Y--E--VRIE--N----YTD----WD-KA-RI-LYNH------IYL--S-D-L--QD-E-------QK------------------LI-F-----F-Q-N--D-F--HWKV-----------IK-H--RYYN--------------PRVIQDIT----K----K-S----N-I--I-------------D--SD-Y------------SE--K-FVL-DI----------LNDP-----KKIWEKP-FNIQ---------I-SHISRLLLLTMY-S-L------G-G------GI-Y--Y----------IT---D---------------E-RLK--------E--------------A-FN----SR--IN-H-EV--IS-N---NY-Q-R-K-G-N--E-------------------Y-N-FALKEL----V---GAFI---------------------------------I------------R----------T----------------I---D---KN-----------------------------------------S------------V---------R-----Y--S-FF--NPSIDDFIFAYF-----------QN--S------------Y-------------EEY-L---Q--LLKSSVF-FE----QF-------------K--Y-R-I------------A-----T-T-I---V-----K
WP_136815582.1  STFKLEE--IR-D--------------F-TPK----YV-L-TA-NH-DQA-IQKLDKVH---T--VIITGEPGVGKTTLAD-HL-CL-YF-V--------------L--------------------K--D--------F--E-LCY-I-E-D-S---ISEA---ES---AL---Q---T--K-K----K---------Q--IFYFDDFLGR-N--FL-----E-AL---N-RH-ED----S-HVINFI---KR-I------------------RN--D-------------K--Y--K-R----FILTSRTTI---LNQ--G--KRL-S----D----LF-LI--E-N-V--DR---N-----E----------F--E--IKIS--S----LSY----FD-KA-KI-LYNH------IWF--S-D-L--SE-Q-------FI------------------EQ-L-----Y-F-D--K-R--YRII-----------IK-H--HNFN--------------PRLISFIT----D----T-H----K-I--S------N----L-T--SS-E------------YW--P-FIY-NT----------LQNP-----TDIWTHV-FDNQ---------I-DEFSRLIVCLVV-Y-N------G-R------------K----------IE---E---------------Q-DLK--------C--------------S-FS----EL-------VN-SKA-N-L-AK-I-E-L-I-D----------------------I-E-SCLKII----V---GSLL---------------------------------N------------R----------T--I--T--D----L-----------------------------------------------------G------------K-------T-V-----Y--D-LF--NPSVGDFVLRKY-----------SG--D------------P-------------ASI-A---C--IMYSLNT-IE----SL-------------V--N-L-N------------N-----L---I---K-----N
WP_114104286.1  SSAKQAE--IT-D--------------S-SKR----YV-Q-TE-NY-QRA-INKLEQSR---A--IIITGEAGIGKTTLAD-QI-SL-HY-I--------------A--------------------R--D--------Y--D-FCV-I-E-N-D---ISEA---ES---IF---Q---E--E-K----K---------Q--LFYFDDFLGR-N--FL-----T-AL---E-GH-QD----S-HIINFI---KR-V------------------SS--S-------------K--Q--K-R----FILTSRTTI---LNQ--G--KYQ-S----D----LF-NI--N-K-V--EK---S-----E----------F--E--IKIQ--S----ISF----FD-RA-LI-LYSH------IWF--G-N-L--SE-E-------HI------------------SS-L-----Y-F-D--Q-R--YMKI-----------VC-H--RNYN--------------PRVISFIT----D----Q-D----R-Y--S------G----I-P--IE-N------------YW--Q-EVV-KT----------LENP-----KDIWDNV-FDNQ---------L-NAMSRLAVCLVV-F-N------G-S------------R----------IS---E---------------P-ELR--------E--------------A-FC----SQ-------TV-SEG-I-A-AP-S-E-S-V-N--S-------------------F-T-QSLKIC----V---GAVL---------------------------------N------------R----------T--I--D--S----R-----------------------------------------------------H------------P-------S-P-----Y-IN-LF--NPSVADFVISRF-----------IE--D------------T----------------------------------------------------------------------------------------------
XP_022320009.1  TRIYLED--TK-E--------------A-CPT----FI-K-TR-AY-FAA-KDIVHKNK---F--LLIKSKPGDGGSSMSL-KL-LN-DF-T--------------E------------------S-R--D-K------I--I-PLR-I-I---E---VGDF---DE---AI---G------G-T----N---------S--VILIDGLFDL-N--NV---T-R-EF---R-KE-WT----E-KLLRLD---TA-L------------------RV--N-------T-----R--N--N-I----VIITMGEEA---YHS-----LPN-----------SL-RD--S-K-F--FQ---S----------------A--L--IDIS--H----ESHNLT-PH-EK-KN-FLDH---YV-VPY--C-D-L--TD-S-------QA------------------EE-L-----I-----------LSSL-----------------PFGF--------------PKCCEIFR----S-----------------------N------R-----S------------FH--R-DPV-HF----------FLDP-----QVFIQGL-LSTT---QQ------EDPSRLAPLALV-V-L------G-N------G-----R----------LS---E---------------K-QLY--N-I-S-N-KR-N-DS--LWT-T-FE----NH--YE----------C-L----S-C-E-R-K--D-------------------V-K-SLVGRA----K---GIYL---------------------------------Q-F-------D--R----------N-------------T-----------------------------------------------------S------------Q---------------Y--T-FT--HPALQKGMVCLL-----------GR-----------------------------IDL-K---P--VIKHCKL-----S-NL-------------P--Q-L--------------R-----T---R---S-----D
XP_011429910.1  TQSQLEE--RK-T--------------L-FQV----FI-E-TR-AY-MKA-KETLLKNK---F--LLIKSKPGDGASSMAM-KL-LY-DL-T--------------D------------------K-H--D-W------M--T-PLC-I-L---E---VTDF---DE---AI---G------E-N----N---------S--AILIDGLFDL-D--SV---S-L-EY---K-KE-WI----E-KLQRLA---SA-L------------------QV--N-------K-----R--N--N-Y----VIITMPEDS---YGY-----LPN-----------CL-FE--S-K-L--FQ---S----------------A--L--IDIS--H----GDYNLT-FE-EK-KL-FLNM---YV-VPF--F-I-L--DN-T-------QG------------------VD-L-----I-----------NSAL-----------------PFGF--------------PKCCEIFY----N-----------------------N------C-----S------------LH--K-DPL-CF----------FRDP-----QIFIQSV-LELI---QK------VEPSRLAPLALV-L-L------G-N------G-----A----------LS---E---------------R-QLY--S-I-I-S-KR-N-TV--LWR-T-FE----DH--YE----------V-L----V-C-E-R-K--D-------------------I-K-CLIHRA----K---GTFL---------------------------------Q-L-------D--R----------V-------------T-----------------------------------------------------N------------Q---------------W--T-FT--HPAVQKAVVCLL-----------GR-----------------------------IDL-K---P--VIKTCEL-----S-LL-------------P--K-M--------------R-----T---G---S-----D
MAO43249.1      SNFTVEE--IK-S--------------Q-IKY----FV-Q-TK-SF-SKA-LSIIEKSN---V--LIIKGLPGVGKTTLAK-IL-SF-YF-I--------------E--------------------K--G--------Y--T-FIE-I-L-T-L---DSEI---ER---LI---D---S--D-E--C-P---------Y--VFYYDDFLGA-N--SF-----V-LS---D-SLRNE----G-RLNKLL---RR-I------------------SN--K-------------S--D--K-A----LIMTSRTNI---INT--A--SYR-S----D----KL-KR--A-F-H--SI---S-----K----------F--E--VDAS--A----LNY----YE-KG-KI-LDNH------LQR--N-S-F--KK-S-------FF------------------E------------K--E-F--RKKI-----------IG-H--KNFS--------------PRLIEHVT----D----R--------L--N------Y----ELN--EN-D------------YK--E-FVI-SS----------LNDP-----SEIWDFA-YNHQ---------I-DYKSRIYLNHLF-L-F------G-G------------G----------CE---H---------------M-KFK--------N--------------S-FN----RR--LD---FE--VL-H-N-NF-L-K-Q-N-N--E-------------------F-K-ECTTIL----D---GTFI-TIN-----R-----------------------N------------R----------S--M-----D----N-----------------------------------------------------E------------S---------F-----I--E-FI--NPSVGDFLIKEI-----------RN--N------------L-------------ELI-K---G--SVSCFDD-GA--I-IW-------------I--R-F-N------------H-------------H-----K
WP_128251032.1  TKFVLDE--IK-E--------------K-IKV----YV-Q-ND-SY-AEA-TSIINSNK---Y--VIISGPPGIGKTTMAE-ML-VF-DL-L--------------A--------------------Q--S--------DY-E-FVF-L-A-D-S---IDDG---FK---LF---D---E--D-K----E---------Q--IFLFDDFLGR-N--FL---Q-N-SI---A-NN-EE----K-NIIRFI---NK-I------------------QK--S-------------S--N--K-V----LIFTTREYI---LNQ--A--KQR-F----D----IF-E-----R----DL---S-----K----------C--L--LDVS--K----YND----FT-KA-LI-LYNH------LSI--N-E-I--PF-E-------YI------------------DE-I-----I-K-Q--E-Y--LFKI-----------IN-H--RNYN--------------PRIIHSFT----Q----G-K----I-W--E------G----Y-E--PL-E------------FP--Q-YVM-KL----------FDSP-----FLIWEHV-YENQ---------I-SDLSRIILDCLL-I-S------G-S------------E----------IN---Y---------------G-QLF--------K--------------Q-IQ----YY--LK---IN--ST-S-F-NI-S-I-N-S-R--N-------------------F-K-SSLKEM----E---NSMI---------------------------------Q------------I----------N--K-----L----P---------------------------------------------------N-G------------N-------L-A-----I--K-YQ--NPSIQDFLVSYI-----------NM--D------------S-------------IAK-E---Q--LLSSILF-LK----PA-------------L--A-I-T---G-RK--E--I-----E---D---------S
HID99038.1      SRYKLKE--IV-E--------------E-SNR----YV-V-TQ-SH-HQA-MKKLEKIR---S--IIITGSPGVGKTSLAD-QL-CQ-YY-V--------------A--------------------S--N--------Y--E-LCF-I-E-N-S---LNEA---EE---HY---N---E--K-Q----K---------Q--IFYFDDFLGR-N--FL-----L-AL---N-PH-QD----S-HVINFI---KR-V------------------ER--D-------------S--K--K-R----FILTSRSNI---LNQ--G--KRL-S----D----LF-EI--K-K-I--DK---N-----E----------Y--E--VSIA--S----LSE----YD-KA-KI-LYNH------IWF--S-Q-L--ED-G-------YI------------------DE-I-----Y-K-E--K-R--YHKI-----------IK-H--QNFN--------------PRLIAFIT----D----S-H----R-L--R------S----V-N--SK-N------------YW--N-YIE-RT----------LENP-----QGIWKNV-FDVQ---------I-DEISRHVVIAVS-I-H------G-E------------E----------IS---E---------------S-NLK--------E--------------F-YR----RL-------KS-----S-R-LN-L-G-N-D-M--T-------------------F-D-TTMRFL----V---GALL---------------------------------D------------R----------N--I--I--S----Q-----------------------------------------------------N------------N-------V-I-----Y--D-LF--NPSIADYVISDY-----------MD--D-----------------------------------------------------------------------------------------------------------
MBN72649.1      SHTKLEE--IN-D--------------K-SLR----YV-V-TS-SH-RRA-LEKLRELH---T--VIITGSPGIGKTFLAE-QL-CR-HH-A--------------A--------------------N--G--------F--Q-FVF-I-E-N-S---LNEA---EA---VY---D---D--R-A----K---------Q--IFYYDDFLGG-N--FL-----Q-AL---G-HH-QD----S-HIINFI---KR-V------------------KS--D-------------N--S--K-R----FVLTTRTNI---FNR--G--KQL-S----D----KF-EL--E-K-I--NK---N-----E----------F--S--LSIE--Q----LTA----YE-KA-QI-LYNH------LWH--G-T-L--DE-E-------RI------------------DQ-L-----Y-V-G--G-R--YLDI-----------VR-N--DNFN--------------PRLVSLLT----D----S-D----R-L--E------E----V-P--PN-Q------------YW--E-YFK-KI----------LKNP-----LDIWKNV-FDAQ---------I-DAMSRHMVAAIC-C-N------D-S------------E----------IS---E---------------A-DLQ--------S--------------C-FF----RL-------DA-----G-P-LG-A-T-N-S-H--S-------------------F-V-AIMKLL----T---WALV---------------------------------N------------R----------T--M--G--F----R-----------------------------------------------------S------------G-------A-H-----Y--S-LF--NPSVADFVIANY---------------------------------------------------------------------------------------------------------------------------
WP_158225304.1  ARILSDG--LP-D--------------T-LRT----YV-P-HP-SL-GEA-RSLLDQLH---Y--CVIAGIPGVGKTTLAE-IL-AA-DL-V--------------G--------------------R--G--------Y--E-LVV-L-N-R-T---VSEA---LE---VL---D---T--S-K----Y---------Q--ALYFDDFLGM-T--AL-----E-SL---E-RN-ED----R-DLLALF---AE-V------------------RR--S-------------E--N--T-R----LILTTREYI---LRQ--A--RAA-H----E----RL-DR--P-G-V--DW---A-----K----------C--T--VELE--G----YDT----LH-RA-RI-LYNH------LLH--S-G-L--DR-A-------YA------------------EA-L-----L-E-E--R-A--YRKI-----------VE-H--SNFS--------------PRIVDWMT-T--P----G-I----V-E--P------D----T-P--PA-H------------FP--E-RFV-RA----------LDRP-----DELWRHA-YENH---------V-SLASRHLLTVLA-S-L------P-S------------G----------VL---L---------------D-DLE--------R--------------AFWP----L--------HT--AR-SRQHRQ-P-T-A-P-E--D-------------------F-R-EALREL----D---GTFV-------------AT-IH---------------Q------------V----------N-------------G-----------------------------------------------------R------------Y---------V-----A--R-FH--NPSIRDYVEARL-----------AG--R------------P-------------HEA-R---S--LLATAVF-FE----Q-------------------------------------------------------
WP_138887835.1  TAATRDE--IA-A--------------K-VRV----YA-P-NP-SF-NAA-RAKLERQH---V--LIISGPPGVGKSTLGE-ML-IN-TY-I--------------S--------------------E--D--------W--D-FVA-I-R---S---LEDG---FA---VI---S---D--R-R----K---------Q--IFFFDDFLGR-I--AL---D-E-RA---L-AA-TD----S-ELARFI---RR-I------------------RG--S-------------K--N--A-R----FILTTRAYL---LED--A--RRL-S----E----HL-AD--P-H-I--RI---S-----T----------H--V--LDVG--A----YTR----RV-RA-RI-LYNH------LAV--G-G-T--SA-A-------HI------------------AA-L-----V-E-S--G-R--AKEI-----------VD-H--NNYN--------------PRVVEWMT----D----Q-L----T-M--Q------G----I-A--PE-R------------YV--E-EFV-AT----------LAKP-----HRLWDAA-FKAH---------I-APRSRHLLIALF-F-S------S-Q---------Y--G----------VE---I---------------E-DLR--------R--------------A-FV----PL--HR-A-LC--QA-H---GV-A-S-D-P-K--D-------------------F-E-DALKIL----E---GGFV---------------------------------T------------I----------T-------------------------------------------------------------------G------------A---------Q-----A--S-FV--NPSLRDYLAQYL---------------------------------------------------------------------------------------------------------------------------
WP_089830661.1  SRFELQQ--IK-D--------------L-LKV----YV-A-ND-GF-GAA-SEILSTNR---Y--VIISGIPGIGKTTLAR-IL-SY-YY-L--------------AH-------------------N--E--------YE-E-FVY-I-S-E-S---IDEA---FE---LL---K---E--G-V----K---------Q--VFLYDDFLGQ-S--IE---E-L-RL---E-RN-ED----K-RLVAFI---EL-V------------------RT--S-------------K--D--K-I----LIFTTREYI---LKD--T--QLR-Y----E----LL-DS--P-A-I--NL---S-----K----------C--I--LGLR--Y----YTF----QI-KA-RI-LHNH------LCF--S-N-L--SE-E-------YV------------------RE-F-----G-K-P--E-I--YQQI-----------IY-H--KNYS--------------PRLLSLYL----H----T-P----P-Q--K------S----T-T--PG-E------------FA--Q-ELL-NM----------LEHP-----AGLWELP-FQRH---------I-KPFSRFLLLVFL-T-L------G-N------------S----------IY---L---------------E-ELS--------E--------------A-MQ----AF--CN---LH--EK-K-Y-KL-Q-F-S-Q-R--A-------------------F-K-DAIKEL----E---GSFI---------------------------------R------------T----------Y--V-----H--------------------------------------------------------Y-G------------W-------I-R-----V--R-LQ--NGGVQDFLLDHF-----------RH--E------------T-------------EYL-A---D--IIKAAVF-FN----QL-------------F--F-V-FRTIT-----NKAV-----Y---G---------E
RHX83209.1      SLNKLQE--IY-Q--------------S-VPK----YA-E-TK-DH-YKA-LKKLAETR---V--LILTGVAGIGKTTLAD-QI-SL-HF-V--------------K--------------------M--G--------Y--E-YVY-I-D-H-A---INEA---ES---VF---F---E--D-K----R---------Q--IFYFDDFLGR-N--YL-----E-AL---E-RK-ED----S-RIINFI---NR-V------------------RR--S-------------E--D--K-I----FILTSRTAI---LKQ--G--KEL-S----D----LF-HI--D-N-I--GK---N-----E----------Y--E--LRIN--N----YSL----MD-KA-KI-LYNH------IWY--S-L-L--DS-D-------FI------------------TE-L-----Y-N-N--L-R--YLQI-----------IK-H--KNFN--------------PRLISFIT----D----S-H----R-V--Q------N----V-K--KE-L------------YW--N-YIQ-KM----------LNNP-----KYIWEDV-FNLQ---------L-DEISRFIPYLIT-F-N------G-G------------D----------IG---E---------------I-NLR--------S--------------A-FF----RL-------TY-LEK-L-V-GM-I-T-S-D-T--N-------------------Y-E-KTIRIT----T---GTVI---------------------------------N------------R----------T--I--G--G----F-----------------------------------------------------E------------I-------V-K-----Y--E-LY--NPSVTDYVLERL-----------RY--N------------S-------------KLL-I---N--LFRSLHT-VA----SI-------------H--T-L-F------------N-----L---Y---S-----S
WP_165958943.1  TEVLLRE--AA-E--------------D-CRR----WI-E-VP-LA-RDA-RDGLAATG---L--CVITGLPGTGKTTLAK-QL-VL-EA-A--------------A--------------------E--G--------W--Q-VVQ-V---R-S---PNEA---WE---TL---R---P----E----R---------Q--IFYYDDFLGQ-S--RL---T---AT---A-DA-DV----A-DLLSLI---GT-V------------------HR--E-------------K-ER--K-R----LVLTTRSQV---LRA--A--EQAIN----D----KL-QE--A-V-R--RP---R-----R----------H--T--IVLD--E----IDR----SI-RT-SI-ITSH------LHF--A-G-F--PA-D-------ES------------------ER-L-----E-A-D--R-R--MSRV-----------VG-H--PNFS--------------PRAIEHVS----R----R-L----G-E--D---A---------T--AD-D------------AV--A-LLQ-RT----------FDDP-----GELWRVS-F-AP---------L-NELSREIVLTLA-T-L------P-T------Q-----P----------VD---L---------------A-DLH--------E--------------L--------------------VG-R---PD-P-------F--A-------------------W-R-NALHTL----E---PTWV----------------RL---------------I------------D----------S-------------P--------V-E-------------------------------------------------------R---------T-----V--R-LA--HPGCHDYLLSVI-----------DQ--P------------E-------------AAA-E---R--LD--------------------------------------------------------------------
WP_157480363.1  SGQMLAA--IQ-K--------------A-IPK----YV-D-TG-VF-GVA-SRRLYDEK---V--LILSGPPGIGKTSVAQ-ML-VA-EA-V--------------A--------------------L--G--------Y--E-PIE-I-S-A-D---IEEG---NR---VV---D---P--N-K----K---------Q--ILLYDDFLGA-T--FL---E-T-RL---S-KN-ED----K-RIVSFM---AR-C------------------RA--S-------------P--N--T-L----LILTTREYI---LKQ--A--SSW-S----E----VL-DR--E-G-L--PM---Q-----R----------M--L--IELT--S----YSR----RE-RA-LI-LYNH------LYM--A-S-KL-PA-E-------AK------------------RA-L-----L-P-D--R-A--YLKI-----------VD-H--KNYN--------------PRIIEFVT----S----G-Y----S-N--L------L----D-P--DR-Y------------LD----FVL-SN----------LDEP-----EQVWRTA-FEQQ---------L-DDDSRDVVLLLS-T-M------P-S------------A----------IT---V---------------D-ELE--------R--------------S-FA----A--------L---AA-A-R-GK-L-I-A-H-G--A-------------------V-T-KALRVL----D---DSLT----------------RS-------------W-S------------G----------L-------------R-----------------------------------------------------G------------P---------E-----V--A-IA--NPSVGDFAGAWL-----------RA--N------------P-------------LDA-E---A--LINSVVY-FE----QL------------------------------------------------------
WP_093522576.1  SREVLEE--IH-E--------------K-STL----FV-E-TD-AY-DKC-IKHLSKNN---N--LIVTGSPGAGKTTTAE-QI-CL-YL-A--------------G--------------------Q--D--------Y--E-LVV-A-A-E-H---IEEL---EQ---AF---V---S--S-Q----K---------Q--VFYFDDFLGR-N--YF-----E-AL---Q-QQ-QD----S-KIYRFM---KR-I------------------ER--G-------------N-----K-K----FILTSRTNV---LNR--G--KFS-T----D----IF-TE--L-R-S--ED---F-----E----------F--E--IDVD--D----YTM----FE-KA-QI-LYNR------IWH--S-E-L--DN-S-------YL------------------EV-L-----Y-K-N--K-R--YLNV-----------IK-H--KNYN--------------PRIIEYIT----T----K-K----H-V------------R-C-E--PD-E------------YW--Q-FIK-DK----------LQNP-----KDIWANL-FRTG---------I-DSLSRDLIILIF-F-F------G-G------------I----------VS---E---------------K-TVR--------S--------------L-FA----SL-----------QK-V-G-AY-T-N-A-H-E--T-------------------F-S-EQIKFL----N---GSLL---------------------------------D------------R----------T--I--E--H----T-GRVT-----------------------------------------------------------------------------Y--D-YV--NPSVGDFILSEY-----------IS--D------------E-------------VFF-R---R--IIKHIPN-AQ----FI-------------H--Q-T-Q------------S-----L---M---Q-----N
WP_046576453.1  SNFDKDT--IK-S--------------I-AER----YV-M-NP-SY-SNA-IKILNEKR---Y--VIITGIPGIGKSTLAR-ML-AY-KY-L--------------G--------------------E-KK--------CN-E-YVY-M-S-T-S---VDEG---TE---VF---S---E--S-E----S---------Q--FFLFDDFLGG-N--FL---D-N-NL---K-IN-EE----K-KIVSFI---EK-I------------------SK--S-------------S--N--K-F----LILTSREYI---YRQ--A--KAK-F----E----IF-NR--K-D-L--EI---S-----N----------C--V--IDLE--N----YTK----LV-RA-KI-FYNF------LVY--N-N-V--DY-K-------FI------------------EN-T-----T-F-N--G-N--YNKI-----------IN-H--PNFN--------------PRILDIYI----N----H-E----Y-L--K------T----I-N--PS-E------------FT--A-KIM-EF----------LSNP-----EQVWQAV-FENH---------I-TNLSRCILTIIL-T-T------G-T------------P----------IA---K---------------S-DLN--------Q--------------L-IG----SF--SE---KY--SN-K-Y-NV-N-S-S-T-A--S-------------------I-N-LSIKEL----E---NTFI---------------------------------N------------V----------R--A-----D----D---------------------------------------------------N-L------------L-------S-Y-----I--E-FK--NPSVKDFLMYYY-----------KD--E------------S-------------IQI-E---D--TIDVAIF-IN----QL-------------I--K-P-F-TKN-YV--T--E-----Y---D---------D
WP_113947462.1  SAFEIDK--IK-K--------------M-VNL----YV-E-ND-SF-REA-LGIINKSN---Y--VVISGIPGIGKTTLAR-VL-SY-YL-L--------------S--------------------N--G--------YQ-E-FVF-I-S-G-T---TGEG---MS---NF---K---E--G-R----K---------Q--VFFFDDFLGK-N--FL---K-L-KP---S-IN-EG----S-LLLRFV---HK-I------------------AA--A-------------K--D--K-V----LILTTREYI---LNQ--G--KEV-F----E----EL-EN--N-S-I--NF---N-----K----------C--V--LDLD--K----YSS----TI-KA-KI-LVNH------LYF--S-D-L--PR-T-------HC------------------EA-L-----L-E-K--K-Y--YLKL-----------IN-H--RNYN--------------PRIIETVV----E----N-K----L-W--E------Q----T-L--PS-E------------FG--A-VFL-NA----------LENP-----ESIWQKA-YETQ---------I-SMLSRCILAILA-T-T------G-T------------P----------IY---N---------------D-FLE--------E--------------A-VK----KF--SR---DH--FN-A-Y-GF-V-V-N-P-F--N-------------------Y-S-EAIREL----H---NSFI---------------------------------I------------T----------Q--Q-----D----Q---------------------------------------------------E-G------------Q-------V-V-----V--N-FI--NPSISDFLTGYL-----------GR--E------------T-------------AVL-I---D--VIKSALY-FN----QL------------------------------------------------------
WP_012624848.1  SQSVIAD--AY-D--------------K-CAN----YV-V-TS-SH-SQA-KEKINTTN---V--LVITGDPGVGKTTLAE-QL-CL-EF-V--------------A--------------------D--G--------Y--E-FFA-I-T-N-D---IEDG---FA---VL---T---R--E-S----K---------Q--IFYFDDFLGK-N--YI-----E-TL---R-FN-ED----S-RIMQFI---NT-V------------------AK--S-------------K--H--K-K----FILTSRTNI---LDQ--G--YRV-G----P----SF-AN--G-N-I--KN---K-----E----------Y--L--IDVS--Q----YNH----ID-KA-KI-LYSF------LWR--S-D-L--TK-D-------FL------------------EQ-I-----I-A-R--Q-E--YVNI-----------IY-H--RNYN--------------PRLLEFIT----S----S-E----H-V--D------L----S-T--HN-L------------YL--Q-FIE-NA----------LKNP-----AGIWEHP-YNAQ---------L-DDASRAVVDLIT-F-G------N-G------------N----------VA---G---------------D-SLR--------K--------------A-YY----NF-------QN-SGL-K-N-NK-T-H-L-A-N--D-------------------F-D-SVMSIL----S---RSFI---------------------------------K------------R----------T--C--A--L----E--ATHQT---LKYNQ----------------------------------K---D------------K-------I-K-----F--S-LF--NPSISDYVLSRY-----------NT--D------------Y-------------WHI-A---D--MIMLYED-DD----GV-------------I--F-L-E------------N-----A---V---L-----H
WP_168424157.1  SSFALEE--AL-A--------------N-SQI----YV-L-TS-NH-QNA-IRKLEELG---T--VIITGEPGIGKTTLAE-QL-CL-SY-A--------------T--------------------Q--D--------F--E-VIK-I-S-D-E---IREA---ES---LF---E---I--E-K----K---------Q--AFYFDDFLGR-N--YL-----E-AL---S-GH-EG----S-HIVNFM---RR-I------------------SK--D-------------K-SS--K-R----FILTSRSTI---LNQ--G--KIL-I----D----LF-KS--Q-N-I--DK---N-----E----------Y--E--LSAS--Q----LTE----ID-KA-KI-LYNH------MWH--S-G-I--SA-E-------HM------------------DE-I-----Y-L-D--K-R--YRTI-----------IS-H--RNFN--------------PRLIRFIL----D----P-E----R-I--T------H----V-P--AS-E------------YW--T-YIT-KT----------LRDP-----IDVWENP-FNAQ---------Q-DDFSRALTLIVS-L-N------G-R------------A----------VS---E---------------A-DLS--------E--------------A-YS----RY-------IS--LP-E-N-SS-L-S-G-R-R--D-------------------F-V-TNTRHL----T---GSLL---------------------------------N------------R----------I--I--K--P----K-----------------------------------------------------T------------S--D----V-F-----F--D-LF--NPSLGDYLLKRY-----------SH--D------------T-------------PTL-R---S--AFICLRS-NS----SL-------------S--T-L-E------------N-----L---A---S-----N
WP_009110462.1  SSQVIKE--AF-A--------------A-NKY----YV-I-TS-SH-VKA-KEKILQSN---V--LIITGEPGIGKTTLAE-QL-CL-ES-V--------------V--------------------D--G--------Y--E-LVV-I-S-T-N---IDEG---YS---VY---E---E--A-A----K---------Q--IFYFDDFLGK-N--FL-----E-TL---Q-FN-ED----S-KIMRFV---SM-V------------------NK--S-------------K--N--K-R----FVLTSRTNI---LDQ--G--YVL-G----Q----VF-HH--K-N-L--KK---N-----E----------Y--L--LDIS--I----YSL----DD-KA-NI-LYSF------MWR--S-D-L--GQ-E-------YL------------------GE-I-----V-S-N--K-K--YNEI-----------IM-H--RNYN--------------PRIIEIIT----S----S-D----F-V--E------Y----L-E--HG-E------------YL--T-YID-RS----------LENP-----KQVWEHP-YTVQ---------L-DNFSRAIVDIVV-M-S------G-G------------K----------IE---E---------------T-TLE--------K--------------V-YY----KL-------LR-GRG-Y-I-NT-S-T-T-S-R--E-------------------F-E-SVIKTL----C---RSFI---------------------------------K------------R----------T--M--A--Y----TRGLSGVS---SESKP----------------------------------K---E------------V-------I-D-----Y--F-PF--NPSIADFVLEKY-----------IR--Q------------P-------------DLF-S---E--MVLFFEG-VD----GV-------------L--V-L-E------------R-----L---R---S-----S
WP_155294638.1  SSFTIKE--AL-E--------------N-SKT----YA-L-TS-NH-EKA-IQKLENLG---I--IIITGEPGIGKTTLAE-QI-CL-NF-A--------------A--------------------K--D--------Y--Q-VIK-I-S-D-E---IKEA---ES---IY---Q---E--D-S----K---------Q--LFYFDDFLGR-N--YL-----E-AL---S-GH-EG----S-HIVNFI---KR-I------------------SR--D-------------K-KT--K-R----FILTSRSTI---LNQ--G--KTL-I----D----LL-TN--Q-N-I--DK---N-----E----------Y--E--LSAS--L----LSE----LD-KA-RI-LYNH------IWH--S-E-L--SP-D-------HK------------------EQ-I-----Y-L-H--R-R--YREI-----------IK-H--PNFN--------------PRLIRFVL----D----S-E----R-I--T------H----I-T--HS-E------------YW--N-YIL-ET----------LKNP-----IDVWDNP-FNAQ---------Q-DDFSRAITLIVA-L-N------N-R------------P----------ID---E---------------A-DLC--------E--------------A-YF----RF-------IS--MP-E-N-SN-L-K-G-R-R--D-------------------F-T-TNIKHL----T---GSLL---------------------------------S------------R----------T--I--K--K----D-----------------------------------------------------S------------T--N----T-S-----L--D-LF--NPSLGDYLLNRY-----------SK--D------------T-------------PTL-R---S--TFLSLRS-TS----SL-------------A--S-L-K------------N-----L---A---S-----N
QGX80534.1      AKAILES--MG-S--------------D-LSC----FV-P-TD-AY-RSA-VKALQEHG---F--VILLGDPASGKSTIAA-IL-AL-GA-I-----------------------------------D--D-G--C---L--G-ALK-I-N---S---PDQL----N---LW---H---P--G-E----R---------Q--FLWVDDAFGP-N--HF---D-A-SR---M-SR-WN----A-ELGTLR---AA-V------------------EG--G-------------A-------R----IVFTSRNYI---WEA--A--KPH-L----K----TS-SF--S-L-L--KE---S-----Q----------V--V--VNVH--A----LSD----EE-RA-QM-LYNH------VRR--A---Q--PQ-Q-------IR------------------HR-L---------K--P-F--LPAI-----------AV-S--KAFL--------------PETARRLG----D----P-L------F--T----K-N----L----II-G------------EE----RLT-RL----------VEHP-----VEFLTEV-LAQ----------L-DDASRAAVALIF-L-N----S-Q-A------G--V--P----S---P-IT---A---------------S-PAL--------E--------------M-VT----RL----------------V-GV-K-P-A------D-------------------L-A-RAMQHL----N---DSLT--------------R------------------L------------I----------S--------E----D-----------------------------------------------------D------------G-------N-R-----W--V-FR--HPTITDAFATLV-----------AA--S------------P-------------ELV-E---L--YAHGAKL-----D-RL------------------L-G------------E-----V-------------A
WP_140234734.1  ANEILSS--MG-R--------------E-IAK----FV-I-TD-AY-NKS-VDALTDNG---F--VFLLGEPASGKSMIAA-SL-VL-AS-I-----------------------------------D--L-W--K---L--N-AIK-I-S---T---PDEL---SR---HW---N---P--L-E--K-N---------Q--IFWVDDVFGA-T--QL---D-H-SK---A-ND-WN----L-KLGHFN---AA-I------------------NK--G-------------A-------R----IIFTSRTYI---YEE--A--KGY-L----K----ES-AA--P-V-I--KN---S-----Q----------V--T--IYVE--N----LSK----DE-KE-QI-LYNH------IKL--G-N-Q--AH-D-------FK------------------RK-I---------K--K-Y--LPSI-----------VI-S--KGFS--------------PEVARRLG----D----K-N------F--T----K-K----L----FL-S------------EK----NVV-DF----------FEKP-----MDFLIDT-IRN----------L-DVHSRAALTVLF-R-N------G-G------E--I--E----R---P-VP---N---------------E-LID--------V--------------H-YL----SR----------------L-GS-T-P-Y------Y-------------------V-L-KSLGFL----E---ESFT--------------I------------------S------------F----------L--------K----G-----------------------------------------------------K------------K-------Y-F-----W--K-FK--HPIIQDALANIF-----------SN--D------------L-------------EFL-D---E--YVSGANI-----L-KL------------------F-R------------E-----V-------------S
WP_004176037.1  AQEILSS--LG-D--------------E-LAK----FV-I-TD-AY-QKS-ARALIEHG---F--VILLGEPACGKSTIAA-AL-AV-AA-L-----------------------------------D--E-F--N---C--F-TVK-I-R---D---ADDF---VR---HS---N---P--N-E--T-K---------Q--FFWIDDAFGA-T--QI---D-W-QS---A-IE-WN----K-ALPHIQ---AA-I------------------RR--G-------------T-------K----VVFTSRDYI---YRS--A--RRV-L----K----ES-AL--P-L-L--RE---S-----Q----------V--I--IEVQ--K----LSK----SE-RE-QI-LYNH------IRL--G-T-Q--TK-D-------FK------------------SS-I---------K--P-Y--LPAV-----------VE-N--SMFT--------------PEISRRLG----N----P-T------F--T----K-D----L----AL-N------------PF----AIE-RF----------VANP-----MELLQEI-IRT----------L-DPYSRAAIALVF-I-R------S-G------N--L--L----S---P-IS---L---------------T-DEE--------Q--------------K-FV----AL----------------M-GG-S-M-T------N-------------------L-I-PTLESL----N---GSLL--------------I------------------L------------V----------K--------N----E-----------------------------------------------------G------------N-------Y-S-----W--K-FK--HPTIRDAFAEIL-----------SE--N------------R-------------ELM-D---L--YLAGTPV-----H-QL------------------F-A------------E-----V-------------S
WP_066697957.1  SQFEIEE--IN-E--------------Q-AKL----FV-Q-ND-SF-PKA-LKILDEHR---Y--IIISGIPGIGKTTLAR-IL-VQ-YL-L--------------S--------------------S--G--------YE-E-FVY-L-S-D-K---IDDG---YT---YF---H---E--G-R----K---------Q--VFLFDDFLGR-N--FF---D-A-KS---L-QK-ND----D-KIVKFI---KK-I------------------QS--S-------------P--D--K-V----LILATREYI---FNQ--A--KEI-Y----E----AF-KI--N-N-I--DV---A-----K----------C--L--IDLS--V----YTK----VI-KA-KI-LYNH------LFN--G-E-I--PD-E-------FL------------------DN-L-----I-K-D--E-N--YKSL-----------IT-H--PNYN--------------PRIIETFI----K----Q-K----I-W--T------N----C-S--PN-D------------FF--N-TIK-NF----------FDNP-----EFVWLSS-FQTS---------L-NKFSQYTLLVLA-T-L------G-T------------P----------VL---L---------------V-DLE--------I--------------A-VK----NF--F----VE--NA-I-L-GI-N-Y-D-P-I--T-------------------F-E-QSIREL----E---NTFI---------------------------------K------------T----------N--F-----D----K---------------------------------------------------K-G------------N-------I-V-----I--E-YQ--NPSIYDFLVNYI-----------NK--K------------N-------------TII-S---N--LISSFVF-IE----QF-------------Q--T-I-F------------S-----G---N---------E
WP_167481721.1  SEFELSE--MK-D--------------Q-MKT----YV-Q-NE-SF-SKA-IKIITEYK---Y--VIISGIPGIGKTTLAR-II-SL-HF-L--------------S--------------------G--D--------YD-E-FIF-L-S-D-S---IDDG---YT---LF---H---E--E-K----K---------Q--IFFFDDFLGK-N--FL---D-A-KQ---K-PN-EE----S-KIIKFI---ER-I------------------KR--S-------------N--N--K-L----LILSTREYI---LNQ--A--ISS-Y----E----VF-RI--N-N-I--EI---A-----K----------C--I--LDLD--S----YTN----VI-KA-QI-LYNH------LFF--A-G-I--PK-N-------HL------------------NN-L-----V-D-P--K-N--HLGI-----------VK-H--KNYN--------------PRIIETLI----K----R-K----I-W--N------S----C-A--PN-E------------FS--K-NII-IL----------LDNP-----ESVWHYA-FENS---------I-NKYSQYTLLILL-T-L------G-S------------P----------VK---I---------------E-DLE--------E--------------A-LI----SF--LE---IN--IN-K-I-HL-P-V-D-L-I--L-------------------V-K-RSLKEL----E---NTFI---------------------------------K------------I----------Q--N-----D----S---------------------------------------------------A-T------------T-------I-A-----V--D-FQ--NPSIIDFLLNYL-----------RD--K------------T-------------EII-E---S--LMDSFIF-EN----QY-------------F--N-I-F------------D-----T---T---------Q
WP_119789573.1  SSFELDE--IR-N--------------Q-AKI----FV-Q-NP-SF-YKA-LNILNEHR---Y--IIISGIPGIGKTTLAR-ML-TL-SL-L--------------S--------------------K--G--------YE-E-FIY-L-S-D-N---IDDG---YA---YF---K---E--G-S----K---------Q--IFFFDDFLGK-N--FF---D-A-IS---L-QN-ND----D-KIVKFI---NK-I------------------KS--S-------------P--D--K-V----LILATREYI---LNK--A--KEV-Y----E----AF-RI--N-N-I--EI---A-----K----------C--T--IDLS--T----YSN----IS-KA-KI-LYNH------LFH--G-D-I--PE-A-------YL------------------NN-L-----L-Q-G--D-R--YKTL-----------IN-H--PNYS--------------PRIIEGFI----G----Q-K----I-W--N------S----C-K--AE-D------------FY--T-VLK-RL----------FDVP-----NSVWLHS-FENS---------L-DKFSQYRLLVLA-A-M------G-T------------P----------VL---L---------------S-DLE--------L--------------A-VK----EF--FD---KN--NN-K-L-LT-N-Y-D-S-I--S-------------------F-M-KSIREL----E---NTFI---------------------------------K------------T----------D--R-----D----R---------------------------------------------------F-G------------R-------I-A-----V--E-YQ--NPSIYDFLVKYL-----------SD--K------------K-------------SII-E---D--LIKAFIF-TE----QF-------------I--T-I-F------------S-----S---E---------E
WP_139166235.1  TPFELRN--LQ-D--------------K-IKV----HV-Q-NK-SF-STS-LSILKEHQ---Y--IIISGVPGIGKTTLLE-AL-IH-HY-L--------------S--------------------L--D--------Y--E-PVY-L-G-E-D---ISYK---NL---YL---N---D--S-K----K---------Q--IFWFDDFLGE-N--FF---D-H-KN---G-TK-RI----H-LIIEFI---KD-I------------------RK--A-------------Q--N--K-L----LILTTRENI---LNQ--A--KEI-Y----E----KF-KI--E-N-I--EI---A-----K----------N--T--IDLS--I----YTR----LI-RA-KI-LYNH------LFH--A-G-I--PQ-T-------HL------------------NN-L-----I-E-N--K-N--YEVL-----------IN-H--VNYN--------------PRIIETII----K----Q-K----I-W--N------S----C-T--PD-H------------FF--E-VIK-AF----------FDNP-----ETVWLHS-FENT---------I-DRFSQYLLLVLF-T-L------P-S------------P----------VL---I---------------D-DLE--------T--------------A-TE----SF--F----FN--NP-R-L-GI-N-Y-D-P-I--Q-------------------F-L-KSIREL----E---NTFI----------------------------------------------------------------------------------------------------------------------------------------------------------------------------------------------------------------------------------------------------------------------------------------------------------
WP_097845913.1  SEFTEQQ--IK-N--------------R-IKR----YV-P-NE-SF-SKA-REILNENS---F--LILSGNPGVGKTTLAE-ML-SY-NS-I--------------A--------------------K--G--------Y--K-IYE-I-S-E-N---IEEA---EK---VF---V---N--D-E----K---------Q--IFYYDDFLGR-N--FL---E-K-NL---T-KN-ED----K-RLLNFI---NK-I------------------II--T-------------K--N--K-K----LIMTTREYI---LRQ--A--QQK-Y----D----LL-KD--K-R-I--AL---N-----K----------H--I--INVE--S----YNK----FI-KA-KI-LYNH------LFF--S-D-I--PY-E-------YV------------------QK-L-----V-E-E--K-V--YRSI-----------IE-H--KNYN--------------PRIINLMT----T----K-L----M-I--E------S----I-K--PT-D------------YF--N-EFL-QK----------LDYP-----NDIWEHV-FENQ---------I-EESSQYIVLLLM-I-L------E-E------------N----------TK---L---------------K-KLE--------K--------------N-FN----FL-----------NK-N-L-NN-K-F-H-N-R--S-------------------F-K-NGIKEL----E---KTFI---------------------------------I------------T----------H--N-----N-YY-R-----------------------------------------------------N------------N-----E-I-Y-----V--S-FQ--NPSIKDFLITYS-----------SQ--D------------D-------------SII-E---L--LWDTALF-LR----PL-------------L--K-S-F------------S-----L---T---------D
WP_053418618.1  SDFNEEV--IK-E--------------K-IKT----FV-P-NS-SF-NEA-LKLIEKNN---V--IILSGAPGVGKTTLAQ-MV-CL-NF-L--------------K--------------------K--D--------Y--K-LIS-I-G-E-N---IESA---FK---LY---T---K--D-E----K---------Q--IFYYDDFLGR-N--FL---D-N-SL---E-KN-ED----R-RIINFI---NK-I------------------RK--S-------------K--N--K-V----FIMTTREYI---LKQ--A--QQQ-Y----D----IL-ED--E-E-L--NH---H-----K----------Y--V--IDVG--Q----YTT----EI-KA-KI-LYNH------LFF--S-D-I--SQ-E-------FI------------------EE-I-----I-L-K--K-S--YKKI-----------IN-H--KNYN--------------PRIVEWMT----K----V-N----R-T--E------N----S-T--PQ-K------------YN--K-EFI-DN----------LDYP-----NQIWKFA-YENH---------I-NEYSQYILLLLM-I-M------Q-H-D----------G----------VL---L---------------N-DLK--------V--------------N-FD----SL-----------NR-N-L-QN-K-F-S-F-L--D-------------------F-N-KGIKEL----E---QSFI---------------------------------------------------------K--T-----N-CL-Y-----------------------------------------------------D------------K-------H-Y-----V--D-FQ--NPSVTDFIINYI-----------NS--N------------E-------------NIE-L---YRILWKSTRF-FK----AM-------------N--N-I-F------------T-----F---K---------R
WP_118465964.1  SDFELQH--IK-Q--------------Q-IAT----YV-P-NK-SL-EQA-RNILSQYN---Y--VIISGIPGIGKTTLAN-IL-LY-DY-L--------------A--------------------H--G--------YE-E-FVN-I-P-G-D---MDNA---SK---LY---D---P--H-K----K---------Q--VFFFDDFLGA-N--VF---E---DN---G-SG-FA----Q-KLISFI---RV-V------------------KK--D-------------N--S--K-K----FILTTREYI---LRD--A--NIH-Y----E----KI-RN--E-N-I--EL---A-----K----------C--V--LDIG--S----YTK----TV-RA-KI-LYNH------IAN--A-D-L--PK-E-------YI------------------SE-F-----L-K-D--K-G--YRWI-----------IG-H--RNFN--------------PRVIETYI----D----K-Q----L-W--I------Q----V-P--VS-E------------FM--N-RFK-EF----------FSNP-----HMVWEMA-FEN----------L-KPESQYALMVLA-S-M------G-G------------E----------VS---I---------------E-SWN--------K--------------A-YS----HF--GK---LT--SD-Q-L-QL-K-Y-D-D-I--T-------------------W-N-KTVKIL----H---DCFI---------------------------------R------------T----------G--K-----Y----Q-----------------------------------------------------G------------L-------I-V-----V--T-FH--NPSVRDFIANYI-----------EK--S------------A-------------YTQ-R---L--LLEGAFY-PE----QL-------------T--S-L-Y------------D---E-F-LSQ---------N
WP_155596398.1  TAFELEE--IK-E--------------Q-IKL----YV-Q-ND-SF-DEA-LKILKDHK---Y--LIISGIPGIGKTTLAR-VI-VL-YL-L--------------S--------------------K--D--------FD-E-FVY-L-N-Q-S---IDDG---YE---MF---N---D--D-K----K---------Q--AFFFDDFLGK-N--FL---E-N-KL---L-PN-ED----N-KIVKFI---EK-I------------------KK--S-------------H--N--K-A----LIFTTREYI---LNQ--A--KSS-F----E----AF-SI--K-N-I--EI---A-----K----------C--V--LDLS--S----YTN----II-KA-QI-LYNH------LYF--S-D-V--PI-S-------HI------------------AN-L-----I-N-N--K-S--YLRL-----------VK-H--RSYN--------------PRIIEAII----N----R-R----I-W--E------H----C-D--AE-Q------------FS--S-ALL-EF----------FENP-----DSVWLYA-YENT---------L-NKFSQYALLVLL-T-M------G-T------------P----------AL---L---------------E-DWE--------E--------------A-TE----EF--FK---IY--NY-K-Y-LI-T-F-D-S-I--Q-------------------F-N-RTIKEL----E---NTFI---------------------------------K------------T----------Q--K-----D----S---------------------------------------------------K-D------------K-------I-A-----V--E-YQ--NPSIQDFLVNYL-----------KN--K------------N-------------DLI-K---S--LLQSNIY-NN----QF-------------L--R-I-F------------T-----T---K---------K
WP_153129582.1  SKLEYKV--CL-D--------------E-SKK----YV-M-NE-SF-DQA-MDKLLQYH---Y--VIISGIPGIGKTTLAR-QL-IF-QK-L--------------A--------------------T--G--------YD-E-FIC-I-T-N-D---LDNA---MD---LL---E---D--G-K----K---------Q--IFFFDDFLGN-T--FL---E-H-G----E-KG-FD----S-KLLLFV---RH-I------------------RK--A-------------K--D--K-L----LILTTREYI---LQD--A--KMF-Y----E----KF-ET--N-N-L--DL---S-----K----------C--V--VDLG--S----YTQ----KI-KA-EI-LYNH------LAY--S-D-I--PE-E-------CL------------------RN-L-----V-K-R--DYN--YFYL-----------IN-H--QNYN--------------PRVIEAFI----N----H-E----E-W--K------D----K-S--PN-D------------FY--R-AFC-YV----------FDHP-----NSVWEMA-F-NK---------L-DSLSQYALIVLV-T-L------H-R------------P----------CL---L---------------K-DWR--------D--------------A-FE----VF--CD---SA--KD-I-Y-AL-S-K-D-D-K--L-------------------W-M-QSLKTL----D---GSFI---------------------------------K------------I----------D--M-----R----G---------------------------------------------------R-E------------S-------H-F-----V--D-FF--NPSIHDFLVDHM-----------TG--R------------P-------------ELL-E---K--LIGSSVF-IE----QV-------------Y--E-Q-F------------T-----S---T---------N
WP_097977879.1  SNFTATQ--IQ-Q--------------K-IKY----FV-H-ND-SF-KIA-RDILKNNG---F--LILSGNPGVGKTTLAD-ML-SF-NY-I--------------A--------------------N--G--------Y--S-FYE-I-S-E-N---IEEA---EK---VF---E---N--D-K----K---------Q--IFYYDDFLGR-N--FL---E-R-SL---T-KN-ED----R-RLLNFI---DK-I------------------TS--M-------------S--N--K-K----FILTTREYI---LRQ--A--QMK-Y----D----LL-ND--S-K-I--DL---N-----K----------H--I--VNVE--K----YNK----YI-KA-KI-LYNH------LFF--S-S-V--PQ-E-------YI------------------EN-I-----K-Q-Q--K-N--YRRI-----------IN-H--NNYN--------------PRLINLMT----N----R-I----L-I--D------K----V-S--SD-K------------YA--D-EFI-RK----------LNYP-----EEIWQEA-FENT---------I-RDYSQWILYALL-V-M------G-E------------R----------VE---K---------------S-KLE--------R--------------C-FN----NL-----------NL-L-L-NN-K-F-G-N-R--D-------------------F-K-KGLREL----E---KTFI---------------------------------N------------I----------N--D-----L-KY-D-------------------------------------------------LLVVG------------K-----G-T-F-----I--S-FQ--NPSIKDFLIKYI-----------SQ--E------------N-------------YII-K---M--LWKSVPN-VI----PL-------------I--N-S-F------------S-----L---N---------S
OGP00223.1      TDAELEV--VK-G--------------N-ISR----YV-H-SK-SV-ADA-EAILKLRG---A--LIISGHPGVGKTTLMR-ML-MC-LH-L--------------E--------------------Q--D--------W--Q-VFV-V-E---D---LTEA---ME---VF---S---S--G-D----K---------R--LVVFDDFLGQ-V--SL---S-T-DS---I-RS-VD----R-SLLRFL---ER-V------------------QK--Q-------------R--D--L-R----FILTTRDYL---LSQ--A--QQE-S----D----RL-KS--T-E-V--NA---A-----E----------L--V--LNVG--A----YTR----NI-RS-QI-VFNH------IYF--S-A-L--TT-S-------EK------------------KE-L-----L-G-D--G-Y--YLKI-----------ID-H--PNFS--------------PRIIELIT----S----A-S------Y--L------A----L-Q--GK-P------------VR--D-VAS-SV----------LANP-----AVLWETP-YEQH---------L-SADSQRLLQALF-F-C------D-Y------------M----------MS---I---------------D-DLE--------A--------------S-FA----RI--CA-G-SS--TH-S---SQ-S-I-E-P-G--R-------------------F-R-RALKPV----E---GSMI---------------------------------A------------I----------S-------------------------------------------------------------------N------------R---------R-----A--S-FS--NPGIKDFLTEVI-----------LN--D-----------------------------------------------------------------------------------------------------------
WP_103410676.1  TNATKSE--IL-E--------------Q-VKV----YV-K-NP-SY-DNA-IKILEREK---I--LIISGPPGVGKTTLAK-ML-TY-HY-L--------------N--------------------E--G--------W--R-FYA-I-Q---S---LEEG---FS---KI---D---D--E-I----P---------T--IYFFDDFLGR-I--EL---D-R-QS---L-NQ-RD----N-ALSNFI---KR-V------------------QK--S-------------K--N--A-R----FILTTRAHI---FEE--A--RRL-S----D----HV-DN--P-R-L--QL---A-----K----------F--L--LDVG--V----YTR----KV-RA-HI-LFNH------LSI--S-D-L--SD-L-------HF------------------TH-L-----L-K-G--D-W--LSKI-----------VD-H--KNYN--------------PRVIASVS----S----D-I------L--D------N----I-E--PK-D------------YP--E-YIN-YA----------LSNP-----DLIWSKP-FKS----------L-SIKSQNLLITLY-F-C------S-Q---------FG-G----------ES---V---------------E-DLQ--------D--------------N-YS----EL--HR-T-VC--QY-Y---SH-S-S-M-P-S--D-------------------F-E-DALKSL----E---SGFI---------------------------------S------------I----------S-------------------------------------------------------------------G------------K---------S-----V--N-FV--NPSLRDYLKSYL---------------------------------------------------------------------------------------------------------------------------
WP_132815127.1  TNATKEE--IL-E--------------E-LKV----YV-S-NP-SL-NKA-IDKLESEK---V--LVISGPPGVGKTTLAK-MV-SY-NY-L--------------Q--------------------D--G--------W--Q-FVS-I-N---S---LEDG---FA---KI---D---D--E-Q----P---------S--IFYFDDFLGR-I--EL---D-K-QT---L-IQ-KD----N-ALSVFV---KR-V------------------VS--A-------------K--N--A-R----FILTTRAHI---FEE--A--KLI-S----D----NI-DN--R-K-F--QL---A-----K----------Y--L--LDVG--E----YTR----KV-KS-QI-LFNH------LSA--S-N-L--GQ-K-------YV------------------EQ-L-----I-I-G--D-S--LRDI-----------VD-H--KNYN--------------PRVIESIS----S----D-L------N--E------K----I-E--PN-D------------YP--K-HII-KA----------LDNP-----ELIWNKP-FST----------L-NISSQNLLIALF-F-E------S-R---------YS-K----------VK---V---------------D-ELR--------E--------------Q-FS----EL--HR-R-VC--FF-Y---GQ-P-T-T-P-M--D-------------------F-Q-HSLKAL----E---SGFI---------------------------------S------------I----------S-------------------------------------------------------------------G------------G---------K-----V--D-FV--NPSVNDFLKSYL-----------NE--KEFLGLLPN---------------------------------------------------------------------------------------------------
WP_123305441.1  TNATKSE--IL-E--------------E-VKV----YV-S-NP-SF-DGA-IEKLEREK---I--LIVSGPPGVGKTTLAK-MV-AY-NY-L--------------N--------------------D--G--------W--R-FYA-I-N---S---LEDG---FA---KI---D---D--E-H----P---------T--VYFFDDFLGR-I--EL---D-R-QS---L-IQ-RD----T-ALSTFV---KR-V------------------RK--S-------------K--N--A-R----FILTTRAHI---FEE--A--RRL-S----D----HV-DD--Q-R-L--QL---A-----K----------Y--L--LDVG--E----YTR----KI-KS-HI-LFNH------LSI--S-A-L--SP-Q-------HF------------------SS-L-----L-E-G--D-W--LSKI-----------VD-H--KSYN--------------PRVIASVS----S----D-C------L--D------T----I-E--PS-E------------YP--K-YIY-HA----------LNNP-----ELIWSKP-FKS----------L-SMKSQNLLIALF-F-G------S-Q---------FG-G----------ES---I---------------E-LLR--------T--------------N-YS----EL--HR-S-VS--SY-Y---SQ-S-T-M-P-S--D-------------------F-E-DALQSL----E---SGFI---------------------------------S------------I----------S-------------------------------------------------------------------G------------K---------S-----V--S-FV--NPSVRDFLKSYL---------------------------------------------------------------------------------------------------------------------------
WP_128389880.1  TKSFLLD--IN-E--------------K-HKL----FH-N-VF-NL-KTC-IDILEDKK---V--LILTGNPGVGKTTMAK-MI-VN-YF-I--------------G--------------------E--K----L---IN-N-IFF-V-S-DNH---LQDI---EG---LL---I---D--N-Q----K---------Q--LIVVDDFWGQ-N--FS---P-T-YK---N-NT-RL----R-NFTRII---ND-F------------------KK--S-------------S--S--H-Y----LILTSREYI---IRD--V--ISN-A----E----YE-TR--E-I-L--NT---D-----S----------F--T--INLN--E----YSE----ED-KA-RI-FLNH------LYF--Y-N-F--EK-K-------YI------------------SH-L-----K-Y-N--D-Q--FQRI-----------VN-H--SNYS--------------PRNIEYFC----K-T--Q-L----K----E------N----N-N--EY-S------------FY--K-ELE-QY----------FEKP-----NEYWNKN-FII----------L-NNTSQLILLIIL-I-S------S-D------------P----------IS---L---------------T-DLE--------T--------------T-FE----EV--QS---DV--RK-E-L-NL-N-I-N-P-L--D-------------------F-A-NEIRLL----E---DFYI---------------------------------I------------S----------E--K-----Q----E---------------------------------------------------C-S------------S-----Q-I-L-----I--R-FQ--NPGIKDYLLEYL-----------RI--D------------G-------------RTW-I---R-PLIKNVPF-FN----QL-------------I--Y-V-F------------D-----T---I---------E
WP_119048646.1  TGKEIES--IA-D--------------V-QSY----FV-P-TA-YY-QEG-IDILEQRN---V--LIITGDPGIGKTTLAR-AL-CN-YF-L--------------H--------------------H--K----K---V--Q-SVY-C-H-Q-G---INPP--------LY---I---P--D-R--S-K---------R-SIFFLDDFLGS-N--IW---Q-Q------S-GI-ND-I--S-YFVRFV---DD-I------------------ID--G-------------G-----H-L----LVMTTREYI---YQQ--Q--KKF-T----P----RL-----N-T-L--DG-----F---K----------S--V--IKLS--D----FSP----VE-KF-DI-LLKN------VNR--T-P-L--SL-I-------AY------------------ES-L---------K--R-N--AISI-----------ID-S--PGYN--------------PKLIAEFI-RT-K----H-K----D-I---------E------S--DY-D------------WG--Y-ALY-NF----------ICSP-----NSYWESN-FLE----------L-SAGSQLFLLCLF-I-S------N-D------------P----------AL---H---------------H-SLL--------D--------------T-FR----SV--SR-F-RQ--IS-A-P-GF-E-A-D-V------------------------F-V-KAVSEL----N---DTFI---------------------------------N------------V----------E--I-----D-T--K---------------------------------------------------T-G------------E-------M-A-----Y--S-FS--NTLIKDFLLHYL-----------RS----------Y----D-------------HNI-E---Y--LIKGAIN-SN----QL------------------F-Y------------A-----F-T-T---R-----E
WP_141506273.1  SAEELKE--AI-R--------------V-AKT----FV-P-TQ-IY-HEA-LRKCSHNH---V--IVLSGEPGVGKTTMAY-IL-AL-AY-L--------------Q--------------------P--N----N---LD-G-FIW-A-N---S---INDV---YA---ML---E---D--E-K----Q---------Q--VIILDDFWGS-I--FL-----G-EH-T-R-RN-DE----N-RLDKLI---KR-I------------------VEF-H-------------G--K--K-R----LILTTREYI---LQQ--G--LQK-H----P----LL-RN----T-L--DQ---Y-----A----------L--I--CTLE--E----YGD----DE-KA-SI-LYSH------LYV--S-N-L--EY-E-------YV------------------NY-L-----F-M------K--TDRI-----------IH-H--QNYN--------------PRVLALFL----N----N-K-YN-Q-----------D----C-S--PE-E------------YY--E-LLC-NY----------FDNP-----EEFWESI-FMD----------L-STESQIVSLLLL-I-S------S-T------------P----------MH---F---------------E-SIK--------R--------------C-YE----QY-------IV-----I-S-ST-Y-M-N-V-K--N-------------------I-D-ECIAEL----E---KTMI---------------------------------K-----------------------T--F--Y--S----E-----------------------------------------------------E-----Y--E---A-------V-L-----L--K-FN--MPAIQDFLYGYL-----------QK--H-------C----E-------------SLV-P---K--ILECCVY-YN----QL-------------L--F-L-L------------E-H---L---S---------D
WP_127845638.1  SKFELEE--IR-E--------------T-LKI----YV-Q-NN-SF-KEA-LDILKSNN---Y--VIISGIPGIGKTTLSR-ML-VY-RL-L--------------A--------------------K--E--------YD-D-FIY-V-S-E-S---INDA---YS---FY---E---D--G-K----K---------Q--IFFFDDFLGR-N--FL---E-T-GL---S-MN-ED----S-KLIKFI---EK-I------------------KK--T-------------K--N--K-I----FILATREYI---LNQ--A--KNS-F----E----SL-NN--P-S-L--EL---V-----K----------C--T--LDLS--K----YTK----II-KA-EI-LYNH------LFF--A-N-V--PK-S-------HL------------------KN-L-----V-A-N--K-S--YSKL-----------IE-H--KSYN--------------PRIIETFV----Q----N-Q----F-W--D------N----C-E--PN-D------------FS--K-TIL-SF----------FDNP-----TSVWLHA-FENT---------I-SKGSQITLLVLS-T-I------G-T------------P----------VL---L---------------E-DLR--------I--------------A-IN----SF--VI---AN--IK-K-Y-PL-T-I-D-S-I--E-------------------F-K-KIIKEL----E---STFI---------------------------------S------------T----------K--M-----D----S---------------------------------------------------S-K------------K-------I-A-----V--E-FQ--NPSIQDFLINYI-----------KD--K------------E-------------VLI-G---D--LINSFCF-VS----QF-------------F--R-V-F------------T-----F---D---------K
WP_124981492.1  SKFELDE--IK-E--------------S-LKV----YV-Q-NE-SF-NEA-IGILKKNN---Y--VIISGIPGIGKTTLSR-ML-VY-RL-L--------------A--------------------E--D--------FD-D-FVY-V-A-D-S---INDA---YS---YF---E---D--G-K----K---------Q--VFFFDDFLGK-N--FL---E-T-GL---K-VN-ED----S-KLIKFI---DR-I------------------KN--S-------------K--N--K-I----FILATREYI---LKQ--A--KNS-F----E----SL-NT--P-S-L--DL---V-----K----------C--T--LDLS--K----YTK----TI-RA-EI-LFNH------LFF--A-N-I--PL-Q-------HL------------------RN-L-----I-E-T--K-S--YTRL-----------ID-H--KSYN--------------PRIIETFV----K----N-Q----F-W--E------N----C-E--PK-E------------FS--K-KLI-SF----------FDNP-----ESVWLHA-FENT---------I-SKGSQITLLVLS-T-L------G-T------------P----------VL---L---------------E-DLK--------I--------------S-IN----SF--IT---AN--IE-K-Y-PL-T-I-D-S-I--E-------------------F-R-KIIKEL----E---STFI---------------------------------S------------T----------K--M-----D----S---------------------------------------------------N-R------------K-------I-A-----V--E-FQ--NPSIQDFLINYI-----------DG--K------------Y-------------DLI-I---D--LIKSFSF-VS----QF-------------F--R-I-F------------T-----F---D---------Q
WP_099565907.1  VLHEIDK--IK-S--------------V-SKV----YV-Q-NL-SF-DEA-QSILEQQN---Y--VIISGTAGSGKTTLAR-ML-IL-YF-L--------------N--------------------Q-------D---YE-L-IKV-T-E---N---ISQA---EH---VL---L---P--N-K----K---------Q--IIFFDDFLGS-FQ-FD---D-K-EI---G-DR-DL----V-SLNRFI---DI-V------------------KN--S-------------Q--N--K-L----FILTTREYI---LRR-GQ--IKY-K----E----QL-NN--E-V-I--EL---K-----K----------C--I--VDAS--K----YTR----YE-KA-EI-LFNH------LYH--S-E-L--DL-N-------QI------------------VF-L---------K--D-KKYYDNI-----------IS-H--SNYS--------------PRLIEDAF----K-KF-N-F----G-A--D------S----R-F--DG-A------------FY--V-AFK-SY----------LDDP-----FSYWEAL-FKK----------Q-SVASQILLLNLF-I-S------C-E------------P----------LD---V---------------D-LLK--------F--------------S-FD----NT--CN---AY--KK-QFD-DL-K-I-T-P-N--T-------------------F-R-IILKEL----S---DTFI---------------------------------N------------I----------E--E-----G----G---------------------------------------------------F-D--------------------K-L-----V--S-FQ--NPSVNDFLLKYL-----------RE--R--------------------------QDW-I---S-ILIESATF-WN----QL-------------I--F-V-F------------T-----T---D---------Y
WP_039471850.1  SSFEEDH--VK-E--------------T-VKL----YV-N-NS-SH-TTA-KDLIDHFN---Y--VIISGAPGIGKTTLAR-IL-SY-EY-L--------------A--------------------N--G--------YE-E-FVF-L-S-E-S---IDDA---YA---LF---R---E--E-A----K---------Q--VFLFDDFLGK-T--FL---D-K-KL---K-NN-ED----Q-RIIRFI---EK-I------------------KK--S-------------E--N--K-I----LIMTTREYI---LAQ--A--KLR-Y----D----MF-EN--D-A-I--DI---A-----K----------C--V--IDLA--Q----YTK----VV-RA-KI-LYNH------LFF--A-N-V--GE-D-------YI------------------QE-M-----L-N-G--K-S--YNKI-----------IS-H--PNYS--------------PRIIQTIF----T----P-S----V-L--K------T----I-P--VN-K------------FI--E-RFL-AF----------LDYP-----ESIWKHV-YENQ---------I-TNFSQIILANLM-T-L------G-A------------P----------IH---F---------------N-NLK--------H--------------Q-TK----VF--AD---KH--AV-K-Y-GI-T-Y-S-E-I--D-------------------Y-N-KAVREL----E---NTFI---------------------------------K------------T----------E--R-----D----S---------------------------------------------------I-G------------T-------L-I-----V--N-YL--NPSVQDFLVNYF-----------YE--M------------P-------------DYL-T---D--IFGSAIF-IN----QF-------------F--D-L-F------------T-----L---R---------E
WP_111628563.1  AALEEKD--IK-D--------------I-IKL----YV-E-ND-SF-TEA-LKIIEEKN---F--VVISGIPGIGKTTLAR-VL-VY-YF-L--------------S--------------------K--G--------YE-E-FIY-L-S-D-S---INDA---YD---SY---K---D--K-I----K---------Q--VFLFDDFLGS-N--FI---E-N-NL---S-FN-ED----A-RLVKFI---HS-I------------------GK--A-------------K--N--K-V----LVLTTREYI---LVQ--A--TQK-Y----E----KI-EN--S-Y-I--NL---A-----K----------C--I--IDLE--Q----YTK----TI-RA-KI-LYNH------LYF--S-D-L--PK-E-------YI------------------NN-I-----I-D-T--K-S--YLSI-----------IE-H--RNYN--------------PRIIQTFT----N----K-D----I-W--A------T----I-P--FE-E------------FS--K-KII-LF----------LDNP-----ESIWKHA-FSHQ---------I-MVISQFLLLNMV-L-F------N-G------------F----------VL---L---------------E-DLK--------L--------------A-IQ----SF--AR---LC--ST-K-Y-GF-I-F-T-E-F--D-------------------F-N-KSIREL----E---GTFI---------------------------------K------------I----------D--K-----D----F---------------------------------------------------Q-N------------N-------Y-A-----I--D-FQ--NPSILDFLINYL-----------ST--Y------------P-------------ELI-K---D--LIESAPY-FN----QL-------------T--N-V-F------------I-----I---D---------E
WP_109822733.1  TKATKEE--IL-D--------------Q-VKM----YV-T-NK-SF-DEA-LSKLESEK---V--LIISGPPGVGKTTLAK-MV-SY-KY-L--------------G--------------------N--D--------F--S-FFA-I-R---S---LEEG---FS---KI---G---K--D-K----P---------I--VFYFDDFLGR-I--EL---R-K-RS---L-SE-QD----S-ELATFV---NR-I------------------KK--S-------------K--N--A-R----FILTTRSHI---FEE--A--RLV-S----D----YI-DH--S-R-F--QL---A-----K----------Y--I--LDVG--I----YTR----RI-KA-SI-FYQH------LNV--S-N-L--SQ-K-------HF------------------AA-L-----L-E-G--D-W--LKTI-----------ID-H--PNYN--------------PRLISYVS----S----D-M------P--E------E----I-E--AV-D------------YP--E-HIH-NI----------LKKP-----DVVWKKP-YRG----------L-SPKSQDLLITLY-F-S------N-Q---------Y--G----------AS---I---------------D-SLK--------K--------------S-YD----KV--HR-V-IS--IH-Y---NQ-P-L-G-L-N--D-------------------F-E-EAIQIL----E---SGFI---------------------------------K------------I----------E-------------------------------------------------------------------N------------K---------K-----I--D-FI--NPSIRDFL-------------------------------------------------------------------------------------------------------------------------------
WP_165624307.1  SNFEEDA--IK-E--------------T-INV----YV-D-ND-SY-YKA-TEIIKDKR---Y--VIISGIPGIGKTTLAR-IL-SY-HY-L--------------A--------------------N--G--------FE-E-FVF-L-S-D-S---INEA---YE---IY---K---E--G-V----K---------Q--IFLFDDFLGT-N--FL---E-N-KL---S-NN-EE----Q-RIVKFI---ER-V------------------SK--S-------------N--D--K-I----LILTTREYI---LAQ--A--KQK-Y----D----AF-NN--P-S-L--EF---A-----K----------C--I--IDLS--Q----YTK----IV-KA-KI-LYNH------IYF--S-N-L--PT-E-------YI------------------NN-L-----L-S-K--D-T--YKSI-----------IE-H--PNYN--------------PRIIQTIT----K----D-E----I-W--K------H----I-E--SS-K------------FS--E-HFI-EF----------IRNP-----KSVWKHV-YENQ---------I-SKLSQCILANLL-S-A------G-T------------P----------IS---L---------------E-DLK--------S--------------I-TQ----NF--AR---HH--SQ-K-Y-GI-T-Y-S-E-I--E-------------------Y-K-KSIREL----E---NTFI---------------------------------R------------T----------I--K-----D----S---------------------------------------------------K-N------------Q-------I-L-----V--E-YQ--NPSVQDFLVFYF-----------RE--L------------P-------------DFV-S---D--IILSGMY-FN----QL-------------F--K-V-F------------S-----Y---S---------E
WP_089690813.1  SNFEEET--IK-E--------------T-INL----YV-D-NK-SY-YKA-IDIIKDKR---Y--IIISGIPGIGKTTLAR-IL-SY-YY-L--------------A--------------------N--G--------FE-E-FIF-L-S-D-S---INEA---YQ---SY---K---E--G-V----K---------Q--IFLFDDFLGT-N--FI---E-N-KL---L-TN-EE----Q-RIVKFI---ER-V------------------SK--S-------------K--D--K-I----IIFTTREYI---LAQ--A--KQK-Y----D----SF-NN--P-S-L--EV---A-----K----------C--I--IDLS--E----YTK----IV-KA-KI-LYNH------IYF--S-N-L--PV-E-------YI------------------EN-L-----L-S-N--A-T--YKAI-----------IE-H--SSFN--------------PRIIQTIT----K----D-E----I-W--K------N----L-E--SS-E------------FS--M-HFI-EF----------IKNP-----EGVWKHV-YENQ---------I-SPLSQCILANLL-S-A------G-T------------P----------IS---L---------------K-VIQ--------S--------------I-TQ----NF--AK---NH--FQ-K-Y-GI-T-Y-N-D-I--D-------------------F-K-KSISEL----E---NTFI---------------------------------R------------T----------M--R-----D----T---------------------------------------------------D-N------------Q-------I-L-----V--K-YQ--NPSVQDFLVCYF-----------RD--L------------P-------------GYV-S---D--IISSASY-FN----QL-------------F--K-V-F------------S-----Y---S---------K
KJF17621.1      AEEILAL--MH-D--------------H-LAR----LV-P-VR-AH-RAA-AKALRNQR---F--ALLIGKPGSGKTSIAA-SL-AI-GA-M-----------------------------------D--L-C--D---A--R-PVM-L-S---R---IDDL---HE---RW---N---P--R-D--P-N---------Q--LFWLDDGFGV-T--QY---D-S-TT---A-EA-WN----R-AASQIA---AA-I------------------RG--G-------------A-------R----FIVTSRDYV---YAA--A--RRD-L----K----IS-AF--P-L-L--EE---T-----R----------V--V--IEVE--S----FSP----EE-RE-QI-LYNH------LRL--G-N-Q--QN-E-------VL------------------MS-M---------S--PID--LEEV-----------AA-D--ASFL--------------PEIARRLG----E----P-L------F--T----Q-G----L----RV-S------------KLD---SLL-DF----------FRKP-----TAFLLEV-LTN----------L-DVASQAALGLVH-L-H------S-N------H--L--P----S---P-YV---A---------------T-DDD--------K--------------E-FL----QR----------------L-GV-S-L-G------A-------------------V-L-RALPTL----E---GSFL--------------R------------------L------------T----------S--------V----A-----------------------------------------------------G------------E-------R-W-----W--K-FQ--HPTFTDVYQGWI-----------EK--E------------P-------------ELL-A---E--YIGSARL-----D-DL------------------I-R------------T-----I-------------T
MXY35181.1      AAAVLDS--MR-T--------------D-LAK----LV-R-TE-TY-ERA-AQALDEHG---F--VLLSGAPMTGKTTIAA-EL-AL-AA-A-----------------------------------D--H-F--Q---T--R-VVA-L-Q---D---AAEL---PE---RW---N---P--N-E----N---------Q--FFWLDDAFGA-T--QL---N-Q-YL---A-SS-WQ----R-VTPRVK---AA-I------------------DS--G-------------S-------K----FVLTTRDYV---LRS--A--WPH-L----K----PG-AF--P-L-L--EG---A-----R----------V--V--VDVA--D----LTP----RE-RQ-QI-LYNH------LKH--G-R-Q--DT-Q-------FL------------------TQ-L---------Q--P-H--LDGL-----------AS-H--AGFR--------------PELARRLA----E----P-T------F--T----A-S----M----GQ-P------------TAP---KLE-RF----------FEQP-----LEMLEAI-FRG----------L-DTDSQAALGLLF-L-S------Q-G------W--L--S----S---P-IK---P---------------D-DRG--------A--------------E-LM----SR----------------L-GA-S-L-G------G-------------------V-T-RALGAL----S---GSLV--------------T------------------V------------V----------T--------R----D-----------------------------------------------------S------------D-------Q-G-----Y--E-FA--HPTMADAYARLL------------R--E------------P-------------EFL-H---L--LIGGFTI-----D-AL------------------L-N------------Q-----T-------------T
WP_159532869.1  ASVLALS--AR-D--------------Q-IST----FV-V-TD-AY-RKA-AEALSDKG---F--VLLLGEPAVGKSSIAL-ML-AI-SA-A-----------------------------------D--N-W--G---C--V-NVK-P-R---T---SEEL---VQ---RW---N---P--H-E--K-D---------Q--FFWVDDAFGA-V--RH---E-R-HL---T-DG-WA----R-DLPHVM---SA-V------------------KN--G-------------A-------R----VVLTSRSYI---YNE--A--RPF-L----K----TY-AY--P-L-L--HE---K-----E----------V--T--VDVS--S----ITR----QE-RQ-QI-LYNH------LSA--G-D-Q--EP-Q-------KL------------------AQ-M---------R--P-Y--LEGA-----------AD-A--NPFR--------------PEAARRLG----L----K-A------F--T----S-N----L----RI-N------------EA----DIE-TF----------MSRP-----HRFLSDV-YSQ----------L-DVHSQAALALVY-V-S------P-E------G--L--L----S---P-LR---L---------------D-KRK--------R--------------N-VL----EQ----------------V-GS-T-V-A------A-------------------A-G-RALASL----V---GTFL-----------R--S------------------V------------V----------D--------A----N-----------------------------------------------------G------------A-------S-A-----W--V-FQ--HPTLREGFAAWL-----------ID--Q------------P-------------HLL-P---V--ILSGMDD-----E-TL------------------L-N------------Q-----T-------------H
RMO93332.1      TKALLTE--LP-D----------------LSK----LV-V-TG-TY-RKA-LQALQQHG---F--VLLVGEPAAGKTTIAS-LM-AM-CA-M-----------------------------------D--K-W--E---S--L-VLK-L-E---R---PEQI---RN---HW---N---T--E-E--A-S---------Q--FVWVDDAFGA-M--QY---E-A-DL---V-ME-WN----R-ILPALT---TM-I------------------RG--G-------------H-------R----IVLTSRDYI---YNS--A--RRD-L----K----KT-AF--P-L-M--EE---S-----Q----------V--V--IDVK--E----LTS----QE-KS-EI-LYNH------VKL--G-N-Q--PQ-R-------VR------------------TV-L---------K--E-F--LPAV-----------AA-H--SRFA--------------PETARRLG----S----V-E------F--T----K-A----L----KI-D------------QK----NID-EF----------VAKQ-----ERWLVET-MQG----------M-DDESQAALALLY-M-K------H-G------A--I--E----S---P-VS---L---------------S-SGE--------M--------------Q-TI----ER----------------L-GG-S-Q-A------G-------------------C-I-RALESL----R---GSFL--------------Q------------------M------------A----------D--------T----A-----------------------------------------------------D------------G-------R-F-----W--R-YK--HPTIGDAFALIL-----------AQ--S------------P-------------EHL-Q---I--FVDGTPI-----E-RL------------------M-E------------L-----V-------------T
WP_008290993.1  SQYKIEE--IS-S--------------K-LAM----YA-M-TE-SH-LKA-EKKLEELH---S--VIICGEPGVGKTFLAE-QL-CY-QY-I--------------A--------------------Q--D--------Y--K-FIY-I-E-N-S---LNEA---ED---IF---D---P--Q-K----K---------Q--IFYFDDFLGT-N--YL-----E-AF---N-AH-ED----S-HVVSFI---KR-V------------------QS--S-------------S--N--K-R----FILTSRTNI---LNR--A--KRL-S----E----IF-EQ--K-N-T--SQ---N-----E----------F--L--LAVG--N----LSK----FD-KA-KI-LYNH------IWF--G-N-L--TP-K-------YV------------------NE-L-----Y-T-D--K-R--YLKI-----------IV-H--KNFN--------------PRLVQFIT----D----C-Q----R-L--D------E----V-K--PE-H------------YW--S-YIE-TS----------LSNP-----SQIWRKV-FDSQ---------L-SEKSLYLVLAVV-L-N------E-K------------P----------IE---E---------------G-LLE--------E--------------F-YY----RL-------LE-----N-K-PG-L-A-K-S-S--S-------------------F-T-TEIKAL----T---GALV---------------------------------N------------R----------T--Q--V--Y----D-----------------------------------------------------K------------K-------H-Y-----Y--S-LF--NPSIRDFVNSEY-----------AT--N------------T----------------------------------------------------------------------------------------------
WP_148409682.1  IHTVYEE--MK-E--------------Q-ADT----YV-E-TG-TY-RRI-KEFWDKNH---V--VIITGDPGAGKTAAAY-KL-AW-QF-S--------------G--------------------G--D-T-------D-K-IVY-T-N---S---LNII---FS---QY---S---E--G-G----E---------K--VFLLDDFWGS-I-----------RH-R-G-GV-NH----S-KLQMIL---KG-I------------------ME--S-------------E--D--Q-R----LIITTRDYI---LES--E--ING-N----R----LC-KP----F-L--ER---F-----R----------V--G--CYEE--D----YTL----GE-KV-EI-LFSH------IKS--S-G-L--PW-D-------YA------------------NA-V-----Y-E------I--LPEL-----------LM-D--TEFN--------------PRIVAMAV----H----Q-D-DW-K-----------Y----M-N--PE-Q------------YA--G-ELK-DN----------LEYP-----EEFWNSI-LKD----------L-DEDSLVLAVLLY-S-F------E-G------------A----------AN---L---------------E-DLQ--------Y--------------A-YE----IY-------EK-----K-E-RA-I-R-E-V-R--D-------------------F-F-GCLGTL----E---HSIA---------------------------------L-----------------------S--F--A--P----I-----------------------------------------------------D-----E--E---H-------P-V-----I--W-FK--NPGIEDCVGNFI-----------QE--H-------K----D-------------VYY-S---I--ILDSIFT-FN----QI-------------V--F-------------------------------------
MYE07996.1      AQAVLDS--MR-T--------------D-LSK----LV-R-TT-TY-EKA-ARALDDHG---F--VLLAGAPATGKTTIAG-QL-AL-AA-A-----------------------------------D--V-F--G---T--H-VVI-L-D---D---AAQF---AE---RW---N---P--N-E----K---------Q--LFWLDDAFGT-T--QF---T-P-HL---A-QS-WQ----R-ATPRVK---SA-I------------------DG--G-------------S-------K----FVLTSRDYI---LNH--A--ILR-L----K----AG-TF--P-L-L--KR---A-----Q----------V--V--VDVA--N----LTP----SE-RR-QI-LYNH------LKH--G-R-Q--PK-A-------FL------------------RD-L---------I--P-H--LESA-----------AE-H--RGFT--------------PELARRLA----D----P-T------F--T----A-H----L----KH-P------------TAK---SVE-SF----------FENP-----RQFLADT-FES----------L-DDDSLSALGLIF-V-S------R-G------W--L--P----T---P-IT---L---------------N-KPR--------Q--------------E-LL----TR----------------A-GG-T-I-A------S-------------------V-T-RALTNL----K---GSLV--------------E------------------H------------V----------I--------R----D-----------------------------------------------------N------------E-------S-G-----W--I-FA--HPTMIDAYSDQI------------R--S------------P-------------ELL-H---L--LIEGFDT-----D-VL------------------V-A------------R-----T-------------T
WP_157852657.1  AHAFLSH--LG-D--------------ESLAT----FV-R-TK-FY-AQA-MDYLDNHG---F--TILVGGAGSGKSITAA-AL-AI-GA-V-----------------------------------D--A-Y--G---S--A-VIR-V-D---A---PEEF---RD---AW---N---P--H-E--P-D---------Q--LFWVDDAFGV-F--RF---D-A-RS---T-EK-WV----R-NFGLMR---TA-I------------------KN--G-------------A-------R----FVFTSRDYI---LEA--A--RGE-F----K----GT-AR--E-L-L--DR---------R----------V--D--LSPH--G----LTV----RE-RE-QI-LYNH------LRH--G-D-Q--PK-S-------FL------------------TE-I---------K--D-H--LHVA-----------AR-S--TSFT--------------PEQARRLG----N----T-Y------L--S----S-G----L----ESGS------------ER----QLL-DF----------FANP-----IDHLCEV-LRG----------L-DQDSLSALCLVY-M-A------G-E------G--L--K----S---P-IA---F---------------T-SRE--------V--------------E-AL----DL----------------I-GG-T-K-A------G-------------------V-T-QALGRL----S---GSFL--------------L------------------R------------V----------D--------T----Q-----------------------------------------------------T------------S-------P-R-----W--K-FY--HPSLAHALAKHI-----------GQ--N------------S-------------ELV-E---I--FISGLTE-----R-AL------------------F-T------------M-----V-------------D
MYA36095.1      AQAVLDS--MR-T--------------D-LDK----LV-R-TT-TY-ERA-ARALDRHG---F--VLLTGVPATGKTTIAG-QL-AL-AA-A-----------------------------------D--V-F--G---T--H-VVM-L-D---D---PAQF---TD---RW---N---P--N-E----K---------Q--LFWLDDAFGA-T--QL---T-P-YL---A-QS-WQ----R-IGSKAK---SA-I------------------DG--G-------------S-------K----FVLTTRSYI---LSH--A--MEH-L----K----AG-SF--P-L-L--ET---A-----Q----------V--V--VDVT--D----LTP----GD-RR-QI-LYNH------LKH--G-R-Q--PK-D-------YL------------------RQ-L---------V--P-H--LEEA-----------SD-H--SGFT--------------PELARRLA----E----P-A------F--T----A-Q----L----QP-P------------NAT---NIA-AF----------FQDP-----RQFLADV-LAG----------L-DVDSLAALGLIF-V-S------R-G------W--L--P----S---P-VM---L---------------N-EPR--------N--------------E-LL----IR----------------L-GS-T-I-S------G-------------------V-T-RALSHL----D---GSLV--------------A------------------H------------V----------T--------R----D-----------------------------------------------------N------------T-------P-G-----W--I-FA--HPTMIDAYADHI------------R--N------------P-------------ELL-H---V--LIEGFDA-----H-VL------------------I-S------------R-----T-------------T
WP_143328662.1  AQMILSS--MG-D--------------D-IRK----LV-V-TD-AH-RKS-VAAINEYG---F--VLLLGSPAAGKSTIGA-SL-AV-GA-A-----------------------------------D--I-W--G---C--L-TVK-P-T---S---PIEL---RD---RI---N---P--H-E----K---------Q--FFWIDDAWGS-T--QY---Q-K-SG---T-DS-WN----Q-VLPHIA---AA-I------------------KN--G-------------S-------K----FLFTSRTYI---WTA--A--QRD-L----K----TS-AL--P-L-L--TK---S-----N----------V--T--IQVE--K----LTP----DE-KA-QI-LYNH------LKL--G-D-Q--EK-T-------FR------------------AE-V---------K--P-F--LPDA-----------VA-S--EHFL--------------PESARRLG----S----K-L------L--T----G-N----L----QK-T------------KA----GLV-NF----------FAKP-----SDFLLET-IRT----------L-TAESLAALALLF-V-S------A-G------R--V--P----S---P-IA---D---------------G-AET--------D--------------L-AV----KA----------------F-GV-T-L-A------S-------------------L-R-AAVIEL----D---ETLL--------------L------------------H------------A----------Q--------D----Q-----------------------------------------------------T------------G-------P-Y-----W--R-FK--HPTISEAFARYV-----------AE--N------------P-------------ELV-E---L--YLRGAKT-----S-WL------------------M-N------------E-----V-------------V
WP_071501668.1  SEFEIEE--IR-N--------------Q-VKL----FV-Q-NR-SF-HKA-LSILSKYK---Y--VIISGIPGIGKTTLAR-ML-TL-RF-L--------------S--------------------Q--E--------YN-E-FIY-L-N-S-S---IDEA---YQ---YF---N---I--N-T----S---------Q--IFLFDDFLGK-N--FF---Q-Y-DN---N-KN-ED----A-KIIKLI---NK-I------------------RS--S-------------N--N--K-L----IIFTTREYI---LNQ--A--MFS-F----E----EF-TL--N-H-I--DI---A-----K----------C--T--IDLT--S----YTS----II-KA-KI-LYNH------MFF--A-E-I--PK-S-------HL------------------SD-L-----M-K-H--N-N--LSKI-----------VN-H--KNYN--------------PRIIEAII----N----K-K----I-W--T------L----C-N--ST-D------------FS--N-QIK-SY----------FDNP-----ESVWLHT-FQKA---------L-DPISKYTLLVLL-T-L------G-T------------P----------LL---L---------------E-DLE--------E--------------A-LT----SF--LK---NN--QS-E-L-NL-F-F-D-P-L--K-------------------F-N-KSIKEL----E---NTFI---------------------------------K------------T----------Q--I-----D----E---------------------------------------------------D-K------------S-------I-I-----I--E-YQ--NPSIQDFLLNYI-----------RD--K------------K-------------YLI-K---N--LINGAIF-KA----QF-------------F--T-I-F------------T-----S---L---------D
WP_110929761.1  SEFLVEN--IT-K--------------D-IKM----FV-Q-NE-SF-NDA-INILNDRN---F--IIISGNPGVGKTTLAK-ML-VY-EY-L--------------A--------------------N--D--------F--E-VIE-I-S-E-D---IEEA---NR---LF---I---K--G-K----K---------Q--VFYYDDFLGS-N--FL---E-K-TI---K-KN-ED----K-RLYGFI---ER-V------------------RN--S-------------K--N--H-K----LIMTTREYI---LNQ--A--KQK-Y----E----LF-VR--A-D-F--NL---G-----K----------H--I--LDLV--K----YTV----LS-KA-EI-LYNH------LFF--S-D-L--EG-E-------YI------------------SS-I-----L-K-D--S-G--YNKI-----------IN-H--PNYN--------------PRVIELMT----I----K-L----N-K--T------I----V-A--PE-N------------YT--D-TII-KT----------LENP-----TQIWLHA-FENQ---------I-SVLSKYILYTLL-I-S------N-N------------P----------IT---E---------------Q-AML--------R--------------I-IK----NM--IK---FE--SK-Y-Y-NY-P-F-Q-R-E--S-------------------F-L-HSLKEL----E---NTFI---------------------------------K------------I----------T--K-----R-YD-G------------------------------------------------------------------------E-N-L-----I--Q-FQ--NPSVKDFLLNYI-----------EG--D------------E-------------ELL-E---L--IIESLVY-FN----HL-------------F--T-I-F------------D-----V---F---------D
WP_113017672.1  SEFLAET--IT-N--------------S-IKL----FV-Q-NK-SV-NEA-IDILNENN---F--VIISGNPGVGKTTLAK-ML-IF-QY-M--------------S--------------------K--G--------F--E-LVE-I-T-E-D---IEEG---NK---FF---S---P--D-K----E---------Q--VFYYDDFLGS-N--FL---E-N-SI---A-KN-ED----K-RLYSFM---ER-T------------------KK--H-------------K--N--K-K----LIMTTREYI---LKQ--A--QQK-Y----E----VL-GR--Q-D-I--DL---V-----K----------H--I--LDIE--S----YTR----IA-KA-EI-FYNH------LFF--S-E-L--PE-E-------YI------------------HA-I-----V-S-N--K-G--YNRI-----------IN-H--PNYN--------------PRVIELMT----M----K-F----N-R--H------S----V-P--PD-R------------YL--D-HFL-LS----------LTNP-----IEIWKAA-FENQ---------I-SHLSKYILYAIL-V-T------N-S------------P----------IS---E---------------E-SLN--------L--------------S-VK----GM--LE---YD--SL-R-F-NI-S-F-K-R-G--D-------------------F-L-NSLKEL----E---NTFI---------------------------------K------------I----------T--K-----G-SN-N------------------------------------------------------------------------E-K-F-----I--Q-FQ--NPSVKDFLIHYI-----------EC--D------------Y-------------DLI-E---M--IVNSMVY-FN----QL-------------F--T-I-F------------D-----P---Y---------N
NLI39912.1      TDNLLEE--IE-R--------------E-IKK----YV-E-NN-SW-NRT-TELLENHH---Y--CIISGIPGIGKTFLAK-RL-TL-SY-V--------------S--------------------Q--G--------F--T-PVC-I-S-S-D---INEA---YK---VL---G---K--D-K----N---------KKLFFYYDDFLGS-T--MY---R-E-FV---T-K--QD----K-DITEFI---KI-C------------------QK--N-------------K--N--L-R----FVATTREYI---LNQ--A--INI-C----D----SF-EN--D-L-E--SL---N-----K----------C--I--IKLD--D----YTK----LD-KA-QI-LFNH------IFY--S-E-I--GD-S-------YK------------------LE-L-----L-K-N--K-R--YKKI-----------IS-H--KNFN--------------PRIIEQMT----K----K-G----P-T--E------P----I-Q--CI-D------------YF--E-SFM-DS----------LSNP-----IKVWEKA-FKNH---------I-HPESKYFLLALY-M-V------G-N------------N----------ID---I---------------D-SIL--------Q--------------A-LS----AF--LD---NI--D---------Y-K-K-P-I--E-------------------Q-K-SIIKEL----D---NCFI---------------------------------K------------T----------S--I-----DVFKGN-----------------------------------------------------G------------N-------I-I-----F--N-LF--DPSLKDYIENYL-----------IE--E------------K-------------DVL-K---K--LIESSQT-FE----QV-------------Y----------------------------------------
EHQ36412.1      TDIDIEN--FI-E--------------F-LPK----MV-I-TE-EF-QKV-EKILEEDS---V--CIISGEPGIGKSTLMK-AL-VV-KY-S--------------A--------------------N--G--------Y--Q-PIK-I-S-N-N---IKDA---FK---II---D---R--G-K----K---------Q--VFYYDDFLGT-T--YY---N-I-NA---G-KN-ED----K-SIESFV---KA-I------------------KRY-K-------------G--N--I-K----FILTTREYI---LNQ--A--Q-Q-K----S----DV-AE--R-F-G--D------L---E----------Y--I--ISLK--N----ASK----TI-KA-QI-LYNH------LWH--S-E-IK-DE-N-------IE------------------QI-I-----K-D-E--N----YLKI-----------IN-H--RNFN--------------PRVIETMT----D----S-I----L-V----------------N--SS-N------------FV--D-SFL-YN----------LEYP-----EKIWSRV-FGSC---------I-SDYSKTILVLLG-I-F------E-G------E----------------AS---I---------------N-AIF--------E--------------C-FK----Y--------YY--YS-E---DD-L-I-KLK-E--A-------------------F-N-NSLKEL----D---GTFT----------------SS---------------I-----TYHWD------------------------------Y--------------------------------------------------D------------K---------K-----I--R-YK--NPSVEDFIYNKV-----------YA--D------------D-------------FLL-E---R--ICDCISD-VN----QI-------------I--E-I-W------------D-----I-F-V---S-----Q
WP_109822264.1  TEATKGE--IL-D--------------E-IKV----YT-R-NP-SF-DEA-VKVLEQEN---I--LIISGPSGVGKTTLAK-IL-TY-KY-L--------------N--------------------D--E--------W--K-FYA-I-R---S---LDEG---FV---KL---E---E--N-N----P---------T--IFFFDDFLGQ-I--EL---R-R-DS---L-NQ-ND----T-KLSTFV---KR-V------------------RK--S-------------K--N--T-R----FILTTRGHI---FEE--A--RRL-S----D----HI-DN--K-K-L--QL---A-----K----------Y--L--LDVG--L----YSR----EI-KA-RI-LFNH------ISV--S-D-L--SN-E-------HF------------------AS-L-----L-K-D--D-W--LQKI-----------ID-H--KNYN--------------PRVIASVS----S----E-C------L--D------K----I-D--PR-E------------YP--Q-AIE-NA----------LNSP-----DTIWRKP-FLS----------L-NTKSKNLLYTLF-F-C------R-E---------S--G----------ER---I---------------E-SIK--------E--------------S-YS----AL--HH-S-VS--RY-Y---NQ-P-T-E-P-S--D-------------------F-E-EALRSL----E---SGFI---------------------------------K------------I----------D-------------------------------------------------------------------S------------A---------K-----V--S-FI--NPSVQDFLKEYL-----------VD--KTLISLL-----------------------------------------------------------------------------------------------------
WP_073126971.1  SKVEIDF--IM-Q--------------K-SKY----YV-Q-NK-SF-FVA-LNMLKTLN---Y--CIITGIPGIGKTTLAE-II-IL-HY-I--------------D--------------------K--E--------Y--E-VYK-I-N-S-D---IGEA---YR---VY---N---P--N-K----K---------Q--LFYYDDFLGQ-T--SL---E-S-KL---N-KN-ED----D-KIIKFI---SI-I------------------SK--N-------------K--N--V-K----FILTTREYI---LNS--A--KIY-Y----E----KF-NN--F-N-F--DV---N-----Q----------C--C--IKLD--D----YTK----FD-KA-KI-LFNH------LYF--S-N-I--PQ-K-------AI------------------DN-L-----L-I-G--K-K--YMNI-----------IN-H--INYN--------------PRIIEWMT----E-----------Q-Y--I------N----K-E--EE-H------------FY--T-DFI-NM----------LNNP-----NKIWGHI-FDNQ---------L-INPSKNLLVVLS-T-M------P-D------------L----------TA---I---------------D-NLE--------L--------------S-FN----KY--NS---YI--CD-K-Y-GI-D-R-N-R-D--D-------------------F-N-KALKQL----D---GNFI---------------------------------K------------I----------T--Q-----K----G-----------------------------------------------------N------------G-------I-V-----I--S-FS--NPSIKDFIELKV-----------YQ--N------------K-------------NEY-L---E--CIKSVVY-FR----QI-------------R--I-L-L------------DRDIN-F---I---------N
WP_087701752.1  SEITLDR--IK-T--------------K-LKI----YV-Q-NQ-AF-FKS-LEILDKNN---C--CIITGIPGIGKTTLAE-ML-LI-TY-L--------------N--------------------R--G--------Y--E-IIK-I-S-Q-N---INEA---FD---IY---S---S--G-K----K---------Q--IFFYDDFLGQ-T--GL---D-L-KL---A-KN-ED----K-DILNFM---QY-I------------------EK--G-------------A--M--S-K----FILTTREYI---LNQ--A--KST-Y----E----SL-EF--A-N-L--DV---R-----K----------S--I--LLLS--D----YSK----ND-KA-KI-LFNH------LYY--R-E-L--PA-S-------YI------------------DN-L-----L-K-N----N--ILKI-----------ID-H--QNYN--------------PRIIEMLT----G-----------N-L--L------P----K-D--PN-N------------FY--E-SFM-NN----------LNNP-----RKIWKFA-FENQ---------I-SNESKNLLILLI-S-L------P-S------------K----------SE---F---------------E-NVK--------V--------------I-YN----YY--NT---EK--CR-T-F-NK-D-F-S-D-G--D-------------------F-I-KSLKEL----E---GSFI---------------------------------C------------V----------E--------------------------------------------------------------------------------K-------N-F-----I--S-YH--NPSVRDFLESVI-----------VK--N------------D-------------TEF-K---I--LCKTAMC-FE----QC-------------V--S-L-Y------------N-----I---G---------S
QBA21153.1      TKSFLKQ--IH-K--------------E-HKL----FH-N-TQ-IL-RNC-IDILEKNR---I--IILTGNPGVGKTTTAK-MI-VN-YF-I--------------N--------------------Q--K--------VE-N-VLF-L-T-DND---FAEI---EG---LY---Q---E--N-Q-----------------IVVVDDFWGQ-N--YS---P-K-QL---N-GT-LL----L-DFNRII---NY-F------------------KE--S-------------D--N--C-Y----LILTSREYI---IKD--V--LSY-S----E----HE-TQ--H-I-L--NT---D-----K----------F--I--VNLD--D----YHD----ED-KV-RV-FLNH------LLY--Y-D-F--EK-S-------FF------------------DH-L-----K-Y-S--D-T--LEEI-----------IN-H--PNYS--------------PRHIEGFI----K-Q--F-L----Y-F--E------D----Q-S--RF-N------------FY--Y-SFQ-EY----------LNSP-----IEYWNKN-FND----------L-NGTSKLILLLLL-I-S------N-D------------S----------ID---L---------------R-NLE--------K--------------S-FN----AV--QS---FV--RE-S-L-NE-D-I-K-P-L--I-------------------F-N-KELQIL----E---DFYI---------------------------------I------------S----------E--K-----Q----Y---------------------------------------------------D-S------------D-----Q-I-F-----I--R-FQ--NPGIKDFLVEYL-----------RK--D------------G-------------KLW-I---E-PLIKKAIF-FH----QLDS-----------I--F-E-I------------Q-----A---Q---------E
WP_034846105.1  TASFLRE--IQ-K--------------E-HKL----HH-N-TQ-ML-KHC-IDVLEKNK---I--IILTGNPGVGKTTTAK-MI-VN-YF-I--------------N--------------------Q--K--------VK-N-VLF-L-T-DTD---FIEI---EG---LY---Q---N--N-Q-----------------IIVVDDFWGQ-N--FR---P-E-HK---D-GS-RL----R-NFNRII---ND-F------------------KE--S-------------E--N--R-Y----LVLTSREYI---IQD--V--LNH-A----E----HE-TQ--K-I-L--NT---D-----R----------F--I--VNLD--G----FSN----ED-KA-RI-FLNH------LLY--Y-D-F--EK-A-------FF------------------NK-L-----E-Y-S--D-I--LENI-----------IE-H--SNYS--------------PRHIEYFI----K-Q--F-L----Y-F--D------D----K-S--SY-N------------FY--A-LFL-KY----------LDKP-----TEYWNKN-FEK----------L-NGTSKLILLIIL-I-S------S-D------------P----------ME---L---------------L-DLE--------K--------------S-FN----TT--QE---ET--RL-S-L-NE-N-I-E-P-L--A-------------------F-N-KELRIL----E---DFYL---------------------------------V------------S----------E--K-----E----E---------------------------------------------------Y-T------------N-----R-V-F-----L--R-FQ--SPGIKDFLLEYL-----------RT--N-----------------------------------------------------------------------------------------------------------
HEB36536.1      TSFEEDV--IF-R--------------N-IKI----YV-Q-NE-SF-KEA-LEIIKKNK---Y--VIISGIPGIGKTTLAR-IL-VY-YF-L--------------A--------------------N--G--------FE-E-FIL-L-S-E-S---IGEG---YK---LY---D---K--N-K----K---------Q--VFFFDDFLGKRN--FF---K-A-NF---A-NN-ED----A-RIINFI---KK-I------------------NE--S-------------K--N--K-I----LILATREYI---LNQ--A--KIT-F----E----SF-EF--F-S-V--DT---C----------------C--I--VDLS--K----YDK----LV-RS-KI-LYNH------LYF--S-E-L--DK-L-------YI------------------TS-I-----L-E-R--K-N--YLRI-----------IE-H--PNYN--------------PRIIESIT----K----E-K----V-W--K------L----I-P--PK-K------------FF--I-KFK-KF----------LDYP-----EGIWKHA-YEHQ---------I-SDLSKIILVILT-T-T------G-T------------P----------IL---L---------------E-DLL--------L--------------A-TQ----NF--IK---LH--YS-K-H-NI-A-Y-S-G-F--E-------------------F-E-KSIKEL----E---NCFI---------------------------------I------------S----------Q--K-----D----D---------------------------------------------------R-N------------N-------I-I-----I--E-FQ--NPSIQDFLINYL-----------KN--K------------R-------------LLI-S---D--IISSAVF-LN----QL-------------V--E-N-F------------T-----V--------------
WP_163327429.1  SLHILDE--IQ-K--------------N-AQI----YV-S-TN-IY-KEA-LLRLETSN---I--IFISGEAGMGKTSMAY-ML-SY-EL-L--------------L--------------------K--N----K---QA-N-FAW-V-R---S---VDDI---YS---NL---D---K--E-K----F---------K--ILIWDDFLGS-I--FY-----D-KQ---K-NV-LE----Q-SLVGIL---KK-I------------------LQ--Q-------------D--N--I-K----LIFTTREYI---LQQ--G--LYE-H----S----TL-KE----L-I--EK---N-----K----------L--Q--CILK--E----YSS----AE-RA-RI-FLSH------IKN--A-Q-L--EF-N-------YK------------------RQ-L-----W-L------N--CEHI-----------VY-D--ENYN--------------PRIIDMFL----G----K-E-VDVE-----------K----T-T--PR-E------------YS--E-QLL-MF----------LKHP-----SEFWNEI-YQN----------I-SEESKIIALVLL-I-S------Y-T------------P----------IN---V---------------E-DLK--------D--------------S-YA----KY-------LV-----Y-F-SN-G-M-D-A-K--S-------------------F-S-DCINEL----E---KTII---------------------------------K-----------------------T--Y--V--E----R-----------------------------------------------------G-----N--D---T-------V-Y-----V--E-FQ--NPSVKEFLFNKV-----------RK--T-------P----D-------------KII-Q---I--LLDVAVY-YN----QI------------------------------------------------------
WP_113599819.1  TQATKEE--IL-E--------------E-LAV----YV-V-NP-SL-HQA-IEQLEKEK---V--LVISGQPGVGKTTLAK-MV-SY-HY-L--------------E--------------------E--G--------W--E-FVS-I-N---S---LEDG---FS---KL---N---N--E-Q----K---------T--VFFFDDFLGR-I--EL---D-R-QT---L-LQ-KD----N-ALSLFV---KR-V------------------VK--A-------------P--N--A-R----FILTTRAHI---FEE--A--KLI-S----D----RV-DS--T-K-F--QL---A-----K----------Y--L--LDVG--K----YTR----KV-RA-EI-LFNH------LFI--S-C-L--KP-K-------YV------------------ES-L-----I-K-G--D-L--LCHI-----------ID-H--RNYN--------------PRVIAFVS----S----E-F------Y--E------H----I-S--PT-D------------YP--S-FIL-NA----------LDNP-----EMIWSKP-FRS----------L-SSSSKHLLITLF-F-Q------Q-A---------FF-G----------VR---I---------------E-ELR--------S--------------Q-FS----RL--HR-H-VC--AF-Y---GQ-S-T-S-Q-G--D-------------------F-N-LSLKSL----E---SGFI---------------------------------S------------I----------S-------------------------------------------------------------------G------------G---------K-----V--D-FV--NPSVQDFLKSYL---------------------------------------------------------------------------------------------------------------------------
WP_124011956.1  ANEILSS--MG-G--------------E-IAK----FV-I-TD-AY-RKS-VNALTENN---F--VLLLGDPASGKSTIAA-SL-IL-SS-I-----------------------------------D--R-W--Q---S--R-AIK-I-N---S---PEEF---KK---HW---N---P--H-E--I-N---------Q--VFWVDDVFGA-T--QL---E-F-SK---A-NN-WN----T-TLSHLN---TA-I------------------KK--G-------------T-------K----IIFTSRTYI---YRE--A--KEH-L----K----EH-AA--P-V-L--RN---S-----Q----------V--T--IYVE--N----ISR----DE-RE-QI-LYNH------IKL--G-N-Q--SK-I-------YK------------------TK-L---------K--P-F--LKMI-----------VE-S--NYFS--------------PEVARRLG----D----K-H------F--T----S-N----L----SL-D------------TL----SIT-RF----------ISNP-----MDFLADT-INN----------L-DVHSKAALTVLF-M-N------G-G------E--V--E----T---P-MK---L---------------N-AVD--------P--------------D-YI----NR----------------L-GS-S-F-H------N-------------------T-A-KAFKFL----K---GSFT--------------T------------------E------------Y----------M--------K----E-----------------------------------------------------N------------Q-------Y-Y-----W--K-FK--HPTIQDALANKF-----------SS--D------------R-------------EFL-N---E--YLLGADL-----L-KV------------------F-S------------E-----V-------------S
WP_014508258.1  AAAVLEA--MR-D--------------D-LAK----VV-M-TE-SY-RRA-ATALDEHG---F--VLLLGEPAAGKTTIAS-LL-AM-AS-A-----------------------------------D--K-W--E---A--R-VVK-A-S---S---AREM---VE---HW---N---P--L-E--K-S---------Q--FFWVDDAFGV-T--QH---E-G-EL---V-SG-WN----H-ALPQMR---AM-V------------------NR--G-------------S-------K----IVMTSRDYI---YKR--A--QRG-L----K----EG-SF--P-L-L--QE---S-----Q----------T--V--VNVH--D----LTV----KE-RA-QI-LYNH------LKL--G-R-Q--PR-D-------FR------------------RA-I---------E--P-F--LPAV-----------AN-H--RRFI--------------PEIARRLS----E----P-K------L--V----E-G----L----IL-S------------AW----SLD-RF----------VEQR-----ESFLIDV-CEN----------L-DADSKAALALVY-M-R------R-S------K--L--L----S---P-VE---L---------------T-PAE--------L--------------L-SL----QR----------------L-GS-D-L-G------G-------------------C-T-AALEGL----S---GSFL--------------V------------------H------------S----------T--------A----S-----------------------------------------------------G------------E-------A-F-----W--S-FK--HPTVGDAYAAIL-----------RK--S------------P-------------ELL-G---V--YLQGTEV-----D-ML------------------M-Q------------Q-----V-------------T
WP_133232586.1  AESLLAS--MK-D--------------D-LAK----VV-L-TD-AY-YRA-ADAIDQEG---F--VLLIGEPAAGKTTIAS-ML-AV-GA-I-----------------------------------D--Q-W--K---A--H-TIK-V-A---K---PDLL---LK---HW---N---P--D-G--E-A---------R--LFWIDDAFGA-M--QY---E-S-GL---V-QS-WN----S-ILSEVK---AM-V------------------KS--G-------------V-------K----IVMTSRDYI---YDR--A--RND-L----K----ES-AF--P-L-F--KE---S-----R----------V--V--IDVH--N----LSL----KE-KQ-QI-LYNH------LKL--G-K-Q--QP-E-------FI------------------TE-I---------K--P-H--LDLI-----------AN-H--ERFI--------------PETARRLS----D----P-A------F--T----K-D----L----IL-H------------PI----TIE-NF----------VIGQ-----EQFLIDT-LVG----------L-DVDSKAALALVY-M-S------N-G------R--L--A----S---P-IS---L---------------N-ESE--------K--------------E-II----ER----------------I-GS-N-T-A------Q-------------------C-L-IALQSM----A---GSFV--------------Q------------------H------------I----------T--------S----E-----------------------------------------------------D------------D-------A-D-----W--Q-FK--HPTVGDAFAKVI-----------AK--T------------P-------------ELL-G---V--YVQGSSL-----S-KM------------------M-S------------Q-----V-------------T
WP_122500670.1  ATAVLES--MR-E--------------E-LAK----VV-L-TE-SY-RRA-ARALDIHG---F--VILIGEPASGKTTIAS-LL-AM-SS-A-----------------------------------D--Q-W--G---A--S-VVK-L-A---T---PRSV---LD---HW---N---P--H-E--K-S---------Q--LFWIDDAFGV-T--QY---E-R-SL---V-VD-WN----H-ILNEVK---TI-L------------------RQ--G-------------N-------R----VVMTSRDYI---YNR--A--RQD-L----K----EG-AF--P-L-F--QE---S-----Q----------V--V--IDVH--D----LTG----DE-RR-QI-LYNH------MKL--G-R-Q--PG-D-------FR------------------SA-V---------K--P-H--LESV-----------AQ-H--DRFI--------------PEIARRLA----D----P-F------F--T----K-S----L----YL-S------------EW----TLS-TF----------VEKR-----EQLLIDI-CKE----------L-DTGSKAALALIY-M-S------N-G------Q--L--S----S---P-IS---L---------------S-AAE--------D--------------E-AL----KR----------------L-NS-D-L-G------A-------------------C-I-AALEAL----R---GSLA--------------V------------------H------------I----------V--------S----D-----------------------------------------------------G------------D-------S-Y-----W--T-FK--HPTIGDAYSAML-----------RA--S------------P-------------ELL-G---I--YVRGSDA-----E-KL------------------M-R------------Q-----I-------------T
OJX36608.1      AQVFLES--LK-D--------------E-LAK----VV-I-TK-SY-HKA-VEALEEYN---F--VLIVGEPAAGKTTIAT-LL-AM-GA-L-----------------------------------D--Q-W--Q---A--A-TLK-L-H---R---AEDV---VK---HW---N---P--D-E--P-N---------Q--LFWIDDAFGA-T--HY---E-S-PL---V-YS-WN----S-VMPQIV---TM-I------------------SR--G-------------A-------K----IIMTSRDYI---YNA--A--KKD-L----K----SN-VF--P-L-L--NE---S-----Q----------V--V--VDVH--D----LSI----EE-KR-QM-LYNH------IKL--G-K-Q--SK-T-------FR------------------KE-I---------K--P-F--LESV-----------AQ-N--KRFI--------------PETARRLS----D----P-Y------F--T----S-K----L----HL-T------------NY----WID-DF----------VERQ-----EGFLIDV-ISD----------L-DKDSKAALALIY-M-N------N-S------N--L--L----S---P-IS---L---------------S-QLE--------N--------------E-SL----SR----------------M-GS-S-L-N------K-------------------C-I-EALNAM----S---GSMV--------------H------------------V------------Q----------I--------E----D-----------------------------------------------------D------------Q-------H-I-----W--K-YK--HPTIGDAFARYL-----------VK--N------------T-------------ELL-E---I--YIKGSDT-----D-KL------------------L-D------------Q-----I-------------T
WP_111108975.1  ARAIIES--MR-E--------------D-LAK----VV-V-TE-AY-QRS-VEALDRHS---F--VLLVGEPAAGKTTIAS-ML-AM-AA-L-----------------------------------D--Q-W--N---A--S-LLK-L-D---E---PAEV---AK---RW---N---P--D-E--P-S---------Q--FFWLDDAFGV-T--QY---E-E-FL---V-HG-WN----R-ILPQLK---PM-L------------------RK--G-------------A-------K----IVMTSRDYI---YNR--A--RRD-L----K----ES-AF--P-L-F--KE---S-----Q----------V--V--IDVH--E----LTG----QE-RR-QI-LYNH------LKL--G-K-Q--PK-T-------FL------------------TE-I---------K--P-F--LEAV-----------AD-H--PRFI--------------PEMARRLA----D----P-L------F--T----K-D----L----FV-D------------SY----YIG-QF----------VEKR-----EQLLHEV-LQA----------L-DSNSKAALALIY-M-R------N-D------R--L--T----S---P-IE---L---------------Q-PTE--------V--------------D-AL----QR----------------L-GS-D-L-G------G-------------------C-I-SGLEAL----A---GSLV--------------V------------------R------------T----------S--------A----S-----------------------------------------------------G------------E-------A-M-----W--R-FK--HPTIGDAYAAHL-----------VQ--S------------P-------------DLL-G---I--YLQGSDP-----A-RL------------------L-E------------Q-----V-------------S
TKB77840.1      AHEILSA--LG-D--------------D-LAK----LV-I-TD-AY-RRS-AKALVEHG---F--VLLLGEPACGKSTIAA-GL-AV-GA-L-----------------------------------D--D-W--G---C--S-TIK-I-R---D---ANDF---IK---YS---N---P--H-E--P-K---------Q--LFWVDDAFGS-T--QF---D-R-AS---G-VS-WN----Q-IFPHMQ---AA-I------------------RR--G-------------A-------R----ILFTSRDYI---YRS--A--RNH-L----K----ES-AF--P-L-I--HE---S-----Q----------V--V--IRVE--R----LTK----EE-RE-QI-LYNH------IRL--G-T-Q--SR-K-------FK------------------TE-L---------K--Q-F--LPSV-----------AA-H--QGFS--------------PEIARRLG----N----P-I------F--T----K-G----L----SL-S------------KW----GLD-EF----------VSRP-----VELLREI-IRT----------L-DAGSHSALAVVF-M-R------G-G------I--L--P----S---P-MT---M---------------T-KGE--------E--------------K-AI----TR----------------L-GG-S-P-G------E-------------------V-C-NALGAL----E---GSLL--------------I------------------Q------------V----------S--------Q----E-----------------------------------------------------G------------R-------Y-T-----W--R-FK--HPTIRDAFASLV-----------AE--D------------R-------------ELM-D---I--YLVGSPI-----E-KL------------------F-S------------E-----V-------------S
XP_011437805.1  ---------------------------------QT-FI-K-TE-QY-LKC-KSVFEEQR---L--ILITGNAGSGKTTIAQ-RL-LK-DQ-I---------GR---S--------------------S--A-----------H-CFK-I-C---R---PEEL-D------FV---G---H--G-T----T-------------ILFDDIFGR----YD-----E-DV---L----MT----I-AWYSRT---KT-L------------------VE----------------K--S--K-R-VF-FILTSREDL---YSR--C--SDR------T----EL-------Q-F--PE---------K----------F--V--VRLS--S-IE-LTK----ED-RE-NV-IVGF-D----YPF--G------AN-T---------------------------NN-Y---------E-------LFQA-----------------------------------CDIWSRLK----Q----E-T------F--------------L-------G----------------V-----TS-N--------VSET-SL--QNFFQDM-FKRR-----------KDLSFAILMTLI-F--------G-N------------K----------LT---E------D----------NWK--------S--------------S-------KL--YE---VA--KR---I-GY-D-T-N-E-K--K-------------------F-K-MSLDTL----S---KSLL---------------------------------E-----KD----------------E-------------N-----------------------------------------------------S----------------------------Y--S-IS--STIVVNEACKCS-----------LK--H-------Y----P-----------------E---A--FIDYCDL-------IF------------------L--------------N-K---L---S---------K
XP_022337101.1  QKSIFDQ--WR-E--------------D-DSF----FV-S-TK-AA-NKV-ENVVKTNN---L--IIVVGHSGSGKSAIIQ-HI-AL-KY-R--------------E--------------------Q--G--------W--V-VKP-M-Y---S---VEEI-H----Y-AY---K---D--D------H-YMKDK---T--IFIFNDPIGK-----------E-SF-----DE-IL-Y--N-SWQRYR---ET-V------------------NI--L---------IK--S--I----K----LFLSCRTSI---ILD--------------Q----RA-DE----F-L--KE---N-----R----------K--I--IDID--K----SDIKLNKEE-KT-LM-LEKH------LFK---------DK--------------------------------P-----T-K-E--E----IDQI-----------LD-T--DMYF--------------PLLCKISS----H-----------------------Y------S-----E------------EG--K-NKL-TI----------FKEP-----VTVLSKE-IKSY---KN----K-IKDRYCALVCLV-L-F------N-D------------K----------IC---L---------------K-DLM--E-N---S------------I-L-FS----KS--LQ---LC-----K-L-PP-N-T-L-P-S--T-------------------I-F-NELKKM----E---GCFV---------------------------------K------------K--------I-G-------------N-----------------------------------------------------A----------------------------Y--S-FY--HDFVMEVTTFTL-----------GT--E-------H----P-----------------V---E--TIQCADI-------SF------------------L-R------------R-R---V---C---L-E---N
XP_022287741.1  DINIFQN--WQ-K--------------E-DAL----FV-P-TR-SS-RIV-ETITKEKN---L--VIVAGHSGNGKSAIIQ-HI-AL-KY-R--------------R--------------------E--G--------W--L-VKP-V-D---T---IEEI-K----E-AY---V---S--G------N-FRENK---T--VFIFHDPIGK-----------E-SY-----NQ-IL-Y--A-SWKKYE---QT-L------------------KV--F---------LR--S--V----K----LLLTCRPWI---LSD--------------K----RV-KG----L-F--EE---N-----E----------N--I--FIAD--S----QDNKLTDDE-KM-QI-FKKN------ISI---------AD--------------------------------N-----Q-E-E--K----VAKV-----------LQ-I--ETYF--------------PLLCKLFA----S-----------------------N------E-----E------------SL--Q-NVY-NF----------FKEP-----IDVVEKE-IDIW---RK----K-DAHRYCALVCLV-L-F------N-N------------T----------IC---L---------------N-DMM--K-N---N------------E-L-FK----VC--LH---LC-----D-L-PE-F-T-S-P-A--M-------------------V-K-KTLDSV----D---GYFI---------------------------------K------------K--------I-G-------------D-----------------------------------------------------T----------------------------Y--H-FY--HDFIMEVTTFVI-----------GT--E-------F----P-----------------E---E--MIRYADI-------GF------------------L-R------------R-R---L---T---V-G---N
WP_076825861.1  -----EE--IE-S--------------K-VRI----YA-S-NP-SF-DGA-RDTLEANH---V--VIISGPPGVGKTTLAE-ML-CY-AY-L--------------A--------------------E--G--------W--E-LIA-I-R---S---LEDG---LA---AI---E---D--K-G----K---------Q--IFLFDDFLGK-V--AL---D-R-HA---L-AH-KD----S-ELARFI---KR-V------------------RK--S-------------P--N--A-R----FILTTRAYI---LAE--A--RQV-S----E----YL-AD--R-R-L--DV---S-----R----------Y--V--LDVG--A----YTR----RI-KA-RI-IYNH------LLA--A-E-T--PA-G-------HI------------------AA-L-----V---A--G-D--IAKI-----------VD-H--KNYN--------------PRIVEWMT----D----T-S----R-I--E------E----I-A--AE-D------------YP--V-SFL-HA----------LDHP-----GQLWDIA-FRSH---------I-SKTRQHLLIALF-F-G------S-Q---------Y--G----------VS---I---------------D-ELR--------E--------------S-YD----GM--HP-I-LC--AK-Y---GE-S-H-G-P-K--D-------------------F-E-ESLRVL----E---GDFV---------------------------------T------------I----------R-------------------------------------------------------------------G------------T---------Q-----V--G-FV--NPSLRDYLTGYL-----------ED--ETLLLEI-----------------------------------------------------------------------------------------------------
XP_019922850.1  -----------------------------DRY----FV-E-TN-TY-KEA-RKILSENR---I--IIMTGPPGCGKTCAAV-HL-IF-EH-----------------------TS------------S--N--------W--T-FRK-I-N---C---WEDL-S------LV---D---K--D-N----R---------T--VLLIDNMFSD-S--SI---A-L-HL-----QN----WW-E-ELARIH---NH-Y---------FA-S-----ND--T--ELKA---KC--------I-R----IIITARTNS---IKQ--A--CSY-M---------GN-VT--P-I-L--ND---L----------------F--S--IDLS--E----LSE----IE-KK-EI-LSMQ------IKF--A-R----QE-K-------MI------------------DT-K-D---I-E-E--E-I--TWTI----GK-----SY-G--PIGF--------------PLCAHLYV-C--R-----------------------E------------E------------YR--K-SGT-NF----------FSRP-----IEYLKLQ-IKDE-I-ER-D--K-SNRRKSLFFVLF-F-Q-EW---Q-I------------K----S-L-N-VE------IF-------------ELK--N-E-S-H-CQ-----------R-FL----DR-------IS--PD---L-RQ-Y-F-G-P-F--D---------F-QD------L-E-SEAERL----A---DAFF---------------------------------K------------P----------V-------------G-----------------------------------------------------E--------H-------------M-----Y--T-FF--HDSVFEAAGAYF--------C------E--------------------------TYV-T---K--TAKYFPL-------DI------------------I--------------Q---------N---------Q
XP_019918931.1  -ESCLEE--HK-E--------------N-SYM-Y--VE-P-RR-AI-NYC-LKALDHHR---L--IVITGEAGSGKTRFGL-EL-MS-RM----------QNK---H--------------------Q--N--------F--T-ALI-L-T---K---CSQW---DI-L-DL----------T-K----E---------Y--IFFIDDLLGK-S--SA-D-D-G-AY-----QS----W--S-TAFDPM-L-KV-L------------------SK-------GH-------------V-Y----LIFALRNNI---WYL--M--KDK-F--F-D--Y-TL---------F--RL---L-G-S-S-----NA------P--VDLS--G-VA-FGM-TS-QE-KL-RM-LKRF------CRH--Y-D-V-----Q-------MC---KTLQEERRSFECSDDNS-F-C---L-S-E--K-T--LQII----AD-----MD-T--TSGF--------------PFLCEQFF-S--D----K-K----S-L--E----K-S----F-------N------------FF----KDY-SA----------RDFV-----KEQIDQL-LFEK-----------KDLQYVVLVYFV-L--------S-D------------K--------S-FE---V---------------D-GLL--K-V-K-K--------------E-IA----DI-----G-LV-------K-ST-E-I-M-P-A--T-------------------M-R-GCLKDM----L---DKFI---------------------------------S------------S----------S-------------D-----------------------------------------------------D------------V---------------Y--K-LK--HMVVYEAVLLSF-----------GE--N-------F----P-----------------E---K--FLELITK-------SV------------------L-F------------T-Y---V---R---S-----K
XP_019923397.1  YEIDISK--WK-V--------------D-DTF----FV-E-TH-SF-RAM-LDTIKKQS---Y--VTFVGVPGSGKTFTAR-HI-AL-TL-Q--------------EE-------------------E--G--------Y--E-ILP-I-K---D---IKDI-E----T-FC---D---P--H------Y-----P---Q--LFIVDDAVGV-----------F-GF-----DM-GE-L--N-KLNRYK---DR-L------------------IK--P---------TI-EK--T----K----ILMTCRETV-F-RND--------------A----LS-DI----F-L--SK---K-----E----------N--V--IMLH--S----DEYALNDED-KY-KL-LFKY------SLD---------KD--------------------------------L-----L------P----QYHL-----------SH-T--SSMF--------------PNICKMVS----K-----------------------K------K-----E------------WR--S-KGS-KF----------FITP-----VPCILEI-LSDM---RA----R-NRIQYSVLVLLM-I-N------E-N------------K----------LS-------------------E-KDF--D-N-E-D-RHFN-------E-K-KR----EV--LK---MC-----K-V-ST-T-P-N-C-F--E-------------------F-T-SALNEM----E---GTFT---------------------------------Q------------K--------C-A-------------D-----------------------------------------------------K----------------------------F--T-FV--HDSMFEIVAHHF-----------GS--Q-------F----P-----------------Q---L--ILQHLSS-------AY------------------I-A------------N-Y---I---K---L-----D
XP_033745970.1  LQCYIEQ--WK-V--------------R-DEK----YF-E-PR-CF-SKI-KETFVKNG---C--LTLIASPGDGKTATCM-HL-AL-QM-M--------------D--------------------C--G--------Y--N-ILP-V-N---T---SKEL-K------KC---N---P--A------E-----R---T--LFILDDPIGT-----------N-ML-----EE-RR-I--R-SLLKQR---IL-F------------------ES--C--IEKG-------N--T----K----VIITMRKGL---YKE-----AKH-----------FI-QD----S-F--LG---K-----H-C--------------FDLS--A----VCNQLNLKE-KE-GI-MEKH-----------G----------------------------------------L-----P-A-A--K----LHIT-----------ED-Y--FPGF--------------PVLCHLLS----V-----------------------P------D-----I------------SD--S-NEV--------------LGP-----ASVIKKQ-IEDL-R-RS----S-KVHQYCALSLLA-L-F------D-G------------I----------FE-------------------R-DIL--L-D-M-E-CS-KTTS--MNS-N-VI----DI--IR---SC-----G-L-ST-K-Q-S-T-F--R---------Q---------L-R-ESLDIM----E---EVYV---------------------------------M------------K----------D-------------Q-----------------------------------------------------N---G--------N---------------F--Q-FL--HDLIYDAVASVY-----------GA--E-------N----I-----------------R---V--VIQHFSP-------AF------------------L-R------------S-R---I---R---I-----E
XP_019930843.1  HENEVSK--WR-E--------------D-ENV----FL-E-TH-NF-PIM-LEQVKKQS---F--VTIVGVPGSGKTATVR-HI-AL-IL-Q--------------K--------------------E--G--------Y--E-ILP-I-R---D---IRNM-E----T-FC---N---P--K------K-----P---Q--VFIIDDVLGV-----------F-GL-----NI-GE-I--D-VIGKYK---DL-L------------------EN--P---------LH-AK--T----K----TLMTCREVI-Y-RKG--------------R----YF-NC----L-L--FK---K-----E----------K--T--IMLH--S----DENALNDKD-KF-DL-FEKY------KLD---------KN--------------------------------M-----L------S----SVNL-----------SS-V--SKMF--------------PYLCKLFS----K-----------------------E------K-----E------------FI--R-YGQ-EF----------FMCP-----LSCILRE-LNEM---QF----K-NQIQYASLVLLM-A-S------G-S------------I----------LS-------------------E-NNL--D-N-I-D-DANSK----FNK-M-KC----NF--LR---RC-----K-V-EP-N-T-E-S-F--K-------------------I-I-DALSEM----E---ETYT---------------------------------K------------K--------R-G-------------N-----------------------------------------------------E----------------------------F--T-FI--HNTMFEIIAYHF-----------GL--Q-------F----P-----------------G---L--ILHYLNA-------DY------------------I-A------------H-Y---I---K---V-----E
XP_011453909.1  -------------------------------------------------M-LDKVRAQS---Y--VTFVGVPGSGKTATAR-HI-AL-KL-Q--------------N--------------------E--G--------Y--E-ILN-I-K---D---IKDI-E----T-YC---D---Q--H------D-----P---Q--VFVIDDVIGK-----------F-GL-----DN-AA-F--S-LLSRYE---DT-L------------------VN--P---------TM-SK--T----K----VLMTCRETV-Y-KHE--------------T----LA-ES----F-L--CK---E-----D----------N--V--VLLH--S----NELALNDQD-KR-DL-MTKY------QLD---------TN--------------------------------I-----L------S----QEDL-----------AS-S--SHMF--------------PLLCKLFS----T-----------------------R-------------------------YS--I-YGP-KF----------FILP-----IPCILNE-LNGM---KT----L-YKLQYASLVLLM-A-N------Q-N------------K----------LS-------------------E-EIL--E-S-G-N-STYNGNI--ISE-K-KC----RF--LK---EC-----K-V-KT-N-T-E-S-F--E-------------------F-I-DALSEM----E---GTYT---------------------------------K------------K--------C-E-------------R-----------------------------------------------------E----------------------------F--T-FI--HDSMFEIVAYHF-----------GH--R-------C----R-----------------K---L--MLEYMSS-------DY------------------I-A------------N-Y---I---K---V-----N
XP_022302584.1  HTALLKP--WQ-K--------------D-DEP----FH-E-IQ-NF-PNI-LEKVKMQA---I--TTIIGSPGSGKTAMAH-HL-SF-RL-Q-----------------------------------M--E--------F--E-IVP-V-D---E---ISEI-K----Q-YG---Q---M--T------C-----K---Q--LFILDDVIGV-----------F-GV-----EY-EK-L--T-KIEKYK---GS-I------------------FN--V---------LG-ER--S----K----ILFTCRKAV-Y-NEA--------------S----NL-NS----F-V--LN---E-----E----------Y--I--VDLE--D----SINCLNAED-RK-QI-LNNHCKQYDITLR---------PE--------------------------------E-----L------P----NFSS-----------TA-E--SIMY--------------PLLCKLFC----S-----------------------I------P-----E------------YR--A-IGR-EF----------FEHP-----YICIREK-MKDL---KG----H-NKIQYASLVLCM-L-C------E-N------------K----------IT-------------------E-SMI--T-E-N-D------SR--FMA-I-KE----RV--FR---NC-----R-V-TG-W-N-T------E-------------------I-M-DALDFM----I---NTFT---------------------------------I------------R--------T-N-------------E-----------------------------------------------------G----------------------------Y--S-LI--HDSVYEVLASDY-----------GN--K-------H----P-----------------E---D--MLEYMGS-------RF------------------V-A------------N-K---F---S---I-----E
XP_022301098.1  HNTLLEY--WK-K--------------E-DKP----FH-E-IH-SF-PKI-LDRVQSQP---I--TTIIGGPGTGKKATAR-HL-AL-RL-Q--------------TD-------------------S--E--------F--E-IVP-V-H---D---VSEI-K----Q-YG---H---P--K------C-----K---Q--LFILDDVIGV-----------F-AF-----EY-EK-I--I-NLERYK---ER-I------------------LN--V---------LG-KL--S----K----IMFTCRKTV-Y-IEA--------------S----KL-KS----F-V--LN---E-----E----------Y--I--VDLD--D----SINSLNAED-RK-QI-LNNHCKQNDVSLR---------PD--------------------------------E-----L------P----NVFS-----------TA-E--SIMY--------------PLLCKLFS----S-----------------------K------S-----K------------YQ--A-LQR-EF----------FENP-----YICIHEE-FDYL---QG----H-KRIQYASLVLCM-L-C------Q-N------------K----------IT-------------------E-SMM--K-N-E-D------SR--FMK-I-KE----KV--FE---NC-----K-I-SG-R-N-S------E-------------------I-S-DALDDM----I---NKFT---------------------------------I------------R--------T-N-------------E-----------------------------------------------------G----------------------------Y--S-LI--HDRVYEVLAFHY-----------GN--K-------H----Q-----------------E---D--MLEYMSS-------SF------------------V-A------------N-K---F---I---N-----N
XP_022306286.1  HKLLLET--WQ-K--------------E-DSP----FH-E-LH-SY-PNI-LQKVKSQP---I--TTIIGSPGSGKTATAR-HL-AL-QL-Q--------------TN-------------------C--E--------F--E-IVP-V-D---G---IKEI-K----M-YG---H---P--K------C-----K---Q--LFILDDVIGV-----------W-GF-----KR-RN-L--A-KLDKYS---ER-I------------------LK--V---------LS-IH--S----K----ILFTCRKLV-Y-NEAKFLFTFKKEKYNKSA----DL-KS----F-A--LA---E-----E----------F--I--VDLE--D----NENRLNDQD-RL-QM-LKNHYIQNGLSLS---------PE--------------------------------E-----Q------S----NVPS-----------TV-G--IMMY--------------PLLCKLFC----S-----------------------E------S-----M------------YR--A-SGK-EF----------FEKP-----YACILEQ-IDNI---KG----Y-KQIQYASLVLCM-F-C------Q-N------------E----------IA-------------------E-GSF--R-K-E-D------SK--FME-I-KT----VV--FK---NC-----R-V-SE-S-D-T------E-------------------I-I-DALNSM----I---NTFT---------------------------------T------------R--------T-N-------------E-----------------------------------------------------G----------------------------Y--S-LI--HDSVYEALAFHY-----------GK--E-------H----Q-----------------E---D--MLEYMSS-------SF------------------V-G------------N-K---F---K---V-----N
XP_022297444.1  HNTLLDY--WK-K--------------E-DKP----FH-E-IH-SF-PKI-LDRVQSQP---I--TTIIGGPGTGKKATAR-HL-AL-RL-Q--------------TD-------------------S--E--------F--E-IVP-V-H---D---VSEI-K----Q-YG---H---P--K------R-----K---Q--LFILDDVIGV-----------F-AF-----EY-EK-I--I-NLERYK---ER-I------------------LN--V---------LG-KL--S----K----IVFTCRKTV-Y-IEA--------------S----KL-KS----F-V--LN---E-----E----------Y--I--VDLD--D----SINSLNAED-RK-QI-LNNHCKQNDVSLR---------PD--------------------------------E-----L------P----NVFS-----------TA-E--SIMY--------------PLLCKLFS----S-----------------------K------S-----K------------SQ--A-LQK-EF----------FENP-----YICIHEE-FDYL---QG----H-KRIQYASLVLCM-L-C------Q-N------------K----------IT-------------------E-SMM--K-N-E-D------SK--FMK-I-KE----KV--FE---NC-----K-I-SG-R-N-S------E-------------------I-S-DALDDM----I---NKFT---------------------------------I------------R--------T-N-------------E-----------------------------------------------------G----------------------------Y--S-LI--HDRVYEVLAFHY-----------GN--K-------H----Q-----------------E---D--MLEYMSS-------SF------------------V-A------------N-K---F---I---T-----N
XP_022311237.1  HKRLLES--WL-K--------------G-DEL----FY-E-IH-SF-PDI-LDKVQSQP---I--TTIIGGPGSGKTTTAR-HL-AL-RL-Q--------------ND-------------------C--E--------I--E-IIP-V-D---D---ITEI-K----Q-YG---H---P--T------C-----E---Q--VFILDDVIGV-----------F-GV-----EF-EK-L--R-NLEKYK---ES-I------------------FN--V---------LG-ER--S----K----ILFTCRKAV-Y-KEA--------------A----NL-MS----F-A--LD---K-----E----------Y--L--VDLE--D----SNNQLNAED-RK-QI-LNSYCKSNDISLK---------SD--------------------------------E-----L------P----NVSS-----------TV-G--CMMY--------------PLLCKLFC----S-----------------------K------A-----E------------YQ--A-LGK-EF----------FENP-----YVCIRKE-MAYL---QG----H-KKIQYASLIMCM-F-C------R-N------------E----------IS-------------------E-IMM--T-K-E-D------AR--FMQ-I-RE----KV--FE---NC-----R-V-SG-R-N-S------E-------------------I-K-DALDHM----I---DTFT---------------------------------I------------R--------T-D-------------K-----------------------------------------------------R----------------------------Y--S-LI--HDSVYEVLAFHY-----------GN--Q-------H----Q-----------------E---D--MLEFMSS-------SF------------------V-A------------K-K---F---S---I-----S
XP_022309073.1  HKTLLES--WL-K--------------G-DKP----FH-E-IH-SF-PDI-LDKVQLQN---I--TTIIGGPGSGKTSTAR-HL-AL-RL-Q--------------ND-------------------C--E--------F--E-IVP-V-D---D---ITEI-K----Q-YG---H---P--K------C-----K---L--VFILDDVIGV-----------F-GV-----EF-EK-L--T-NLERYR---ES-I------------------LN--A---------LG-ER--S----K----VLFTCRKAV-Y-NEA--------------A----NL-KS----F-V--LD---K-----R----------Y--L--VDLE--D----SDNKLNAED-RK-HI-LNNHCKPKDISLK---------PD--------------------------------E-----L------P----NVSS-----------TV-G--CMMF--------------PLLCKLFC----S-----------------------K------L-----E------------YQ--A-LGK-EF----------FENP-----YVCIRKE-MDYL---QG----H-KKIQYASLIMCM-F-C------Q-N------------A----------IT-------------------E-IMM--T-E-E-D------PR--FME-I-KQ----KV--FQ---NC-----R-V-SG-W-N-S------E-------------------I-K-DSLEHM----I---NTFT---------------------------------I------------R--------T-D-------------K-----------------------------------------------------R----------------------------Y--S-LI--HDSVYEVLAFHY-----------GN--Q-------H----Q-----------------E---D--MLEYMSS-------SF------------------V-A------------K-K---F---S---I-----S
XP_022305972.1  HKSLLES--WM-E--------------G-DRP----FH-E-IH-SF-PNI-LDKVQSQP---V--TTIIGGPGSGKTATAC-HL-AL-RL-Q--------------ND-------------------Y--D--------F--D-IVP-V-D---D---ISEI-K----Q-YG---H---P--K------C-----K---Q--VFILDDVIGV-----------F-GV-----EY-EK-L--I-NLERYK---ES-I------------------LN--V---------LG-KR--S----K----ILFTCRKAV-Y-NES--------------S----NL-KS----F-V--LD---K-----E----------Y--L--VDLE--D----RNNQLNAED-RK-QI-LNNHCKQNYILLT---------PD--------------------------------E-----L------P----NVSS-----------TV-G--CMMF--------------PLLCKLFC----S-----------------------K------P-----E------------YQ--A-LGK-KF----------FENP-----YVCIRKE-MDYL---QR----H-KKIQYASLIMCM-F-C------Q-N------------A----------IT-------------------E-IMM--T-K-E-D------PR--FME-I-KQ----KV--FQ---NC-----R-V-SG-W-N-S------E-------------------I-K-DSLDIM----I---NTFT---------------------------------I------------R--------T-Y-------------K-----------------------------------------------------E----------------------------Y--S-LI--HDSVYEVLAFHY-----------GN--Q-------H----Q-----------------E---D--MLEYMSS-------SF------------------V-A------------K-K---F---S---I-----S
XP_022297505.1  HKTLLES--WL-K--------------G-DKP----FH-E-VH-SF-PDI-LDKVQSHP---I--TTLIGGPGSGKTATAR-HL-AL-RL-K--------------TD-------------------C--E--------F--E-IVP-V-D---D---ITEI-K----Q-YG---H---P--T------C-----K---L--VFILDDVIGV-----------F-GV-----EY-EK-L--W-NLEKCR---ES-I------------------LN--A---------LG-ER--C----K----ILFTCRKAV-Y-KEA--------------A----NL-KS----F-V--LD---K-----E----------Y--L--VDLE--D----GNNQLNAED-RL-QI-LNNHCKQHGISLK---------PD--------------------------------E-----L------P----NVSS-----------TV-G--CMIY--------------PLLCKLFC----S-----------------------K------S-----E------------YQ--A-LGK-EF----------FENP-----YVCIRKE-MDYL---QR----H-MKIQYASLILCM-F-C------Q-H------------E----------IT-------------------E-IMI--T-K-E-D------PR--FME-I-KE----KV--FK---NC-----R-V-SG-R-N-S------E-------------------I-K-DALDHM----I---NTFT---------------------------------I------------R--------T-D-------------E-----------------------------------------------------G----------------------------Y--S-LI--DDSVFEVLAFHY-----------GN--Q-------F----Q-----------------E---D--MLEYMSS-------SF------------------V-A------------K-K---F---S---I-----S
XP_011425033.1  ------E--WK-N--------------D-DKR----FF-E-TH-NF-PAM-LQRVNNQP---F--VTFVGSPGSGKSATVH-HI-AL-KL-K--------------E--------------------E--G--------Y--E-ILP-I-K---E---IEHI-E----T-YS---D---N--K------N-----S---Q--VFVIEDVFGK-----------F-GF-----KE-YY-L--E-KVYKYK---DR-I------------------IE--S---------NR-SK--R----K----ILMTCRKTV-F-DSE--------------E----IS-IT----G-L--KK---K-----E----------N--I--IDLH--S----SEFSLTDQD-KY-DL-LSKY------NID---------EN--------------------------------V-----L------P----QSHV-----------SK-T--SNMF--------------PFLCAQFS----K-----------------------E------K-----Q------------YR--V-YGP-EF----------FILP-----VPCVLHL-LDEM---QQ----T-NKIQYAALVLLM-V-N------Q-N------------K----------LS-------------------E-DDF--E-H-V-H-SDNK--F--LHD-V-KT----KL--LR---SC-----K-V-KT-E-T-D-G-F--Q-------------------F-V-NALKAM----N---GTFT---------------------------------K------------T--------S-G-------------W-----------------------------------------------------Q----------------------------Y--S-FV--HDSLFEIVAYHF-----------GR--H-------S----P-----------------D---I--ILRCMNS-------DY------------------V-A------------K-Y---I---K---I-----D
WP_097324996.1  SSMVQEE--LE-D--------------N-LRT----FV-P-NE-GF-PRA-VAVLRQRH---V--CIIAGIPGVGKTTLAQ-AL-AA-AY-I--------------R--------------------D--G--------F--E-LVD-I-G-G-D---IEQA---LE---VW---V---D--H-K----P---------Q--IFYYDDFLGQ-T--TL---D-D-KL---G-AN-QD----V-RLINFF---RK-V------------------ER--S-------------A--N--K-R----IVLTTREYI---LEH--A--RQR-Y----E----RL-AN--A-D-F--DP---F-----T----------C--V--IELD--D----YND----LV-RA-KV-LYNH------LYF--A-N-L--AE-R-------QL------------------TE-F-----V-E-P--A-R--HRAI-----------LE-H--PNFS--------------PRLISLAL----A----N-A----V-T----------------S--TG-S------------AF--H-SLR-GG----------LDNP-----NKLWQHV-IRFQ---------L-DEHQVSVLEALY-C-L------P-A------------A----------TV-DRL---------------R-NAW--------T--------------D-LC----K--------QK---------GL-S-V-G-A-S--R-------------------F-R-NALEVL----E---GTLI----------------RIG--------------G------------L----------N-------------H-----------------------------------------------------E------------S---------T-----V--S-FT--NPSLRDYMDRHI-----------TE--D-----------------------------------------------------------------------------------------------------------
WP_157562841.1  SRMLLED--TK-T--------------T-LLT----YV-P-NL-SL-SRA-AEILDSEH---V--CVIAGAPGVGKTTLAQ-VI-AA-AH-V--------------G--------------------D--G--------Y--E-LIE-I-S-E-D---VEEA---FA---AW---R---D--G-D----A---------Q--IFYYDDFLGA-T--AL---D-D-KL---R-KN-ED----I-RLTSLM---RQ-I------------------KK--D-------------P--T--K-R----LVLTSREYI---LAQ--A--EQR-Y----E----VL-AR--E-D-F--NL---L-----T----------C--V--LDLT--D----YQL----ET-RA-QL-LYNH------VYF--A-P-V--SD-L-------AK------------------AA-F-----A-D-P--L-I--HLPL-----------LN-H--PNFN--------------PRLISIAL----T----L-A----A-G---------R----M-A--AE-D------------VP--T-QVL-NT----------LNRP-----EQLWRHI-VENQ---------L-NAAQVAVIEALF-S-L------P-T------------A----------NR-ESL---------------R-IAW--------R--------------A-LQ----S--------YR---------GI-Q-Q-R-D-D--E-------------------L-R-RALQIL----D---GTLI----------------RID--------------D------------S----------P-------------F-----------------------------------------------------G------------A---------R-----I--S-FA--NPSIRDFMVEYL-----------TE--R------------P-------------DSL-L---E--LLQSISY-HE----QV------------------------------------------------------
GCE37842.1      ARALLTS--LT-R--------------E-LET----FV-P-TS-AY-RNA-SDAITDHG---F--VLLLGEPASGKSTIAA-ML-CM-TA-L-----------------------------------D--N-W--Q---C--D-VMR-V-A---G---PEKL---LA---HW---N---P--D-D--S-R---------Q--MFWIDDAFGS-I--RH---E-P-HL---T-EA-WV----R-RMPEVM---AA-V------------------SH--G-------------A-------R----VLMTSRDYI---YRE--A--YPR-M----K----EY-AF--P-R-L--RE---Q-----Q----------V--V--IDIT--K----LSA----SE-KE-QM-LYNH------LKA--G-D-Q--PA-A-------VL------------------DG-W---------R--Q-H--LRAV-----------AA-V--ARFQ--------------PEVARRLS----L----Q-D------F--V--PAA-G----L----R--G------------ES----QLV-GY----------FEHP-----NRFLVDV-LDG----------L-DPAQTAALAAVY-L-S------G-G------E--L--L----A---P-FV---P---------------D-SRL--------S--------------A-AV----IA----------------L-GA-T-V-A------E-------------------T-S-RSFAAI----E---GTFL-----------S--Q------------------V------------V----------R--------A----D-----------------------------------------------------G------------N-------T-V-----W--R-FH--HPTIREGFAASV-----------AR--D------------I-------------STL-S---V--YLEGMTT-----E-EL------------------V-S------------E-----L-------------D
MYS43426.1      SRYLIEE--LA-R--------------D-SAY----LV-N-TR-DV-DRA-RVILESEG---A--VILSGPPGVGKTSAAK-IL-IG-EC-I--------------S--------------------A--G--------W--E-PIV-A-V-N-S---IDEA---EE---ML---D---D--E-R----R---------Q--VVFYDDFLGS-S--LR---TAF-LH---G-KN-ED----A-RIIKML---QD-A------------------RR--S-------------D--K--L-R----IILTTREYI---LAS--A--KMD-H----H----RL-QD--A-T-L--D------L---S----------R--I--IMDS--S----DMT----ALERA-EI-LYRQ------IFF--S-G-V--NS-V-------LQ------------------QP-L-----A-E-A--E----WAEV-----------IQ-H--RNFN--------------PRLSHFYI----D----S-V----A-S--VACGEDPS----APS--SR-E------------LA--L-GLL-DS----------FESP-----LDLWKGI-YEDQ---------L-SQLQRYVLQVFC-T-F------R--------D----------------LL---F---------------D-DAI--------E--------------V-IA----Q--------YV--QA-M---GE-P-A-T-K-N--E-------------------I-R-QAMRAM----D---GDFI----------------KV---------------S-----DF---------------------------------Y--------------------------------------------------G------------Q---------P-----L--AAFA--NASIGDYVAFRL-----------SS--D------------T-------------AAI-E---G--LLVSAVT-FS----QI-------------E--V-L-V------------R-----L-V-T---P-----R
WP_166409722.1  SAFVLDE--MR-Q--------------K-RAR----YV-E-TA-SH-REG-LSRLTEQH---V--ILITGEPGVGKTTLAE-QL-CL-DL-V--------------L--------------------K--G--------F--Q-LCA-A-A-K-D---IDEL---EA---AY---Q---E--N-T----K---------Q--VFYFDDFLGR-T--FL-----E-AI---G-RH-ED----S-HIVGFI---KR-I------------------RA--D-------------R--S--K-R----LVLTSRTTI---LNR--G--KSL-T----D----LF-RI--E-S-V--DR---H-----E----------L--E--LQVG--K----LSS----LD-KA-GI-LHSC------IWH--S-G-L--GI-S-------HL------------------KE-I-----V-K-E--K-N--YMAV-----------ID-H--RNFN--------------PRIISFVT----D----P-M----R-I--N------S----I-Q--PT-S------------YW--R-YIT-SK----------LANP-----AEIWGDV-YDQQ---------M-SDAQRVILLLVV-T-N------G-G------------D----------IS---E---------------Q-DLI--------A--------------A-YR----SY-------LT--TP-S-S-AR-I-Q-G-D-T--D-------------------Y-H-RNIKIL----I---GSLL---------------------------------N------------R----------T--L--N--A----K-----------------------------------------------------D------------Q-------S-A-----F--D-LF--NPSISDFALPKI-----------SA--D-----------------------------------------------------------------------------------------------------------
GED07907.1      SARLLER--AQ-E--------------D-MTR----FV-H-TI-NF-DKA-KDILNAER---T--CLIAGPPGVGKTMLAH-SL-IV-DA-A--------------N--------------------H--G--------F--E-PIE-I-S-D-D---IETG---WR---MF---D---P--N-R----K---------Q--FFLYDDFLGA-I--AL---S-E-KL---N-KN-ED----R-RIVEFM---EK-V------------------SK--S-------------K--K--H-L----LVLTTREYI---LRD--A--EQT-Y----L----SL-EE--I-G-F--S------S---R----------L--A--LALP--S----YSR----NA-KA-KI-LYNH------VYH--S-E-L--PS-Q-------LS------------------SQ-F-----S-D-G--G----WKSV-----------VD-H--RGFN--------------PRLIKYAT----G----D-L----L-R--D-------------A--GT-D------------YL--S-QFT-GI----------LDNP-----VKLWTNA-YDRH---------L-NELQRRILQTLC-S-F------Q-G-----------------------VS---V---------------E-LLT--------T--------------A-IA----T--------SY--QN-S---Q--H-V-T-G-R--E-------------------T-K-LALRTL----E---QTFV----------------KT---------------E------------K----------S-------------G--N--------------------------------------------------T------------I---------S-----V--N-FD--SPTVREFVLSIL-----------ED--D------------N-------------QSI-E---R--IIKNAVA-IE----QL-------------L--T-V-A------------T-----A-G-R---Q-----D
ADL25253.1      -----NR--WE-D--------------L-NNV----FV-E-TP-DV-KNV-VDSLEKNH---V--AVIAGEPGVGKTTLAE-YI-CL-LY-F--------------K--------------------E--G--------Y--E-VHF-F-E-G-K---FSHD---DY---DL---S---D--T-E----K---------K-IIFYFDDFLGS-T--YY-----N-CF---S-GK-QD----C-SIVNFL---KR-M------------------SK--E-------------K--N--K-R----FILTSRTNI---IQK--A--CAY-S----Q----RY-RD--Y-R-L--TK---R-----A----------Y--I--VNVG--E----YSY----LT-KA-RI-LYNH------LQN--S-N-V--GA-G-------EI------------------AN-I-----V-K-N--K-A--YKTI-----------VE-H--RNFN--------------PRLIHFIT----K----Q-E----N-F--E------D----S-Q--QE-H------------YL--E-FII-ES----------LDNP-----KEIWENC-FTGQ---------L-DSSQRLLVQLVV-A-N------R-E------------K----------IQ---E---------------S-TLK--------N--------------A-YS----KA-------LV-VMG-I-K-IP-E-L-E-R-N--D-------------------F-E-YVLSGC----L---RSIL---------------------------------R------------R----------D--V--E--I----S------G---GC-----------------------------------------K------------K-------A-I-----V--S-VF--NPSVTDYVLPTI------------L--E------------R-------------DII-V---K--LCSVLGT-VD----SI-------------T--I-I-E------------S-----N---E----------
WP_125630453.1  AEALRVR--IE-K--------------A-MPR----YV-V-NA-GY-SVA-RRMLDEHN---V--CLISGPPGIGKTTLAQ-ML-LA-EH-I--------------S--------------------A--G--------Y--T-PIE-V-S-Q-D---INEA---WH---VL---H---R--E-S----K---------Q--IFIYDDFLGQ-I--TF---S-E-RM---S-KN-ED----R-RLTDLI---DR-I------------------SD--G-------------G--D--K-K----LVLTTREYI---LRD--A--RRA-Y----E----GL-HG--L-D-R--E------F---Q----------F--I--LELN--G----YSR----RD-RA-QI-LYNH------LWH--S-D-V--SP-N-------CM------------------HE-V-----A-Q-G--G----YKEI-----------LD-H--AGYS--------------PRMIEYCT----G----R-A----F-D--T-------------D--SP-G------------YP--Q-RVV-VS----------LDHP-----ERIWRFA-FERH---------L-TQEQRLLVLVLC-T-L------P-V------N----------------VE---L---------------D-PLW--------R--------------A-HE----S--------LC--KS-C---GL-Q-P-S-R-G--S-------------------F-R-DCLEVL----E---GTFV----------------SI---------------E------------I----------D-------------S-AA--------------------------------------------------G------------T---------T-----I--R-HT--NPSVREFGILTL-----------SE--D------------A-------------ELF-R---A--VIESAVF-FE----QL-------------S--S-L-Y------------R-----Y-A-S---P-----T
OZB48310.1      SQFSLAE--MH-R--------------N-RAR----YV-E-TN-TH-FRA-ANKLAEHK---V--VLITGEPGVGKTTLAE-QL-CL-DH-V--------------I--------------------R--G--------F--Q-LCV-A-A-K-D---IEEL---ES---IY---N---N--D-I----K---------Q--IFYFDDFLGR-T--FL-----E-AM---N-PH-QD----S-HITGFI---KR-I------------------RS--D-------------N--S--K-R----FILTSRTTI---LNR--G--KAL-A----E----IF-KI--E-K-I--DR---H-----E----------L--E--LTIT--D----LQA----ID-KA-RI-LHSS------IWF--S-G-L--SP-E-------YV------------------EV-I-----A-S-D--K-K--YRRV-----------IA-H--RNFN--------------PRLISFVT----D----P-A----R-I--S------Q----V-P--VE-N------------YW--N-YLT-AM----------LDNP-----ADVWGHV-YDQQ---------I-TEFQRLLVLLVV-F-G------G-R------------E----------IS---D---------------N-DLR--------E--------------A-YR----II-------VS--DA-I-V-TA-S-N-G-D-R--D-------------------Y-D-RNVRVL----V---GSLL---------------------------------N------------R----------S--L--D--D----N-----------------------------------------------------D------------C-------V-T-----Y--R-LF--NPSIADFAVMRV-----------SA--E------------K-------------YLL-V---S--IFAALSE-VS----SI-------------F--Y-L-D---------------------------------
WP_158973121.1  AEALRQR--IE-K--------------S-MPR----YV-V-SS-SY-GPA-RRLLDEHN---V--CLISGPPGIGKTTLAQ-ML-VA-EH-I--------------S--------------------I--G--------Y--E-PVE-V-S-A-D---INEA---WM---AL---S---R--D-T----S---------Q--IFLYDDFLGQ-I--TF---S-E-RL---A-KN-ED----K-RLSDLI---EK-L------------------ST--G-------------S-SS--K-K----LILTTREYI---LRD--A--KLS-Y----E----RL-GE--L-D-S--R------Y---Q----------F--V--LELK--A----YSK----AN-RA-QI-LYNH------LWH--S-D-V--AA-S-------CL------------------RE-I-----A-K-G--G----YKEI-----------LD-H--RSYN--------------PRLVEYCT----G----K-A----F-D--T-------------Q--SP-G------------YL--S-RFK-ES----------LDHP-----ERIWRVA-FEEH---------L-TDEQRLLVLALS-T-L------P-R------R----------------VR---I---------------D-VLL--------E--------------A-HQ----S--------LC--SH-L---GV-L-S-T-E-S--S-------------------F-R-RALEVL----E---GTFI----------------AI---------------S------------R----------N-------------R-NN--------------------------------------------------D------------T---------V-----I--Q-HA--NPSVTEFALFRV-----------AS--D------------R-------------KIL-E---A--IVASVVS-FD----QL-------------A--E-L-F------------L-----Y-A-R---G-----G
WP_144909902.1  -EFTEDY--LK-K--------------K-LNL----YV-E-TS-DL-VEA-RKTLIKNK---F--IIITGDPGTGKTTLAE-LL-VY-EY-I--------------K--------------------D--G--------Y--S-LTY-I-H-D-D---IRDI---EK---LL---T---P--S-D--Q-K---------Q--IFYFDDFLGH-N--AI-----E-IE---K-AKGAE----S-ALIAIL---KR-I------------------IR--Q-------------E--N--K-L----VVLTTRNFI---LTG--A--VEQ-S----Q----KL-KD--F-N-I--GK---Y-----T----------A--L--INLS--S----YRE----SV-KA-QM-LTNH------AEY--A-E-L--DE-E-------LK------------------RV-L-----S-E-H--K-I--KKFI-----------VS-H--KNFS--------------PRSLEYIT----M----I-D----K-V--A------D----L-S--PI-Q------------FK--N-FII-EN----------FTNP-----DEIWRMA-YLQQ---------I-DEFQRLIINTMY-S-L------G-D------------D----------VA---V---------------E-VLE--------K--------------A-FD----HR--LS---YE--VK-H-N-NF-V-K-P-M-F--I-------------------Y-R-SAFKKL----Y---GSFIVRSN-----------------------------------------------------------FG-E----Q-----------------------------------------------------R------------E---------Y-----F--K-FN--NPSLVDFLNNFI---------------------------------------------------------------------------------------------------------------------------
WP_133245042.1  SQSELET--II-R--------------D-SPK----YI-L-TD-DF-NNA-LNRLKETH---T--AILTGAPGIGKTTLAR-LL-AI-NYVV--------------Q--------------------Q--D--------F--E-FYI-I-Y-N-N---IAEI---EA---VW---K---N--E-K----K---------Q--LFYFDDFLGK-N--YL-----E-AI---E-KN-LD----T-HIMAFI---NR-V------------------RN--A-------------D--N--K-R----FILTSRTHI---INR--G--FVL-S----Q----IF-QD--G-N-I--RR---N-----E----------Y--E--VKLE--N----LSL----TT-KA-KI-FYSH------VFH--S-L-L--KK-E-------FI------------------DK-I-----Y-D-N--K-K--YLSI-----------VH-H--ENYN--------------PRLISYIT----D----S-F----K-V--E------N-DQKI-T--PN-S------------YV--A-FID-KS----------LKEP-----ANIWENS-FSIQ---------L-TELQRFLVILVF-W-N------K-S------------E----------CA---E---------------N-ILR--------N--------------A-FE----YI-------KL-KLP-H-L-LM-S-N-S-Q-Q--E-------------------F-F-INIRVA----I---RAVL---------------------------------N------------K----------N--I--D--I----S--R--------------------------------------------------K------------T-------I-T-----Y--S-LF--NPSIGDYLLSKY-----------LD--D------------I-------------QHV-L---Y--PLMALKT-IQ----SL-------------T--L-F-L------------S-----L---G---N-----S
HCV04741.1      TQFELEE--IK-K--------------S-IKT----YV-R-TR-NY-YSS-KNKLDQNN---C--IIITGAPGVGKTTLSR-VL-VH-EL-I------------VEE--------------------E--K---RNKSNY--E-FIY-I-D-C-----INDF---NR---AY---K---S--K-L----K---------Q--IFLFDDFLGR-N--YL-----S-EV---R-NS-DD----R-KLKEII---DR-I------------------RK--S-------------A--N--K-K----LILTSRVSI---LNQ--A--KNI-S----D----DY-DS--S-T-F--IS---N-----E----------E--L--IDVS--D----LSR----IE-KA-KI-LSSY------FFN--T-M-S--TI-KETGECTIEI------------------ED-F-----T-N-Q--D-F--YLKI-----------ID-H--RNYN--------------PRLIEHIL----N----K-D----N-F--N------A----S-K--HT-S------------FK--N-FSL-AA----------LNNP-----SKVWEKP-IKNN---------L-NDIQREILYSVI-F-T------KER-----------------------TN---Q---------------E-KIY--------D--------------L-TL----KN--NN---IK--------------S-Q------E-------------------F-F-DSLKVM----N---ESFI-SIS-I---------------------------D------------S----------Y--N-----C----N--------------------------------------------------------------------------R-Y-----I--K-LL--NPSIADFLIPKL--------I--NE--S------------P-------------SEL-A---S--LIVSMGS-LL----DI-------------Y--T-L-P------------N-----N---M---------E
HAF09670.1      TAMLATQ--IR-R--------------S-LPL----YV-E-SS-AF-LTA-QTMLYDKS---I--CVIVGEPGIGKTVLAR-ML-LL-DA-M--------------G--------------------K--D--------Y--Q-PVD-V-S-E-D---IDEA---WS---VL---A---A--G-E----L---------Q--VFYYDDFLGM-A--DF---R-E-KL---G-KN-ED----H-RLANFI---ER-V------------------SG--D-------------K--S--K-L----LVMTTRAYV---LAQ--A--LRI-Y----E----RL-QV--V-D-K--PV---R-----K----------Y--V--LLLD--A----YSR----LD-RA-KI-LYNH------LFH--S-A-L--PA-A-------RR------------------LV-F-----N-D-A--R-A--YLRI-----------ID-H--ANYS--------------PRLIEAIV----E----A-A----S-E--A------R----S-D--DD-I------------VK----NAI-DA----------LDRP-----ERIWGKA-FAGH---------L-DDVQRAVLLTLV-T-F------S-A------------S----------AT---M---------------Q-GLA--------S--------------A-IE----T--------Y---CR-T-Q-AV-V-I-G-P-G--G-------------------F-E-GALKVL----E---TTFI----------------TI--D----------A-V------------T----------P-------------R-----------------------------------------------------G------------R---------L-----V--R-FR--NPSIRDFVIDYL-----------NN--N------------P-------------VEL-S---P--LVRSSFT-FE----Q-------------------------------------------------------
WP_164465561.1  SEFSLDE--II-Q--------------K-SAR----YA-I-TE-NH-EKS-LEILNRLG---V--LIISGDPGVGKTTLAE-HL-CL-QY-V--------------S--------------------Q--E--------F--Q-FIN-I-I-E-D---IKEA---EQ---VF---S---K--D-T----K---------Q--IFYFDDFLGR-N--YL-----E-AL---R-GH-EG----G-HLAGFM---RR-V------------------SS--N-------------K--L--K-R----FILTSRSTI---LNQ--G--KFL-I----D----AF-EN--E-N-L--KR---N-----E----------C--E--LRIE--T----LSL----ID-KA-QI-LYNH------IWH--S-G-L--PD-D-------FR------------------EE-F-----Y-T-D--K-R--YRKV-----------IA-H--RNFN--------------PRLISFIT----D----P-S----R-R--E------S----E-N--VA-E------------YW--P-YIE-RS----------LADP-----SRIWGHP-FDVQ---------L-DASQRAIVLLVV-L-N------R-R------------R----------ID---E---------------P-VLA--------E--------------A-FH----RL-------AD--RP-G-N-QN-L-R-G-R-Y--D-------------------F-G-SYIRLL----T---GSFL---------------------------------S------------R----------I--F--Y--G----G-----------------------------------------------------S------------S-------V-A-----L--D-LF--NPSIGDFLLRRY-----------AT--D------------I-------------RML-K---E--AAISLRS-TN----GI-------------E--T-I-L------------N-----I---K---R-----E
WP_104766213.1  SEFSLDE--IV-Q--------------K-SAR----YA-I-TE-NH-EKA-LEISNRLG---V--LIISGDPGVGKTTLAE-HL-CL-QY-V--------------S--------------------D--G--------F--Q-FIN-V-R-E-D---IGEA---EQ---IF---S---K--N-S----K---------Q--IFYFDDFLGR-N--YL-----D-AL---R-GH-EG----G-HLAGFM---RR-V------------------AV--N-------------K--L--K-R----FILTSRSTI---LNQ--G--KFF-I----D----AF-EN--E-N-L--KR---N-----E----------C--E--LRIE--A----LSL----ID-KG-RI-LYNH------IWH--S-G-L--SD-E-------FR------------------EE-F-----Y-T-D--K-R--YRKV-----------IE-H--RNFN--------------PRIISFIT----D----P-T----R-R--E------S----E-D--VA-G------------YW--P-YVE-RS----------LADP-----ARIWGHP-FDVQ---------L-DASQRAIVLLVV-L-Y------R-R------------R----------IE---E---------------R-TLA--------D--------------A-FH----RL-------AD--RP-G-N-QN-L-R-G-R-Y--D-------------------F-G-SYIRLL----T---GSFL---------------------------------S------------R----------F--F--Y--G----N-----------------------------------------------------A------------D-------V-A-----F--D-LF--NPSIGDFVLRRY-----------AT--D------------V-------------RML-R---E--GVISLRS-AM----GV-------------K--T-I-L------------S-----M---K---R-----E
ACC74066.1      TLALLGD--HR-K--------------A-LNV----YV-P-TA-PH-RSA-VNILAKHK---L--VLLLGAPATGKSTLAA-IL-AT-MA-V-----------------------------------D--K-N--E---V--Q-VFK-C-E---G---PVEL---RQ---HW---N---P--N-E--N-R---------R--LFWVDDAFGS-N--LL---M-P-EY---V-NA-WI----E-FMPKLK---TA-L------------------DH--G-------------C-------H----FILTSRTHI---WND--A--KPR-I----G----SR-NH--H-L-L--TA---E-----T----------A--V--VNVG--E----LTH----SE-RE-QI-LYNH------LKA--G-R-Q--PA-C-------WK------------------AR-I---------K--D-H--LELL-----------SK-E--GRLL--------------PELARRLG----D----P-T------F--T----G-H----I----KK-L------------PD----DLL-RF----------ISQP-----QKFLVQT-FEE----------L-SAEQRAALTLVF-L-S------Q-S------K--L--P----V---H-LL---P---------------D-HDA--------T--------------L-VA----TS----------------Y-GV-T-R-A------G-------------------M-T-QALLQL----D---GSLI--------------V------------------R------------R----------R--------D----G-----------------------------------------------------N------------N-------E-Y-----W--A-FW--HPTFADAISEIL-----------SR--R------------P-------------DLI-D---V--YVRGARL-----D-TL------------------L-T------------E-----V-------------V
WP_060926868.1  QRYFLER--AT-S--------------K-VKY----FV-S-SD-AV-SDV-HDILDRDG---M--CIITGPPGVGKTTIAE-SI-AL-TY-V--------------A--------------------S--D--------Y--D-VFD-V-R---S---ATEV---EE---VW---R---P--G-Q----K---------Q--IFLYDDFLGQ-T--SL---M-E-KL---D-RG-ED----H-ALDIMA---RR-L------------------SE--S-------------K--T--H-K----LILTTREYI---LAS--A--QMT-Y----S----KL-RQ--P-H-V--LN---S-----K----------I--V--VDVG--S----YSD----FE-KG-QI-LFNH------VYY--S-I-L--GE-A-------AR------------------AS-L-----K-K-G--K-A--YREI-----------VF-H--RNYN--------------PRLIESVV-SA-A----L-A----R-G--G------V----A-A--NS-G------------FA--E-FML-DA----------FEHP-----GSLWTNI-FAVE---------L-NAPQR----VLA-A-V------A-G------------S----------RS---R---------------P-TDR--------K--------------R-AV----D--------TA--HR-I-L-AA-M-G-E-T-R--R-------------------I-SDQDLDVL----E---GIFI----------------NIVR-------------D------------D----------A-------------G-----------------------------------------------------T------------V---------S-----L--G-PK--NPSIRDFLVGAL-----------IT--S------------S-------------EIF-S---R--YLSAASP-SA----LA-------------E--V-L-P------------L-----I-S-S---N-----D
WP_082484984.1  QEFLDER--IV-K--------------Q-LKY----FV-A-SD-AV-AEV-DRVLRDTG---A--CIVTGPPGVGKTSLAE-SI-AA-AH-A--------------L--------------------D--G--------Y--E-VFE-V-F---S---AREV---EQ---VW---K---R--K-A----K---------Q--LFLYDDFLGQ-T--GL---V-E-KL---D-RG-ED----R-SLEHIF---KR-V------------------LS--S-------------G--T--H-K----MVLTTREYI---LTA--A--RGV-Y----S----TL-NG--E-P-F--VK---S-----N----------V--V--VDIS--S----YSD----FQ-KA-HI-LYNH------LYY--S-P-L--GA-A-------AR------------------RS-V-----Q-R-E--N-N--YIKA-----------VR-H--VNYN--------------PRLIESII-AA-A----L-A----A-G--G------G----F-A--SD-G------------FA--R-FLL-QS----------FDSP-----GNLWRDV-FQVE---------L-SEPQR----AIA-L-L------A-G------------T----------SS---F---------------F-EDR--------E--------------T-LL----L--------AA--NR-F-L-ET-Q-S-S-A-L--R-------------------V-SLRDLDVL----E---GIFL----------------DIDV-------------D------------K----------R-------------S-----------------------------------------------------R------------H---------V-----I--R-PK--NPGIRDFLVGCL-----------AG--N------------T-------------RHL-G---A--YLLSASP-RA----LS-------------D--L-I-T------------L-----Y-S-S---R-----D
WP_141754020.1  TNALRSR--IE-R--------------S-LPR----YV-V-SP-GY-QNA-RDILAEHN---V--CLISGPPGIGKTTLAQ-ML-MA-EH-I--------------S--------------------M--R--------Y--E-PVE-V-S-G-D---IGEA---WA---AL---R---Q--D-S----P---------Q--IFLYDDFLGQ-I--TF---A-E-KL---P-KN-ED----K-RLSDIV---ER-F------------------ST--G-------------N-PS--K-K----LILTTREYI---LRD--A--KLS-Y----E----RL-ND--L-D-S--K------Y---H----------F--L--LELK--A----YDK----AD-RA-QI-LYNH------LWH--S-E-L--SP-N-------CL------------------RE-I-----A-Q-G--G----YKRI-----------IT-H--PAYN--------------PRLVEYCT----G----S-A----F-D--L-------------E--SP-G------------YP--E-RFK-AT----------LDHP-----ERIWKIA-FERH---------I-DVEQQLLVMVLC-S-L------P-R------A----------------VR---L---------------E-PLR--------E--------------A-HF----A--------LC--EA-L---GI-V-S-T-E-S--S-------------------F-R-GALDVL----E---GTFI----------------AI---------------Y------------Q----------D-------------R----------------------------------------------------------------------------------------------------------------------------------------------------------------------------------------------------------------------------------
WP_107087275.1  SAALRSR--IE-K--------------S-VPR----YV-V-NE-GY-SKA-RDLLDEHN---V--CIVSGAPGIGKTTLAR-ML-TA-EH-I--------------S--------------------Q--G--------Y--E-PIE-V-S-S-D---INEA---WA---AI---E---A--R-K----K---------Q--IFLYDDFLGQ-I--SL---G-E-RF---G-KN-ED----S-RLSDII---ER-I------------------S---G-------------S-SS--K-K----LILTTREYI---LRD--A--RLS-Y----E----RL-SE--L-D-R--R------Y---H----------F--V--LALD--D----YSQ----RD-KA-QI-LYNH------LWH--S-D-L--SK-E-------CL------------------EE-I-----A-D-E--G----YKKI-----------IG-H--RFYS--------------PRLVEYCT----G----V-S----F-D--T-------------Q--SP-G------------YP--N-RVA-RF----------FDNP-----AKIWRVA-FERH---------L-TEAQQLLVASMS-C-L------P-T------T----------------CE---L---------------A-SLQ--------L--------------A-HS----K--------LC--RH-F---GI-I-S-T-E-R--L-------------------F-R-DCLEVL----E---ETFL----------------TI---------------G------------R----------A-------------R--N--------------------------------------------------E------------S---------V-----I--S-FL--NPSLREFAFSRL-----------LE--D------------A-------------ALL-E---A--LIDSTPY-FE----QI-------------S--R-L-----------------------------------
WP_082055065.1  TQALLGH--MM-D--------------G-LRV----YV-P-TA-AH-RNA-VRVLSEHN---L--VLLLGPPATGKTMLAA-IL-AT-AA-M-----------------------------------D--G-E--N---H--Q-CMK-C-E---G---PLDL---VA---RW---N---P--D-E--R-N---------R--LYWIDDAFGP-N--QL---R-S-DY---I-DT-WI----S-IIPKVK---TA-I------------------DA--G-------------N-------R----FILTSRIHI---WNA--A--KHK-L----G----TR-NH--P-L-L--TN---G-----A----------A--V--VNVG--L----LSP----EE-RQ-QI-IYNH------LKA--G-N-Q--SK-P-------WR------------------RQ-V---------K--P-H--LADV-----------AD-S--QLLL--------------PEIARRLG----D----R-N------F--T----K-A----I----RK-L------------PS----DLM-KF----------VSEP-----AEFLKDT-IQE----------L-TDAQQAALTLVF-L-W------R-S------R--L--P----V---S-EI---T---------------S-SET--------R--------------S-IA----DK----------------Y-GI-P-V-A------T-------------------I-V-ESLPQL----D---GSFV--------------T------------------R------------R----------R--------E----D-----------------------------------------------------E------------Q-------D-Y-----W--G-FY--HPTFADAITEIL-----------GS--R------------P-------------DLV-E---L--YIRGTRV-----E-TL------------------L-S------------E-----T-------------I
XP_022297251.1  NIPLLRG-----E--------------D-ENE-P--FH-K-TA-AF-HEA-KEYLEEGG-K-F--LVLSGIWGSGKTKTAK-EL-YR-SV-------------------------------------T--G-----------K-SPT-I---------ITDL-E------LL---D-C-Q--E-Q----N---------Q--ALIYDGEIPG----KL-S------A-----ER-IS----I-KIKTWL---EN-V------------------SI--G-------------G--T--K-T-F--IIFIS-------TCD--Q--KIA-F----S----KI-IP--V-T-L--DA---G-F---R-------------V--INLN--E--R-LTK----GD-RS-SI-LYIH------FSM--L-H----KN-----------------------------RN-F---------S--K----IEDL--A-TK-----GK-H--ESLG-Y------------PEICALFC----R-C--D-D------F--Q------K----M-K-----G----------------T-----KF----------CKIP-----LRSLKLY-LEDM---------Y-HNKQNKFLMLVY-M-S--L---N-E---------M--E----------LD---V--KI-PNERFL----N-ELE--A-G---K-CH---YH------T-QA----KS-------SF--SK-I-M-KI---V-R-S-G--K-------------------V---EDIHSL-M--S---WEFV---------------------------------D------------K--------V-P--------K----T-----------------------------------------------------S------------K---------------Y--R-LQ--HDVIKRMTLIVF-----------GT----------F----------------------H--------------FD----QL------------------L--------------E-----L---S---------K
WP_119870468.1  SKSVLED--IY-E--------------R-SNV----LI-K-TS-QF-EKS-LEILNKNN---I--LLITGLPGVGKTTLAN-QL-SL-FF-V--------------S--------------------K--D--------F--T-FIH-I-S-E-D---ISEA---DS---IF---E---P--N-D----K---------Q--IFYFDDFLGS-N--YL-----E-IL---S-GS-KS----S-SISLFL---RR-V------------------SK--T-------------K--N--I-K----VIFTSRTNI---LNR--A--KSL-S----E----AL-AE--A-T-L--KQ---N-----E----------Y--E--LNVS--E----LSI----RE-KG-EM-LYNH------LWH--S-N-L--EK-K-------YL------------------SH-I-----F-E-N--K-N--YWSI-----------IK-H--KNFN--------------PRLIEFIT----S----H-K----R-I--Q------N----I-D--AS-E------------YW--E-YIL-DV----------LDNP-----KEIWSFY-FKKQ---------L-SKEQLFITCLVV-F-N------G-G------------V----------IT---E---------------K-EIK--------E--------------S-YD----KL-------MK-KLD-P-A-YC-L-I-H-Q-L--D-------------------F-N-DFLKEL----L---RSTI---------------------------------N------------R----------T--I--S--P----D-----------------------------------------------------N------------S---------I----AI--S-LF--NPSISDYLIDRF-----------YQ--D------------Y-------------NLL-K---L--LYISLQT-TK----SL-------------N--F-L-F------------S-----L---F---Y-----D
PQV61116.1      AKAVLES--VK-D--------------E-LSK----VV-M-TG-AY-HKA-AEALNNHG---F--VLIIGEPAAGKTTIAT-LL-AM-GA-L-----------------------------------D--N-W--G---A--E-TIK-V-A---E---ADKM---VE---RW---N---V--H-E----K---------Q--FFWIDDAFGV-T--QY---E-K-PL---A-TQ-WN----H-ALAQVK---AM-I------------------KT--G-------------S-------K----IVLTSRDYI---YAR--A--RKD-L----K----ES-AF--P-L-L--LE---T-----K----------V--V--IDVH--E----LTE----AE-RK-QI-LYNH------LKL--G-R-Q--TQ-E-------FK------------------KK-I---------K--P-F--LEPA-----------SN-L--PKFV--------------PESARRIS----D----P-A------F--T----N-N----L----SL-T------------EH----GIS-QF----------IEHP-----KEMLLDI-LRG----------L-HTDQLAALALIY-M-R------N-D------K--L--E----S---P-VS---A---------------N-NPE--------L--------------E-AI----ER----------------I-GS-T-Q-G------A-------------------C-L-EALVDM----Q---GSLV--------------Q------------------L------------L----------E--------L----E-----------------------------------------------------A------------G-------N-V-----W--K-FK--HPTIGDAFADLL-----------IS--N------------A-------------ELI-G---I--YLLGSKI-----E-SL------------------F-Y------------Q-----I-------------T
WP_082342221.1  SRATEDE--IL-D--------------A-VRV----YV-H-NP-SY-DEA-AKKLEDEK---V--VVLSGSPGVGKTTLAR-ML-AY-SY-L--------------N--------------------E--G--------W--Q-LCS-M-T---S---LEDG---FK---KL---D---E--R-S----K---------T--VYFFDDFLGR-I--EL---D-K-GA---L-LK-NE----T-PLSTFV---NQ-V------------------RK--S-------------K--N--L-R----FILTTRAHI---FEE--A--KQI-S----D----HL-DS--K-R-F--QL---A-----R----------Y--L--LDVG--C----YSR----KI-KA-QI-LYNH------LYV--S-N-I--GE-E-------YI------------------FE-L-----L-K-K--D-I--LGQI-----------VD-H--RNYN--------------PRIISHVC----N----E-A------L--F------G----E-D--AV-E------------FP--S-FIL-AA----------LDDP-----SLIWKKP-YSN----------L-ALKQKNLLMALF-F-S------N-E---------F--G----------IK---L---------------D-ALR--------D--------------I-FG----LL--HR-K-VS--AH-Y---LR-S-T-S-P-A--D-------------------F-E-EALKTL----E---SGFI---------------------------------S------------I----------S-------------------------------------------------------------------G------------D---------Q-----V--S-FI--NPSLGDFLKSH----------------------------------------------------------------------------------------------------------------------------
XP_021368059.1  --WYVDE-----Q--------------D--------FF-E-TG-AS-KTV-VECLESKK---H--LAVIGPPLSGKTTIVR-HT-AL-HM-R--------------S--------------------K--G--------Y--T-VFP-I-S---D---PSEI---DK---FL---S---E--E-G----G---------Q--IFIIDDPLGK-N--SV-D-K-R-SL---E-EW-GK-VN-E-RLRRFI---EN-V----------------------D-------------------V-K----VIWIMNSQQ---VRE--------------D----VF-RT--S-G-L--IF---T-----E----------N--N--MDIT--E-LG-LSC----EE-RR-GI---------G-AKY------L--ER-T-------FV------------------DD---------E-G--A----YVNI-LD-VA--AN-CN----YFFF--------------PKICSEFR----Q----------------------------I-S-----K------------WQ--Q-TPE-NP----------FLFP-----FEVLINY-FEPI---PH----R-SKHQFNAMGLCA-I-L------G-R---------L--P----------SD---R---------------K-SLR--------H--------------A-IK----EG--TR----------H-M-TS-N-L-D-S-C--D-----------ID------L-E-SALQSM----K---GIWI---------------------------------R------------Q----------T-------------E-----------------------------------------------------E------------H---------------F--E-FS--DEIYRDVILFLM-----------RK--Q-------------------------------------VLDPSTV-LM----NL------SC-----R--S-I-R------------E-R---V---R---Y-----D
XP_022296993.1  GHLLLSR-----E--------------E-DRE-P--FY-Q-TA-AF-HEA-KHYLENGG-Q-F--LVLSGLWGCGKTKTAK-EL-YR-SV-------------------------------------T--G-----------R-SPK-I---------ITDL-E------MF---D-C-Q--E-Q----T---------Q--AIIYDEAIPG----KL-S------F-----ES-LQ----D-KLKTWL---EN-A------------------SI--C-------------E--T--K-T-F--IIFTS-------ISD--Q--TAL-F----R----KI-IP--V-N-P--GE---G-F---R-------------V--INLN--K--R-LTS----GD-RT-QI-LHSH------FSM--L-H----PN-----------------------------RD-F---------S--N----ILDI--A-RN-----CK-N--ESLG-Y------------PEICALFS----R-C--E-Y------F--Q------R----A-R-----R----------------S-----DF----------CKKP-----LYFLKVY-LEEM---------Y-LSKPNKFLMLVY-M-S--L---S-Q---------M--E----------VD---V--KN-PNDRLF----N-ELE--T-C---R-SN---NP------K-QA----ES-------VV--GT-V-I-EI---V-R-H-G--K-------------------V---EDIHSL-M--S---WEFV---------------------------------D------------K--------V-P--------K----R-----------------------------------------------------S------------K---------------Y--R-LQ--HDVIKRMTLIVF-----------GT----------F----------------------H--------------FD----KL------------------L--------------E-----L---S---------K
XP_022289370.1  TEHSLQE--HE-K--------------K---M-Y--IE-P-RK-AM-SHS-LKHLEDYK---T--IFIIGDAGSGKTRFCL-EL-MK-KF----LKKS--QDK---N--------------------Q--D--------L--T-PLI-L-T---E---SSQW---NK-I-KF----------D-K----K---------Y--IIFIDDIVGK-S--NL-N-A-G-AF-----DN----W--S-RVFDLM-T-PR-L------------------DS----------------------V-F----IIFALRSCI---WEL--K--KGE-F--N-D--F-TL---------F--RV---Q-N-----------------P--VDLS--G-SE-FGL-TF-EE-KL-RM-LKCF------CRC--N-Q-I-----A-------IV---SALSEKKNSC---GHET-A-C---I-C-L--K-D--LTLI----AK-----MQ-L--TKGF--------------PYLCESFF-A--S----K-D----S-L--K----V-G----S-------K------------FF----EKY-SA----------NSYE-----KQRIDLM-LIQK-----------KYLNYVILMFMF-L--------S-D------------K--------Y-HT---M---------------D-RIL--N-S-R-K--------------D-IA----YL-----A-NK-IFY-N-N-PP-Q-V-T-K-P--E-------------------I-R-QCVLDM----Q---NIFI---------------------------------N------------I----------S-------------D-----------------------------------------------------D------------T---------------L--K-LK--HMVTYEAVLMSF-----------GE--N-------F----P-----------------E---V--FLESINK-------AV------------------L-F------------A-Y---V---R---S-----N
XP_022312287.1  ------------------------------------II---TD-NI-TSA-ITLLQTRK---V--VILRGAIGCGKTSALK-AI-QN-HY-K--------------A--------------------E--G--------F--K-VVW---D-E-E-S-EHET---WK---MF---T------E------K---------S--IVLCDNLFGR----FG---C-H-TF-----SK-QD-I--L-KIENCL---ES-I------------------EN--E---------PN--G--N--T-K----VVVGIHQHV---FEE--V--KKT-C---------PL-NF----L-L--NR---N-----S-------------T--VDMD--K----LST----AE-KL-LI-FKMQ-QKEG-HCK--A-D----PE-------C-WF------------------GK-I-E---F---P--S-V--FTKL-----------SQ-S--PGNV----------GS--PFLSLMYC----H----H-H----E-L--------------F-S-----E----------------D-----EF----------TKNP-----VQSLMKH-FQKM-R-KD------SQTNYLCLVYLM-V-V------Q-S---------H--A----------LD-------------------E-ELQ--------S----------------WA----GL----------------I-ET-N-V---T--------------------------K-DALNNL-CK-Q-K-FGYI---------------------------------Q------------K------------------------E-----------------------------------------------------S------------K------------------N-----ARLIHDVLTIVL--FK----C--TA--E-------L----K----E--------DFL-P------VVQQSHK-------TV------------------L-L------------E-----L-------M-----R
XP_019929383.1  -RAIFEQ--WR-E--------------D-NTK----FV-S-TK-AC-KEV-EKLIKSQN---L--VVVTGNSGLGKSAIIQ-NI-AL-SY-R--------------S--------------------Q--G--------L--T-VKA-V-D---S---VKEI-L----D-AC---D---R--Q------N-ALDKR---T--LFVFDDPIGN-----------E-SF-----DE-EK-Y--K-LWKDHE---KK-L------------------KV--C---------LK--K--T----K----MLISCRRYI---LND--------------A----RV-KG----I-L--KD---T-----S----------C--ACIIDLS--D----DQHKLNNDE-KQ-KI-LERY------SSN---------SG--------------------------------I-----L-I-E--K-----NEI-----------IK-T--EEYF--------------PLLCKLYF----S-----------------------D------E-----N------------KQ--K-MGL-RF----------FKEP-----FNVCEEQ-IRSF---RG----E-CKENYCALVLLV-L-C------N-N------------Q----------VC---V---------------E-NIL--E-K---D---------CLRE-K-FK----LA--LK---LC-----E-M-KK-S-T-A-P-H--K-------------------I-G-DALKTL----E---GFFV---------------------------------K------------K--------I-E-------------D-----------------------------------------------------T----------------------------Y--H-FY--HDFVMEVTTFVF-----------GT--D-------Y----P-----------------L---E--TIRYADI-------GL------------------L-R------------R-R---V---N---L-K---S
XP_022342017.1  EKFIFCQ--WE-N--------------D-DHI----FV-S-TK-AA-IEV-SNIIKTSN---L--VIVVGHSGSGKSSIIQ-HI-AL-EY-R--------------T--------------------Q--G--------W--V-VKP-V-Y---S---VEEI-H----R-AF---K---A--T------N-FIKDK---T--MFVFNDPIGK-----------E-SF-----DE-ML-Y--Q-AWGHYR---ET-L------------------GL--L---------LK--S--D----K----LLLTCRKSV---FSD--------------E----RA-KR----L-F--TK---E-----G----------K--T--IDIE--Q----NQIKLSKEE-KE-LM-IDKH-------FK---------KQ--------------------------------P-----T-E-D--E----IVQL-----------LE-T--DIYF--------------PLLCKMCS----R-----------------------F------K-----K------------NV--K-NNI-TF----------FNEP-----AKVLTQE-ILNY---KV----K-DKKNYCALVCLV-L-F------N-G------------E----------LC---L---------------R-DLK--R-N---K------------T-R-FT----TA--LQ---VC-----E-L-SR-D-T-L-P-S--T-------------------I-F-RELKAL----E---GHLV---------------------------------K------------Q--------I-G-------------D-----------------------------------------------------T----------------------------Y--N-FY--HDFVMEVTTYVI-----------GR--E-------H----P-----------------E---E--TIKYADI-------GF------------------L-R------------K-R---L---R---L-E---N
XP_021356406.1  TKALIEN--HE-V--------------E-ERF----YE-E-TK-LS-RKA-MELLEEHH---H--LLITGDSGSGKTALAF-HL-MF-QL-F--------------K----------------L------G----H---C--K-VHN-L-N---S---ISEF---LN---NI---D---P--N------G-FVI-----T--LVEISETITK----------------K---DQ-------K-SLKTII-R-EY-I------------------HA--K-------------Q--K--T-S-LY-IIMTTGLES---VTK--I--ANQ-T----P----HI-------D-L--SD---P-----E-DDT------------LCLD--F-----------NE-KM-AI-IQKQ------LKR--A---C--AN-T-------FL-P-DD-------------KT-L---------E--S----ITKM-----------TE-T--PIAF--------------PQAAFLFA----D-----------------------N------E-----H------------YR--K-YGA-EF----------FRSP-----VVYYRSE-IERC---TQ------RNSNTVILLALL-F--------E-E------------N--------P-IS---F------------T--T-QHM--------K--------------K-IK----QK--FS-E-DE--GG-----KK-I-L-K-D-K--Q-------------------M-K-QLPDAA--------KDLV---------------------------------T-----EE--L--V--------S-E--------A----E-----------------------------------------------------S------------K---------------Y--G-FR--NPAVEKAVLSFA-----------VE-----------------------------KFL-T---L--TLQNLNQ-------ET------------------L-C------------D-T-T-V-------F-----R
XP_033763290.1  TKMLIEN--HE-V--------------E-ERF----YV-E-TK-LS-KKA-WELLQKHH---H--ILITGGKGCGKTALSY-HL-MF-RL-L--------------K----------------F------S-E--K---C--K-VYN-I-H---S---ISEF---LN---NI---D---P--R------G-FVI-----T--LVEISEIRPE----------------S---DP-------A-SLKKVI-R-EF-I------------------DS--D-------------Q--Q--T-G-LY-IIMTSGLEN---VTK--I--ANL-T----N----QV-------D-L--AD---P-----E-DDS------------LCLG--Y-----------QE-KL-SL-VQKQ------LER--F---S--EK-H-------DK-SVNE-------------MT-L---------E--N----IARV-----------SK-N--PIPF--------------PLAAFLFA----K-----------------------N------E-----R------------FR--K-FGA-DF----------FRSP-----VVYYREE-IKRC---SE------RNANTIILLALL-F--------E-E------------K--------P-IS---F------------T--E-EQI--------L--------------K-IK----QR--LS-G-YE--YG-----QS-L-C-K-E-K--H-------------------M-E-QLQDAA--------EYLE---------------------------------T-----EE--L--V--------T-S--------V----K-----------------------------------------------------K------------K---------------F--T-LK--NTTVKKAVISFA-----------VE-----------------------------RFL-K---L--SIWNLNQ-------ET------------------L-C------------D-T-A-V-------F-----K
QIR76359.1      SEFLLEH--IK-E--------------K-SKY----YA-V-TE-NH-QKA-IDKLEESH---I--IIIAGEPGIGKTTLAE-HL-AL-WY-I--------------E--------------------Q--N--------F--K-FYD-I-E-N-S---INEA---ES---IF---K---K--D-E----K---------Q--LFYFDDFLGA-N--YL-----N-AI---E-DK-KD----S-HIVKFM---DR-I------------------KK--D-------------K--T--K-R----FILTSRTNI---FNQ--G--LAL-S----D----TF-KS--K-N-I--EN---E-----E----------F--I--IKIE--S----LKD----ID-KA-HI-LYNH------IWN--S-D-L--NE-E-------FI------------------DE-I-----Y-V-N--K-R--YKEI-----------IK-H--KNFN--------------PRLIDFIT----D----I-K----K-IQLG------Q----I-E--AK-N------------YW--D-YVV-DK----------LNNP-----QDVWQKA-FDKD---------S-DEFNRIIVILTV-F-N------G-N------------R----------IE---E---------------D-KLR--------N--------------S-YN----RY-------VE-LAG-L-T-NN-S-H-T-S-K--D-------------------F-D-SVVKEV----V---KYFL---------------------------------N------------R----------N--F--K------------------------------------------------------------------------------------F-----Y---------------------------------------------------------------------------------IE----GR-------------E--Y-I-P------------F-----I---H----------
XP_022308965.1  TSSVVEG--WR-E--------------N-LKI----FY-K-SK-GT-EKV-VDEIKENQ---V--VLIIGNSGTGKTTAMH-HA-SL-QL-S--------------E--------------------D--G--------F--E-IIP-V-T---S---PTAI-P----S-QR---E---S--L------Q-----K---Q--LFVIDDVVGP-----------Y-RV-----NK-ME-T--D-LWDRLR---DR-I------------------LV--A---------FKEKN--A----K----LLMTSRRQV-H-EDI--------------T----QI-L-----S-T--MF---D-----L----------K--I--VDLD--S----NELALSKHE-RK-GM-LQAYLENVSMH-----------ID--------------------------------A-----M------Q----MTKM-----------CS-T--KIAF--------------PLLCRMFT----A-----------------------N------E-----N------------FL--R-EKA-NF----------FRSP-----SVLFQQE-LDSL---QK----Y-NERMYCVLVLLL-F-F------D-V------------K----------EL-------------------Q-CIF--D-I---Q-RKIE-----RRD-V-YA----LV--LS---AC------------D-V-P-E-G--I-------------------S-R-NSLKNI----------------------------------------------------------------------------------------------------------------------------------------------------------------------------------------------------------------------------------------------------------------------------------------------------------------------
XP_022304149.1  TSSVVKE--WC-R--------------G-LKL----FY-E-TK-GT-KRV-VKDIRENS---V--VLITGNSGTGKTTAMH-YA-SV-QL-Q--------------E--------------------N--G--------F--R-IVL-I-S---S---PNDI-P----T-QR---F---E--S------Q-----K---Q--LFVMDDVVGS-----------C-RV-----DT-MA-I--S-LWRRLH---DR-I------------------RI--V---------FKDKN--A----K----LLITSRRHL-L-EDI--------------R----II-I-----P-S--EV---S-----L----------T--I--VDLD--S----DELALSVDE-KK-GM-LDTYLKNRTCTNP---------ID--------------------------------D-----D------D----MANI-----------CS-N--NIAF--------------PLLCNTFT----S-----------------------N------V-----K------------FL--N-EKA-KF----------FRSP-----SVFFEKD-LSSL---QD----E-NPEMYCVLVLLL-I-F------D-I------------K----------DL-------------------H-CIFN-D-I---G-SKIE-----RSN-D-YT----SI--LH---AC-----G-V--E-N-I-P-R-K--Y-------------------F-R-NHLRSM----T---GSYL---------------------------------Q------------P----------K-------------H-----------------------------------------------------H----------------------------F--K-FI--HESFEEILACHF-----------GS--R-------F----P-----------------D---V--FLKCCKL-------DF------------------I-R------------N-N---V---R---V-----D
WP_066802964.1  AIAILDT--MG-E--------------G-LRC----YV-P-TA-AH-HRA-VCALDKHH---F--VLLLGDPAVGKSSIAA-AL-SV-AA-T-----------------------------------D--E-Q--G---C--D-VMF-V-R---N---PGEF---LA---SW---N---P--E-I--A-N---------R--LFWIDDAFGA-T--KL---E-S-AL---I-DP-WN----K-AFSAMQ---AA-M------------------KR--G-------------N-------R----FILTSRSHI---WND--A--RRG-L----K----TG-AF--P-P-L--AH---G-----H----------V--V--VDVE--S----LSE----AE-QQ-RI-LYNH------LRF--G-T-Q--PA-D-------FK------------------QM-I---------R--P-H--LDGV-----------LS-A--GNFR--------------PEIARRLG----D----P-A------Y--T----A-R----V----MP-T------------LD----GLK-DF----------FARP-----EAFLLDT-LTN----------L-PDEMRAAIGLVF-I-N------G-G------R--L--A----S---P-IE---A---------------D-EAQ--------S--------------L-VE----NL----------------F-GV-T-S-A------Q-------------------I-R-QALQTL----E---GSFV--------------L------------------L------------A----------R--------E----G-----------------------------------------------------D------------R-------A-F-----W--S-YK--HPTIGDAYARLI-----------GQ--E------------T-------------ELV-T---L--YVRGARV-----S-QL------------------L-D------------E-----A-------------I
XP_022293347.1  KKDIFEE--WQ-G--------------E-DCY----FV-S-TR-AA-EEV-ERRIENQN---L--VVVLGHSGSGKSAIIQ-HI-AL-KY-R--------------K--------------------K--G--------W--D-VKP-V-D---I---VKEI-K----E-SY---E---S--G------S-FTEGK---T--LFVLNDPIGK-----------D-SF-----DD-LE-Y--Q-NWKKFE---KT-I------------------FR--F---------LK--K--V----K----VFLSCRKDI---FSQ--------------M----RI-SR----V-L--IE---S-----L--------T-------VCID--E----NELKLSRFE-KR-EI-FRKY------TEI---------EK--------------------------------C-----D-E-R--I----FSEV-----------VE-I--EMYF--------------PLLCTLYS----N-----------------------L------------I------------QK--G-NTL-RL----------FTEP-----VHFFESE-LEKY---RQ----N-DKELYCALVCLV-F-F------N-N------------R----------LC---L---------------D-DLKDTK-N---E------------N-L-FR----TC--LR---LC-----D-I-PD-S-T-L-P-V--D-------------------I-I-KKLENL----I---NIFI---------------------------------K------------K--------V-G-------------Q-----------------------------------------------------T----------------------------Y--F-FY--HDLIMEVTNFVL-----------GT--N-------H----L-----------------V---E--IIKHADI-------SF------------------L-R------------K-R---L---K---LQS---D
XP_011446255.1  HRNLEGL--SQ-K--------------N-GAK----YW-R-TR-AF-YAV-MDAITCNQ---C--VLVIGEAGCGKYTTVK-YV-AD-SF-I--------QRQ------------------------N--D--------Y--M-IKI-V-T---T---FNEI-D----P------D---P--S------Q-----K---T--LYILYDAFGV-----------F-NC-----DK-SF-T--D-VLEHYS-D-IE-L------------------LL--K---------RK--Q--S----K----LIMTSRSSV---YKK-----LEN--F--------HF-SV----V-V------------------------C--V--IDLN--Y----ESLTLSDHE-RK-SI-YEKI---CC-------------PT--------------------------------L-----A-Q----H----LTMA-----------VK-CK-HASF--------------PLVCKLFF----D-----------------------F------P-----E------------LQ--E-SPD-LL----------FENP-----IDAFLHF-LNYL---KK------TSTLTYGLLVCV-A-L------H-G------------K----------ID-------------------S-PLD--S-E-K-N----------SLR-T-LE----LA--LQ---AF-----Q-Q-DS-S-I-S-V-T--K-----------EM------L-N-EEFKEF-VK-E---TRWL---------------------------------K------------Q--------L-K-------------E-----------------------------------------------------S------------------N---F-----Y--S-FR--HKFVHEIVAYHY-----------GL--N-------H----V-----------------D---G--LLAVMGS-------NF------------------I-S------------E-K---I---R---L-G---D
WP_146056324.1  TRALIET--WV-P--------------K-LKL----YV-P-TK-SN-RSA-VQSLTKNG---I--VLLVGNPSSGKSTIGA-IL-ST-IA-T-----------------------------------G--G-S--D---H--G-IYY-L-T---S---PRDF---ET---SW---N---P--H-D--K-K---------R--FFWIDDAFGS-N--VL---R-D-EF---V-QD-WT----S-TFSKVV---AA-I------------------LQ--G-------------N-------R----FVFTSRRHI---YEA--A--KSK-L----G----QK-NL--P-V-F--SD---R-----S----------A--V--VDVG--D----LST----SE-KQ-QI-LYNH------INF--G-N-Q--TQ-T-------WK------------------RS-V---------K--P-Y--LHAL-----------TN-V--TEFL--------------PGIAERLG----D----P-N------F--T----K-S----L----GT-T------------EH----ELM-RF----------MQEP-----RGHLIDT-INA----------L-DDTLRAGLIMIY-V-H------Q-G------S--F--S----F---D-QS---D---------------S-DAS--------K--------------A-VA----KL----------------L-AV-P-L-P------K-------------------V-M-ERFKEL----K---GSFI--------------T------------------E------------A----------K--------H----E-----------------------------------------------------S------------K-------Q-K-----W--V-FS--HPTISDALTEIL-----------KG--Q------------S-------------FMM-E---A--LLHGAPV-----K-TI------------------L-S------------S-----F-------------V
OAG75672.1      SRALLDS--WI-P--------------K-LRT----YV-P-TQ-AH-RDA-VNAISDHG---V--VLLLGNPASGKSAIGA-IV-ST-IA-S-----------------------------------E--N-P--D---N--T-VLA-L-T---S---PRDF---EA---GW---N---P--N-D--P-G---------R--FFWIDDAFGS-N--VL---R-D-DY---V-QD-WA----S-AFSKLR---AA-I------------------KH--G-------------N-------R----FLLTSRKHI---YEA--A--RRR-L----G----QR-NL--A-Q-F--AD---G-----S----------A--V--VDVG--E----LTF----EE-KA-QI-LYNH------INF--G-E-Q--SQ-S-------WR------------------SN-V---------K--P-H--LAAV-----------AA-V--EEFL--------------PGIAERLG----D----P-N------F--T----K-G----L----TP-R------------ES----SLV-RF----------MEEP-----TEHLIDT-VSA----------L-DEQLRAALYLIY-V-H------Q-A------G--F--D----P---S-DH---D---------------A-AAA--------Q--------------A-VS----DL----------------T-GF-T-L-A------K-------------------I-Q-DCFAEL----R---GSFL------------------------------------------------------------------K----L-----------------------------------------------------S------------G-------T-K-----W--T-FA--HPTISDALTEVL-----------RQ--K------------P-------------HMM-A---A--LIRGAPI-----D-TI------------------L-G------------S-----F-------------T
WP_107645634.1  SRALLEQ--WL-P--------------K-LRS----YV-P-TE-AH-RRA-VHALNEHG---A--VLLLGNPSAGKSTIGA-IL-SA-MA-S-----------------------------------E--E-A--G---C--T-VLH-L-T---G---PREL---GD---GW---N---P--N-D--R-K---------R--FFWIDDAFGP-N--VM---R-D-EY---V-QD-WS----S-AFRKIE---AA-L------------------SH--G-------------N-------R----FLLTSRRHI---YQR--A--KPL-L----G----QR-NL--A-A-F--VD---G-----R----------A--V--VDVG--A----LTG----AE-RA-QI-LYNH------VAF--G-G-Q--AP-A-------WK------------------AS-V---------K--P-C--LDAV-----------AE-V--DGFL--------------PGVAERLG----D----P-A------F--T----R-G----L----RP-T------------VE----GLL-RF----------MREP-----REHLVET-IGS----------L-GDTLRAALMLVY-V-H------Q-G------R--L--S----A---D-GW---D---------------D-DTS--------R--------------A-VA----DL----------------L-GV-R-L-A------D-------------------V-R-NRIAEL----A---GSFV---------------------------------V------------E----------R--------S----A-----------------------------------------------------G------------G-------G-T-----W--T-FS--HPTIGDALTEIL-----------RG--Q------------A-------------HMV-A---A--LLRGIAP-----E-NI------------------L-S------------G-----F-------------V
REF89441.1      TRALLDH--WI-Q--------------K-LKL----YV-P-TS-AH-RKA-VRALTEYG---I--VLLLGNPSTGKSTIGA-IL-ST-IA-S-----------------------------------E--D-A--D---H--T-VLH-L-T---S---PRDF---EA---NW---N---P--A-D--R-K---------R--FFWVDDAFGS-N--AV---R-D-EY---V-RD-WT----S-AFRKVQ---AA-I------------------GH--G-------------N-------R----FVLTSRRHI---YEA--A--KRG-L----G----QR-NH--P-A-F--LD---G-----R----------A--V--VDVG--E----LSS----EE-KT-QI-LYNH------ITY--G-A-Q--TQ-S-------WK------------------RS-V---------R--D-F--LDAV-----------AK-V--EGFL--------------PGIAERLG----D----P-A------F--T----K-G----L----GT-S------------ER----ELI-RF----------MKEP-----REHLIDT-INA----------L-DEPLRAALILVY-V-H------Q-G------A--L--S----S---D-QG---D---------------D-EAC--------R--------------A-VA----EL----------------V-GE-S-L-P------R-------------------I-H-ERMSEL----K---GSFL--------------R------------------V------------A----------R--------V----S-----------------------------------------------------G------------K-------D-V-----W--G-FA--HPTIADALTE-----------------------------------------------------------------------------------------------------------------------------
WP_143510027.1  TQALLGH--LK-S--------------E-LKS----YV-P-TE-AH-RKA-VKCLESNG---I--VLLLGAPATGKSMIAA-VL-AT-AA-L-----------------------------------D--D-I--E---H--R-CFQ-L-D---G---PSEI---TS---HW---N---P--N-E--A-G---------G--FYWIDDAFGA-S--QL---R-N-DY---V-DT-WI----S-IMSKVK---TA-I------------------TN--G-------------N-------R----FVLTSRQHV---WAT--A--KEK-L----G----TR-NH--P-G-F--SD---G-----H----------A--I--VNVG--D----ITI----EE-RA-QI-LYNH------IKN--G-A-Q--EK-N-------WK------------------SQ-V---------K--P-H--LHEL-----------AS-N--ENFI--------------PEIARRLS----N----P-H------Y--T----E-K----V----KT-T------------LH----DLK-SF----------VSNP-----KTFLSDT-INE----------L-DPKLQATLLLIF-F-N------R-S------I--L--T----Q---E-NI---S---------------T-PQT--------T--------------N-AA----KK----------------L-EI-S-P-P------E-------------------I-F-YGLNIL----E---GSFI--------------R------------------K------------R----------V--------E----K-----------------------------------------------------Y------------K-------V-F-----W--T-FS--HPTIADALSHKL-----------AT--R------------P-------------DLV-E---I--YLGGAKI-----E-EL------------------L-S------------E-----T-------------Y
WP_036757283.1  SDFTLQE--IY-D--------------E-SIK----YV-E-TK-SH-QDA-LSILENKN---T--LIINGEPGIGKTTLAK-NI-CF-NY-V--------------L--------------------D--G--------Y--E-LCD-V-G-T-D---IRNA---KK---IY---N---E--E-Q----K---------Q--IFYFDDFLGQ-N--YL-----D-LE---N-ER-ED----T-EIIKFI---KR-I------------------KN--K-------------T--N--K-K----FVLTSRSII---LNK--K--KLH-S----E----KF-QH--A-S-K--II---Q-----N----------Y--E--LSIN--K----LSK----ID-KS-RM-LFNH------LYH--S-D-L--DK-N-------KV------------------TS-L-----V-E-R--K-L--YHTI-----------IN-H--NNYN--------------PRIIEFIT----D----N-S----R-F--E------V-H-KN-S--EE-D------------YL--D-YIL-RS----------LTNP-----EDIWHNS-F-IS---------Q-PHSLKILTCIVA-F-S------H-S------------R----------LE---E---------------N-QLK--------D--------------S-FN----KI-------KT-LDE-K-L-KL-E-S-S-F-N--T-------------------Y-E-DSIKYL----L---GSFL---------------------------------N------------R----------V--V--S--N----K--HFY------------------------------------------------E------------S-------V-N-----I--T-VF--NPSLSDYIINKH-----------IN--N------------N-------------ELL-SNIFS--CYPNKTY-IK----RL-------------S--N-L-L------------E-----N---K---L-----D
XP_021357904.1  EVMLKRH--IQ-E--------------T-ANL-L--VT-R-KG-AV-AAV-VKRLKDYN---M--VVIAGVTGEGKTTLGR-EI-CK-QL-R---DGT--IDK---D------------------I-K--P--------K--T-PVL-M-T---I---SQDW-N----D-VV---N---D--K------D-----D---I--VVFVDDIFGK-----------T-NY-----QT-GL-L--N-GWKPFF---DR-I------------------LH--C--LQEK-------N--V----C----LVVTSRTHI---LKD--AR-RES-GVSI-K----MV-SD----H-I--LS---E-----K----------K--T--VDLT-------DDQKLASAE-RS-DI-YKNH------SRQ---------RD--------------------------------V-----D-Q-G--G----LSNA--PVYS---FPPN-I--SLGF--------------AQVCKLFF----T-----------------------N------D-----T------------FF--E-KGE-QF----------FMKP-----DRILTEE-IEKM---RL----T-EPHKYLALVYCF-L-N------D-Q------------T----------VD---S---------------K-KLN--R---L-K-IS---KE--DYD-T-LK----IY--AE---VC-----G-V-IQ-T-D-N-V-L--T-L-----------------L-K-NGLDAL----D---RTYL---------------------------------T------------R----------Q-------------N-----------------------------------------------------T----------------------V-----F--T-FG--HQSIADSVSLVF-----------GK--D-------F----P-----------------D---M--ILEKCSN-------RV------------------I-L------------E-L---L---D---V-S---E
XP_022287733.1  DRDILEN--WQ-Q--------------E-DAL----FV-P-TK-SS-RNV-EKMIESQN---L--VIVAGHSGSGKSTMTQ-HI-AL-KY-R--------------R--------------------K--G--------W--V-VKP-V-N---T---VEEI-R----A-VY---A---S--G------K-FQSNK---T--IFVLHDPIGK-----------E-SY-----NE-IL-Y--T-SWKKYE---QT-L------------------KV--S---------LI--N--V----K----LLLTSRLWI---LSD--------------K----RV-RG----LDL--VN---K-----E----------N--I--FIID--D----QENKLSDDE-KR-RI-FKKY------ISI---------AD--------------------------------D-----Q-D-E--I----LGEV-----------LK-I--EQYF--------------PLLCKLFA----S-----------------------N------K-----E------------SL--K-NVS-TF----------FKEP-----VDVVKKE-IEIW---KE----K-DPPKYGALVCLV-L-F------K-N------------V----------FC---V---------------S-DMM--N-N---N------------A-L-FK----KC--LN---LC-----D-L-PE-C-T-S-A-A--T-------------------V-K-KNLESL----E---GYFV---------------------------------K------------K--------I-G-------------N-----------------------------------------------------T----------------------------Y--H-FY--HDLIMEVTTLVF-----------GT--E-------Y----P-----------------E---E--IIKNADI-------GF------------------L-R------------R-R---V---K---L-E---N
OWF56845.1      EATIAKF--ID-D--------------S-EEV-L--VE-R-RE-GI-KAV-LQRLKDYN---M--AVITGVTGEGKTTLAA-HI-LK-AL-R---DGK--LDS---A------------------I-E--A--------K--T-PLQ-M-L---I---PEDW-T----A-VV---G---A--K------E-----GGAKE--VVFVDDLFGT-----------S-NY-----QV-DL-L--N-RWKPFF---SK-I------------------NQ--C--LEKK-------K--V----M----LLLTSRTHI---LTD--AR-RDA-GVTD-D----NI--D----H-I--LS---G-----K----------K--V--VDIT-------YKYQLTPEE-QQ-NM-LGNY------SIL---------YK--------------------------------R-----E-N-D--F----KYSI--PSQT-----QN-R--SIGF--------------PQVCSLFF----N-----------------------D------P-----Q------------LY--E-KGQ-KF----------FENP-----DILLEKE-IKKM---SE----C-EPNKYFALVYCF-LQQ------N-Q------------R----------VD---S---------------R-DLN--P---L-T-MP---KD--EGK-M-LK----VY--AD---VC-----G-V--D-S-N-N-P-T--A-V-----------------L-K-KALFSL----T---RTYL---------------------------------S------------K----------Y-------------D-----------------------------------------------------T----------------------V-----Y--T-FS--HESVAENVCLVF-----------GS--E-------N----P-----------------Q---I--TLQKCSN-------RV------------------I-L------------E-L---L---N---L-S---Q
XP_021362566.1  EATITKY--MD-D--------------Y-KEV-L--VE-R-RE-GI-KAV-LQRLKDYN---M--AVITGVTGEGKTTLAA-HI-LK-AL-R---DGK--LDS---A------------------I-E--A--------K--T-PLQ-M-L---N---PEDW-T----A-VV-DAN---A--K------E-----G---I--VVFVDDLFGT-----------S-NY-----QV-DL-L--N-RWKALF---RE-I------------------NQ--C--LEKK-------K--V----M----LLLTSRTHI---LTD--AR-RDA-GVTD-D----NI--D----H-I--LS---G-----K----------K--V--VDIT-------YKYQLTPEE-LQ-NM-LGNY------SIL---------HK--------------------------------R-----E-N-D--F----KYSI--PSQT-----QN-R--SIGF--------------PQVCSLFF----N-----------------------D------P-----Q------------LY--E-KGQ-KF----------FENP-----DILLEMV-IKKM---SK----C-EPNKYFALVYCF-LQQ------N-Q------------R----------VD---S---------------R-DLN--P---L-T-MP---KD--EGK-M-LK----VY--AD---VC-----G-V--D-S-N-N-P-T--A-V-----------------L-K-KALFSL----T---RTYL---------------------------------S------------K----------Y-------------D-----------------------------------------------------T----------------------V-----Y--T-FS--HESVAENVCLVF-----------GS--V-------N----P-----------------Q---I--TLQKCSN-------RV------------------I-L------------E-L---L---D---L-S---Q
XP_021357890.1  EVMLKRH--IE-E--------------T-ANL-L--VA-R-KG-AV-AAV-VKRLKDYN---M--VVIAGVTGEGKTTLGR-EI-CK-QL-R---DGT--LDK---D------------------I-K--P--------K--T-PVL-M-T---I---SQDW-N----D-VV---T---D--K------D-----D---I--VVFVDDIFGK-----------T-NY-----QT-GL-L--N-GWKPFF---DR-I------------------LD--C--LLEK-------N--V----C----LVITSRTHI---LKD--AR-RES-GVLP-E----MT-SD----H-I--LS---E-----K----------K--T--VDLT-------DDQKLTSGE-RL-DI-YKNH------SRQ---------RQ--------------------------------V-----D-K-D--V----LSSVFLPVFAVHGFPSN-I--SLGF--------------AQICKLFF----T-----------------------N------D-----I------------FF--E-KGE-QF----------FMKP-----DRILTEE-IVRM---KS----T-EPHKYFALVYCF-L-N------D-A------------A----------VD---V---------------K-KLN--R---L-K-MS---TQ--DYD-T-LK----LY--AE---VC-----G-V-PQ-T-D-N-V-L--T-L-----------------L-K-NGLDAL----D---RTYL---------------------------------T------------K----------Q-------------N-----------------------------------------------------T----------------------A-----F--A-FG--HQSTADSVSIVF-----------GK--E-------N----P-----------------E---L--ILEKCSN-------RV------------------I-L------------E-L---L---D---V-S---E
XP_022295499.1  KEDTLNH--WR-K--------------D-EAF----FV-V-TN-AT-KEVLKQIINEKR---F--VVVTGHSGCGKSAIIQ-HI-AL-KY-L--------------K--------------------E--G--------W--D-IKP-V-N---A---ISEI-M----A-AY---N---S--G------N-YIENK---T--MFVFNDPIGK-----------E-FF-----DE-IL-F--S-AWKQYE---GT-M------------------ML--F---------LK--H--V----Y----LLLTCRTHI---FDD--------------S----KT-IG----V-L--KD---N-----S----------C--I--INIE--K----KHLKLSLDE-KK-EM-IRKH------APK---------AL--------------------------------F-----E-C-N--E----LEEA-----------LE-T--ELYF--------------PLLCKLFA----N-----------------------------------------------------T-DFC-DI----------KFKV-----DEIIKKE-ISVY---KE----K-DKRKYCSLVYLF-L-S------K-N------------N----------TS---K---------------S-HIQ--K-D---I------------E-R-ID----AC--SK---LC-----G-T-S--N-L-T-S-A--D-------------------I-I-SNLKAL----D---GFLI---------------------------------K------------C--------I-G-------------E-----------------------------------------------------S----------------------------F--Q-FY--HDRVMEVTTSVF-----------AL--D-------Y----P-----------------I---E--TIRNADL-------SF------------------L-R------------N-R---V---R---I-E---D
XP_022290106.1  DRDIFEN--WQ-Q--------------E-DEL----FV-Q-TK-SS-RKV-ENMINLQN---L--VIIAGQSGCGKSAIAQ-HI-AL-KY-K--------------R--------------------K--G--------W--N-VKP-V-D---G---VEEI-K----E-AY---R---I-----------YTEKK---T--VFVLHDPIGK-----------E-RF-----SE-FL-Y--T-LWEKYE---ET-L------------------KV--F---------LD--K--V----K----IILTCRTSI---LSD--------------R----KV-KG----L-F--EK---K-----E----------N--I--VIVD--E----EENKLGDEE-KR-QI-FKKH------NPK---------AE--------------------------------I-----I-E-I--D----LDEI-----------VK-T--EELF--------------PLLCKFFA----K-----------------------F------E-----D------------GL--------TL----------FRNP-----IEVVKDV-IRIW---KR----K-DARKYCSLVCLI-L-F------D-N------------I----------CS---V---------------T-VFE--K-N---E------------H-L-FK----KC--LK---LC-----G-L-PE-S-S-S-P-E--T-------------------V-K-ASLELL----E---GYFV---------------------------------K------------K--------I-G-------------D-----------------------------------------------------T----------------------------F--H-FY--HDFVMEVTTFAF-----------GQ--D-------Y----P-----------------A---E--TIKYADI-------GF------------------L-R------------R-R---V---R---L-E---K
XP_022300113.1  EKDVFEE--WQ-N--------------E-DKM----FV-T-TK-AS-KEV-GKMIKHKQ---L--VIVAGHSGYGKTAIVH-HI-AL-RY-R--------------R--------------------N--G--------W--L-IKP-V-D---T---VKEI-K----E-SY---E---S--D------N-FIKNK---T--MFVLNDPIGK-----------E-AL-----SE-VL-Y--T-EWKKYE---QT-L------------------TR--F---------LT--S--V----K----IVLTCRKCI---VFD--------------K----RV-KG----L-F--EN---R-----S----------N--I--VVID--D----HQNKLSESE-KR-QI-LQNY------TNC---------KG--------------------------------N-----S-D-E--T----TTKI-----------LQ-V--EAYF--------------PLLCKLSV----S-----------------------S------G-----K------------HS--I-GNT-CF----------FTEP-----IKFFRRE-IEIY---RE----S-DILKYCGLVCLV-L-F------N-N------------N----------LC---K---------------E-DLI--K-T---E------------G-I-FK----KC--LN---LC-----G-V-RE-S-L-P-P-G--E-------------------I-I-QNLELL----E---GFFV---------------------------------K------------K--------I-C-------------D-----------------------------------------------------T----------------------------F--Q-FS--HDFILEITTFVF-----------GT--D-------Y----P-----------------R---E--IIKHADI-------GF------------------L-Q------------R-R---V---K---L-E---Y
XP_022291890.1  EKDIFED--WM-Q--------------E-DEK----FF-P-TT-AC-RKV-ENVIKRKN---L--VIVAGHSGCGKTAIVQ-HI-AL-KY-R--------------K--------------------N--G--------W--V-VKP-V-D---D---VDEI-K----T-AY---T---S--G------K-FKTNK---T--IFVFNDPIGK-----------E-CL-----NN-ML-Y--T-EWKKYE---RT-L------------------TL--F---------LK--N--V----K----LLLTCRTYI---VFD--------------P----DV-KG----L-F--QE---K-----S----------N--I--VVVD--D----EQNKLIYSE-KR-EI-FRKY------TKI---------DG--------------------------------I-----S-E-E--T----LDKV-----------LQ-I--ETYF--------------PLLCNKFA----I-----------------------D------R-----E------------QF--Q-DVL-HF----------FTEP-----IHVFKNE-IENY---KT----F-DKEKYCGLVCLV-L-F------N-N------------K----------LS---Q---------------N-DLI--V-S---K------------E-L-FR----KC--LD---LC-----D-V-RV-S-L-P-T-S--T-------------------V-I-RNLELL----E---GFFV---------------------------------K------------K--------V-C-------------N-----------------------------------------------------N----------------------------F--K-FY--HDFIMEVTTFVF-----------GT--E-------Y----P-----------------E---E--MLKHADI-------GF------------------L-Q------------R-R---V---R---V-E---Q
XP_022294339.1  ERDCFEH--WK-R--------------E-DTT----FI-S-TA-AS-REV-ERMLNNHS---I--VIVSGHSGSGKSAIIH-HI-AL-KY-L--------------K--------------------N--R--------W--L-VKP-V-D---S---VEEI-K----E-IY---K---A--N------N-YIKNK---T--LFVLNDPVGK-----------E-SI-----DE-AS-Y--S-SWRKNE---QT-L------------------KH--F---------LE--N--V----K----FIVTCRKSI---LDE--------------T----RV-QA----L-HL-LT---G-----S----------N--V--VVID--E----NQNKLSALE-KR-HI-FKMH------NPK---------EN--------------------------------V-----S-E-I--K----LREI-----------LK-I--DTYF--------------PLLCKLFA----N-----------------------N------K-----D------------PF--E-DRL-NF----------FREP-----KEVIQKE-INNL---KC----S-NKEKYCGLVCLV-F-F------N-N------------K----------VC---S---------------N-VLT--K-N---Y------------K-I-FK----EC--LN---LC-----G-L-PD-F-T-A-P-A--T-------------------I-V-DNLGLL----K---GLFV---------------------------------T------------K--------I-G-------------D-----------------------------------------------------A----------------------------Y--Q-FL--HDFVSEVTTFVF-----------GT--D-------Y----P-----------------V---Q--IIKYADI-------RF------------------L-R------------R-R---V---R---L-H---M
XP_022286570.1  DNYIFEK--WQ-E--------------E-DEL----FF-A-TN-AS-REV-ERMLHDKN---L--VVVAGHPGCGKSTIIQ-HV-AL-GY-R--------------K--------------------R--G--------W--M-VKP-V-F---V---VEEI-I----E-AC---A---L--N------K-RVSNK---T--LFVFNDPIGK-----------D-FV-----DD-IL-C--R-SWKKFE---EK-L------------------NL--F---------LR--S--V----K----LLVTCRKSI---LHD--------------V----RV-NR----L-FLLKE---E-----S----------I--V--CIVD--E----NQNKLNDQE-KK-EI-FKKH------NPN---------TD--------------------------------L-----N-V-M--V----LNDI-----------LK-I--ETYF--------------PLLCKLFV----D-----------------------D------S-----K------------GA--L-DQR-IF----------FREP-----KEVYETE-INNL---KI----V-DKEKYCGLVCLV-L-F------D-N------------E----------IC---S---------------D-DLT--K-K---I------------K-L-FK----TC--LR---LC-----N-L-PE-F-T-S-P-V--T-------------------I-T-HNLELL----I---GLFV---------------------------------T------------K--------I-G-------------K-----------------------------------------------------S----------------------------Y--Q-FA--NDFVKEVTTLVL-----------GA--D-------Y----P-----------------T---E--TIMYANI-------GF------------------L-R------------R-N---V---K---L-G---N
XP_022290673.1  EREIFKD--WQ-Q--------------E-DEL----FV-Q-TK-AS-EKV-ESVIKKSN---L--VIVAGHSGSGKSAIIQ-HV-AL-VL-R--------------K--------------------Q--G--------W--V-VKQ-I-N---S---IENI-G----A-SL---S---S--E------E-STENT---T--LFVLNDPIGK-----------E-FL-----DD-VA-Y--S-TWRTFE---QS-L------------------TQ--F---------LK--K--V----K----LLVTCRNSI---LQD--------------N----KV-KK----LTHF-QD---S-----S----------N--V--INVD--S----GPFELNEYE-KR-KI-FEKH------NAK---------RQ--------------------------------I-----T-K-E--D----ISEI-----------VQ-T--KTYF--------------PLLCKLFS----K-----------------------T------E-----D------------SI----DHL-VF----------FREP-----KKVLQNE-IENL---KV----S-NKEKYCGLVCLA-L-F------R-N------------K----------LC---S---------------K-EIT--E-N---Y------------K-L-FK----EC--LL---LC-----G-V-SE-C-T-S-P-A--T-------------------I-L-NNLELV----K---GLFV---------------------------------K------------K--------I-G-------------E-----------------------------------------------------T----------------------------Y--H-FY--HDFVMEVTTFVF-----------GT--D-------F----P-----------------S---K--IIEHADI-------GF------------------L-R------------R-R---V---R---L-K---D
XP_022287743.1  NRDLLEH--WR-Q--------------E-DDI----FV-S-TN-AS-RNV-EELSKSKN---L--VIVAGHSGCGKSATVQ-HI-AL-QY-R--------------R--------------------E--G--------W--D-VKP-V-D---T---IEEI-K----E-TY---V---S--E------T-FTENK---T--VFVYHDPIGK-----------E-SY-----NE-IL-Y--I-LWERYE---QR-L------------------KL--F---------LK--K--V----K----LFLTCRTWI---LSD--------------K----RV-KG----L-F--EE---K-----E----------I--I--VVLD--D----NENKLSDDE-KW-QI-FKKH------NAN---------AD--------------------------------L-----P-E-K--Q----QAEI-----------LK-T--ETYF--------------PLLCKLFA----G-----------------------N------K-----H------------LS--G-DGF-TL----------FREP-----IEVVKKE-IETL---KV----K-DAIKYCCLVCLV-F-Y------N-D------------T----------LC---L---------------T-YFT--K-H---D------------Q-L-FR----KC--LN---LC-----G-L-PE-Y-T-A-P-A--M-------------------I-N-ANLELL----E---GYFV---------------------------------K------------K--------I-G-------------D-----------------------------------------------------T----------------------------Y--H-FY--HDFVMEVTTLVF-----------GK--R-----------------------------------------------------------------------------------------------------------
XP_019925243.1  ERKLFDS--WQ-K--------------E-DIN----FI-Q-TK-AC-VEV-EDRTKQIN---L--IIVAGQSGSGKSAIIQ-HV-AL-NY-R--------------C--------------------Q--G--------W--K-VKP-F-K---D---LNGL-I----D-TI---F---S--R------K-KLKNK---T--LFLIDDPFGK-----------E-SL-----DD-IS-Y--H-LWVKQE---DA-I------------------KS--A---------LE--M--V----K----LLMTCRTSV---LSE--------------T----RK-K-------L--FT---K-----S----------S--I--VEID--S----DQYKLTDEE-KR-KI-LNVY------TSD---------IN--------------------------------L-----S-D-K--D----IFEI-----------VQ-T--ESYF--------------PLLCKLFA----S-----------------------N------E-----E------------NV--K-DGI-RF----------FKEP-----IEVFMKE-IRSY---RE----T-NSEKYCALVLVV-F-F------N-N------------K----------LR---L---------------D-DFF--E-N---D---------TSTK-K-YE----YA--LK---LF-----G-I--T-E-K-P-T-Y--Y-------------------F-F-DILDSL----K---GFIV---------------------------------K------------N--------N-D-------------G-----------------------------------------------------T----------------------------F--H-FY--HDFLMDVTTFVF-----------GT--D-------Y----P-----------------R---A--MIKYGDV-------AF------------------L-R------------R-R---V---R---L-K---N
XP_019923131.1  ERIIFEQ--WE-Q--------------D-NNL----FI-S-TK-AC-KKV-EQLIKDQN---A--VIVAGHSGSGKSAIIQ-HI-AL-KY-R--------------S--------------------Q--G--------W--I-VKP-I-Y---E---VREL-I----N-YC---L---------------LIQIK---T--LFVLNDPIGK-----------E-SF-----DE-IS-H--D-AWRQNE---EK-L------------------KA--L---------LK--K--V----K----VLMSCRKYI---LSD--------------A----RI-AG----I-F--TN---K-----S----------Y--I--VDID--N----NILKLNDDE-KE-TI-FKKH------SFV---------NK--------------------------------F-----S-K-E--E----FAAI-----------VK-I--DAYF--------------PLLCKLYF----S-----------------------N------A-----T------------YQ--N-DGL-KF----------FKMP-----AVVLEEE-IRNF---RK----A-SKEKYCALVLLV-L-F------N-N------------A----------LC---V---------------N-DFL--Q-E---E---------TSKR-K-YK----HA--LE---LC-----G-M-SE-N-T-A-P-Y--K-------------------I-G-DILESM----E---GFFV---------------------------------K------------K--------I-G-------------D-----------------------------------------------------N----------------------------F--H-FY--HDFVMEITTYVF-----------GS--D-------Y----P-----------------K---E--TIEYADV-------SF------------------L-R------------R-R---V---K---L-E---D
XP_019927782.1  DQAIFQQ--WE-E--------------D-NNK----FV-S-TR-AC-KEV-EKLIKSQN---L--VIVTGNSGSGKSAIIH-HI-AL-RY-R--------------V--------------------K--G--------W--T-VKP-I-Y---T---VKEI-T----D-TY---S---S--G------D-VLQSK---I--LFVFNDPIGN-----------E-SF-----DE-IA-Y--N-SWKKQD---ER-L------------------KA--C---------LR--N--N----K----MLLSSRRYI---LLD--------------N----RV-KG----M-L--ND---K-----S----------C--S--IDLS--D----DKHKLNNGE-KE-TI-LRSY------ASN---------SG--------------------------------I-----L-K-D--D----ISGI-----------LT-T--EEYF--------------PLLCKLYF----S-----------------------D------K-----N------------NQ--T-IGP-RF----------FKEP-----FNVCQEQ-IRNF---RNDSKKE-CKKKYCALVLLV-L-C------N-N------------Q----------LC---V---------------E-DIH--T-D---D---------RLKE-K-FK----LA--LK---LC-----E-M-KT-N-T-A-S-H--T-------------------I-G-DALKTL----E---GFFV---------------------------------K------------K--------I-D-------------D-----------------------------------------------------T----------------------------Y--H-FY--HDFVMEVTTFVF-----------GT--D-------Y----P-----------------R---E--TIQYADI-------GF------------------L-R------------R-R---V---K---L-K---G
XP_019927221.1  DQGIIDE--WK-E--------------G-NKH----FV-E-TK-AS-KEV-ENLTNSQN---L--VVVTGDVGSGKSAIVQ-NI-AL-KY-I--------------N--------------------E--G--------W--T-VKP-V-Y---K---IKDM-I----K-FM---E---K--C------N--LQNK---Y--VFVLNDPIGV-----------E-SF-----DE-VK-F--N-SLRTYE---EY-I------------------EA--C---------LK--K--V----K----LLMTCRLYI---LSD--------------N----RV-KG----L-L--KN---K-----S----------N--I--VDIS--N----DQNTLRKEE-KQ-KI-LIAY------AVN---------EN--------------------------------I-----S-S-K--Q----LDDI-----------LE-T--EHYF--------------PLLCKSYF----S-----------------------K------Q-----I------------DK--S-KVI-EY----------FQEP-----REFYENQ-IKEF---RQ----S-CHTKYCALVLLV-L-F------N-N------------G----------LC---I---------------E-DIW--E-S---K---------VSRE-K-YN----LA--LD---IC-----K-I-GQ-N-T-A-P-H--T-------------------I-I-EALETL----Q---RFFV---------------------------------K------------K--------I-G-------------N-----------------------------------------------------T----------------------------Y--H-FF--HDLIMEITTVVF-----------GR--D-------Y----P-----------------L---Q--TIKHVDI-------GF------------------L-R------------K-R---V---K---L-S---C
XP_011431019.2  -------------------------------M----FI-P-TK-AS-EEV-EKVTESTN---L--VIVTGYSGSGKSAIIQ-HI-AL-KY-R--------------E--------------------R--G--------W--N-VKP-V-N---E---VNEI-V----N--------------------E-ETFER---K--LFVFDDPIGK-----------E-SL-----DE-IS-Y--N-SWVKNE---KK-L------------------KA--R---------LK--T--V----T----ILISTRKCV---LCD--------------P----RV-KG----L-L--KI---D-----S----------N--I--VDID--D----EKFKLTDDE-KR-KI-LKIY------APD---------IN--------------------------------L-----S-E-E--E----WTEI-----------FK-I--KTYF--------------PLLCNLYS----S-----------------------N------T-----K------------YQ--K-DGL-RF----------FKEP-----VDVFKEE-IHSY---RN----ARNKEKYCALVLLI-F-F------N-N------------N----------LC---V---------------N-DIL--E-H---E---------FSAN-K-FK----HS--LE---LC-----G-M-NS-N-T-A-P-F--T-------------------I-G-DHLKSL----E---GFFV---------------------------------K------------R--------I-G-------------D-----------------------------------------------------T----------------------------Y--T-FY--HDFVMEVTTFVF-----------GT--D-------Y----P-----------------V---D--LVNYADI-------GF------------------L-R------------R-K---V---K---L-E---T
XP_011454030.2  DEDIFEQ--WR-E--------------D-DTL----FI-S-TK-AC-EEV-ERLTRNQN---L--VVVAGNSGSGKSAIIQ-HI-AL-KY-R--------------S--------------------E--G--------W--V-VKL-V-D---E---VKDI-H----KLYS---S---------------VSQNK---S--IFVLNDPIGK-----------M-IL-----DE-IA-Y--T-SWEKHE---ER-L------------------KI--F---------LK--K--I----K----LLISCRKYI---LID--------------D----RI-KG----L-L--KE---R-----S----------N--V--IDIN--N----DRFKLDSDE-KH-MI-FNIH------AND---------KI--------------------------------L-----S-K-Q--E----FAEI-----------EK-I--EDYF--------------PLLCKMYF----S-----------------------K------K-----R------------KQ--H-DDMIPY----------FKEP-----IAVVEGE-IRSF---RT----S-CKEKYCALVLLA-L-L------N-T------------V----------PS---V---------------N-DLR--N-H---E---------NSRK-M-FK----IA--LE---LS-----G-M-QE-N-T-P-P-H--I-------------------I-G-DALATL----N---GYFV---------------------------------K------------K--------T-G-------------N-----------------------------------------------------A----------------------------Y--Q-FY--HDFVMEVTTLVF-----------GT--D-------Y----P-----------------T---D--AIKYADI-------SF------------------L-R------------K-R---V---R---I-K---N
XP_033761239.1  ISKCCQS--YT-K--------------D-DVM----FV-E-VP-AY-EAA-RDHLLKYS---M--LTLTSKPGEGKTLLAR-HL-LL-DI-I---KS---EHP---D------------------V-R--L--------D--E-VIL-A-D---T---PDDW-K----D-HI---N---P--N------K-----R---Q--FVLIEDIFGV-----------S-NL-----SK-NR-L--D-MWRPLL---DT-I------------------AR--V--VIEQ---SG--K--L----C----VVVTSRRHI---LEE-----AKE--LI-------KD-CP------F--LD---E-----Q----------G--I--INL--------TDFPLNSEV-KR-KI-LLKH-----------V------ND--------------------------------L-----S-E-K--E----IQEI-----------VR-CDIPHGF--------------PYCCKIFS----S-----------------------N------T-----H------------LR--K-KGS-AF----------FKNP-----VGYIKEE-VESL---RR----T-DVVKYCALVLCM-L-N------D-G------------H----------IN---K--SE-----------L-DIT----Q-L-D-EA-------GKT-R-LR----DI--LQ---LT-----E-V-PS-E-I-S-T-T--S-------------------L-I-DALDNL----T---CLYL---------------------------------V------------N--------Y-N-------------D-----------------------------------------------------T----------------------------Y--R-FM--HPCLLEVVTEMC-----------SK--F-------I----P-----------------G---A--IVKHCSP-------NF------------------L-H------------E-R---V---R---I-----R
XP_022287425.1  KKDTFQQ--WK-E--------------E-DKL----FV-P-TK-AS-EKI-ETLIENNN---L--VIVSGHSGSGKSTIIQ-HT-GL-EY-L--------------K--------------------R--G--------W--I-VCP-V-D---R---VEEI-K----E-IY---E---T--G------K-FTEKE---T--IFIFNDPIGK-----------E-SL-----DD-IL-F--T-TWKTNE---HM-L------------------TL--F---------LK--K--V----K----MLLSCRTCV---LDD--------------A----RV-RG----L-L--KD---N-----L--------ISN--L--IVID--G----TRCKLSNDE-KR-KI-FKKH------VPN---------ED--------------------------------T-----T-K-E--E----LAEI-----------LQ-T--ETYF--------------PLLCKLFA----Q-----------------------K------P-----Y------------NS--N-NAI-NF----------FKEP-----FEVVKME-IENY---RV----A-QKPKYCALVCLV-L-F------N-N------------K----------LC---Y---------------D-DLE--V-H---V------------Q-L-FE----RC--LK---IC-----E-I----S-I-H-P-N--T-------------------I-L-KQLDTL----K---GIFV---------------------------------K------------K--------I-G-------------G-----------------------------------------------------T----------------------------Y--Y-FY--HDFLMEVTTFVL-----------GM--D-------N----P-----------------R---E--TIRYADV-------SF------------------L-R------------K-R---I---R---L-A---N
XP_022342014.1  EKLTFDR--WQ-E--------------D-DNL----FV-P-TK-AA-KEV-ENVVKTNN---F--IIVLGHSGSGKSAIIQ-HI-AL-KY-R--------------E--------------------Q--G--------W--V-VKL-M-Y---T---AKEI-H----Q-TG---K---D--G------H-NMKDK---T--IFVFNDPIGK-----------E-SL-----DK-IL-F--N-EWEVYR---DL-V------------------ND--L---------IK--P--I----K----FLLSCRKSV---FLD--------------Q----RA-DE----F-F--KE---K-----R----------T--I--IDID--E----SDIKLNKEE-KT-LM-LEKH------LST---------DK--------------------------------P-----T-Q-E--E----IEQI-----------LE-T--NMYF--------------PLLCKMYK----N-----------------------N------S-----K------------QG--E-NKV-TF----------FKEP-----VTVLAKE-IKSY---KN----K-NKEKYCALVCLV-L-F------N-D------------N----------VC---L---------------K-DLM--E-N---S------------T-L-FS----KS--LQ---LC-----K-L-SQ-N-T-I-P-S--T-------------------I-F-NELKKM----E---GYFV---------------------------------K------------K--------I-G-------------N-----------------------------------------------------L----------------------------Y--S-FY--HDFVMEVTTFTI-----------GT--E-------H----P-----------------V---E--TIQYADI-------SF------------------L-R------------R-R---V---C---L-E---N
XP_022342395.1  EKSIFCQ--WE-K--------------D-DDM----FI-S-TQ-AA-NEV-DNIIKTNN---L--VIVVGHSGSGKSAIIQ-HT-AL-KY-R--------------K--------------------Q--G--------W--V-VKP-A-Y---N---VEEI-H----Q-AF---K---A--G------H-FTKDK---T--IFVFNDPIGK-----------E-SF-----DD-IL-Y--N-AWIHYK---EM-L------------------GI--F---------LK--N--V----K----LLLTCRKSV---FLD--------------Q----RA-TS----F-F--KK---E-----G----------K--T--IDID--K----SQITLTKNE-KE-LM-LKKH-------FK---------EQ--------------------------------P-----T-E-E--E----IAKI-----------LE-I--DIYF--------------PLLCKMCS----S-----------------------S------S-----K------------NA--K-NKL-TF----------FSEP-----AEALTHE-IHIY---KN----K-DKKKYCALVCLV-I-Y------N-G------------T----------LR---L---------------R-DLE--E-N---D------------K-L-FT----TC--LQ---LC-----E-L-SR-D-T-L-P-S--T-------------------I-F-IELKVL----E---GFLV---------------------------------K------------K--------I-G-------------N-----------------------------------------------------I----------------------------Y--N-FY--HDFVMEVTTCAV-----------GT--V-------H----P-----------------K---Y--TIRYADI-------SF------------------L-R------------K-R---V---R---L-G---K
XP_022317716.1  KKDTFQQ--WK-E--------------G-DKL----FV-P-TK-AS-EKI-ETLIENNN---L--VIVSGHSGSGKSTIIQ-HT-GL-EY-L--------------K--------------------R--G--------W--I-VCP-V-D---K---VEEI-K----E-IY---E---T--G------K-FTEKE---T--IFIFNDPIGK-----------E-SL-----DD-IL-F--T-TWKTNE---HM-L------------------TL--F---------LK--K--V----K----MLLSCRTCV---LND--------------A----QV-RG----L-L--KD---N-----L--------ISK--L--IVID--G----NQYKLSNGE-KR-KI-FKKH------VPN---------ED--------------------------------T-----T-E-E--E----LAEI-----------LQ-T--ETYF--------------PLLCKLFA----Q-----------------------K------P-----Y------------NS--N-NAI-KF----------FKEP-----FEVVKME-IENY---RV----S-QKPKYCALVCLV-L-F------N-N------------K----------LC---Y---------------D-DLE--V-H---V------------Q-L-FE----RC--LK---IC-----E-I----S-I-H-P-N--T-------------------I-L-KQLDTL----K---GIFV---------------------------------K------------K--------I-G-------------G-----------------------------------------------------T----------------------------Y--Y-FY--HDFLMEVTTFVL-----------GM--D-------N----P-----------------R---E--TIRYADV-------SF------------------L-R------------K-R---I---R---L-A---N
XP_022338780.1  EKDFFEQ--WE-Y--------------E-NEV----FV-P-TS-AT-NKV-EKMIEVKR---Y--VIVTGHSGSGKSAIIQ-HI-AL-TY-R--------------K--------------------T--G--------W--T-VKP-V-E---N---IEQI-I----K-AY---E---S--K------D-FEENM---I--LFVINDPIGN-----------E-VF-----ED-SL-H--R-TWKNYE---KT-I------------------TL--F---------LK--K--V----K----LLMSCRKQI---LYD--------------P----RT-SS----I-F--AD---K-----K----------N--I--IEID--D----DHNKLSLDE-KR-QI-FKKH------MPS---------DT--------------------------------F-----S-K-N--Q----IEEV-----------LS-V--QTYF--------------PLSCRIFA----G-----------------------K------K-----D------------RS-FD-NLK-RV----------FTKP-----DETISNE-IEEY---KQ----N-DKQKYCALVCLF-F-F------K-N------------K----------LS---A---------------S-DLQKEE-N---N------------Q-L-FQ----KC--LK---MC-----G-T-M--C-V-T-P-P--D-------------------I-I-RSLKTL----E---GYFV---------------------------------K------------S--------I-D-------------D-----------------------------------------------------V----------------------------Y--E-FF--HDFIMEVTTYVF-----------GK--D-------Y----P-----------------V---E--TIQEADL-------SF------------------L-R------------R-R---I---R---I-E---Q
XP_019919222.1  -RLIFEQ--WE-E--------------D-NTL----FV-P-TK-AC-EEV-KNLINNRN---V--VVVTGHSGCGKSAAIH-HI-AL-EY-R--------------N--------------------S--G--------W--I-VKP-V-V---D---VKEM-M----Q-II---R---T--M------ESGLLNR---T--LFILNDPIGQ-----------D-SF-----DE-ME-Y--I-VWRKYE---ET-L------------------QA--C---------LR--N--V----K----LLLTCRKII---QSD--------------V----RV-KG----L-L--KD---T-----S----------N--V--VDLS--S----DELSLSNSE-KI-KI-WSVH------SSN---------EL--------------------------------V-----C-D-L--E----LEKI-----------VQ-T--ESYF--------------PLLCKLYS----K-----------------------Q------N-----I------------ER--K-DRL-RF----------FTEP-----FEVLEEE-IIYL---RE----Y-CKEKYCALILLV-L-F------N-N------------V----------FC---V---------------E-NLN--E-N---E---------LSRE-K-FK----QA--LK---LC-----N-M-ES-N-T-A-P-H--T-------------------I-G-NSLKTL----Q---GFLV---------------------------------K------------R--------I-G-------------D-----------------------------------------------------T----------------------------Y--H-FY--HDFVMEVTTFVF-----------GN--D-------D----P-----------------I---Y--TIKYADI-------GF------------------L-R------------K-R---V---K---L-K---E
XP_019921497.1  DLDFFNW--WQ-E--------------E-HGM----FI-P-TK-AC-EEV-ESLINTQN---L--VIVVGHSGSGKSAIIQ-HI-AL-KY-R--------------S--------------------Q--G--------W--A-VKP-V-T---R---VDKI-L----E-AY---E---S--N------N-ILPNK---T--LFVINDPIGK-----------D-SF-----DE-MA-F--A-PWKEND---LH-L------------------RA--L---------LK--N--S----R----MLLSCRKCV---QCD--------------I----RA-KG----F-F--KD---S-----S----------K--I--IDID--S----GKCILSDKE-KR-QI-LNKY------NTN---------NY--------------------------------V-----F-S-E-TD----LEEV-----------LK-T--KTYF--------------PLLCKLFF----S-----------------------D------T-----K------------KQ--K-DGV-NF----------FMEP-----VEKIKEE-IRAF---KY----E-CKEKYCALILIV-L-F------N-N------------A----------LC---V---------------G-NVR--N-D---E---------NSEK-L-YE----HA--LK---LC-----G-M-ET-C-T-A-P-F--T-------------------I-R-DALETL----K---DGFV---------------------------------S------------K--------K-G-------------N-----------------------------------------------------A----------------------------Y--Q-FC--HDLVMEITSFMF-----------GS--D-------Y----H-----------------S---D--MIKYADI-------VF------------------L-R------------K-R---V---K---L-E---D
XP_019921218.1  EKSIFNQ--WG-Q--------------D-DSC----FI-S-TK-AC-KEV-EKMIKSRN---L--VIVSGHSGSGKSAIIQ-HI-AL-QY-R--------------K--------------------Q--G--------W--T-VKR-V-K---E---VKDI-V----D-EY---N---S--N------Q-FQKNK---T--ICVFNDPLGK-----------E-SF-----DE-IL-N--N-SWQTHK---EE-L------------------EL--Y---------LK--A--A----K----LVMSCRSHI---ICD--------------A----RL-TR----Y-L--AN---Q-----S----------N--V--VNID--D----KETKLSVQE-KR-QI-LTNY------TPN---------VN--------------------------------L-----S-D-E--D----CSKI-----------LE-V--EMYF--------------PLLCKLYF----S-----------------------K------E-----Y------------YK--H-KGI-KF----------FTEP-----VTVLKEE-IIGF---RK----M-DKCKYCALALLV-L-F------N-D------------D----------LC---V---------------R-NLL--N-N---Q---------DTEY-K-FK----HT--LK---LC-----G-L-PE-N-T-P-P-S--A-------------------I-I-DNLSSL----K---DFMV---------------------------------K------------K--------V-G-------------N-----------------------------------------------------M----------------------------Y--H-FY--HDLVMEVTTYV----------------------------------------------------------------------------------------------------------------------------
XP_019930429.1  EKAIFNQ--WK-Q--------------D-DVF----LI-T-TR-AC-KEV-EKNIKSRN---L--VIVTGHSGSGKSAIIH-HI-AL-KY-R--------------E--------------------Q--D--------W--A-VKR-V-K---K---VEDI-V----D-IH---S---S--S------R-FQKYK---T--ICVFNDPFGK-----------E-SF-----DE-LL-N--N-PWQTYE---EE-L------------------KL--Y---------LK--T--A----K----LIMSCRNHI---ISD--------------T----RL-TR----F-Y--VY---Q-----T----------H--I--VDID--D----NKNKLTVDE-KR-QI-LRTY------KID---------MN--------------------------------L-----S-D-K--D----CDKI-----------VE-V--ETYF--------------PLLCKLYS----N-----------------------T------E-----D------------NE--E-KDI-KF----------FTEP-----VTVLTEE-ILGF---RA----K-DKNKYCALALLV-L-Y------N-N------------D----------IC---V---------------S-DLL--K-D---R---------DTEN-K-FN----HT--LK---LC-----G-L-PE-N-T-P-P-L--A-------------------I-K-DSLNSL----K---GCFV---------------------------------K------------T--------I-E-------------D-----------------------------------------------------K----------------------------Y--Q-FN--HDFVMEVTTKVF-----------GT--D-------Y----P-----------------A---E--LIKYADT-------GF------------------L-R------------R-R---V---R---L-G---D
XP_019922332.1  EKAIFGQ--WE-Q--------------E-DDF----FI-P-TK-AF-KEV-EKHIKSSN---L--VIVTGHSGSGKSAIIQ-HI-AL-KH-K--------------K--------------------Q--G--------W--T-VRR-I-Q---K---IDDI-R----K-EY---S---S--G------Q-FQKDK---T--IFILNDPFGN-----------E-SF-----DE-IL-N--N-SWKTCE---EE-L------------------KL--Y---------IK--T--A----K----LMMSCRTHI---IND--------------G----RL-AH----Y-L--VN---Q-----S----------H--I--INID--D----DKYKLSVNE-KR-QI-LTKY------TSA---------MN--------------------------------L-----S-E-K--D----RNEI-----------VK-V--EMHF--------------PLLCKLYS----S-----------------------K------K-----E------------YT--N-KGI-GF----------FTEP-----VEVLREE-IKGF---RQ----N-DKGKYCALALLV-L-F------N-N------------D----------LC---V---------------S-DLF--K-N---T---------DTED-K-FK----YT--LK---LC-----G-L-QE-N-T-S-P-Y--T-------------------I-G-DLLYSI----K---DCFV---------------------------------K------------K--------V-G-------------N-----------------------------------------------------R----------------------------Y--N-FC--HDFVMEVSTHVF-----------GT--D-------Y----P-----------------R---D--TIKYADI-------GF------------------L-R------------R-R---V---R---L-E---N
XP_022340601.1  DRDIFKQ--WE-N--------------D-DDT----FV-E-TK-AT-QEV-KRMIRSEN---L--VIVTGFSGSGKSATIQ-HI-AL-YY-R--------------K--------------------I--G--------W--I-VRP-V-D---A---IEEI-K----D-AY---S---N--A------S--EENK---I--LFVFNDPIGK-----------E-VF-----DD-IL-Y--C-SWKKYE---NT-L------------------KV--F---------LK--K--V----K----LLMTCRKQI---LDD--------------P----RT-KG----L-F--AE---K-----G----------N--I--VQID--D----AHIKLSHDE-KI-QI-FKKY------LPG---------DT--------------------------------F-----S-K-D--Q----IENV-----------LR-V--ETYF--------------PLLCKLSS----R-----------------------M------K-----D------------KS-ID-NLK-RV----------FTKP-----EKIVSNE-IAEY---KE----N-DKKKYCALACLF-F-F------E-N------------H----------IS---L---------------S-DLQREE-N---L------------H-L-FN----RC--LT---MC-----G-T-P--N-V-T-P-P--E-------------------I-I-RSLKTL----D---GFFV---------------------------------K------------R--------I-D-------------D-----------------------------------------------------A----------------------------Y--Q-FY--HDFVMEVTTFLF-----------GN--D-------Y----P-----------------L---V--TIQEADL-------SF------------------L-R------------K-R---I---R---I-E---K
WP_141695443.1  NQFHLNE--MK-N--------------N-VEY----YI-K-TK-AY-HES-LDIMDSHN---C--LLVYGEPGIGKTMLGF-NI-AF-HY-L--------------M--------------------Q--N-E--E---L--D-LFF-T-D---T---IEDV---YK---FY---R---S--D-K----K---------Q--LFIVDDFLGV-N--YV---N-N-QI-----QN-GE----S-KIYRML---KS-I------------------IS--G-------------N--N--H-K----IVLISRKNI---LFE--G--MKL-L----H----EL-KV----I-I--QN---M-----S----------V--E--LSST--S----LES----SD-KM-RI-CWSI------LKK--S-N-L--QY-S-------LL------------------HS-I---V-I-V---------SDKI-----------IN-H--DNYN--------------PRFINDAI----H-LL-S-K--I-K-H--D------G----M-Y--PG------------------K-ILL-ET----------LKNP-----NEIYERM-YNHL---------H-ETSKSAVYLGVC-M-A-IF---G-----------Y--P----------VE---L---------------N-ILR--------K--------------C-YG----NL-------QE-----S-L-PW-E---E-W-Q--S-------------------F-D-DALDQL----S---ASFC-FVR------------DM---------------N-F-------I--R----------T--L--T--G-I--D---------------------------------------------------F-E-----A------K-----K-T-I-----I--G-FN--NHSMMEFWRHLI-----------SK--N------------L-------------SLY-G-L-N--LIKSVNL-MN----PI------LFFA---H--N-L-L-----LL-----N-----L---I---D-----E
RFT97686.1      NQFHLNE--MK-N--------------N-VEY----YI-K-TK-AY-HES-LDIMDSHN---C--LLVYGEPGIGKTMLGF-NV-AF-HY-L--------------M--------------------Q--N-E--E---L--D-LFF-T-D---T---IEDV---YK---FH---R---S--D-K----K---------Q--LFVVDDFLGV-N--YV---N-N-QI-----QN-GE----S-KIYRML---KS-I------------------IS--G-------------N--N--H-K----IVLISRKNI---LFE--G--IKL-L----P----EL-KA----I-L--LN---M-----S----------V--E--LSST--S----LES----LD-KM-RI-FWSV------LKK--S-N-L--QY-S-------LL------------------HS-I---V-I-V---------SDRI-----------IN-H--DNYN--------------PRFIYDAV----H-HL-C-K--K-K-H--D------G----M-Y--PG------------------K-ILL-ET----------LKNP-----NEIYERM-YNHL---------H-ETSKSAVYLGIF-M-A-IF---E-----------Y--P----------VE---L---------------N-VLR--------K--------------C-YG----DL-------QV-----S-L-PW-Q---E-W-Q--S-------------------F-D-DALDQL----S---ASFC-FVR------------DM---------------N-F-------I--R----------T--L--T--G-I--D---------------------------------------------------Y-E-----V------K-----K-T-I-----V--G-FN--NHSMMEFWRHLI-----------SK--N------------L-------------SLY-G-L-N--VIKSIDL-MN----PI------LFFA---H--N-L-L-----LL-----N-----L---I---D-----E
SEJ57112.1      NQFHLNE--MK-N--------------N-VEY----YI-K-TK-AY-HES-LDIMDSHN---C--LLVYGEPGIGKTMLGF-NI-AF-HY-L--------------M--------------------Q--N-E--E---L--D-LFF-T-D---T---IEDV---YK---FY---R---S--D-K----K---------Q--LFVVDDFLGV-N--YV---N-N-QI-----KN-GE----S-KIYRML---KS-I------------------IS--G-------------N--N--H-K----IVLISRKNI---LFE--G--MKL-L----Q----EL-KV----I-I--QN---M-----S----------V--E--LSST--S----LEN----SD-KM-RI-CWSI------LKK--S-N-L--QY-S-------LL------------------HS-I---V-I-V---------SDKI-----------IN-H--DNYN--------------PRFINDAI----H-LL-S-K--I-K-H--D------G----M-Y--PG------------------K-ILL-ET----------LKNP-----NEIYERM-YNHL---------H-ETSKSAVYLGIC-M-A-IF---G-----------Y--P----------VE---L---------------N-ILR--------K--------------C-YG----DL-------QE-----S-L-PW-Q---E-W-Q--S-------------------F-D-EALDQL----S---ASFC-FVR------------DM---------------N-F-------I--R----------T--L--T--G-I--D---------------------------------------------------F-E-----V------K-----K-T-I-----V--G-FN--NHSMMEFWRHLI-----------SK--N------------L-------------SLY-G-L-N--LIKSINL-MN----PI------LFFA---H--N-L-L-----LL-----N-----L---I---D-----E
WP_126665891.1  NQFHLNE--MK-N--------------N-VEY----YI-K-TK-AY-HES-LDIMDSHN---C--LLVYGEPGIGKTVLGF-NI-AF-HY-L--------------M--------------------Q--N-E--E---L--D-LFF-T-D---T---IEDV---YK---FY---R---S--D-K----K---------Q--LFVVDDFLGV-N--YV---N-N-QI-----KN-GE----S-KIYRML---KS-I------------------IS--G-------------N--N--H-K----IVLISRKNI---LFE--G--MKL-L----Q----EL-KV----I-I--QN---M-----S----------V--E--LSST--S----LEN----SD-KM-RI-CWSI------LKK--S-N-L--QY-S-------LL------------------HS-I---V-I-V---------SDKI-----------IN-H--DNYN--------------PRFINDAI----H-LL-S-K--I-K-H--D------G----M-Y--PG------------------K-ILL-ET----------LKNP-----NEIYERM-YNHL---------H-ETSKSAVYLGIC-M-A-IF---G-----------Y--P----------VE---L---------------N-ILR--------K--------------C---------------------------------------------------------------------------------------------------------------------------------------------------------------------------------------------------------------------------------------------------------------------------------------------------------------------------------------------------------------------------------------------
WP_149277673.1  KRAWLNN--IE-K--------------H-REK----FV-Y-TN-FF-QKA-FDKLNIYP---A--IILSGPPKSGKTFNAE-IL-AL-NY----------------S----------VF--------K--G--------F--Q-PIL-I-D---N---ADEI---EK---AY---E---I--E-R----K---------Q--VFICDDAFGK-H--SL-------SY-----RA-ED-WF-Q-KLERIF-N----L------------------AD--S-------------S--H----L----FLFTSREYI---FRA-----FIN-F-GN-E----EA-KR----L-L-------E-----K----------I--I--VESH--N----YSA----QE-KL-SI-LHRY------TET--S-N-I--SE---------FD-K----------------TQ-I-----R---G--R----EKEL-----------TS-H--KNFS--------------PETIRAFF----A------N------I--D------T------E--NN-N----E-------QL----ELL------RKH----IEKP-----DAYLSVV-FSK----------L-NEIKQAALLAVL---C------S-------------------------PK-------------------N-DES--------S--------------I-IT----KF--AT---IC--SD---L-GM-N---Q-I-L--D---------S-----------R-IEIDEL----E---DSML---------------------------------K-V-------L--K----------T--------D----K---------------------------------------------------I-Q------------E---------------I--S-FY--HPSMQDFL-------------------------------------------------------------------------------------------------------------------------------
WP_128760238.1  KKGWLKK--IQ-T--------------Q-REK----FV-F-TR-FF-KNA-YNKLEEYP---A--IILSGPPKSGKTFNAE-IL-SL-NY----------------S----------LY--------R--E--------F--Q-PIL-I-D---D---PDEI---EI---AY---N---E--D-R----K---------Q--IFICDDAFGR-H--AL-------TL-----RV-EE-WF-K-KLERIF-N----L------------------AD--R-------------S--H----L----FIFTSREYI---LRA-----FKN-Y-GN-E----ES-SR----F-L-------K-----K----------I--I--VESH--N----YTS----TE-KL-SI-LKRY------TTN--S-E-I--SE---------YD-K----------------RR-I-----L---V--S----ENPI-----------TN-H--RNFS--------------PETIRAFF----S------N------I--N------K------E--DE-D----I-------FK----NLL-------EH----LEEP-----DAYLTTI-FFR----------F-NDIKQAAILSVL---C------A-------------------------VQ-------------------N-DEN--------S--------------I-FK----SF--EQ---IC--RD---L-NI-Q---K-I-V--D---------S-----------R-IEFEEL----D---DSIL---------------------------------R-I-------L--K----------D--------E----E---------------------------------------------------I-E------------E---------------I--N-FY--HPSMQEFL-------------------------------------------------------------------------------------------------------------------------------
XP_025079207.1  TQHEMD---IG------------------EKL----FV-M-TP-AF-EDA-FDLLGDEHSSKK--VFLIGPPGSGKQTVAR-AL-MR-KL----------------E----------------V---K--G--------Y----LCT-I---------LKSA-E------QW---E---K--H-G----R-----E-C-Q--VIFLPHIVGE-L--SF---S-S-EL---F-EK-WN------RHFDLM---SQ-Y------------C-----KG--Q-------------K--N--T-V----LIFSLCPHI---FEE---------L---------KV-RK--P-Q-F--FD---S-L---S----------C-----VRVG--K----FDD----KK-KR-EM-LVTH------LES----K----SK---------TV------------------EE-F-------E-D--R----ISKI-VA-TD-----LS----GELF--------------PGYCQRWA----E------N------L--D------D----V-------Q------------ID--------DI----------FQHR-----SVFYCDF-VSRL---IN----V-DQSKKEKLVAAL-C-L-LL---K-G-----------------------VK--------------W----N-DNG----E---N--------------T-IP--Q-QC--KD---LG-------F-PK---L-R-P-Y--S-------------------F-R-DILKPF----I---NVLV---------------------------------S-----------------------A-------------D----------------------------------------------------------------------------C-----C--S-FA--NREAYDGVALAI-----------GA--D-------Y----P-----------------N---G--LVQVADW-------QF------------------L-V------------Q-R---C---R---V-P---E
XP_019922818.1  LENTVYE--VK-E--------------Y-IKD-NL-FS-P-IK-VL-DFV-VNTLEQHG---V--AIIVGYPGSGKSYIGL-EV-MR-TM-----G----------S--------------------K--D----K------I-VLK-V-D---E---VELW---NR---LV---N---P--S-L----G---------Y--IVFIDDFLGE-S-----------NL-----DS-AK-F--T-KLKNYF---SS-I---------YA-C-V---KN--T-------------E--T----K----VVLTVRKSI---YEK---------W--H-D----RL-EE----T---------S---P-K-L-FEPH---H--V--IDLT--K-EV-HQM-SN-DE-KK-SV-LMQH------LQM--A-N-I--QI-V-----R-TK------------------KE-A-----A-E-S--S----NLVI-DQFTVDAIS-GT-F--HFNF--------------PLLCFLFT----R----S-----------K------N----M-------R------------YW--S-----KY----------FEHP-----RDTLVKT-IDEL-R-KS-RE-L-REKKKCAVLSFC-A-I-S----G-N------N--I--N----------VS---R---------------C-KLD----R---E--------------C-MP--L----------IC--TS---L-EL-R-Q-I-E-G--S---NAVK----VM------V-Q-DAVEDL----K---DEYL---------------------------------R-----------------------Q--I----------D-----------------------------------------------------K------------E---------T-----Y--E-FV--HQSILEATILSC-----------GK--------V-F----P-----------------E---L--VIEHCSK-------NT------------------L-F------------E-L---I---R---T-E---N
XP_011417249.1  TEWQLSQ-----K--------------L-GNP-C--YT-E-LP-VL-DDV-IKRVLETG---I--VVITGKAGDGKTTLGL-SV-LR-HF-H--------------K---------VCY--------S--T----P---I--N-LLN---S---N---PHEL---HK---IL---M---T--D-K----N---------C--VLLMDDIFGK-T--NF-------EI-----KR-FE------RWQPML---EE-L---HSYKG-FG-------NP--D-------M-----R--S--V-F----IVITLRSNI-Y-FES-----LRY-L--R-S--V-KF-SE--H-N-I--FA---T-----P----------Y--L--VDLA--D--G-YRM-DR-LS-KL-EM-IDNY-----------S---------S-C-----YQ------------------KT-L-------S-N--Q-L--RGEI----SK-----TE-T--PLGF--------------PHLCKLFF----K-----------------------D----I-------S------------FF--Q-KGL-HF----------FEYP-----FELLVEH-VKEM---FD----I-HYDKFVTLCAVL-L-F-SK---D-S---CL-P--F--Q----C---V-IN---K------------N--E-DLG--------E--------------L-LA----KF------------------GQ-N---A-P-T------------F-EK------L-K-INLKLL----Q---GAFL---------------------------------S-F---------------------D--------P----S-----------------------------------------------------S------------S---------T-----Y--E-FS--HISIRETVFIVA-----------GE-----------------------------KFI-D---V--VLNRCKN-----S-DL-------------D----L-V---C-----C--D-----F---S---L-T---D
XP_011455301.2  EEHIIYQ--WK-Q--------------D-DNN----FI-S-TK-AC-KEV-EKLIESRN---L--VIVAGQSGSGKSAIIQ-HI-AL-HY-K--------------E--------------------R--D--------W--T-VRR-V-K---K---VEDI-V----D-EY---Y---S--S------R-IETKR---I--ICVFNNPLGK-----------E-SF-----DE-IL-N--E-SWQRNE---ED-L------------------KL--F---------LK--T--A----K----ILMSCRNHI---ISD--------------S----RV-AR----Y-L--VN---Q-----S----------A--I--VDID--N----EKYKLSVDE-KR-HI-LTKY------KLN---------MN--------------------------------L-----F-D-D--D----CNEI-----------VK-V--ERYF--------------PLLCKLYT----S-----------------------K------E-----E------------FK--K-EST-TF----------FTEP-----IKVLEKE-IQRF---RK----Y-EKRKFCGLALLV-L-F------N-D------------G----------LC---V---------------N-DLL--K-N---K---------DTKN-K-FK----QT--LK---LC-----G-L-SD-N-T-S-P-Y--A-------------------I-T-DSLHLL----N---DCLV---------------------------------K------------L--------I-D-------------G-----------------------------------------------------R----------------------------Y--H-FY--HNLVMEVTTHVF-----------GT--D-------Y----Q-----------------S---E--TIKYADI-------GF------------------L-R------------N-R---V---R---L-R---D
XP_019919091.1  --DLFRQ--WQ-L--------------E-DNF----FV-P-TK-AS-KEI-EIRTKHQN---L--VIVAGHSGSGKSSIIH-HI-AL-KY-K--------------A--------------------Q--G--------W--T-VRQ-V-N---R---SEEI-L----K-IC---N---T--G------K-ISKFK---T--LFVFDDPIGK-----------E-SF-----DE-LL-Y--N-VWQRYE---EA-M------------------IS--Y---------LS--T--V----K----LLMTCRKCI---LSD--------------K----RV-KG----V-L--ND---K-----S----------Y--I--VDID--S----DPCKFTENE-KR-KI-LSKY------TYD---------IN--------------------------------V-----S-D-K--E----CAEI-----------VK-I--EEYF--------------PLLCRLYS----S-----------------------Q------C-----E------------S---Q-NIL-RF----------FKEP-----IAALEEK-IKEF---KY----S-NKKKFCALVLLI-F-F------K-N------------G----------FY---E---------------D-GLL--E-N---E---------KSRK-K-YF----HA--LK---IC-----G-I-LN-S-T-A-P-H--K-------------------I-V-EILESL----K---NFFV---------------------------------K------------K--------I-G-------------D-----------------------------------------------------T----------------------------Y--F-FY--HDFVMEVTTSAF-----------GK--D-------Y----P-----------------A---E--IVKYADI-------GF------------------L-R------------K-S---V---K---L-I---K
XP_011426727.1  ------------------------------------VV---TR-AI-ANI-LEKLKSKK---I--VTCRGSIGCGKTTALK-YV-AL-KY-R--------------N--------------------D--G--------W--A-IKW-I-E---E-L-MNDS-F-FN-S-VM---E---S--N-T--D-K---------I--MICCDNLFGS----FG---C-Q-QF-----SD-IM-I--D-KFHLDM---RT-I--------------I---NS--E-------------N--D--I-K----VLLGIHEHV---IEE-----ISS-K----H----SL---------V--SQ---D-Y---N-A--------F-----VNLD--S-----------LS-QS-EA-LLIY------MMQ--Q-E----KS-N-------IK-Q----------------KN-I-P---F---D--D----FLEL-----------IE-N--RSAI------V---GT--PFQTLMIS----A------------------------------S--PD-D------------FG--T-----KA-F--------CNQP-----FQFLTER-FSKL---------L-DRNKEMFLSLLY-V-M-CV------------V--F-------------FD---K--RE-----------N-GLK--------R--------------G-IA----NA--ID---PC-------L-DK-----N------T-------------------I-K-HYLPEL--------GQYI---------------------------------Q-----------------------D-------------D-----------------------------------------------------G------------D---------T-----V--K-IK--HDVIAIALFNTF--MMQ------SE--K------------P-------------------W-S--IFPACDI-----R-RI-------------S--E-L--------------------I---R---P-----E
XP_019920268.1  ------------N--------------S-EEL----FV-K-YS-AY-YSA-RRILWNRG---W--VTITGFPGDGKRALAE-HL-MV-KF-V-R-KPE--KPP---Q--RPTPKEQNEWEGAWLDE-D--G-R--P-Q-Y--T-VVH-V-N---S---YQEW---QR---KV---D---P--T-K----K---------Q--CVMIDKIFGP-A--TY-T-V-S-KV-----EE-WI----N-HLDEIL---ET-A--------------V---RN--R-------------P--N--T-L----VIITFQKHQ---LEK-----IHP-----------RV-TL--C-P-L--FQ---S-----K----------H--V--IDLT--N----DRYKAKNNE-KQ-KI-LEGS---CS-GKH--G---L-----L-------IN------------------EQ-D-D---V---I-------RSNL-----------------N-SF--------------AYHCRLYG----G----------------------------V-K-----S------------FH--M-EGM-QY----------FKSP-----ENSMETV-LEKV---FR----F-DKIIYYTLACVG-L-F------D-G------------K----------IE---L--DK-----------G-RFE--------D----------------YT----AF--QQ-N-IF--RQ---L-KI-A-L-E-VPH--D-----VN--L-EK------M-R-HACTLL-C------GVFL--------------E------------------P------------I----------Q--L----------H-----------------------------------------------------H----------------------------W--K-FC--HERMFFFVTHSV-----------FK--R-------I----P-----------------L---K--VLEICSL-------DF------------------L-M------------E-R---I---R---T-----S
XP_033742587.1  WHHFFAP--YT-V--------------V-GDM----TV-K-TP-VY-DDA-MQMLWMNS---F--LTITGQCGDGKTTMAE-WL-IT-QL-I-L-SPE--KMP---E--K-DTALKECFVTTHLAG-R--E-D--R-T-Y--D-CVI-V-N---S---PADW---DN---KV---D---T--S-K----N---------Q--VVLIDDIFGP-A--MV-N-M-H-TV-----RK-WK----K-TLMQIS---EQ-I--------------L---AN--F-------------Q--K--L-L----VIICLPKSH---YEA-----LNG-----------DL-AH--L-D-L--FR---K-----N----------S--L--LDMT--E----SKFQPGQGW-RE-QI-MKAN----G-GYR--N---L-----D-------HR------------------ER-L-N---L---D-------YKNI-----------------TQSL--------------PYVGRIFG----S----------------------------V-K-----S------------FI--M-EGP-KF----------FSNP-----FSSFKNA-IQKV---YG----F-SKVIYLTLATGI-L-F------D-G------------K----------LE---L--DK-----------H-SFE--------E----------------FT----EK--EQ-H-II--RR---L-AE-A-L-G-I-E--D-----MN--I-AK------M-R-YSATLL-Y------GLFL--------------L------------------P------------T----------R--K----------H-----------------------------------------------------C----------------------------W--K-FM--HERSYHTMAEAL-----------MN--K-------F----P-----------------E---L--VIELCSS-------DF------------------L-I------------N-R---I---R---T-----N
OWF53252.1      -----------------------------------------TP-IH-DIA-IQMLWRNG---F--LTITGQPGDGKSSMAE-WL-IK-KL-I-M-SPK--TMP---D--KGDARSKERFVSYSLAG-R--G-E--R-I-Y--E-YVK-V-N---S---PADW---EN---KV---D---T--S-K----Y---------Q--VVLIDDIFGT-S--MV-N-M-H-TV-----RG-WK----K-TLLQIS---KQ-I--------------M---AN--M-------------Q--K--L-V----VIICLHKSH---HEA-----LTG-----------EL-AY--L-D-L--FR---K-----D----------M--V--FDMT--E----SKFQPEQAW-RE-KI-MSAN----G-GYR--G---L-----D-------YR------------------EK-L-N---L---D-------YKNI-----------------SQSY--------------PYVARMFG----S----------------------------V-K-----S------------FT--M-EGP-KF----------FSNP-----FQSFKNA-IQKV---LG----F-NKTIYLTLAIGI-L-F------D-G------------E----------LE---L--DK-----------H-SFE--------E----------------FT----DK--EQ-H-II--RR---L-SE-A-L-G-V-E--D-----LN--L-SK------M-R-YSATLL-Y------GLFL--------------L------------------P------------T----------K--R----------H-----------------------------------------------------G----------------------------W--K-FM--HERSYHTMAEAV-----------TN--K-------F----P-----------------A---L--VIELCSS-------DF------------------L-I------------N-R---I---R---T-----T
WP_072070357.1  SKFLIKS--AH-D--------------E-SAR----YI-Q-TK-QF-EGS-LDILKTKH---V--LVITGSPGVGKTTLAK-QL-AL-FH-S--------------N--------------------N--K--------Y--E-IYH-I-E-D-S---INEA---ES---CF---Y---P--D-K----L---------Q--FFYFDDFLGA-N--YL-----D-VI---E-GN-FD----S-KIMNFI---RR-I------------------AL--D-------------S--T--K-R----LVLTTRSNI---LNR--A--KNI-S----E----VF-NF--E-K-I--EK---R-----E----------Y--E--ISVT--E----LTQ----TE-KA-DI-LYNH------IWH--S-S-L--TT-E-------FS------------------DV-Y-----F-Q-N--K-N--YWEI-----------IK-H--KNFN--------------PRLISIIT----D----S-D----R-L--S------G----I-S--KE-E------------YW--P-YIK-EA----------LNNP-----EIIWDLY-FKKQ---------I-PEEIYDLVSIVV-L-N------G-G------------N----------IE---E---------------P-KCK--------K--------------A-LK----QV-------FN-KKY-P-S-DF-Y-T-K-V-N--K-------------------I-D-VFIKES----L---KSTL---------------------------------N------------R----------N--I--R--L----N-----------------------------------------------------Q------------S---------P-KIATI--S-PF--NPSISDYIINRL-----------SK--D------------D-------------TTL-S---L--YFGALDT-FQ----SI-------------N--T-L-F------------S-----L---K---N-----N
WP_148719726.1  SKFLIEE--AH-L--------------E-SAR----YI-Q-TK-QF-DEA-LDILKEKH---T--LVITGLPGVGKTTLAK-QL-AL-FH-S--------------Y--------------------K--G--------Y--E-IYH-I-E-D-S---ISEA---EA---CF---C---P--E-K----M---------Q--FFYFDDFLGA-N--YL-----D-VI---E-GN-FD----S-KIMNFI---RR-V------------------TL--D-------------K--N--K-R----LVLTSRSNI---LNR--A--KRI-S----D----IF-NF--E-N-I--SN---R-----E----------Y--E--ISVT--E----LTQ----IE-KA-NI-LYNH------IWH--S-S-L--PT-E-------FS------------------DV-Y-----F-D-N--K-N--YWEI-----------IK-H--KNFN--------------PRLISIIT----N----S-E----Q-L--S------G----L-S--NE-E------------YW--P-YIK-NA----------LNNP-----EVIWDLY-FKRQ---------I-PDEIYDLINIVV-L-N------G-G------------N----------IE---E---------------T-KCK--------E--------------I-LK----RV-------FE-KKH-K-N-NY-Y-V-K-V-H--Q-------------------I-D-DFIKES----L---KSTL---------------------------------N------------R----------N--I--R--L----N-----------------------------------------------------Q------------N---------T-QIASI--T-PF--NPSISDYIINRI-----------SK--D------------D-------------TNL-S---L--YMLASKT-CQ----SI-------------N--T-L-F------------S-----L---A---V-----N
XP_022308635.1  EISIFHQ--WA-Q--------------D-DVC----FY-P-TK-AA-EKV-GNMIKHNN---L--VVVTGQSGSGKSAIIQ-HI-AL-EY-R--------------K--------------------Q--G--------W--V-VKP-V-Y---S---FEEI-H----S-AH---K---S--D------S-FQKGR---S--LFVCNDPIGK-----------E-SF-----DE-LL-F--D-QWKRYR---ET-I------------------NI--L---------KK--E--D----K----LLLTCRKSI---ISD--------------H----RA-KH------F--RK---E-----T----------L--E--IEID--N----SQYALSSEE-KK-AI-FKTY------MPD---------DK--------------------------------L-----T-E-D--E----FAQI-----------SE-V--GIYF--------------PLLCKLCK----A-----------------------E------S-----K------------HI--K-SKL-QV----------FTNP-----VKVLETE-LESY---KN----K-DKEIYCGLVCLV-L-N------N-N------------E----------VC---L---------------D-DLQ--R-K---P------------K-L-LE----NG--LQ---LC-----G-L-PL-H-T-P-P-N--R-------------------I-I-QKLESL----Q---GFLV---------------------------------K------------M--------I-K-------------D-----------------------------------------------------K----------------------------Y--T-FY--HDFVMEVTSYVF-----------GL--E-------Y----P-----------------E---D--TIKFADL-------SF------------------L-R------------K-R---I---S---L-E---K
XP_022292004.1  EMDVFEN--WR-R--------------N-DKM----FL-A-TM-AS-KKV-ENLIRDKN---L--VIVTGDSGCGKKTIVQ-HI-AL-KY-M--------------A--------------------N--K--------W--V-VKP-V-D---V---VEEI-K----T-AY---T---S--G------N-YIKNK---T--IFVLNDPIGK-----------E-SL-----DD-IL-Y--S-TWKKYE---KT-L------------------SI--F---------LQ--S--V----K----LVLTCRKKI---VFD--------------D----RV-KG----L-F--EE---R-----S----------N--I--VVVD--D----NHNKLSIDE-KR-KF-LTKY------TKI---------EG--------------------------------I-----F-D-D--K----FVKV-----------LE-N--ETYF--------------PLLCKLFS----S-----------------------D------L-----H------------RC--T-DYL-QF----------FSEP-----IDVFRKE-IEIC---KV----S-NKEIYCGLVCLI-L-F------N-N------------N----------MS---Q---------------N-KLM--E-N---E------------D-I-FR----KC--LH---LS-----S-I-KE-Y-L-P-P-A--E-------------------I-L-RHLERL----E---GFLI---------------------------------K------------K--------I-C-------------G-----------------------------------------------------H----------------------------Y--S-FY--HDFIMEVTNVVF-----------GT--D-------H----P-----------------E---E--ILRYADI-------GF------------------L-Q------------R-R---V---R---I-E---N
XP_022295696.1  IKDLFRE--WQ-R--------------E-DKF----FV-S-TR-AC-KEI-ERQIKTKN---F--VVVAGHSGYGKSAIVH-HI-AV-DY-R--------------A--------------------K--R--------W--Y-VKP-V-E---K---VDEI-K----E-AY---R---N--E------D-FRKGE---T--LFVLNDPFGK-----------H-VL-----DE-LE-Y--R-HWKNFE---KE-L------------------VRFLD---------TH--T--V----K----LLLTCRKCIIDEMRD--------------S----IS-SR----V-F---E---E-----R----------S--I--VYVD--G----NDFKLSRTE-KR-TI-FKRY------SPDE--------EG--------------------------------V-----D-E-K--K----IDDI-----------IE-I--DNYF--------------PLLCKLYA----S-----------------------R------K-----N------------QE--E-TNT-SL----------FKEP-----INFFSEE-IENY---RR----N-SKEIYCALACLV-F-F------N-N------------K----------VC---L---------------E-DL---K-N---Q---------ENQA-R-FT----DC--LK---IC-----N-I-SI-Y-T-E-P-C--Q-------------------I-I-RSLESLVGKFV-----------------------------------------------------------------------------------------------------------------------------------------------------------------------------------------------------------------------------------------------------------------------------------------------------------------
WP_052573433.1  SEDFLKQ--VA-D--------------Q-RKF----YA-D-TQ-NF-HDA-QKKLEKSR---V--LIISGEPGVGKTTIAE-NL-SL-IY-A--------------S--------------------E--G--------F--E-IVD-V-V---N---IIEA---EA---AY---Q---P--G-E----R---------Q--FFLFDDFLGG-N--YF-----E-AI---S-GR-ED----S-HIVKFM---RR-I------------------SV--D-------------E--T--K-R----FVLTSRTNI---LNL--G--VNS-S----D----PF-GN--A-N-I--RR---N-----E----------Y--L--LKVG--N----LSN----FE-KA-EI-LYNH------LWH--G-G-L--QE-E-------YV------------------HE-I-----Y-K-E--N-R--YLEI-----------IR-H--RNYS--------------PRLVHFVT----D----I-N----T-L--D------L----P-Q--AP-D------------YW--K-FIV-EK----------FEHP-----ALIWKNA-LKVQ---------S-NNYIRLLIKLIV-F-N------G-G------------S----------IS---E---------------E-SLK--------I--------------A-FR----YY-------CS-T---Y-E-GR-M-V-T-E-D--N-------------------Y-V-EAVAAA----S---GSFI---------------------------------I------------R----------S--A--T--N----R-----------------------------------------------------K------------E-------F-D-----L--K-LF--NPSIADYVLNES-----------SS--D------------T-------------PLL-S---R--IFDALPT-TR----SL-------------T--Q-L-L------------S-----I---K---N-----N
WP_108062255.1  SEFLKED--IN-E--------------K-TKY----YV-E-TE-NH-HKA-LEKLETSN---V--IIIAGEPGIGKTTLGE-HL-AL-TY-I--------------E--------------------K--D--------F--K-FYN-I-E-E-S---LTDA---FA---VI---K---R--D-E----N---------Q--IFFYDDFLGA-N--YL-----K-AI---D-NK-ND----S-AINRFI---KI-I------------------KN--S-------------K--N--K-K----FILTSRTNI---LNK--G--YNF-S----D----TH-KS--A-N-L--RN---N-----E----------F--M--ITIN--S----LRD----ID-KA-KI-LYNH------IWH--G-S-L--SE-E-------LI------------------DE-I-----Y-I-D--K-R--YKYI-----------IK-H--KNFN--------------PRLVDFIT----D----I-E----K-LKYE------N----I-M--PT-D------------FW--T-YIK-NK----------LDNP-----QDIWKNT-FDEE---------S-NVYIRILVFLTV-F-N------G-N------------K----------ID---E---------------V-DLR--------D--------------S-YM----EY-------IK-LSK-T-N-NN-A-N-E-N-N--E-------------------F-K-NIVMIV----I---KYFL---------------------------------N------------K----------N--I--Y--D----H-----------------------------------------------------K------------T---------E-----Y--S-LF--NPSIADFIIDKY-----------KY--E------------L-------------EIL-K---N--IFLSLNT-DK----SL-------------N--S-L-N------------E-----L---F---S-----N
WP_120986552.1  SEFLLED--IK-E--------------K-LKY----YV-A-TE-NH-YNG-IEKLEKSN---V--IIIAGEPGIGKTTLAE-NL-SF-HY-M--------------A--------------------Q--D--------F--K-LYD-I-D-N-----INDA---FS---IF---N---K--E-E----K---------Q--VFYFDDFLGE-N--YL-----N-AI---E-NK-QA----T-NIVKFM---NN-I------------------KK--D-------------K--T--K-R----FILTSRTNI---FNQ--G--LAL-S----D----TF-RS--K-N-I--EN---E-----E----------F--I--IKIE--S----LKD----ID-KA-YI-LYNH------IWN--S-D-L--DE-Q-------FI------------------DE-I-----Y-F-D--R-R--YKEI-----------IS-H--KNFN--------------PRLIEYIT----D----M-K----K-IKIE------Q----I-Q--DK-D------------YW--K-YIL-DK----------LNNP-----QDVWKIT-FDSQ---------S-DEFIRIIVMLVV-F-N------G-N------------K----------IE---E---------------K-KLK--------N--------------A-YY----EY-------IK-SIN-L-Q-NN-S-H-T-S-K--E-------------------F-D-NIIAKV----V---KYFL---------------------------------N------------R----------F--Y--N--T----K-----------------------------------------------------K------------G-------EFF-----Y--T-LF--NPSIADFVIKNY-----------SN------------------------------KF-L---Q--ACLSLES-LE----SI-------------K--E-L-P------------Y-----F---Y---E-----K
PHS65147.1      SSYKIEQ--ML-D--------------E-SKK----FI-A-VS-SF-YKA-LEKLRQSR---V--LVITGEPGAGKTTLAK-NI-CL-YY-L--------------A--------------------G--E--------Y--E-FVE-I-I-N-D---LSEA---EK---VY---A---K--N-K----K---------Q--IFYFDDFLGS-N--YL-----E-AI---N-GN-SD----S-HIMDFI---AR-V------------------EK--S-------------D--D--K-I----FVLTSRTSI---LNS--G--VRI-S----A----QF-EN--R-N-I--RK---V-----E----------Y--L--LNIS--E----MDR----LD-KA-KI-LYEH------VWA--G-G-I--SQ-D-------YI------------------EE-I-----Y-K-D--K-R--YRLI-----------IE-H--KNYN--------------PRLIEMIT----D----Q-E----K-I--T------G----V-D--VL-S------------YW--Y-HVE-SL----------LSNP-----LSLWDHC-FNVQ---------S-DELIRALVRIVV-Y-S------G-G------------V----------IN---E---------------N-FLR--------T--------------E-FQ----EI-------TT-QLS-I-K-KH-S-V-F-S-C--K-------------------F-T-DYIRIA----T---SALL---------------------------------R------------R----------D--M--G--A----T------------------------------------------------------------------G-------C-E-----Y--R-VF--NPSLSDYVLS-----------------------------------------------------------------------------------------------------------------------------
WP_115569572.1  GTELLEQ--IK-R--------------E-EKI----YI-K-TQ-YF-YNG-VKFLQENK---I--IVIAGEPGIGKTTLAR-QL-IL-YF-S--------------Q--------------------Y--N--------Y--E-PVH-I-T-K-S---IEDA---EK---VY---S---R--N-K----K---------Q--VFFFDDFLGS-N--YL-----S-FI---E-DR-LD----S-QIVAFS---QR-I------------------HY--D-------------T--N--K-L----LILTSRTNI---LNR--G--SIA-S----D----QL-RY--S-N-L--NS---R-----R----------Y--I--LKIS--N----ILP----IE-KA-HI-LYSL------LKH--N-G-L--DN-S-------FF------------------VE-I-----C-K-D--K-R--YRAI-----------IS-H--KNFN--------------PRLISFIS----D----H-Q----K-V--E------G-N-VI-R--VD-N------------YW--D-WIQ-KV----------LDNP-----HEIWRNT-FEMQ---------S-DKYIQILVFFVV-L-N------R-N------------S----------IA---E---------------K-HLK--------N--------------A-YC----AFLKSENYGSS-LDN-R-V-SI-D-S-K-I--------------------------E-EAVYY-----------FL---------------------------------N------------R----------N--L--E--T----S--T--------------------------------------------------N------------E-------V-Y-----C--T-LF--NPSIADFILKNH-----------MQ--Y------------A-------------SYF-A---P--CLASLQS-FD----AT-------------S--Y-F-I------------D-----S---H---K-----N
XP_022291734.1  -----------------------------MDC----FV-K-TR-FS-EAC-SKILEERG---M--VILIGEQGCGKTMIAN-HI-MY-TG-K----------------------Y------------K--E--------W--T-KQD-I-Q---S----EEL-E------TL---I---P--K-E----K---------T--FFHIDDLFDG-Y--LY---Q-E-EK-----YK----WW-K-SLFRFH---SR-Y---------LG-K-----NG--M-------------------V-R----LIITVKDTV---MEK--V--GVF-I---------SD-DK------R--NE---T----------------F--F--LKAD--SKENQLSM----DE-KL-DI-LEEQ------YRY--A-S----WR-K-------SL------------------DK-S-F---R-R-T--K-L--ENEL----KD-----VK-C--SIGF--------------PLCANMYA-F--E-----------------------E------------D------------NS--E-RDS-AI----------FDHT-----RKYVREN-ITRH-I-ES-D--K-RNDIKTLFLLLL-F-Y-LH---P-T------------D--SHS-N-E-SL------DS-------------YLK--D-G-K-R-CQ-----------E-FL--Q-SF-------SS--DK---M-LE-E-M-N---L--S---------Y-EN------L-Y-QTAQEL----D---GSYL---------------------------------K------------K----------H-------------K-----------------------------------------------------T----------------------------Y--K-FK--HRIYLEAVCDYF--------F------L--------------------------KYF-D---F--VVAHIPF-------DV------------------L--------------R---------I---------C
XP_019925688.1  YKKVVSE--WK-Q--------------K-DKV----YF-E-TH-SF-QAM-FEQVKNQP---Y--VTFVGTPGSGKSATAH-HI-AL-KL-Q--------------NE-------------------E--G--------Y--D-ILP-I-K---E---VSKI-E----D-YC---D---P--E------S-----P---Q--VFVIDDVVGV-----------F-GL-----NN-GQ-F--E-MLERYK---DR-I------------------IS--A---------DM-SK--T----K----IIMTCREVV-F-RNE--------------T----LS-KC----F-L--TE---N-----A----------N--V--IKLQ--S----EDNKLSDED-KL-SL-LANY------GLD---------VG--------------------------------L-----I------P----SKGM-----------SE-T--SAMF--------------PFLCKMFS----E-----------------------Q------K------------------FN--V-HGY-RF----------FITP-----IKYIKDA-LDDM---QT----R-NQMHYFSLVLLM-L-H------Q-N------------K----------LS-------------------E-TDL--V-K-E-L-IENK------PI-D-IN----DV--FR---KC-----K-V-SS-H-K-D-S-F--K-------------------I-T-GALQEM----D---GTYT---------------------------------Q------------T--------C-D-------------D-----------------------------------------------------Q----------------------------F--C-FI--HDSMFEIVACQF-----------GR--Q-------F----P-----------------E---L--IFKYMSS-------EY------------------I-A------------N-Y---I---N---V-----G
XP_019924234.1  SKTALEE--HK-E--------------K-IDM-Y--VE-P-SS-AI-KHG-IKKLEEKN---I--IIITGDAGIGKTRFAL-EL-MS-RI----------QNK---H--------------------Q--N--------L--T-ALV-L-T---D---SSQW---DK-L-DF----------K-K----V---------Y--ILLIDDTFGK-S--KL-H-E-C-AF-----QS----W--C-SVFDRM-D-KR-L------------------QT-------GQ-------------V-M----VIFAQRNCI---WHL--I--KDR-L--S-D--Y-PL---------F--RA---I-V-L-E-----NA------Q--IDLS--G--E-FSL-TR-DE-KA-RI-LANF------CRR--L-N-V-----K-------YC---LTLYEEETLSIFSTDGL-L-R---L-S-H--E-T--IRTL----LN-----MD-T--SCGF--------------PFLCEQSF-S--D----C-N----L-S--N----K-S--I-L-------N------------IF----QIH-SN----------LTYM-----KELVDDL-LCQQ-----------KNIHYAVLVFLF-L--------E-D------------K--------S-CN---V---------------D-AIL--K-A-K-K--------------K-IA----DL-----G-IV-------N-SS-E-I-I-P-A--K-------------------I-K-GCLKDM----M---NACI---------------------------------D------------V----------S-------------D-----------------------------------------------------D------------G------------G--F--K-LR--HKRIYSAVLLSF-----------GE--N-------F----P-----------------R---K--FLEFISK-------TV------------------L-F------------Y-N---V---R---S-----E
XP_019928500.1  YGEDVRK--WK-E--------------D-DVF----FF-E-TH-NF-QAM-LNKVRQYQ---F--VTFVGVPGSGKTATAR-HI-AL-LL-Q--------------EK-------------------D--G--------Y--E-ILP-T-K---D---IKDI-E----T-YC---D---P--R------N-----P---Q--VFVIDDVLGV-----------F-GF-----DM-KE-L--E-KLTMYK---DR-L------------------NE--P---------TM-PE--T----K----VLITCREVV-F-KHE--------------A----FS-GS----I-L--SN---K-----K----------H--I--VQLH--S----EENALNDQD-KY-DL-FAKY------NLD---------KD--------------------------------L-----L------S----ADTL-----------SK-I--SKSF--------------PYLCKLFS----R-----------------------K------E-----E------------LK--H-YGP-QF----------FISP-----VPCILEL-LDNM---KT----R-NKVHYASLVLLM-T-N------Q-N------------S----------LS-------------------E-KKL--N-K-E-KTTDFD-------E-M-KF----QV--LK---KC-----K-V-DP-T-I-C-S-F--Y-------------------F-I-AALTEM----E---GTYT---------------------------------E------------Q--------G-Q-------------S-----------------------------------------------------E----------------------------F--K-FI--HDSMLEIIAYHF-----------GC--H-------F----P-----------------E---L--ILQYMDS-------DY------------------I-A------------N-Y---I---K---P-----D
XP_019923691.1  FDREVSR--WK-E--------------D-DAL----FL-E-TH-NF-PAM-FNKVVNQS---Y--MIFVGVPGSGKSVTAR-HI-AL-KL-Q--------------E--------------------E--G--------H--D-ILP-I-K---D---ISDI-E----N-HC---N---P--D------I-----P---Q--VFVIDDVVGV-----------L-GL-----DM-SD-F--N-KLCKYE---SS-I------------------KK--P---------EM-KD--T----K----VLMTCREVV-Y-RNE--------------Y----IT-ST----F-L--SE---S-----E----------N--V--VYLH--S----DENSLTDED-KY-NL-LAEY------SLD---------EQ--------------------------------F-----L------S----SVDL-----------SS-T--SKMF--------------PFLCKLYS----S-----------------------T------K-----D------------FE--N-YGP-SF----------FISP-----YNLILKE-MDKM---KI----Q-NKIHYASLVLLM-V-N------D-G------------K----------LS-------------------E-TIL--D-D-D-G-NSNRTSF--FQE-K-KL----NI--LK---YC-----K-V-ES-Q-T-N-S-F--S-------------------F-M-DALSEM----E---RTYT---------------------------------K------------Q--------Y-D-------------S-----------------------------------------------------E----------------------------F--T-FI--HDSMFEIIACHF-----------GR--Q-------F----P-----------------E---L--MIKYMSS-------EY------------------I-S------------H-N---I---K---V-----D
XP_022312885.1  TEYSLEN--HR-N--------------K---M-Y--IH-P-DR-AM-CHS-LEYLENYK---T--IIITGDAGTGKTRFCL-EL-MT-KF----------QRK---H--------------------K--D--------L--T-PLI-L-T---E---SNQW---SK-I-RF----------D-K----K---------Y--IIFIDDFVGK-S--NL-D-D-K-AF-----EC----W--R-RVFDLM-T-SR-L------------------KS----------------------V-F----IIFALRHCI---WKV--K--KNA-L--T-E--F-TL---------F--KV---H-TEH-K-----YP------T--VDLS--G-SK-FGM-TS-NE-KL-RM-LRRF------CEC--H-G-V-----A-------IYCGNKSVQEKIHKF---S-QT-L-H---I-N-I--Q-T--LKGI----AS-----IK-L--VKGF--------------PYLCELFF-S--R----K-E----S-I--Q----K-G----I-------T------------FF----QVH-SA----------NEYE-----KEQIDHI-LCQE-----------QYLHYAILVFFF-L--------N-D------------K--------P-YT---K---------------E-ELL--M-S-R-T--------------E-IA----EI-----A-MM-IGD-F-N-PK-R-V-T-K-A--A-------------------L-Q-GCCKDL----Q---HTFI---------------------------------S------------V----------S-------------D-----------------------------------------------------D------------G---------------L--K-LK--HMVTYEAVLMSF-----------GE--N-------F----P-----------------A---E--FLNRVNK-------SV------------------L-F------------T-Y---V---R---S-----N
XP_019924709.1  YEIDISR--WKEE--------------D-DND----FV-E-TH-NF-EAM-LKQVNQQS---H--MIFVGVPGSGKTVTVR-HI-AL-LL-Q--------------R--------------------K--G--------Y--D-ILP-I-K---D---IRCI-E----T-YC---D---P--K------N-----P---Q--VFVLDDALGI-----------F-GL-----NR-TE-F--D-TLKKYE---DR-I------------------RE--P---------IM-TS--T----K----FLFTCREVV-Y-RNE--------------T----LF-TS----F-L--SK---K-----E----------N--L--VYLQ--S----AENALDNED-KY-KL-LAKY------RLK---------TD--------------------------------I-----L------N----SEQL-----------AA-S--SNMF--------------PLICKLFS----K-----------------------E------K-----V------------YE--E-YGP-TL----------FISP-----VPCILKD-LDKM---KI----E-NRHHYAALILMA-A-N------D-N------------T----------LS-------------------E-EIL--D-N-G-N-TNADENS--FHE-M-KN----NF--LK---KC-----K-V-QS-N-T-D-T-F--Q-------------------F-I-DALFEM----E---GTYT---------------------------------K------------R--------C-C-------------N-----------------------------------------------------E----------------------------F--K-FI--HDSIFEIIAYHF-----------GS--K-------F----Q-----------------E---L--IIQYMSS-------DY------------------I-A------------N-K---I---K---I-----E
WP_127223504.1  TKSLLGH--MA-S--------------S-LRA----YV-P-TE-PH-VRA-VRVLSKHK---I--VMLVGNPATGKSTIAA-VL-ST-IA-A-----------------------------------D--S-P--N---H--V-CYK-A-E---G---PKQL---LD---NW---N---P--E-E--G-G---------G--FYWIDDAFGP-N--QL---R-E-DF---V-DH-WI----A-IMPKLQ---AA-T------------------AA--G-------------N-------S----FVLTSRRHI---YEA--A--KPK-L----G----TR-NH--P-F-F--RD---S-----T----------A--I--VEVG--R----LSE----LE-RR-QI-LYNH------VKC--G-N-Q--SK-Q-------WK------------------LT-V---------K--K-F--LDVL-----------SK-E--ATFT--------------PEIARQLG----D----R-A------Y--T----A-N----V----TA-S------------LD----SLL-KF----------VREN-----RAFLLQT-VGE----------L-SKVHRSALTLVF-L-H------R-G------R--M--P----V---S-GP---L---------------P-EIQ--------E--------------I-VV----RF----------------Y-DV-S-R-E------T-------------------L-A-DSLNEL----R---ESFL--------------V------------------E------------V----------A--------D----G-----------------------------------------------------T------------R-------R-D-----W--N-FK--HPTLSDALAAIL-----------RD--A------------E-------------GMR-E---L--FIRGVGV-----E-TI------------------L-S------------D-----V-------------L
WP_028063845.1  ------------------------------RV----FV-P-TP-AW-SRA-VGVLKAHN---F--LVLTGPPEMGKTAIAR-ML-GL-AL-L--------------T--------------------Q--G--------W--E-VHE-T-T---R---PEQV---EQ---LF---D---R--S-R----P---------Q--LFIADDAFGS-T-----------EY---R-PD-AA----E-RWANNL---DR-I--------------L---RA--T-------------D--E--H-H-W--LVWTSRPAP---LSA--G--LRR-L-HR-E----RG-GE----H-F--PQ---P-A---A----------V--Q--VDAS--A----LGV----EE-KT-LI-LFRH------ARA--A-N-L--PI-Q----------E----------------RE-L-----V-Q-K--H----GATI-----------VH-D--PHFT--------------PERIRRFV----S----------------R------G----I----PV-D------------------DVE-RE----------LREP-----TDAMRTS-FAAL-----------EPEHRELLLAML-----------------------------------------------------------------------------------------------------------------------------------------------------------------------------------------------------------------------------------------------------------------------------------------------------------------------------------------------------------------------------------------------------------------------------------------------------------------------------------
TMK64514.1      STCDLDM--AA-E--------------L-ARV----FV-A-TA-PY-MRA-LDVLERHS---F--SVLTGPPEMGKTAIAR-MI-GL-AQ-L--------------T--------------------A--G--------W--Q-VHE-C-A---H---PDDV---FR---AY---E---R--E-R----E---------Q--VFIADDAFGS-T-----------EY---S-PD-SA----E-RWAREL---DR-I--------------L---AR--M-------------D--E--R-H-W--LLWTSRPAP---LRA--G--LRR-V-HR-E----RG-LE----R-F--PQ---P-G---D----------V--L--VDAS--Y----LAT----WE-KA-LI-LFRH------AKA--A-H-L--AE-P----------V----------------VG-F-----V-K-T--E----GVRV-----------VG-H--PYFT--------------PERIRRFV----A----------------D------T----L----PN-V------------------DVA-RRSDADALVDAALREP-----TRAMTAS-LRAL-----------GAEHRDLLVAMLDA-H------G-A------------S----------IN---Q---------------R-ELA--------A--------------A-VR----RH-------HD-----G---GL-S---R-P----P---------------------A-ELFDRL----A---DHFL---------------------------------K------------V----------S-------------D--------------------------------------------------------------------------V-A-----V--R-WV--HPSWRDLVIDDL-----------AS--D------------P-------------DRR-R---R--FVSRCGL-----D-GL-------------A----L--------------A-----I---S---T-----Q
RWD01441.1      TKALLGH--MF-P--------------T-LKL----YV-P-TR-PH-VRA-VRALSKHN---I--VLLLGAPATGKSTIAA-IL-AT-IA-A-----------------------------------D--H-P--L---H--R-SYK-A-D---G---PTDL---IA---NW---N---P--D-E--G-G---------G--FYWIDDAFGP-N--QL---R-E-DF---V-DH-WV----S-IMPKVQ---AA-V------------------AA--G-------------N-------S----FVLTSRSHI---YKA--A--ISK-L----G----SR-NH--P-L-F--RD---G-----E----------A--I--VDVG--S----LTT----EE-RQ-QI-LYNH------VKF--G-D-Q--SK-P-------WK------------------RA-V---------K--P-F--LEGI-----------SK-N--YFLT--------------PEICRRLG----N----P-A------Y--T----K-S----V----SL-N------------GT----SIA-SF----------VNSN-----EEYLLQT-IKE----------L-SVPHRAALALVF-L-H------R-G------K--M--P----V---G-ST---S---------------S-QMD--------E--------------L-VA----KH----------------Y-GV-G-K-E------E-------------------L-S-NALMQL----K---DTFL--------------V------------------E------------K----------L--------S----G-----------------------------------------------------S------------D-------L-E-----W--S-FK--HPTLSDAFAKML-----------SE--M------------D-------------GMR-E---L--YLRGVRV-----E-AI------------------L-N------------D-----V-------------L
NGZ98098.1      STLSIER--AS-E--------------L-ARV----FI-P-TK-SY-SYT-LATLAKHS---F--TVLTGPPEMGKTTIAR-LV-GL-GK-L--------------G--------------------E--G--------W--E-CYE-C-R---K---PDDF---LQ---VL---R---K--D-R----Q---------Q--IFIADDTFGS-T-----------EY---R-PD-VA----Q-AWAADL---DS-I--------------L---RA--L-------------D--G--S-H-W--FLWTSRPAP---LNI--A--LER-M-HL-Q----GK-AE----Q-F--PR---L-A---E----------V--I--VDAA--R----LSL----TE-KV-LI-LYRH------AKA--A-E-L--GT-E----------G----------------KR-L-----V-R-E--N----ARSI-----------VQ-D--EHFT--------------PERIRRFV----Q----------------H------G----L----AS-IIKSAESMRERADFI--PIAVQ-RE----------IREP-----TKQMKQS-FEAL-----------EQKHQQFLIAML-----------------------------------------------------------------------------------------------------------------------------------------------------------------------------------------------------------------------------------------------------------------------------------------------------------------------------------------------------------------------------------------------------------------------------------------------------------------------------------
HEC39120.1      AIAIMEE--IK-E--------------N-MEV----FA-N-TE-IF-SKS-IDVINEYN---F--VILYGPPKMGKTMIGN-AL-CF-LK-I--------------R--------------------E--G--------F--E-VYE-I-N---T---PSDF---LK---IY---K---Q--S-E----K---------Q--IFFCDDIFGS-I--VY---D-E-NI---S-KL----WI-K-DFSKIQ---RK-L----------------------D-------------K--N--H-L----SVWTTRSLI---FQE--T--FQQ-T----R-LD-EY-EK----V-I--ES---E-----K----------V--Y--VNVS--D----LTI----IE-KA-HI-LYNH------LKY--S---K--EM-D-NIKPR-LI------------------EH-L-----I-Q------I--KYDI-----------IN-H--QNYS--------------PEAINKLC----K-FI-I-P----R-I--D----T-N----I-E--IN-E------------LQ--K-LIL-EY----------LNKP-----EEAIIRD-FNN----------L-EQTHKYFLLILF-S-F------G-S------------R----------IE---K---------------T-LLE--------K--------------K-FN----RL-------SD-----L-F-GI-N-L---L-G--L-------------------F-D-SVMDIL----N---GTYI---------------------------------K------------L----------I--------K----R-----------------------------------------------------E-----T------E-------P-I-----I--F-FS--HPSIMDVIFEIW-----------KS--D---VSV------Q-------------KFF-----F--KLGGSYI-LR--E-NL-------------K--R----------------D-S---I---N---N-----D
XP_011428823.1  WDLFLKS--LN-L--------M-----V-DKL----YK---PP-SA-ENL-GTRLRSLE---A--MSIVGKWGSGRTTLAK-QA-IL-EC-A-L------------N----------------F-V-N--S----T---C--K-FTT-I-D---R---VTDW-K-KG---VH---D------D----C-V---------S--FIYLPDCIKE----WY-T-P-S-HV-----ED-LA----K-SLTSLF------V------------------ES----------------R--G----K-CF-VILGVRDIV---WEK--F--KHV-L----S----QC-DI------F--KE---E-----R-----LN---F--M--QDKE--N----LSS----KD-YR-EI-LHKQ-LHGN-NAI--V-D-V--SE-D-----I-QV-------DDKS-------KK-A-T---L-G-S--K----NAEL---------L-VA-K--ENSV------I---GL--PELMALSS----K-----------------------N------R-----R------------IL--S-NVA-RF----------CAEP-----LSVIKDD-LKQM-S-ES-PK-I-SEKHKFVVLTYA-M-I--H---N-G------------R----------FS---L---------------Q-KLN----E---N--------------M-LR----SI--RT-I-FA-----V-F----S---P-P-D--D---------Y---------F-E-DAVDKL----M---EEYL---------------------------------E------------I----------S--------T----D-----------------------------------------------------K------------A-------T-H-----Y----IQ--HEIITRIIFEIV-----------AE-----------------------------SKI-E-F----LIQNCDS-------ML------------------L-L------------N-C---I---R---P-A---T
WP_048558544.1  SKQVLDE--LQ-V--------------N-AKT----FV-S-TQ-AY-QNA-LIALENYG---F--VILLGAPAVGKTSIAT-NI-CM-TARA-----------------------------------E--G-E--L---E--D-VLI-L-E---S---AEQF---TT---FW---N---T--E-G--P-K---------K--LYWFDDVFGS-T--SL---D-Y-GA---L-IN-WT----K-TFLKLS---TA-I------------------KA--G-------------T-------K----VIFTSRDYI---FNE--A--IQQ-V----K----KS-AF--P-L-I--FN---S-----K----------V--V--INVE--D----LTL----EE-KE-QI-LYNQ------VKS--G-N-L--PV-C-------TK------------------KK-L---------K--H-F--LKDA-----------AI-H--SNFT--------------PELARRLG----D----Q-M------F--H----Q-N----L----DI-S------------HN----GIR-RF----------MNKP-----IEFFKDT-IYP----------L-DKLHKATLVLIL-L-H------N-N------Q--L--K----S---P-IK---R---------------E-CLL--------E--------------N-FV----DS----------------Y-GL-E-L-H------E-------------------I-K-KSLEYM----R---GSLV--------------K------------------Y------------S----------T--------Y----Q-----------------------------------------------------G------------V-------S-A-----W--S-LY--HPTMIDSLLSIL-----------SD--N------------P-------------EMI-E---I--FILGASF-----R-IL------------------L-R------------D-----T-------------T
WP_155638471.1  ARMILSS--MG-D--------------D-LKK----LV-V-TD-AH-RRS-IEAISRYG---F--VLLLGAPATGKSTIGA-SL-AV-GA-A-----------------------------------D--L-W--G---C--L-TLK-P-T---S---ATDL---EK---HI---N---P--N-E----K---------Q--FFWIDDAWGA-T--QY---Q-K-SN---S-DS-WN----Q-VLPNIA---SA-V------------------QK--G-------------S-------K----FLITSRSYI---WEA--A--KKD-L----K----TH-AL--P-L-L--TH---S-----N----------V--T--IEVE--R----LST----EE-KA-RI-LYNH------LKL--G-D-Q--SP-E-------FR------------------SK-V---------K--K-F--LPKI-----------SE-R--NDFL--------------PESARRFG----N----K-L------L--S----Q-K----I----PI-T------------EH----GIQ-NF----------FARP-----ADFLFET-IQS----------I-APAHKAALALLF-V-N------L-G------Y--I--S----S---P-IS---E---------------T-EEL--------L--------------L-VE----KA----------------F-GV-T-F-S------E-------------------I-R-NAFSEM----N---ESMV--------------L------------------L------------A----------S--------D----E-----------------------------------------------------K------------G-------R-Y-----W--R-YK--HPTISEAIAKTI-----------AL--D------------P-------------ELV-E---L--YLRGAKP-----E-TL------------------V-N------------E-----V-------------I
XP_021353715.1  MKKTVSV--WK-K--------------R-ADD----LF-V-TK-GM-RNA-MEFSKHNN---L--LIITGPQGSGKSSALR-YV-SV-AL-K--------------H--------------------D--G--------F--I-VYP-C-M---K---PSDI-E----Y-YW---D---E--T------K-----K---Q--VFVIDDPIGS-----------E-CV-----SL-VG-V--Q-MMERYS---DR-I------------------KT--C---------IAGHT--T----K----VILAIRSEI---LND--------------K----YV-SS----S----ET---L-----V---TSRQ---N--E--IDLT--E----EENALSEQE-RK-DM-FSHY------VSR---------TG--------------------------------V-----R------N----ISLQ-----------MP-Q--LHCF--------------PLLCHAFF----K-----------------------V------G-----T------------IR--K-NPT-EF----------FSSP-----FSVIKDA-FIRM---RQ----R-NPAHFCLLVFCI-V-F------E-N------------K----------LS---R---------------R-NLA--L-E---S---------PERE-K-VD----RV--LE---IL-----G-L-NR-E-K-V-Q-S--N-------------------V-I-NAIDAL----N---GVYL---------------------------------T------------K--------N-G-------------T-----------------------------------------------------S----------------------------Y--A-FL--HSLFQDIVTFIL-----------GE--E-------S----T-----------------M---F--LFKYCSS-------TF------------------L-R------------S-H---V---K---I-A---D
WP_051173807.1  TRAVLDS--LQ-D--------------D-LAT----FV-V-TD-GY-RAA-IDALDAHG---F--VLLLGEPGAGKTVTAA-TI-AA-AA-S-----------------------------------D--Q-W--G---L--R-VAQ-I-D---H---PAQM----R---HW---N---P--E-E--P-----------Q--LLWADDAFGA-M--NL---D-R-SL---M-DP-WN----R-TLSLVR---AI-V------------------RN--R-------------S-------R----VILTSRDYI---WRA--A--RRL-L----K----ET-AF--P-F-L--AE---D-----R----------V--T--IDVT--T----FSR----LE-KE-KI-LYAH------LRA--G-R-Q--PA-E-------FR------------------TV-A---------K--P-H--LRAL-----------CD-E--VDLL--------------PETARRLA----D----P-F------F--T----E-G----I----DPAS------------PD----DLK-LF----------IAHP-----KEYLQDL-LDK----------L-DASHEAAIALVF-A-H------G-G------R--L--S----C---P-LM---P---------------T-SGD--------E--------------V-LI----GD----------------I-GT-T-A-A------E-------------------V-R-SSLGNL----N---GTLL-----------H---------------------------------------------T--------D----A-----------------------------------------------------V------------R-------G-H-----Y--E-FR--HPSVGDAYAILL-----------AQ--Q------------P-------------EKL-V---I--WLQGAPM-----Q-QI------------------L-T------------E-----A-------------T
XP_009044297.1  TDKLMEG--VN-C--------------Y-FDI-S-----K-TK-AW-----QSVLNTDK---I--VFVVGHSESFKRSISL-KF-FE-KY-------------------------------------R--S----R---V--E-VFR-L-N---G---PEDW---KI---CC---K---R--S-E----P-F----------AILMEDAFGP-L----------------G-SK----F--E-SISHVI---KN-L------------------AS--D-------------E--N--L-K-A--ALFLLDPFS---FER--N--KES-L--K-K----CF-KH----R-F-------S-----D----------Y--V--VNLE--E-EDHLLS--K-DE-KR-EI-LKKS---SE-LVK--T-N----GR---------FL-------TNQD----------------------------IDDI-----------LG----MAEN--------------PIFLDTCE----E-------------F--V-----------V----YE-R------------HD--E-NVL-QL----------FSLP-----LDCLIND-IKYL---KE----K-WPDGYYVLRLVA-F-H-EV-F-D-E-----------------------SE---K------------G----ELA--------E--------------V-LR--------------------Q---SI-D---G------N-------------------L-S-QILNKL----V---GSYL---------------------------------K-I----------Q----------K-------------N-------------------------------E-------------AGD-----S------------S-------P-K-----F--A-F---QHRMMQYAVLCT-----------ET--N--------------------------KAF--------LINHCPI-------GF------------------L-V------------D-V---I-T-R---M-----T
XP_009044260.1  TEDVMED--VK-S--------------Y-FDI-S-----E-TK-AW-----QSVLNTDK---I--AFVVGFSEYFKKSIIL-KF-YE-KY-------------------------------------R--S----R---V--D-VFR-L-N---G---PEDW---KI---CY---K---R--S-E----P-F----------AIFIEDAFGP-L----------------G-TE----F--N-SISHLI---KD-L------------------ST--L-------------R--N--L-E-A--ALFTMNRLS---FEQ--T--KQS-L--K-K----CM-KR----E-L-------S-----D----------Y--V--VHLE--K-ED-ILS--E-DD-KR-VI-LKKS---FE-LVK--V-D----GR---------SL-------KKTNND-----GT-I-C---F-E-N----F--IDDI-----------LG----MAEN--------------PIFLDTCE----E-------------F--V-----------I----YS-R------------HD--E-NVL-QF----------FSLP-----LDCLVDD-FKYL---KE----K-WPDGYNMLRLVA-F-H-------------------------------------------------------ELT--------K--------------Y-LS--------------------K---NI-D---G------N-------------------L-L-QILDQL----V---GSYL---------------------------------K-I----------Q----------N-------------K-------------------------------V---------------------S------------A-------L-K-----F--A-F---QHRMMQYAVLCT-----------ET--D--------------------------KAF--------LINHCPI-------GF------------------L-V------------D-V---V-A-K---M-----T
XP_021376771.1  REHKYVA--IE-R--------------R-QIL----EI-Q-TK----NQK-ALVPDEPR-N-I--ILKSTPANFGFPVCTR-LL-LT-SR-V--------------K--------------------Q--A--------F--K-TPR---K---Y-F-IEEF---DN---LF---L---V--N-H--T-K-YVALA-I-V--FLVYSDIVYE-N-------H-D-NQ-----RQ-LS----I-DLARLF---KA--------------------KD-----LTPK---VI--E--N----A----LKSMENVYV-F-YSK--A--NKC-Y----Q----FI-HD----V-L--HE---A-----M----------Y-----QSLS--K--H-YPR----------KL-IASS-PLAY-ISY--F-S-I--TK-N-------AQ------------------QE-Y-DMT-V-N-T--E-K--DTAV-------HFP-VD-H--QIAL--------K-----ERIAQELG----T-----------------------K------Q--PE-N------------FK----TVA-GM---KTWQ---LDEA-SNF-QEVFLKR----------------DASGVSLLVYAA-M-V------S-N-----------------------VD---------------------LLQ--------A--------------I-LE----TV------------------PI---R-S------D-----------------------EMATDI----Y---NALI--------------E-SC---------------K------------R----------G-------------N-----------------------------------------------------Q------------R-------C-F-----F--C-LL--NEWKGEMNSEMA--LAAAE----GG--D------------K-------------GIL-K---H--ILQEVNV-------GV--------------------R------------N---------K---------D
WP_051741520.1  TEELLES--VE-K--------------R-AKY----YV-G-TQ-HF-NRV-MRILEADR---I--CVVTGPPGVGKSILAE-MA-LL-AH-G--------------Q--------------------E--K--------W--Q-VVQ-I-S-E-D---VKEGFDAWN------------R--E-I----P---------Q--IFYYDDFLGQ-T--DL---A---ET-T-G-KN-ED----H-RIAQFV---ER-V------------------RR--A-------------EPAN--K-R----FILTTREQV---FRD--A--TER-S----D----RI-RR--S-R-E--FL---T-----R----------A--E--VQIE--D----YSA----YV-KA-HI-FYNH------LYF--S-D-L--PV-G-------DK------------------KL-L-----V-E-G--R-D--YLGA-----------IN-H--PNYS--------------PRILEQVV----R----H-R----S-R----------------A--LD-T------------LL--L-GLK-EA----------LDHP-----EELWSGS-Y-HQ---------L-SRMGRTILSVLV-T-Y------P-P------E-----G----------IE---E---------------K-SLR--------A--------------H--------------------IR-D---FD-S-------Y--T-------------------Y-Q-QALKVL----E---GTWI----------------TI---------------S------------T----------R-------------N-GSRSTPRG-T-------------------------------------------------------Q---------R-----V--A-LA--NPSCRDYLLHRL-----------GT--V------------P-------------GEA-E---M--LLAGLQD-IQ----QL---I--------------------------------------------------
WP_092522526.1  SEFEIYR--IH-R--------------D-IQR----YV-M-SN-AY-PKA-LHMLDSER---V--VIISGVPGVGKTSLAK-ML-LY-AH-L--------------E--------------------R--G--------Y--E-IIS-I-M-N-D---FQTG---RE---RY---Q---R--D-K----K---------Q--IFYFDDFMGA-T--FLGERA-T-EF---T-RN-ED----R-AILDFI---DM-V------------------QS--S-------------P--S--A-R----LVMTTREHI---LRQ--A--IAT-S----E----KL-KH--S-N-I--ID---S-----R----------F--V--LEIG--A----YSL----KQ-RA-EI-LYNH------IYF--S-Q-L--PK-G-------YR------------------SA-L-----L-A-N--K-F--YKEI-----------VT-H--NKFN--------------PRLIEWLS----T----F-Q----R-I--K------S----I-D--PQ-N------------YQ--D-FVR-NL----------LADP-----AEIWRHA-YEQQ---------I-SDAGRSVLLSLY-T-Y------S-G------------T----------CD---P---------------T-NLE--------Q--------------A-FN----KL--HY---LR--AQ-R-Y-GF-S-T-E-P-S--N-------------------W-R-RALHEL----N---GSFI---------------------------------H------------P----------G-------------E-----------------------------------------------------K----------------------------I--K-VI--DPSVLDMLNSVI-----------RQ--D------------T----------------------------------------------------------------------------------------------
WP_169041876.1  SGFQVEK--VH-R--------------A-IRR----YV-Q-GS-AY-PRA-MAALDARS---V--VILSGLPGVGKTTLAD-LL-LY-EH-L--------------A--------------------R--G--------F--E-PVV-M-R-E-N---FAEG---KK---LF---R---K--D-R----Q---------Q--IFYFDDFMGV-T--FLGDKG-S-VG---Q-QR-DY----R-AIVEFI---EV-I------------------CA--S-------------K--D--K-R----LVLTTRDHM---FQQ--A--WIA-S----E----QL-RD--S-G-L--VD---H-----K----------L--V--IHMG--D----YSL----HQ-RA-EI-LYNH------LFF--S-D-L--PP-D-------YR------------------DE-L-----L-K-D--E-F--YFQI-----------VK-H--DKFN--------------PRLIEWLS----T----L-R----R-L--K------G----V-G--VK-D------------YR--S-FVT-RL----------LTNP-----AEIWRHA-YEQQ---------I-SDAGRSLLLTLY-S-F------G-G------------R----------AG---E---------------A-LLR--------E--------------G-FD----AL--HV---HR--TQ-K-Y-GL-Q-R-R-P-D--D-------------------F-T-SARKEL----N---GAFV---------------------------------R------------P----------M----------PG-D-----------------------------------------------------V----------------------------I--E-FI--NPSVQDWLNSVV-----------RE--------------------------------------------------------------------------------------------------------------
WP_144880556.1  SDFQVEK--IH-G--------------E-IKR----YV-Q-GN-AY-PRA-LEALKADH---V--VILSGLPGVGKTTLAN-ML-LY-EH-L--------------S--------------------N--G--------F--E-PII-V-R-Q-N---FAEG---KA---MF---Q---K--G-K----P---------Q--VFYFDDFMGV-T--FLGDKG-S-SD---Q-QR-EY----R-AILEFI---EM-V------------------SS--A-------------K--D--K-R----LILTTREQM---LRQ--A--WDA-S----E----QI-RN--A-G-L--MD---R-----K----------V--V--IRMD--D----YSV----RQ-RA-EI-LYNH------VFF--S-D-L--PP-E-------YR------------------DE-L-----L-K-N--E-F--YLQI-----------VK-H--DKFN--------------PRLIEWLS----T----Y-R----R-L--K------N----V-P--VG-D------------YQ--T-FVT-QL----------LQDP-----AEIWRHA-FEQQ---------I-SDAGRSLLLSLF-S-F------G-G------------Q----------VG---D---------------A-VLR--------E--------------G-FA----AL--HA---HR--AQ-A-Y-GL-P-R-R-P-E--D-------------------Y-T-RARAEL----H---GAFV---------------------------------R------------P----------T----------AS-D-----------------------------------------------------S----------------------------I--E-FI--NPSVVD---------------------------------------------------------------------------------------------------------------------------------
WP_168820462.1  TDFEVAK--IH-R--------------N-IKK----YV-K-TS-AF-TDA-LQILEREH---F--LVISGPPGVGKTTLAE-MI-LF-YL-L--------------E--------------------R--G--------I--E-PVV-L-K-S-G---ISEA---KS---IY---A---P--D-R----P---------Q--AFYFDDFLGA-T--FLNENS-P-FI---G-KN-HD----R-EVVDLV---DA-I------------------TE--S-------------E--N--K-L----FILTTREHI---LKQ--S--FEQ-S----E----RI-KH--S-K-L--SS---A-----K----------Y--N--LEIK--S----YGK----FE-KA-LI-LYNH------MYF--S-E-L--PE-D-------FI------------------SK-I-----V-Q-N--E-F--YLKI-----------VE-H--ENFN--------------PRLIEWMT----S----Q-N----R-L--N------N----V-T--AD-G------------YT--I-FIE-SL----------LENP-----SEIWKFA-FEKQ---------I-SEAGRSLLLLMH-L-N------D-G------------V----------LK---N---------------N-EIK--------R--------------R-FK----EF--HG---HR--AT-K-Y-NF-S-T-R-V-D--D-------------------L-E-TALTEL----T---DSFI---------------------------------L------------P----------G----------K--E-----------------------------------------------------A----------------------------F--R-YI--NPSIGDFMNELF---------------------------------------------------------------------------------------------------------------------------
WP_096785332.1  SEFQVEK--IC-A--------------T-IRR----NV-R-SD-AY-HQA-LEILDRDR---V--LIISGAPGVGKTTLAN-ML-LY-AH-L--------------E--------------------K--N--------W--Q-PVV-I-R-R-D---IAEG---QR---FF---Q---R--G-A----S---------Q--IYYYDDFMGA-T--FLGERA-T-GL---L-RN-DD----R-AITDFI---EM-V------------------RA--S-------------S--R--A-R----LILTTREHI---FGQ--A--MAA-S----E----RL-RQ--A-G-L--TG---H-----K----------M--I--LHIG--G----YDF----GH-KA-KI-LYNH------LYF--S-D-L--PD-A-------YC------------------DA-L-----L-A-S--D-F--YLEI-----------VR-H--PKFN--------------PRLIEWLS----S----F-N----R-V--H------T----V-P--PA-E------------YR--A-FVR-NL----------MRDP-----SEVWLHA-YEQQ---------L-SDAGRSLLLALY-S-L------G-G------------K----------TE---G---------------R-ILE--------V--------------A-FK----AL--HE---VR--AA-R-W-GL-A-R-R-P-D--D-------------------W-A-TAMAEL----L---NAFI---------------------------------R------------P----------S----------GA-M-----------------------------------------------------S----------------------------F--E-VL--DPSVIDLLNAVV-----------RK--A------------P-------------ENA-V---D--LVVGSAD-FS----QI-------------E--R-V-M------------S-----L--------------
WP_099579089.1  TDFQVRR--IQ-K--------------D-IPK----YV-P-SS-AY-GQA-LQVLERDR---L--VILSGPPGVGKTTLAE-LL-LY-NH-L--------------A--------------------N--G--------W--E-PVV-I-R-R-D---VAEG---AR---LL---Q---S--G-K----R---------Q--VFYFDDFMGA-T--FLGDRG-A-VG---M-KQ-DD----R-ALVDFM---GL-I------------------GE--T-------------P--S--A-R----LILTTREHI---FGQ--A--LAA-S----E----RL-RD--A-G-L--DS---R-----K----------L--V--LRVS--D----YTR----RE-RA-LI-LYNH------LYY--S-D-L--PD-A-------YR------------------EA-L-----L-A-N--D-F--YLRI-----------IQ-H--EKFN--------------PRLVAWLS----T----Y-N----R-V--A------H----V-P--AE-E------------FA--A-HVE-KL----------LRDP-----SKLWLHA-YDEQ---------I-GEAGRSLLLALF-S-F------G-G------------E----------AD---G---------------A-VLE--------P--------------A-FR----RL--HG---LR--AE-R-Y-GF-A-R-E-A-A--D-------------------F-R-LAMSQV----I---NAFV---------------------------------R------------P----------D----------GT-K-----------------------------------------------------G----------------------------F--A-VL--DPSVLDLMNAVL-----------RR--D-----------------------------------------------------------------------------------------------------------
WP_093019965.1  TRFQVEK--IH-G--------------E-IKR----YV-Q-GN-AY-PRA-LAALDKDR---V--VILSGLPGVGKTTLAN-ML-LY-EH-L--------------H--------------------Q--E--------Y--E-PVV-I-R-Q-D---FAEG---ER---LF---R---K--G-R----R---------Q--VFYFDDFMGV-T--FLGDKG-S-AD---Q-QR-EY----R-AILDFI---EM-V------------------AG--S-------------K--G--K-R----LILTTREQM---FRQ--A--WAA-S----E----QI-RN--A-G-L--DE---R-----R----------M--V--IHMG--D----YSR----RQ-RA-EI-LYNH------LFF--S-D-L--PT-E-------YR------------------DE-L-----L-R-G--E-F--YFKI-----------VK-H--EKFN--------------PRLIEWLS----S----Y-R----Q-V--Q------R----V-A--VK-T------------YQ--T-FVE-DM----------LANP-----AEIWHHA-YEQQ---------I-SDAGRSLLLALF-S-L------G-G------------S----------AS---D---------------A-DLR--------E--------------S-FG----SL--HA---RR--AK-V-Y-GL-Q-R-R-P-D--D-------------------F-S-AARAEL----H---GAFI---------------------------------R------------P----------T----------VY-G-----------------------------------------------------A----------------------------V--E-FV--NPSVQDWLNSVV-----------RT--Q------------P-------------DTV-L---D--LVLGAAF-FS----QI-------------E--R-I-W------------R-----F---A---------N
WP_124622484.1  SEFSLSE--II-T--------------S-SAF----YA-V-TQ-NH-QRA-LDMLERLN---V--AIITGEPGVGKTTLAN-HL-CL-HY-V--------------T--------------------H--G--------Y--E-FIK-I-A-D-E---IREA---EN---VF---R---D--D-A----K---------Q--VFYFDDFLGR-N--YL-----D-AL---R-GH-EG----S-QIGQFI---RR-V------------------AR--D-------------G--R--K-R----FVLTSRSTI---LNQ--G--KFL-L----D----SY-YH--D-N-L--ER---N-----E----------Y--E--LRIA--S----LSE----LD-KA-NI-LYNH------LWH--S-G-L--PG-E-------FV------------------DE-L-----Y-Q-N--K-R--YKVI-----------IG-H--QNFN--------------PRLISYIT----D----Y-T----R-L--E------G----V-A--SA-D------------YW--S-YIV-RS----------IANP-----SQIWENP-FLVQ---------Q-DDFGRSIVMLIV-F-N------G-R------------E----------IN---E---------------S-DLA--------N--------------A-YQ----HF-------IC--LP-E-N-RG-L-Q-G-R-R--E-------------------F-Q-SNVRLL----T---GSFV---------------------------------N------------R----------I--V--S--P----G-----------------------------------------------------G------------E-------V-R-----L--D-LF--NPSIGDFVLRRY-----------AN--D------------L-------------P--------------------------------------------------------------------------------
WP_009106267.1  SEFKVRQ--VY-E--------------E-ARR----YV-Q-SS-AY-PQA-LKMLNEHR---V--VIIAGPPGVGKSTLAN-LL-LY-IH-L--------------E--------------------H--K--------Y--Q-AVL-I-Q-R-D---IEEG---QT---LF---Q---Q--G-I----P---------Q--IFYFDDFMGA-T--FLGDRS-A-AL---T-GN-SD----K-ALLEFI---AM-V------------------RA--T-------------A--T--A-R----LILTTREHI---YSQ--A--IGR-S----E----RL-RN--S-D-L--DD---L-----R----------V--F--LRMP--S----YSF----AQ-KA-RI-LYNH------IFF--S-D-L--PF-E-------YR------------------DE-L-----L-R-N--E-Y--FLRI-----------IK-H--KKFN--------------PRLIEWLS----S----F-R----R-L--R------N----V-S--VE-Q------------YQ--P-FID-NL----------LRDP-----SEIWRHA-YEQE---------I-TDAGRSILLTIF-S-M------G-G------------K----------AA---G---------------G-LLK--------S--------------A-FT----SL--HE---HR--AK-R-Y-GF-I-T-R-P-D--D-------------------F-N-AAMREI----A---GSFI---------------------------------K------------P----------S----------GV-H-----------------------------------------------------G----------------------------V--E-VI--DPSVLDLLNAVM-----------RS--A------------P-------------ENV-V---D--VIVGAAD-FS----QI-------------E--R-M-W------------S-----F---A---------K
WP_103535440.1  TEELLES--IE-S--------------R-AKF----YV-L-TD-HF-DRT-TRVLEEHN---L--CVVTGPPGVGKSILAE-MV-LL-AH-W--------------K--------------------E--G--------W--Q-VVQ-I-S-E-D---VKEGFELWN------------P--Q-Q----P---------Q--IFYYDDFLGQ-T--DL---A---ET-T-G-KN-ED----H-RIAQFA---DK-V------------------RR--A-------------APGT--K-R----FILTTREQI---LRN--A--QER-S----D----RI-RR--A-G-A--SL---V-----P----------S--E--VKVE--D----YSD----YN-KA-LI-FYNH------LYF--S-D-L--PP-A-------DR------------------KA-L-----V-D-D--R-A--YLDV-----------IR-H--ANYS--------------PRILEQTL----R----Y-Q----S-H----------------D--LD-S------------LL--S-NLR-SS----------LDDP-----SELWASS-Y-NH---------L-SPVGRRVLSILV-T-H------P-P------R-----G----------IS---E---------------R-ELR--------K--------------C--------------------VQ-A---KE-P-------H--T-------------------Y-I-QALKVL----E---GTWL----------------TI---------------S------------N----------E-------------S----------V-------------------------------------------------------Q---------R-----A--A-LA--NPSCRDFLLH-----------------------------------------------------------------------------------------------------------------------------
WP_075207460.1  TEWALDD--AK-Q--------------K-VKF----YV-P-SP-KY-DYA-RRHLEEQS---V--CVISGIPGIGKTTLAE-ML-ML-EY-S--------------R--------------------L--G--------W--Q-AFA-I-S-S-E---ISEA---ER---VF---N---K--E-L----R---------Q--LFFYDDFLGQ-I--GA---S-E-KL---D-KN-ED----E-RLVRFF---NR-V------------------AR--D-------------K--N--K-R----FVLTTREYI---LNQ--A--LLQ-H----E----KL-GR--L-D-L--GK---Y-----K----------C--A--IELT--D----YTQ----ED-RA-KI-LYNH------LYF--S-S-A--PL-D-------WK------------------RY-I-----A-R-G--R-R--YRTI-----------ID-H--PNYN--------------PRLIEWVM----S----M-A----S-E--R------A----S-T--DI-A------------FH--D-SIL-RT----------LDNP-----EDLWRYP-FEQQ---------L-SAGGRRLLLSLA-A-L------P-I------------E----------VK---L---------------E-DLK--------R--------------V-HA----AL--MG---GD--QD-E-L-AL------------E-------------------F-K-RIMRTF----E---KSFT---------------------------------R------------T----------D--F-----V----S-----------------------------------------------------G------------L-------Y-V-----V--R-LH--NPSIRDFLLNYL-----------GE--N------------P-------------EYI-E---K--ILDAGQF-FS----QL-------------R----------------------------------------
WP_129164974.1  TGANVDY--AI-R--------------E-IKK----LV-P-HD-GL-NRA-LVVLKENN---H--VLIVGNPGIGKTTVAR-ML-LC-HL-L--------------K--------------------D--E--------Y--E-PIW-I-T-N-N---ISEA---WE---VI-GRA-EQE--K-R----K---------T--VLIYDDFLGQ-L--VF-S-S-P-RF---A-KN-ED----S-SLFTLL---DK-V------------------SE--S-------------Q--Y--L-K----LILTSREYI---LED--A--KRV-H----G----VF-ST--N-A-D--SL---V-----K----------A--T--ISLA--D----YTE----AA-RS-KV-LFNH------LYF--S-D-L--SN-E-------RL------------------IK-I-----L-E-T--K-V--YAKI-----------VR-H--ANFN--------------PRVVETIA----K----A-A----N-S--K------H----L-D--DD-E------------YI--R-FIE-HE----------FDNP-----AKLWRYP-FDHE---------I-DQIGRQILIAVA-S-F------D-R------------D----------PL---S---------------N-EIR--------A--------------I-IL----AM--NS---GE--SS-E----------V-L-NS-L-------------------F-D-RSLKQL----V---GNFL---------------------------------N------------S----------E--Y-----L----P--------------------------------------------------SA-G-----SREC-R-Q-----H-T-T-----L--R-FQ--NPSVREFVNEKI-----------LA--D------------P-------------EWV-L---K--IARSIQS-FD----QI-------------E--T-------------------------------------
WP_095425388.1  TQFEVDR--VN-R--------------K-VPL----FV-Q-NE-AF-PRA-QQILDDSR---V--VVISGEPGIGKTTLAE-ML-LF-AH-L--------------A--------------------Q--G--------F--R-PVV-I-E-G-G---IEEG---KR---LF---D---P--T-A----K---------Q--IFYFDDFLGE-T--FLPERP-E-LL---A-KN-QD----A-ALLHFM---EA-I------------------RR--S-------------K--A--S-R----FILTTREHT---LRT--A--LSS-S----E----RL-RH--G-S-L--IS---H-----R----------C--L--LELR--D----YSF----GQ-KA-RI-LYNH------LFF--S-E-L--PA-G-------YK------------------AA-I-----V-Q-G--A-F--YIRV-----------IR-H--RNFN--------------PRLIEWLS----G----Y-A----R-V--K------D----I-P--AS-G------------YQ--E-HVS-AL----------LNNP-----GEIWAHA-FDNQ---------I-SEAGRNILFTLA-T-V------Q-W------------S----------AE---V---------------D-VLE--------A--------------A-WR----TL--HD---FK--SK-K-Y-NF-R-T-T-A-N--D-------------------F-K-HSLNNL----E---GSFV---------------------------------K------------F----------S----------D--R-----------------------------------------------------K----------------------------V--S-FI--NASVRDFVQNLF-----------RN--N------------A-------------EYG-H---D--LIGSAVH-FS----QI-------------R--V-L-R------------D-----L---Q---------K
WP_083202206.1  TAAELDI--IK-H--------------M-VPK----FV-Q-NQ-SI-QDA-EQKLSETG---A--LIIAGPPGVGKTTLAR-ML-LW-LH-A--------------E--------------------Q--D--------W--K-IYV-V-D---S---LEDA---LK---VA---D---P--T-E----K---------R--LILLDDFLGQ-V--RL---S-A-DH---V-RE-VD----A-RLPPLL---SR-V------------------AA--H-------------Q--N--L-R----FILTTRDYI---LAQ--A--RGL-S----N----RL-AR--G-K-I--DA---R-----E----------Y--V--LNVG--S----YTR----AV-RA-RI-LYNH------LYF--S-T-L--SS-E-------QR------------------EE-V-----L-A-D--D-F--FLKI-----------ID-H--KNFN--------------PRIIEEVT----A----P-D------Y--L------A----L-N--HR-S------------IP--D-TIS-AV----------LENP-----ELLWETP-YRQH---------I-TAEGRMLMIALF-L-N------G-R------------G----------TS---V---------------E-RLK--------R--------------S-FV----RI--AR-A-LG--TE-F---HP-G-E-I-E-A--T-------------------F-R-STYKAL----E---GSVL---------------------------------G------------F----------S-------------------------------------------------------------------W------------R---------I-----V--S-FT--NPGLRDFLQSVI-----------CA--D-----------------------------------------------------------------------------------------------------------
REE56126.1      SDAMMRE--IV-E--------------K-SKI----FV-Q-TR-NF-EWA-VDKLNQLG---T--VIITGQAGIGKTTLAE-QL-IL-FY-A--------------K--------------------N--G--------F--E-LLS-I-S-H-D---VHEA---EQ---AY---V---P--E-R----P---------Q--LFYFDDFLGK-N--YL-----E-AL---T-GH-EG----S-LIVNFI---KR-V------------------HR--D-------------R-AT--K-K----FVLTSRSTI---LNQ--G--RIL-N----D----AF-EH--N-N-V--DR---N-----I----------M--E--LKLQ--S----LSN----LD-KA-HI-LYNH------IWH--S-G-L--SP-E-------YV------------------ES-F-----Y-I-E--K-R--YHKI-----------IR-H--HNFN--------------PRIIQFIT----D----P-Q----R-L--G------D----V-S--PV-A------------YW--D-HIT-DL----------LDNP-----TKIWEHP-FDAQ---------L-DDFGRLLVLLVA-F-N------G-D------------D----------IL---E---------------E-DLA--------K--------------A-YA----TG-------LR--MP-E-H-AN-F-K-G-K-R--E-------------------F-T-FVVRHL----S---NSLI---------------------------------T------------R----------V--M--S--A----E-----------------------------------------------------K--------------------R-Y-----Y--K-LF--NPSIGDYLIHRY-----------AN--D------------A-------------MVL-K---T--VCSCLRS-LS----AL-------------T--M-L-R------------D-----M---T---S-----N
WP_129088683.1  SESLLED--MK-E--------------K-AKY----YV-I-TN-NH-KEA-IEKIESTN---I--LIIAGEAGIGKSTLAD-NI-CL-HY-I--------------K--------------------E--G--------F--K-FYD-I-E-D-S---MNDA---HS---AY---K---K--D-V----K---------Q--IFYFDDFLGA-T--YL-----N-AI---E-NK-TD----S-SVMKFI---NK-I------------------KK--D-------------N--N--K-R----FILTTRTNI---FNQ--G--IEL-S----D----KF-KS--G-K-I--QK---N-----E----------F--I--LKIQ--S----LKN----ID-KA-RI-LYNH------LFF--S-Q-L--NY-K-------FR------------------EE-L-----F-F-E--K-R--YRNI-----------IN-H--NNFN--------------PRLIEFIT----D----E-E----R-ISDE------N----I-E--VK-D------------YW--K-YVK-EK----------LSNP-----KDIWENS-FDEG---------I-NEFGRILIVLTV-L-N------G-N------------R----------IK---E---------------E-VLI--------D--------------S-YN----RY-------IE-LAN-I-Q-SV-S-H-Q-S-K--D-------------------F-N-TVIKKV----V---RYFL---------------------------------N------------R----------N--K--F--F----S-----------------------------------------------------D------------N---------N-----Y--T-LF--NPSIADFVLNRY-----------SK--E------------E-------------KKL-K---L------------------------------------------------------------------------
WP_095023617.1  SDFMMED--II-E--------------K-SKI----YV-A-TP-NF-QQA-LETLEKLG---V--VIITGQAGIGKTTLAE-QI-IL-HF-I--------------S--------------------D--G--------F--D-LVC-I-S-Q-D---ISEA---EQ---AY---D---L--E-R----S---------Q--LFYFDDFLGR-N--YL-----Q-AL---T-GH-EG----S-QIVNFI---KR-I------------------GR--D-------------K-SK--K-K----FILTSRSTI---LNQ--G--RIL-N----D----VF-DN--N-N-I--KR---N-----E----------L--E--IKLN--S----LSS----LD-KA-QI-LYNH------IWH--S-N-L--PP-D-------HV------------------EQ-F-----Y-P-D--R-R--YRRI-----------IE-H--NNFN--------------PRIISFIT----D----P-Q----R-V--V------D----L-P--IS-E------------YW--R-HVT-ES----------LDNP-----AKIWEHP-FESQ---------L-DDFGRIIVLLVA-L-N------G-L------------S----------LT---E---------------E-DLA--------A--------------A-YA----RA-------IS--MP-L-L-SH-M-K-G-N-R--D-------------------F-H-VSIRHL----T---NSML---------------------------------N------------R----------T--L--L--K----D-----------------------------------------------------Q--------------------V-R-----Y--S-LF--NPSLGDFLLRRY-----------ST--D------------T-------------PTL-A---V--VFNSLRS-RS----AV-------------D--V-L-L------------D-----M---S---K-----N
WP_083349464.1  SDAMMSE--IV-E--------------K-SKI----FV-Q-TG-CF-KEA-VDKLCDLG---T--VIITGQAGIGKTTLAE-QL-IL-FY-A--------------K--------------------N--G--------F--E-FLS-I-S-H-N---LHEA---EQ---AY---V---P--D-R----P---------Q--LFYFDDFLGQ-N--YL-----E-AL---T-GN-EG----S-QIVHFI---KR-I------------------NR--D-------------R-VT--K-K----FVLTSRSTI---LNQ--G--RIL-N----D----AF-EN--G-N-V--DR---N-----E----------M--E--IKLQ--S----LSN----LE-KA-HI-LYNH------IWH--S-G-L--RP-E-------YV------------------ES-F-----Y-V-G--K-R--YHKV-----------IR-H--RNFN--------------PRIIQFIT----D----P-Q----R-L--A------D----V-S--AE-G------------YW--G-HIT-DL----------LDNP-----TKIWQHP-YDIQ---------L-DDFGRFLVLLVA-F-N------G-D------------N----------IL---E---------------Q-DLA--------K--------------A-YA----AA-------LR--MP-E-H-AN-F-K-G-M-R--E-------------------F-T-VATRHL----S---NSLL---------------------------------T------------R----------V--M--L--G----D-----------------------------------------------------K--------------------R-Y-----Y--K-LF--NPSVGDFLLHRY-----------AK--D------------S-------------LLL-E---T--LFKCLRS-LS----TI-------------K--M-L-Q------------D-----M---T---R-----N
WP_119370483.1  SNALMRG--IV-D--------------K-SKV----FA-R-TR-NF-DWA-IERLNQLG---T--VIITGQPGIGKTTLAE-QL-IL-SY-V--------------G--------------------S--G--------Y--E-LVC-I-S-Q-H---IQEA---EQ---AY---M---P--D-K----Q---------Q--LFYFDDFLGR-N--YL-----E-AL---S-GY-TG----S-QIVHFI---KR-V------------------AH--D-------------R-AD--K-K----FVLTSRSMI---LNQ--G--RTL-D----D----VF-DH--N-K-I--DR---N-----E----------M--E--IRVE--S----LAP----LD-KA-RI-LYNH------IWH--S-G-L--AP-D-------YV------------------ES-L-----Y-M-N--K-R--YHEI-----------IR-H--PNFN--------------PRIIEFIT----D----P-Q----R-L--S------A----I-P--AE-T------------YW--K-YIQ-LL----------LDNP-----SKIWEHP-FDAQ---------L-DDFGRFLVLLVA-F-N------G-N------------R----------IT---E---------------K-NLL--------A--------------A-YT----SG-------LR--MP-E-H-SN-F-Y-G-K-R--E-------------------F-S-VAVKHL----S---NSLL---------------------------------I------------R----------S--V--H--G----S-----------------------------------------------------R--------------------I-F-----Y--K-LF--NPSLVDFLIHRY-----------TR--N------------F-------------STL-E---P--VFRCLRS-RN----SL-------------K--M-I-L------------D-----L---A---K-----S
EPM67450.1      SEAMMRD--IV-E--------------K-SKI----FI-H-TA-NL-DSA-VDRLNKLG---T--VIITGLAGIGKTTLAE-QL-IL-LH-A--------------S--------------------D--G--------F--E-LVC-I-S-E-H---IQEA---EQ---AY---S---P--D-E----R---------Q--LFYFDDFLGR-N--YL-----E-AL---S-GH-EG----S-QIVNFM---RR-V------------------GR--D-------------K-AT--K-R----FVLTSRSTI---LNQ--G--RIL-N----D----VF-EH--N-N-V--HR---N-----E----------M--E--IRLE--S----LSG----LD-KA-QI-LYNH------IWH--S-G-L--SP-E-------HI------------------DE-F-----Y-N-G--K-R--YRKI-----------IT-H--RNFN--------------PRLIQFIT----D----I-Q----R-L--D------D----V-P--VA-E------------YW--A-YIQ-EL----------LDNP-----AKIWAHP-YDAQ---------L-DDFGRFLVLLVA-F-N------G-Q------------N----------IL---E---------------H-DLA--------K--------------A-YA----SG-------LL--MV-G-H-AN-F-S-G-K-R--D-------------------F-H-HAIRHL----S---NSLI---------------------------------T------------R----------V--V--V--G----D-----------------------------------------------------F--------------------V-Y-----Y--K-LF--NPSLGDFLLHRY-----------SA--S------------P-------------DSL-K---G--VFQSLRN-LN----AL-------------D--V-L-V------------D-----M---S---D-----N
WP_088446506.1  AEFEVER--IR-S--------------K-LPL----FV-Q-NS-SF-SRA-QQLLSEQR---I--VIISGVPGIGKTTLAE-ML-LY-AH-L--------------D--------------------S--G--------Y--Q-PVV-L-Q-T-D---VSEG---KK---LF---R---Q--Q-D----K---------Q--IFYYDDFLGQ-T--FLGDQR-T-YV---G-RN-HD----A-AIVSFM---EM-V------------------RS--T-------------P--H--S-R----FILTTREHI---LRQ--A--FQI-S----E----RF-MH--S-T-M--MT---H-----R----------C--V--LELN--D----YSF----GQ-RA-RI-LYNH------LYF--S-D-L--PQ-D-------YK------------------DV-V-----L-K-D--D-F--FLDI-----------IK-H--EHFN--------------PRLIEWLV----S----L-T----R-L--Q------S----P-P--PE-R------------YR--Q-SVV-EL----------LQSP-----ERIWSHA-FEHQ---------I-SDAGRDLLLSLY-T-L------G-E------------W----------TR---I---------------T-TLE--------P--------------I-FE----AV--HA---GI--SS-R-Y-NR-P-R-S-P-M--D-------------------F-Y-SALQEL----D---GAFL---------------------------------K------------Y----------W----------S--G-----------------------------------------------------M----------------------------A--T-FV--NPSVREFTAGII-----------LR--T------------P-------------HVA-A---D--LLDNTVR-FR----QF-------------S--N-------------------------------------
WP_059900912.1  TEFEVER--IR-R--------------K-LPT----FV-Q-NK-SF-PRA-QLLLDEQR---V--VIISGVPGIGKTTLAE-ML-LY-AY-L--------------E--------------------D--G--------Y--Q-PVV-L-Q-T-D---VSEG---KK---FF---R---Q--N-D----K---------Q--VFYYDDFLGQ-T--FLGDQR-T-YV---G-RN-HD----A-AIVSFM---DM-V------------------RS--T-------------P--Y--S-K----FILTTREHI---LHQ--A--FQV-S----E----RF-LQ--S-T-M--MA---H-----R----------C--V--LELS--D----YSF----GQ-RA-RI-LYNH------LYF--S-D-L--PQ-D-------YK------------------DV-V-----L-Q-D--D-F--FLEI-----------IK-H--EHFN--------------PRLIEWLA----S----L-T----R-L--G------S----P-P--PQ-Q------------YK--Q-SVM-EL----------LQSP-----ERLWSHA-FDNQ---------I-SDAGRDLLFSLY-T-L------G-E------------W----------TN---I---------------A-DLD--------P--------------V-YD----AV--HR---GF--SD-Q-Y-NR-P-H-R-P-G--D-------------------F-R-AALQEL----D---DAFL---------------------------------S------------Y----------R----------S--G-----------------------------------------------------H----------------------------A--T-FV--NPSIREFTAGTI-----------SR--S------------P-------------RVA-M---D--LLGAAIR-FN----QF-------------S--N-I-W------------D-----L---A---------K
WP_081767744.1  TEFEVDR--IR-R--------------K-LPL----FV-Q-NE-AY-PQA-KEILNTTR---I--LVVSGPPGIGKTTLAE-ML-LY-SS-L--------------E--------------------E--G--------Y--E-PVV-I-Q-A-N---IAEG---KN---MY---R---G--R-A----R---------Q--IFYYDDFLGQ-T--FLGDRR-E-YF---G-QN-QD----K-AVVDFM---EM-I------------------RR--S-------------P--D--S-K----FILTTREHI---LSS--A--IRL-S----E----RL-DG--S-T-L--IR---D-----R----------I--V--LKLG--H----YSF----GD-RA-RI-LYNH------LYF--S-D-L--PK-A-------HK------------------WE-M-----L-H-G--D-F--FLRV-----------IR-H--AHFN--------------PRLIEWLA----D----L-G----R-V--G------A----V-L--AA-D------------YQ--I-YVE-DL----------LDNP-----EKIWDHA-YRTQ---------I-PEAGRCLLLALY-T-D------G-G-----------------------DS---L---------------L-GLT--------S--------------C-FA----KL--RG---AR--AK-R-Y-NQ-Q-T-E-P-N--E-------------------F-D-ATLKIL----E---GGFL---------------------------------T------------I----------G----------TR-G-----------------------------------------------------S----------------------------V--G-YL--NPSIKGYVGSVI-----------VE--D------------P-------------ETY-S---D--IFESAIR-FK----QI------------------------------------------------------
WP_145983744.1  SIFSLQE--IQ-D--------------S-AHV----YV-R-TK-NH-ELA-LKKLQELG---T--VIITGPAGIGKTTLAN-HL-SL-HY-V--------------S--------------------Q--G--------F--T-FIQ-I-A-E-E---IKEA---ET---LF---N---N--D-E----K---------Q--IFYFDDFLGR-N--YL-----E-AL---N-GH-EG----S-HIVQFI---KR-I------------------SR--N-------------S--R--K-K----FILTSRTTI---LNQ--G--KIL-M----D----VF-QQ--H-N-I--EH---N-----E----------F--E--VSFD--S----FSK----ID-KA-KI-LYNH------IWH--S-S-L--ET-A-------II------------------DQ-I-----Y-H-N--K-R--YRKI-----------IE-H--NNYN--------------PRLINYIT----D----N-N----R-L--K------D----C-H--PI-D------------YW--Q-YVQ-QL----------LDNP-----ATVWENP-FEAQ---------H-DDCGRAVILLVT-L-N------A-R------------P----------IN---Q---------------S-ELS--------E--------------A-FS----KF-------IA--HS-D-S-RA-I-Q-G-R-R--D-------------------Y-I-QILKHL----V---GSML---------------------------------T------------R----------T--M--L--S----D-----------------------------------------------------N------------E-------V-I-----I--N-LF--NPSIGDYVLHRY-----------KS--D------------I-------------PSL-R---A--GFCSLNS-TS----SI-------------R--S-L-L------------D-----L---A---T-----N
WP_092795919.1  SQFEIEE--IV-E--------------N-ARL----YV-P-TI-NH-QEA-LEKLESLG---C--AIITGHAGIGKTTLAK-HL-AL-HY-I--------------S--------------------K--G--------F--Q-FFS-L-A-E-G---IREA---EA---VF---E---S--N-K----L---------Q--VFLFDDFLGS-N--YL-----E-AL---S-GH-EG----T-HIVQFI---KR-I------------------VR--D-------------K--T--K-R----FLLTSRSTI---LNQ--G--KLL-S----N----AF-QH--Y-N-I--ER---N-----E----------F--E--ITLG--S----LAD----ID-KA-QM-LYNH------MWH--S-D-L--PD-E-------YV------------------DK-L-----Y-Q-D--K-R--YRKI-----------IA-H--KNFN--------------PRLIKYIT----N----V-E----W-V--S------N----N-Q--PD-D------------YW--S-YIS-EM----------MDNP-----VRVWEHP-FEAQ---------H-DDFGRALVLLVT-L-N------R-R------------S----------ID---Q---------------N-SLA--------D--------------A-YK----RF-------VS--FP-E-N-LT-M-N-G-R-R--D-------------------F-L-TTMKHL----S---GSLL---------------------------------S------------R----------V--V--M--K----N-----------------------------------------------------M------------N--QK---A-I-----I--N-LF--NPSIGDYVLHRY-----------AK--D------------I-------------PSL-K---S--AFSSLRT-AN----SL-------------R--T-L-E------------Y-----L---T---E-----E
WP_002691902.1  SNDEFKS--IR-E--------------S-AHL----YI-K-TE-NH-DRA-IKKLEARR---T--VIITGSAGIGKTTLAR-HL-LL-HY-V--------------L--------------------E--D--------F--K-LFV-I-S-E-D---IQEA---EE---VF---Q---N--S-E----K---------Q--LFYFDDFLGR-N--YL-----E-AL---T-GH-EG----S-KIVHFI---GR-V------------------RK--S-------------P--N--T-R----LLLTSRTTI---LNQ--G--KIF-H----D----EF-QH--N-K-L--DQ---N-----E----------Y--E--LTLD--S----LSN----LD-KA-KI-LYNH------LWH--S-N-L--AK-D-------FI------------------EQ-I-----Y-L-N--K-R--YRDV-----------IK-H--QNFN--------------PRLINYIT----D----P-D----R-V--SSD----D----T-P--IA-E------------YW--N-YIS-KT----------LDNP-----IDVWEHS-FTVQ---------L-DDFGRALVLLVT-L-N------M-R------------S----------ID---E---------------S-LLS--------E--------------A-YQ----RY-------VS--IP-E-H-NN-L-H-G-K-R--D-------------------F-S-LNIKHL----T---GSFL---------------------------------K------------R----------V--I--Y--G----K-----------------------------------------------------N------------E-------P-F-----F--N-LF--NPSVGDYILRRY-----------AN--D------------T-------------VSL-K---A--GFLSLRT-IN----SL-------------N--T-L-S------------D-----L---S---K-----N
WP_115541106.1  SDFLIKD--IV-D--------------E-SVR----YA-I-TK-NH-ELA-VQKIEEKR---I--IILTGEAGIGKTTLAR-NI-LL-PY-L--------------A--------------------D--G--------Y--E-LFS-I-G-E-S---ISEA---EG---VF---Q---R--D-K----K---------Q--IFYFDDFLGS-N--YL-----D-AI---A-GN-SG----A-QVVNFM---KR-V------------------KS--D-------------P--L--K-R----FVLTSRTTI---LNQ--G--KIL-I----G----AL-SN--Q-N-T--SK---D-----E----------F--E--ISLQ--S----LSR----LD-KA-II-LYNH------MWH--S-N-L--PD-E-------YK------------------NE-I-----Y-E-S--R-R--YKDI-----------VD-H--KNYN--------------PRIISYIT----D----S-Q----R-L--D------N----I-S--EE-K------------YW--G-YVL-KM----------LNNP-----AEVWSHP-FDAQ---------H-DEYGRALVLLVA-L-N------G-R------------P----------IP---Q---------------A-DLA--------E--------------A-YY----RY-------IA--LP-Q-F-SS-V-R-G-H-N--D-------------------F-L-LNLRHL----C---GSML---------------------------------N------------R----------V--V-----Y----G-----------------------------------------------------A------------T-------Q-S-----L--T-LF--NPSIRDFIISRY-----------SQ--N------------P-------------TIL-K---I--AVCSLRS-ED----SI-------------A--A-V-R------------G-----M---L---D-----S
WP_157718119.1  SEHSLKE--IV-S--------------T-SRM----YA-I-TY-NH-ERA-LTILEKLG---V--LIISGEPGVGKTTLAN-HL-CL-KY-V--------------A--------------------E--G--------Y--E-YYK-V-S-D-D---IKEV---ES---VF---N---A--N-A----K---------Q--IFYFDDFLGR-N--YL-----D-AL---R-GH-EG----S-QVTQFI---RR-I------------------SA--N-------------K--K--M-R----FVLTSRSTI---LNQ--G--KLL-F----D----SF-EH--D-N-L--KR---N-----E----------F--E--LRIK--S----LSE----ID-KA-KI-LYNH------IYH--S-G-I--GD-D-------YV------------------EQ-L-----Y-V-D--K-R--YRAV-----------IS-H--RNFN--------------PRLISYIT----D----P-A----R-L--E------N----C-P--AD-A------------YW--Q-YVV-AS----------LDDP-----SQIWDNP-FSVQ---------L-DDFGRALVLFVV-L-H------G-Y------------A----------IH---E---------------S-QLA--------E--------------A-YQ----CF-------VS--LP-S-S-QS-L-Q-G-R-R--D-------------------Y-L-TSLRVL----T---GSFL---------------------------------N------------R----------T--V--S--S----V-----------------------------------------------------G------------L-------Q-T-----I--D-LF--NPSIGDYVLRRY-----------SR--D-----------------------------------------------------------------------------------------------------------
WP_078734740.1  SDFSVDE--II-E--------------K-SKI----YT-P-TS-NH-SDA-IEKLESMK---V--VIITGPAGIGKTTLAE-QL-IL-HY-V--------------S--------------------S--G--------F--T-LAC-I-S-Q-D---IREA---ES---FF---E---S--E-A----R---------Q--IFYFDDFLGR-N--YL-----E-AL---S-GH-EG----T-QIFNFI---KR-I------------------VR--D-------------P--N--K-R----FILTSRTTI---LNQ--G--KML-N----D----VF-EN--E-N-I--HR---N-----E----------F--E--VTLG--S----LSS----LD-KA-HM-LYNH------IWH--S-N-L--GG-D-------YI------------------EQ-L-----Y-A-L--K-R--YRQI-----------ID-H--KNFN--------------PRLIRFIT----D----S-Q----R-L--V------G----V-T--AN-G------------YW--S-HAL-GL----------LDNP-----SAVWNHP-FEAQ---------L-DDCGRALVFLVA-M-N------G-R------------M----------IS---E---------------A-ELT--------E--------------A-FS----RY-------IC--AP-G-V-GA-L-T-G-K-K--E-------------------F-S-LNLRHL----S---GSML---------------------------------T------------R----------F--M--I--G----Q-----------------------------------------------------T--------------------P-Y-----L--R-LF--NPSLGDFLLSRY-----------SN--N------------A-------------PVL-R---A--CFSSLLT-NQ----SL-------------K--T-L-Q------------D-----M---V---G-----N
WP_082009212.1  TQAEMDE--IK-A--------------M-VPK----FV-Q-NS-SV-PEA-EAILKKHG---A--LIVAGKPGIGKSTLAR-ML-VW-LH-A--------------E--------------------Q--D--------W--K-ISV-I-D---D---IAEA---FE---IA---D---G--N-E----K---------R--LVFFDDFLGQ-V--GL---T-R-DL---I-RG-MD----Q-RFPPFF---RR-V------------------KA--N-------------K--N--L-R----FILTTRDYI---LAQ--A--QAQ-S----W----RL-DT--A-E-I--NA---T-----E----------F--V--LNVE--H----YTR----SV-RA-QI-LFNH------IYF--S-D-L--SS-A-------ER------------------DE-L-----I-K-D--E-F--FLKI-----------ID-H--RNFN--------------PRLIDLLT----T----A-E------Y--V------S----M-A--DR-P------------IR--E-TVL-AV----------LENP-----EELWEKP-YRTH---------I-SNEGRALMLALF-F-N------A-P------------R----------VR---I---------------V-NLE--------R--------------S-FG----RI--VE-G-LE--LG-I---PS-I-E-I-P-P--R-------------------F-R-AALKEL----E---GSVA---------------------------------A------------I----------Q-------------------------------------------------------------------D------------R---------M-----V--S-FS--NPGIRDFLHKVV-----------RE--D-----------------------------------------------------------------------------------------------------------
WP_067523166.1  SRQLHTE--IN-A--------------W-LPR----YV-E-NQ-SF-WEA-RKRLRAER---V--LVISGPPGIGKTTLAR-ML-LA-DA-A--------------V--------------------D--G--------Y--K-PIE-V-S-T-D---IDEA---FE---IV---N---D--H-D----A---------R--AFYYDDFLGS-T--FL---Q-D-RL---A-KN-ED----K-RLASFM---RR-C------------------SS--S-------------A--N--N-L----LVLTTREHI---LQQ--A--VSW-Y----E----EL-EL--A-G-L--PI---R-----R----------F--L--LELS--A----YTR----FD-RA-RI-FYNH------IWH--S-K-EA-TD-T-------VR------------------RA-L-----L-D-D--D-A--YLTI-----------ID-H--PNYN--------------PRLIEYIT----G----L-T----G-P--G------L----D-A--ES-R------------VDYLA-FAL-GV----------LDNP-----DRIWERA-FTQQ---------L-DEHGRALLIAVA-I-T------G-T------------P----------IV---V---------------D-DAR--------C--------------A-FE----S--------L---LA-F-R-GD-A-P-S-Q-H--D-------------------F-R-SALRVL----D---DSFL----------------RS-------------S-E------------Q----------S-------------E-----------------------------------------------------E------------T---------F-----I--A-VV--NPSVEDFVANWL-----------AR--N------------P-------------DVA-M---A--AINSAVF-FE----QL------------------------------------------------------
WP_080771274.1  SDYLLKE--II-S--------------N-AHI----YV-E-TE-NH-ALA-LEKLDKLG---T--VIITGPAGIGKTTLAE-QL-LL-HY-T--------------A--------------------L--G--------Y--S-LYY-I-S-E-E---IKEA---ES---VF---E---S--E-D----E---------Q--IFFFDDFLGR-N--YL-----E-AL---S-GH-EG----T-HIVNFI---KR-I------------------KK--S-------------K--N--K-K----FILTSRTTI---LNQ--G--KSL-N----D----VF-EN--N-N-I--QR---N-----E----------F--E--ISFD--S----FTD----LD-KA-KI-LYNH------IWH--S-T-L--SK-D-------FV------------------DQ-I-----Y-I-S--R-R--YREI-----------IK-H--ANYN--------------PRIIKFIT----D----S-E----R-L--S------G----C-D--VA-N------------YW--E-YSK-SL----------LDNP-----AEVWSNS-FEAQ---------H-DDFGRALILLVT-L-N------A-R------------P----------IL---Q---------------S-DLA--------E--------------V-FS----RF-------LH--LP-Y-A-SS-M-Q-G-K-K--D-------------------Y-L-QQLRHL----V---GSML---------------------------------N------------R----------L--I--T--P----K-----------------------------------------------------K------------F-------T-Y-----I--N-LF--NPSIADYVLRRY-----------AL--D------------N-------------PAL-R---A--AFSCLRS-IS----SL-------------N--T-I-V------------D-----M---E---K-----N
WP_107784543.1  SMFSLEE--II-R--------------T-SAR----YV-V-TA-NH-QAA-LKILDKLG---V--VIITGAPGIGKTTLAD-HL-CL-HY-T--------------A--------------------Q--G--------F--A-YLK-I-A-E-D---IREA---ES---AF---D---P--E-S----R---------Q--VFYFDDFLGR-N--YL-----E-AL---K-GH-EG----S-HISQFI---RR-I------------------VT--N-------------K--N--K-R----FVLTSRSTI---LNQ--G--KQL-I----D----SF-DH--N-N-I--QQ---N-----E----------Y--E--LRIQ--S----LTD----MD-KA-QI-LYNH------IWH--S-E-L--NN-D-------FI------------------EQ-L-----Y-L-Q--R-R--YRNI-----------IK-H--KNFN--------------PRLINYIT----D----A-S----R-L--D------S----C-S--PT-D------------YW--E-HIN-RS----------LTNP-----SQIWENP-FIAQ---------Q-DDFGRALILLVA-L-N------G-Y------------A----------LD---E---------------N-ILA--------E--------------A-YQ----RY-------IA--LP-E-N-QN-L-H-G-R-R--E-------------------F-R-SNIRQL----T---GSFF---------------------------------N------------R----------T--I--S--H----K-----------------------------------------------------K------------V-------A-T-----I--D-LF--NPSIGDYLLERY-----------AG--D------------E-------------VAF-R---L--GMLSLRT-LQ----SL-------------M--T-L-R------------S-----L---M---L-----N
WP_160447286.1  SDFSLSE--IV-A--------------S-TAK----YA-V-TS-NH-EAA-LRTLDKLG---V--VIITGEPGVGKTTLAN-HL-CL-HY-V--------------A--------------------R--G--------Y--D-YVK-I-G-D-D---IRDA---ES---VF---R---E--N-K----D---------Q--LFYFDDFLGR-N--YL-----E-AL---K-GH-EG----T-QIAQFI---RR-V------------------AK--S-------------D--N--K-K----FILTSRSTI---LNQ--G--KFL-I----D----NY-QH--N-N-L--QR---N-----E----------Y--E--LKIS--G----LSE----MD-RA-QI-LYNH------IWH--S-E-L--AE-D-------FI------------------ER-I-----Y-E-N--K-R--YKEI-----------IA-H--RHYN--------------PRLIDYIT----D----A-G----R-L--D------G----I-A--AT-D------------YW--T-YVR-RS----------LDNP-----SQIWENP-FLVQ---------Q-DDFGRALIILVV-F-S------G-R------------G----------IT---E---------------F-ALG--------Q--------------A-YA----KF-------IA--LP-E-N-QG-F-T-G-R-R--E-------------------F-Q-SNIRML----T---GSFF---------------------------------N------------R----------L--V--T--P----G-----------------------------------------------------S------------P-------V-N-----I--D-LF--NPSIGDFILQRY-----------SS--D------------A-------------NML-R---M--VMYSLRS-YS----SL-------------T--T-L-R------------S-----L---K---G-----N
WP_025211757.1  SRNTIEE--II-S--------------K-SAV----YT-Q-TS-NH-SAA-IERLEKYH---V--VVLTGAAGIGKTTLAE-QL-IL-HY-V--------------A--------------------Q--G--------Y--S-LVE-I-S-K-D---VIEA---ES---VY---L---P--E-E----K---------Q--IFYFDDFLGR-N--YL-----E-AV---S-GV-ES----A-EVVSFI---RR-V------------------AR--D-------------R--N--K-R----FVLTSRTTI---LSQ--G--KML-S----D----VF-EN--G-N-V--HT---K-----E----------Y--E--ITLD--S----LTR----LD-KA-NI-LYNH------IWH--S-S-L--GI-E-------FI------------------DQ-I-----Y-E-S--K-R--YRVI-----------ID-H--KNFN--------------PRLVQFIT----D----A-Q----R-L--E------N----V-A--VN-S------------YW--Q-YAE-GL----------LNNP-----EKVWDNV-FDAL---------L-DDCGRALALLVA-M-N------G-R------------E----------IS---E---------------E-ALT--------E--------------A-FA----RY-------IS--AP-G-V-GA-L-S-G-K-M--D-------------------F-S-INVRHL----S---GSIL---------------------------------T------------R----------M--I--L--S----S-----------------------------------------------------S----------------I---P-Y-----L--K-LF--NPSLGDYILARY-----------CK--N------------A-------------PAL-R---A--CFSSLLT-MQ----SL-------------T--T-I-S------------E-----L---V---K-----N
PZP47843.1      TQLEVDR--IY-R--------------K-LSL----YV-Q-NA-AY-GRA-LGILENEG---S--VIISGVPGIGKTTLAD-ML-LL-AH-L--------------E--------------------K--G--------F--E-PVV-I-R-S-D---MSEA---RK---FF---S---S--G-R----K---------Q--IFYFDDFLGQ-T--MLGPRS-D-LV---G-RR-QD----E-AILEFV---EL-A------------------GR--T-------------P--N--T-R----FVLTTREHL---LKQ--A--MQA-S----E----RFGRE--D-S-L--LK--LL-----R----------C--V--LEVG--D----YPL----LE-RG-RI-LFNH------IYF--G-D-L--RQ-E-------DK------------------DE-L-----L-A-D--E-F--YLEV-----------LQ-H--RNFN--------------PRLIEWMS----Q----F-R----N-I--R------H----S-A--VG-G------------YR--A-TVT-AV----------LNQP-----ALIWQPA-FEHQ---------I-SQAGRAILLSLY-S-L------G-G------------S----------TS---L---------------S-YLE--------E--------------V-WE----PL--HR---HR--ST-R-Y-NF-T-S-S-A-E--D-------------------W-L-KGLAEL----E---GGFL----------------------------------------------S----------F----------VD-S-----------------------------------------------------R----------------------------V--T-FV--NPSVRDFFDETL-----------CS--H------------P-------------E--------------------------------------------------------------------------------
PLX61423.1      SAFSLEE--II-R--------------F-SSL----YV-V-TA-NH-EAA-LKMLERLG---V--VIITGEPGIGKTTLAD-HL-CL-HY-V--------------A--------------------Q--G--------F--S-YLK-I-A-D-D---IREA---ES---VF---D---P--E-I----K---------Q--VVYFDDFLGR-N--YL-----E-AL---K-GH-EG----N-HITQFI---RR-I------------------AT--T-------------R--N--K-R----FVLTSRSTI---LNQ--C--KFL-I----D----NL-EH--G-N-L--QK---N-----E----------Y--E--LRIQ--S----LTD----LD-KA-QI-LYNH------MWH--S-G-L--EN-E-------YI------------------EQ-L-----Y-L-D--R-R--YRKI-----------IT-H--KNFH--------------PRLISYIT----D----A-T----R-L--E------T----C-P--PD-S------------YW--N-YIV-RS----------LTNP-----SQVWGNP-FDAQ---------L-DDFGRAIILLVV-L-N------G-S------------A----------LG---E---------------N-ILA--------E--------------A-YH----RF-------LA--LP-D-N-QS-L-H-G-R-R--E-------------------F-Q-SNIRLL----T---GSLI---------------------------------N------------R----------T--I--S--S----Q-----------------------------------------------------G------------S-------S-K-----I--Y-LF--NPSIGDYVLGRY-----------AG--D------------V-------------VAI-L---R--GMLSLRT-LR----ST-------------I--T-L-R------------S-----L---Q---G-----D
WP_121163695.1  STFTLKE--TL-A--------------N-ANR----YV-L-TL-NH-ERA-ISKLEKLG---V--VILSGEPGIGKTTLAE-NI-CL-RY-V--------------N--------------------E--G--------F--E-FVK-I-E-D-D---IKEA---EA---VL---E---E--D-K----K---------Q--IFYFDDFLGR-N--YF-----E-AL---N-GR-AS----S-RVVGFI---RR-V------------------VS--D-------------K-KF--K-R----FILTSRSTV---LNQ--G--KVL-V----D----CF-QH--Q-N-L--DR---N-----E----------F--E--LTVS--A----LSD----ME-KA-MI-LYNH------IWH--T-N-L--PP-D-------YV------------------EE-L-----Y-K-E--K-R--YRKV-----------IA-H--KNFN--------------PRLINFIT----D----F-T----K-L--E------N----V-S--SK-D------------FW--A-CIE-KT----------LKNP-----ADVWDNP-FVAQ---------Q-DDFGRAIILLVT-L-N------R-K------------P----------IA---E---------------S-ELA--------T--------------A-YN----RY-------LG--FP-E-H-VT-L-H-G-R-R--D-------------------F-L-TNIRYL----S---GSLL---------------------------------N------------R----------Q--L--T--T----D-----------------------------------------------------V------------S-------A-R-----L--D-LF--NPSLGDYVLNRY-----------VR--D------------V-------------PTL-K---I--AMLSLRS-VT----SL-------------Q--T-L-L------------N-----L---R---A-----N
OZB12029.1      AKALIAA--AK-G--------------D-IDR----FV-A-TD-AY-RAS-VRALETTG---I--VFLLGAPAAGKSTIAR-AL-SV-AA-L-----------------------------------D--A-F--G---A--A-PFM-L-E---S---LTQI---TA---HW---N---P--L-D--P-T---------R--LFWIDDAFGS-T--QV---D-P-AA---A-DA-FN----R-VGPVLS---AC-L------------------AE--G-------------N-------R----IVLTSRTHI---WKS--V--RDG-L----K----RS-TT--A-G-F--DR---G-----I----------V--E--IKVE--Q----YTP----RD-RA-QI-VYNH------VKL--G-D-Q--TP-E-------WR------------------AK-F---------K--P-L--AHRV-----------AE-H--EMFT--------------PEVARRFG----L----S-T------F--T----S-Q----L----EP-T------------VH----AID-AF----------IRNP-----ASYLEEV-IGG----------L-TAGGRAGLALIQ-I-S------G-G------S--A--P----V---S-DT---R---------------S-SPM--------A--------------L-VC----SA----------------Y-ET-S-P-G------Q-------------------V-L-RELEAL----E---GSLC--------------V------------------R------------V----------V--------K----D-----------------------------------------------------G------------E-------P-Q-----W--R-YR--HPTIGEAVASIT-----------AS--S------------P-------------ALL-D---V--YLAGTNV-----G-RI------------------L-D------------E-----A-------------V
ELS54409.1      SEALLED--IR-D--------------R-VKL----YV-P-TS-SF-KAA-HELLDEKH---V--VVLTGSPGVGKSMLAE-ML-AL-RY-W--------------H--------------------E--G--------W--Q-IVS-V-G-T-D---VDDA---WD---AY---K---S--G-C----K---------Q--VFLFDDFLGQ-T--DL---S---ER-R-A-KD-------G-WVIRLM---DR-V------------------AR--N-------------P--D--K-R----LVMTTRSQI---LQQ--T--RLI-S----E----PI-AH--A-D-F--RV---V-----E----------C--V--IKIA--D----YGA----IQ-RA-RM-LYNH------LYF--S-N-L--SR-E-------VV------------------RE-Y-----V-E-N--S-S--YWAV-----------VK-H--ENFS--------------PRILELVI----K----R-S----H----L-------------S--AD-E------------LA--R-TLN-HM----------LDHP-----LDLWRIV-FNNG---------L-SDLGQRITLTLA-S-F------S-V------Y-----G----------AS---S---------------S-DLK--------A--------------L--------------------VQ-K---EA-K-----P-M--E-------------------Y-T-SALRVL----E---GTFV----------------RV---------------E------------K----------K-------------D-----DG-V---------------------------------------------------------T---------V-----I--A-YA--NPSVRDFTLAFL-----------NE--E------------P-------------DYL-M---A--IIGDAIHLAQ----VS---TL-------------------------------------------------
WP_144433737.1  SRELASE--VE-A--------------T-MSR----YV-E-TG-VF-HRA-SEMLDANK---V--LVISGPPGVGKTTIAR-LL-VA-QA-A--------------S--------------------R--G--------F--E-PVL-V-S-A-D---IDEA---HR---VL---D---R--E-K----K---------Q--IFYYDDFLGS-N--FL---S-N-RL---D-KN-ED----K-RLASFI---RS-C------------------RQ--N-------------E--N--S-L----FVMTTREYI---LRQ--A--LAD-Y----E----EL-ER--V-D-V--HL---D-----R----------L--I--IELD--E----YTR----VE-RA-RI-LYNH------IFH--S-P-HLHDS-E-------AL------------------TQ-L-----R-E-G--Q-A--YLRL-----------ID-H--PNYN--------------PRLIEFAT---------Y-T----D-P--S------L----R-A--GV-P------------ADFAA-YIK-AV----------FDNP-----DSVWRAP-FESQ---------V-ESKGQALVMLLA-C-L------P-G------------A----------VS---E---------------S-VAY--------E--------------L-IN----A--------A---AS-S-ELCD-A-S-R-P-G--D-------------------L-E-RMLRVL----D---DSFI----------------ATSRD----------G-A------------G----------T-------------G-----------------------------------------------------E------------L---------L-----V--R-LR--NPSIADFVAGLL-----------VE--E------------Q-------------SRR-T---A--LIGSLSY-FE----QA-V----------------------------------------------------
WP_134415934.1  SEALIHQ--IR-D--------------R-IRL----YV-N-TP-EY-DQA-FDVLHDER---V--VLISGAPGVGKSTLAE-ML-LL-TH-W--------------H--------------------A--G--------W--R-VVN-I-V-S-D---IGEA---WQ---HV---RD--P--A-Q----K---------T--VFYYDDFLGQ-T--SS---L---EL---Q-KN-EG----N-DLALFI---RT-L------------------QR--A-------------SSGN--A-L----LVMTSREQI---LNA--A--VTGPD----D----RI-RR--A-I-E--GQ---R-----R----------L--R--VEMD--A----LSR----HD-RA-RI-LFNH------FYF--S-F-E--EN-S-------LL------------------DA-L-----S-R-D--S-R--YRSV-----------VD-H--RGFN--------------PRVLESVV----L----V-E----K-P--E-------------T--AD-A------------LY--D-ALQ-EA----------LDHP-----DLIWKSS-F-DQ---------L-STLGLRILLHLA-I-E------P-S------R-----S----------LP---V---------------A-AVE--------Q--------------L--------------------AV-S---DD-P-------R--G-------------------F-T-NSLRVL----E---GSWI----------------RI--------------------------------------------------------DQ-TG-K-G-------------------------------------------------------A---------E-----L--R-LY--DPSRRDFLLDQL-----------GI--G------------P-------------VFK-L---A--LVDAATL-QQ----I-------------------------------------------------------
WP_128765574.1  SEFVQSR--IE-S--------------K-LKI----FV-Q-NE-TY-NDA-VKVLNKRN---F--ILITGAPGIGKSTLAD-ML-TY-QL-L--------------A--------------------K--D--------F--E-LTY-V-R---A---IEDA---EE---SY---L---E--D-K----Q---------Q--VFLFDDFLGT-I--TL---D-L-TS---S-RN-LD----A-SISNFI---QR-V------------------KN--D-------------N--K--K-R----LILTCRTTI---LNQ--A--KEK-S----E----KL-NN--S-K-L--DI---A-----Q----------H--E--VKIQ--D----YSD----LD-KA-KI-LYNH------LYF--S-D-L--TQ-P-------HK------------------NV-I-----F-Q-N--Q-F--YWKI-----------IK-H--RNYN--------------PRLIEFFT----D----I-D----R-V--E-------------D--NE-Q------------YD--V-TIT-NF----------LENP-----EKIWEKS-YENQ---------T-SEEGKILLATLF-S-L------R-G------Y--Y--V----------VN---E---------------Q-QLK--------D--------------A-FE----SR--LD-Y-EV--KF-N---NY-T-K-A-S-N--I-------------------F-R-KTTKEL----H---DAFI---------------------------------T------------R----------V----------------I-DAK---YN-----------------------------------------S------------I---------E-----Y--R-FL--NPSVEDFLVYYY-----------NL--N------------I-------------DIY-F---V--VLEAASY-FE----QF-------------K--N-K-I------------S-----T-E-Q---P-----A
WP_135698656.1  SNFYTDR--II-S--------------N-IRK----FV-G-SE-LH-NKA-HELLRKNR---M--IIISGAPGVGKSTLAE-ML-IY-QL-L--------------A--------------------Q--E--------Y--E-LVY-I-S-N-S---LSEA---EA---IL---N-ERD--N-K----K---------Q--VIYFDDFLGS-Y--YE---D-L-QN---Y-GS-RD----R-DTTSII---ER-V------------------QN--V-------------P--S--K-Y----LVLTTRTQF---LNS--A--IDK-S----E----KL-KR--L-N-I--NA---K-----K----------Y--E--LEIL--E----YDT----LL-KA-KI-LYNH------IFF--G-D-L--PR-K-------SI------------------RS-F-----L-K-F--E-S--YDKI-----------IK-H--KNYN--------------PRLIEFIT----T----P-I----N-Y--F------N----S-N--IK-G------------YS--R-FIN-KM----------LNNP-----ATVWETA-FLTQ---------V-SNEGKCFLETIF-T-F------G-G---------------------T-VT---S---------------K-KLE--------I--------------A-YE----RR--MK---TE--VK-E-T-GL-Q-L-D-H-S--S-------------------F-N-SILKEL----S---DAYI---------------------------------S------------L----------S----------K--A-----------------------------------------------------T-PFD--------E-----E-T-T-----I--R-FI--NPSLGDFLVNYL-----------AK--N------------D----------------------------------------------------------------------------------------------
XP_019924701.1  ------------Q-----E--------E-NGV----VL---TK-AL-KAV-LDTLELEH---F--VVLKGAVGTGKSTCLK-YV-YD-LY----------------K--------------------R--N----Q---W--D-VRR-V-----G-I-IGQS--------IL---N-V-D--G-K----R---------K--LLCCDDLFGV----YN---R-G-NF---A----VA----A-EIIISL---EN-I------------------EQ--K---------VN--Q--N--M-K----VVLAIHDHV---YEE-----LQK------S----HF-IK----V-F--QN---K-----R----------V--V--VDFN--E----LSD----AE-ML-LI-FNNQ---RK-IGH--C------AK-N----------P----------------KC-L-----F-R-N--V-G--FESI----KD---T-LK----ENTG--------KLGN--PILTLLYS----N-------------L--H------D------T--KK-D----T-----------Q-----DI----------VKEL-----CLIFQNM-LEHN-----------PDLFHVLLYVMF-V--------E-T---------H--S----------LD-------------------D-EVK--------E-------W------A-FK-------------LG---------GL-S---S-T----T-------------------V-E-QNVGRL--------NAFL--------------F------------------V------------Q----------D-------------D-----------------------------------------------------G------------R-------R-------I--K-IK--HELLSFALFKWC-----------AS--S------------T-------------RYM-P---L--LLKHCQF-------QM-----------I-E--E-I-I------------R-P---I---S---------S
XP_022345434.1  ------------------------------------FI-K-TS-QY-IKC-RSFLDFHK---I--ILIIGDAGSGKTSIAK-NL-FK-ER-K---------GR---T--------------------S--G-----------D-CFQ-I-Q---S---PEDL-R------LI---G---S--S-A----K------------VVLFDDVFGR----YA-----E-DI---S----MT----S-AWYSQI---GK-I------------------YQ----------M-TS--G--S--R-N-MV-FILTSAEDI---FFR--C--KDR------K----NF-------N-F--LQ---------D----------Y--V--VPLS--S-IE-LGE----DD-CE-NV-MKEI-R----CPY--A------SS-P---------------------------SD-L---------G-------LFQI-----------------------------------CGVWTFFE----N----Q-Q------I-------P------V-------D----------------R-----TF-K--------MSRA-SI--DKFLEKV-LQKE-----------KDMFFAILIILV-S--------G-N------------N----------LS---K------KDV--------NLK--------S--------------P-------KI--KR---VA--KL---I-GY-N-I-D-K-G--I-------------------V-T-RALQKF----E-----LI---------------------------------E-----------------------E-------------N-----------------------------------------------------T----------------------------Y--S-IS--SFVIFDAACTFS-----------IK--H-------Y----P-----------------D---V--FIETCEL-------DV------------------L--------------D-K---L---S---------K
WP_158619990.1  TRAVLDD--LA-A--------------P-LRT----FV-P-TD-SY-RRA-EKALHDHG---F--VVLVGPPASGKSAIAA-NL-CM-VSIA-----------------------------------Q--D-A--N---V--R-VLR-I-E---H---AEQF---KS---TW---S---P--S-D--S-N---------T--IYWVDDVFGE-T--TL---D-E-ER---L-RE-WS----A-AIEKVE---AA-R------------------RR--K-------------A-------R----ILFCTRDYI---LAS--A--ERK-L----K----RS-KL--E-I-I--ND---A-----R----------V--R--VDVA--K----LSE----ME-RD-AI-LYNH------IKE--G-D-I--AR-E-------QK------------------RA-L---------K--K-H--LSAL-----------AR-L--RSFS--------------PELARRLG----N----K-R------F--H----S-G----L----RH-E------------LK----ELE-AF----------FERP-----VQHFRDV-IHG----------L-SRSETAALAVCL-H-S------G-N------A--L--P----D---P-VS---E---------------G-EAI--------D--------------A-VL----EA----------------Y-GV-S-I-H------E-------------------I-R-ESLEAL----E---GSLV--------------K------------------R------------A----------R--------Q----A-----------------------------------------------------T------------S-------Q-T-----W--Q-LH--HPSMLEALQEEL-----------AA--R------------S-------------AKL-T---L--YLQSADL-----H-TV------------------L-R------------D-----T-------------T
WP_054205603.1  SNFTLDE--IQ-S--------------F-SKF----YV-K-TK-NH-IKA-MEVLDNTH---C--LVVSGQPGVGKTTLAQ-HI-CL-EL-V--------------G--------------------N--N--------F--E-FVE-I-E-E-D---IKEG---FQ---SY---Q---K--G-K----K---------Q--VFYFDDFLGS-N--YL-----D-SI---Q-RK-ES----S-SIVKFF---KA-I------------------KS--D-------------S--D--K-R----FILTSRSSI---LNQ--T--KNL-T----E----LF-AR--S-S-F--ER---N-----E----------Y--E--LNIN--S----LSK----MD-KA-HI-LYNR------LYF--S-D-M--KS-E-------YL------------------DI-I-----Y-Q-E--K-K--YRNI-----------IS-H--KNYN--------------PRLIEFIT----T----S-Q----R-Y--N------D----L-K--PE-E------------YW--E-FVV-GN----------LNNP-----KGIWKFA-IDSQ---------L-EEYERVLVYIVA-F-H------G-N------------KDS--------LD---E---------------E-YVE--------D--------------I-AV----KY-------FK-GSQ-F-H-I------T-D-K--T-------------------F-E-CAIKML----S---GSFL---------------------------------N------------R----------T--V--Y--R----D-----------------------------------------------------N------------S-------V-E-----L--T-LF--NPSIADYLFSNF-----------RR--E------------K-------------DIF-T---K--IIYLSKS-TI----SL-------------E--S-L-R------------K-----I---K---Y-----S
WP_117790789.1  ---YLAN--ID-E--------------R-KSL----FV-Q-TA-LF-NRA-VNILESNP---C--LIITGDPGTGKTTLTQ-ML-AL-QM-S--------------A--------------------A--G--------Y--R-VLY-S-S---C-YELEGV---IS---AS---S-P-D--S-N--L-P---------E--LIVLDDFLGQ-I--FL-----D-VD---S-KL----L--R-LISSLL---FM-V------------------KK--S-------------D--K--R-K----IILNSRISI---LNE--A--GRK-D----D----SF-HRLIR-K-L--DD---Q-----L----------V--L--IDTS--S----MAL----LD-KA-RI-LLSN------LRF--E-N-V--PQ-P-------YI------------------EA-LSKKVDK-D-K--A-G--CVKI-----------CE-H--ANYN--------------PRVIEYCS----R----P-E----F-I--E------Q----C-D--LN-N------------YC--S-EIV-SR----------LNNP-----IDIWKNE-FEER---------L-GEEERVLAFQLF-S-F------G-K------------K----F-----VS---L---------------S-HLK--------T--------------A-FN----SR--IK---LS-------Y-GI-D-C-S-I-D--C-------------------F-D-RAIKRL----E---SAVI---------------------------------K-T----------V----------V--------I----D-----------------------------------------------------G------------E-------R-H-----V--A-MI--NPSVNDYCAAFL-----------AG--N------------T-------------LES-T---A--IVESAIY-AD----QL-------------E--T-I-F------------K-----V-------------N
WP_092155798.1  SELEVNR--IR-R--------------K-IQR----FV-R-SN-VY-PIA-HQNLASER---I--VIISGPPGVGKSTLAD-IL-LF-EH-L--------------R--------------------H--D--------Y--K-AII-A-R-N-G---FDEA---RK---LY---F---G--D-E----K---------A--IFYYDDFLGA-T--FLREGG-M-PL---A-RN-ED----R-AIVDFI---EF-V------------------RG--N-------------P--Q--T-R----LVLTTREHL---FAQ--A--LSG-S----E----RL-RH--A-M-V--DS---H-----K----------L--T--ISLT--A----LDE----RK-RA-RI-LYNH------LFF--G-D-L--PK-P-------YQ------------------KE-L-----L-R-E--E-F--YLEI-----------VR-H--QKFS--------------PRLVEWLS----D----F-K----R-I--K------R----V-S--VQ-D------------FR--S-FVR-SL----------LSDP-----SDIWRHA-YDRQ---------I-GDSERSLLLSLH-S-L------S-G------------Q----------AT---L---------------S-RLH--------E--------------A-FK----KL--HS---AR--GE-T-Y-RF-P-L-A-P-G--D-------------------F-E-AGLRSL----T---GTFI---------------------------------N------------L----------R-----------R-D-----------------------------------------------------V----------------------------V--E-FL--DPSVIDLMNAVL-----------RS--E-----------------------------------------------------------------------------------------------------------
WP_099936453.1  SAGLVEN--IS-A--------------R-TKL----YV-Q-NK-AF-PEA-LAMLEEHG---T--CLISGQPGIGKTTLAE-ML-LV-KQ-L--------------A--------------------E--G--------W--Q-IYV-A-S-E-D---IGEI---ER---IW---R---P--D-E----R---------Q--VFFYDDFLGQ-N--SL---I-D-KL---N-KN-ED----S-RLAQVI---KR-I------------------RN--T-------------S--N--K-Q----LILTTREYI---LHQ--A--RHT-Y----E----PL-RR--V-A-A--LD---N----KR----------F--I--LDLR--H----YTR----HQ-KA-HI-LYNH------IYF--S-D-L--SH-D-------AR------------------LS-V-----L-E-S--Q-K--YRFL-----------IE-H--RNYN--------------PRLVELIT----A----T-Y----E-E--S------A----S-P--GI-S------------FA--A-YAE-SA----------LNDP-----SSLWETI-YEDQ---------L-SDTERSILAIIA-T-F------Q-T------------Q----------VD---L---------------P-DLE--------E--------------A-LH----A--------HE--AR-S-N-LS-S-S-T-R-R--Q-------------------V-T-AALKKL----Q---GTFL----------------ILD---SINSSQSGVD-G------------E-------------------------------------------------------------------------------------------I---------L-----I--G-FS--NPSFSDYVCGYL-----------AS--R------------K-------------FEL-E---A--LIDSCVF-FE----QL-TTI--------------------------------------------------
WP_055465644.1  ----INA--IK-R--------------T-SEK----YV-K-TS-FH-DRA-KKKLERDN---C--LVILGEPGIGKTTLAR-ML-CY-EY-M------------AAD--------------------E--K--------Y--E-LVF-I-A-S-D---LKDA---NN---KY---R---E--D-K----Y---------Q--VFYFDDFLGN-N--HL-----E-YM---E-NH-KD----S-RLAMFL---DR-I------------------SD--D-------------P--K--K-R----FILTSRTTI---FNQ--G--INC-S----E----KL-ER--T-E-I--SD---N-----K----------F--C--LHID--D----LEG----VV-KA-RI-LYNH------LYF--A-K-D--PS-HMYYD---HI------------------AN-I-----I-E-N--G-N--YHHI-----------IN-H--KNYS--------------PRLIELIL----N----K-K----S-L--K------S----C-Q--PE-N------------YW--N-YIV-SA----------LDRP-----DELWKSH-IKNE---------I-SDDERQLLWFVS-L-S------R-I-----------------------VK---I---------------D-DLE--------S--------------I-FR----KF--NG---IK--------------F-D-I-Y--R-------------------F-H-DAIKNL----D---GALI-QTL-R---------------------------Y------------R----------N--T-----P----I--------------------------------------------------------------------------V-G-----I--E-LH--NHSIRDYAIPML--------L--SR--D------------V-------------DYL-A---S--MISCMMG-GF----DV-------------S--V-I-P------------T-----N---Y---------E
[truncated: 327,437 more chars]
