# Supplementary material for: Bacterial death and TRADD-N domains help define novel apoptosis and immunity mechanisms shared by prokaryotes and metazoans
Source: eLife. 2021 Jun 1;10:e70394. doi: 10.7554/eLife.70394 (PMC8195603; doi:10.7554/eLife.70394)
Supplement: Figure 2—source data 2. [file elife-70394-fig2-data2.zip › PIN.aln]

WP_050323220.1  ANISTDIFTICYICMNSL-V-GFFIEKGIS--FLLIEEDVKAIKQWL----EMIKEDEYKTIGI--------NDNGNIHI---NTSDTIKSYHGDF-IKNLDAIQKKIKVYYPK---------MGDLPKELIMLREVVG--DN-YLKNIYASL-TNK-IPYFTADLIACIFFNK--------TLNMKVIDFH-----KYIHEAAQHTS-----YRDREKGVILHSV-GMYP---
MBE7557282.1    WRLNLDITAILLAAHLDI-L-TEIEETFRP--LHIPAALIPALLRMR----ERVSLSQPSRLEI-------------------Y-------------RQIIDLQQRNMLAVVQC---------EVSPDYANPELVTELG--EE-WVALFEEVRTNSG---YLVDYLPLHKVSGD-PPTVLPEDAAQYLVNCR-----GVVE-ALREQG---P-LSEEAYGDVI-----------
WP_188533557.1  AEYIFSFSSLILLAYLGL-L-NKLEAVSGK--CYLSPEVIKSIEIGM----KESQKHTKISTGV------IVLDDENQLTGYSYTDEDKKAR-----RRLWTSLRLAVSKLTVEA--------VTIDDVNLYDPISKFS--LDVDIETIELSK-KTN-RILVCDDLFIRKIQHT----------VTNSTNTT-----NIMGFLISESL-----VTYEELLDLLLRL-LHLKYLY
WP_050091697.1  DEFVTDVYGLIYLALIKADV--AVQNSGVK--IHITTETYNCISSWL----KEIKNPNYLSIGL---------IDDQLYR---VTSKDIKKSTGSI-CDSLSKLLEFCEIKAVP---------VQDTPLLLNDIKDFFD--AS-VYSTMKYAV-FTSVPYFILDDFTSIVLINI--------QNSLAIVKAS-----FFIARLLQSMK---ISDKFEGYTRHILTY-LPIPITY
AMM82949.1      DAVILDVLSLSYLSLTGF-C-HGLIRNGIK--IYITRETKEIVSKWL----KQTGSPDYFSITK----------SQNHFVK--ITADDIAKDTTFN---NLNSLFRMCDLIHPE---------IGNMPEEIIKIRDNID--IS-HYSSIRASI-SHS-IPLLCLDIEFCSLYNQ---------LDILLANAA-----QFINDCKLSTL-----TEKSKHVECHIQY-GLNVPIS
WP_162599154.1  HSVVLDVLSLVYLSLSGF-C-YGLIKTGLK--MYVTKETMEIVSEWI----RQTGRADFLSIGK----------VGDSFIR--TTAEDVAKDKTFK---NLDILLNNCELIIPA---------SIDMPETLSKFRDMLD--VS-HYSSLKASI-SHS-IPFLCLDSMVCTFYRS---------LEVKLANAY-----QFMVDINL--------ATSSDYSRHVECH-VQCGLVV
MAK67575.1      DTIILDVYSVAYLALTGL-I-HGLERKQIK--VVITVETQAYLEHFL----ENVNRNNYMRAGV--------NDEGKLWF---ITADDIKKQTENV-QRGIKQILKIALIGQPH---------LADIPPDIIKIKEAVD--LS-VFSSLKLSI-TNN-IPWLCIDEAFAQLAHK---------SNYPVVNAF-----NFFSQLSLSLD-----IDTKLPGLYLHVT-GGLP---
WP_152091999.1  YSVVLDAYSISYLAVTDL-A-QGFLDLGIK--FILPSATKIGLSEWI----EQISHESFMMMGV---------TDTGKLYR--TTASDIRSRNGHV-LRALNLILHNSSVGHPG---------PHNAPLEVYSIRDAVD--RT-VYDAMELSS-TNN-IPWLCMDAVFAALHGT---------SGRPIVNAY-----SVVIKAMASAS--------SDFDHKRHGL-LLYAIGS
WP_168426515.1  TAVVLDAYSISYLAVTNI-A-GYLLDTGIS--LVVPATTKETLEAFL----TEISDEHFMLLGV---------TDGGRLFR--TTASDLRERDAHV-LENLRLILDNITVVRPA---------MHDEELDAFTVKDAVD--AS-VYDAMQLSI-ANK-IPWLCMDGTFGALHNV---------KGHPLVNAQ-----AVLLRAMVNAP---FDFEQRRHALVLYAL-GALPLPL
GGK48292.1      QAVVLDAYSIGYLAVTDL-A-QHLLNVGVS--FVLPATTKEALSEWL----EEITAENFMALGV---------TEGGRLFR--TTAADIRARDGHI-LQALRAILDNATVAHPV---------LHDTELEIYSIKEGID--ST-AYDAMQLSL-AND-IPWLCMDGTFASLHHS---------TGYKTANAN-----ALVARAMA--------SSPSDFEHKRHGL-LLYASGA
WP_187494340.1  KEIILDGYTIHYFGQLGL-L-SIIVSSGYK--IYISSATNLTLKKWL----SESLKNNFMSLAV-----------TERGLKRLTSEDIKSEQFDYI-REIHDFL-NHCITIPLI---------VFDMPDEIVKLRDIVD--NT-IYSTLQIAI-ANK-IPWACLDNYVSQLVSS---------LKVDVVNFN-----SMLN-ALSQQC---NSIQKARLVRAHITWGLPVNLNY
WP_124017047.1  HRVIIDVYTAVYFALIGV-A-STLSNSPMK--IVLTEQSKLCIEAWI----SDVSREDYLSLDY-----------TNNGIRR-YTSEDIKRNSSFF-INELKALVQAAEIEALT---------PMDTPDELINIRDVID--QS-VYTTYQLSV-ANK-IPWLCVDHHMSRLSHT---------SENLVANTN-----KITTNLLMNTP-----LKNKKQGIYLNLI-SGTP---
WP_156807947.1  CTLLIDGLALSYLSDLNM-L-QPLSRSGLK--LKILNAELQEAYSLV----QFNEHADSAIECV---------------------------------ERLRAFLEREITSGLVK---------IASRDVYETEYSSTSL-----LLNMVKQAH-NYD--AVCCDDRSINKLRQA-----GNDQGYVPVLSSL-----DILNYWSASSN-----QASYDKFETLNRM-RKALYIF
MBI1779514.1    CPVFLDKLAAEWLSDVNV-L-GSLTKSGRN--VHVHPDTIREWEALV----GTERFGQELTASL-----------------------------ERIRSTLKQGIQSRRVQLLNEG--------PREAEDDPHSGPSSVP-----VFDLLEDGA-RAD--AVCIDDRFFNANAFL----DDRRGRRAKLVCVL-----DVLDVLVGKRI-----VDHARRLAAIHSM-RRWCYFT
WP_140631867.1  STLYLDDLAVVYLDYVGL-L-DVLTRSVKA--VFVHVDLDTRTRETL-----------QHGKHV----------------------DDLLSAIERIRANVSTSVEAGRLTFSARHR-------IDNGNDEEHERDETFD-----SSPTLDLVADLSQTEVVLSDDRCLNKRPAW----VDSSKRSAYSASTL-----DILA-ALKDSG---R-IDAQVYWRSRHRL-REAGYYA
WP_014873783.1  AHLLLDDLSVSYLQSTNL-L-KSLSDVGFK--VFVPPSAVREANALV----ELA-----------------------------DNSEEFGRIIERMRKVLCDGISSGK---------------VRVDRVFGDEEHTAHP-----NVAVLQLAGSVEG---IVSDDRYLNQYQHA-----GEDGYQTPVLTSL-----DILAGLSRKNS-----ISQVKLKNVRSTL-RRAGYML
WP_067677832.1  ADLYLDDLSVAYLRATGM-L-GKIAAAGFR--PFVSEQELATAKALL----EAERRGGEMEAIV------------------ENLRQLLAEAIAAGTASLDRWLSEDGAKAHP-------------------------------NLAILQLAP-KAA--VVVSDDRHMNQYPHI------EHGGGETPIWTS----LDLLA-ALEEEG---R-LAREELWADLTAL-RQYGYAL
WP_101157259.1  ATIYLDSLSLTYLMTVGM-L-DKFQGTELN--VLVHKSEFDKFKKLR----SFD-----------------------------STITEADIKLEQIRKELCEGIQSGKVVFSSM---------QLSALDRESDLDKVVQ-----PTEELFQAL-TIS-DIALIDDRFMNKHSNI-----VIDDKNTPIYTSL-----DFIETLFFKQV-----ITNDKKFTCRTKL-RESGFGL
WP_152825921.1  ATLFLDDLAVYYFLHLGL-L-EQIKSAGFR--LIVTSRELMEANNLI----SYN-----------------------------NLTENIENVIESIRTTVSSRIELGIVNFG-----------ERHVVEYERPSLNVYP-----AEDFFLLAK-YCN--YLLVDDRFINQHANI-----AESEISNPTITTL-----DIID-WLEGTS---L-ISSEQYFEYKTKL-RRSGYFF
WP_165795005.1  ANIYLDDLSITYLQHIGI-L-EKLENSGLS--VYISNREVEEIDALL----------NYDQLTS-----------------------EVTRIIEDVRSFVAIGIKSGRVKLAPVPE-------IHHINYHADQENDELNFRHHPSMEIFTAAK-DVD--ALIIDDRYFNQHQNI-----SDGTYITPILTTL-----DLVD-LLHSRG---K-LDQARHFDIRTKV-RLACYFA
EBV3599611.1    AELYLDGLAVNYLQRVGV-L-PKLKQAGFR--AIVSKFETAETSSLL----------AYSALAR-----------------------DAEDTIEYLRASLATGIRSGKVRVGPL---------PREGRSGLDDFRTHPT--VS-ILDVAALAD------AVVVDDRFVNQHGLV-----SSGDRSVPIITSF-----ELLDDLLAGGH-----LANGDYLDQRTLL-RMGGYLF
OGS08035.1      DDCFLDGISALILAESGL-G-NDIFQYLPN--LKIPQSVISMLFEIK----EKYRYTPGQVGHL-------GYVNGGIRVSS-IDSNKRELIQKNF-ERYIAFFESKPQNIYA----------ISAATKQNHFIEQNIP--PE-LCDACALAR-QHH-AIVITEDYFYLQANEL------ETKLSHPKHCSS-----FALIRTLYEQN---K-IPFEQYLNFFSYL-TFYRFRF
MTI67851.1      ESFYIDGTSATILSEAGL-I-KKIYTYIPN--LRIPQSVITLLVNIT----EKIEYTPGQVGYM-----------GYINDKITFSKLEKEKRTSIL-NNFLESIKVFEKQPKNVS--------VISLANKADRFSEQKI--PPELCDACILAQ-NEN-LPVLTEDYLYLKLNEL-----ETKKTAPEYFSSF-----ALLM-TLYEKG---K-ISFNEYLNFFSYL-TSYRFKF
QHB89335.1      DIILVEETSLLILNDLNL-L-DIFLEALPK--FSILDSVFKRINLTT---HNDIPPNSKISESI------------LRAIHRNIEKLNLINDSGENDFNYDSALENKSGLLLTD---------DLYLQYLVSLVNKDIL--FANIFNVLEFFL-YKN---ILNKDVVFEKIVDS-------FSLGIVDFYLRFDFFGKIIDYYLCENG--IDNYEDTNFKNIFDKL-LAERKGY
MBC70602.1      FGFVIDLFTLIELKYFNC---FEILNKFKN--IYLSRNCYQQLKHLI----EIKKIESNNKNKK-GTLFF---NKESPVFIE-HDYLHEEEIINNL-EYIFDYIENNANFIIESAY-------GDGKIHELDNIINDLL--TQEENSCLRLAR-GLG-LPLVSFDARLRALSKQ---------VGINTINMD-----DIIINHQTK-------TDKNLYFFPEKKL-ISHRTIS
PKN75416.1      KSLIIDYTGALFIGKHEL---WNAVSSCFS--LVCSRKTVETFESYI----EKELTTLLEVEGF------MSYKDGKPVFMP-NLKAGIQESINWY-KQLVQDITKYATVIGDTESFNFY---EVKKQYHLDDLQQDYL--KTLDSDSLAIAI-HNM-LPLYSDDFGFRLIGTE---------YGVNCTWSQ-----VLID-ILLNRG---I-INKDRYFEMIREL-LSLRYQF
RYX84272.1      AALVLDSTAIISLVQAGL---ETYLAPQFR--FVIPASLEAEIKSWA----DEDSSKFVPPGFL---------------------------------DRILVFVNDSVEVLPVTTE-------LTLSPSDVRKWQRFIG--RS-ELDVALLAN-EQG-GLLYAEDWVLRLAATI--------QPKSNCVATH-----HLVE-HLRRTT---T-MGETDFNQIIGNM-MEANIQV
HCN10799.1      EDYGLDFSTLLFFYDLET---DFGFKFKHK--FKISFQVKSALEQKI----QELKVSPLSTLSV--------NITLDKVEKFIYPENINEIRIEYL-EKVLQWIKNNCVVDNVMEK-------LELFPKLKENEKNFDSDFTKMLVDLMYMSS-RQNFRLISSDSFIFINNLKI--------NVNNNILNPE-----KYLKTYHVEKC------DEIFYRQLLKWNYVGIEISF
WP_103715293.1  ITYALDFSTLILFYFLEK---ELGFEFKHK--YAVSYLLKNKIDLEI----IELVNSPFSKMTI--------QITNQFIRKYDTPEDYNQKRIEFL-QSLLDWIERNCVIDLVSEKL------DLLPKFDDQEKLDDFM--KL-LVDNIYISD-RQN-FQLISSDSTLFLFSKR-------GNTVGNIVNAE-----KYLL-----AF-----YPEKCDTEFYRFL-LKSNYIG
WP_173968533.1  VKFILDFSTLLLFFSLRR---DMDFKFKHK--FKISYLIKKEIEDEL----LELKNSPESSMSI------QI-TTEGITRYD-IPENYKEKRTEFI-NSILVWIDENCEIDFVEEK-------LDLVPKLKQNEIGLDSNNMKLLVDYLHLSM-REN-HKLISSDTTLFLFKRN-------ANLYSNIINPE-----KYLI-----TF-----YPEKCNTDFYRYL-LKNNYLG
WP_031445473.1  KEFVIDFSSLIILQKISE---KLKTNFQNK--FFIAKGSVDFIRGVL----KREITEPKEKMSL--------RITHDEVKPYLHSENATNSNIEYL-NKLLNWIKLNCIESVVESK-------LDIIRKLKHPIENEIF--DTIIIENYSLAIENEN-RILITDDTFYLKLFPL---------NSLRNISSE-----IYVK------------SCEGKEGDCLSSF-IENKYIG
MBE9468467.1    KKIVIDFTSGLLLFNISK---KFDLKYNSK--FIVSKNIYHFIDKTI----YETDKNKNSKMTL--------SVYNNRVVPHIFSDEFHDTRINYL-KEIKNWFEKNTESDIPKEK-------LNIVAPLYEKGQVTLA--IDLFTDNMFLAL-RDG-YILLTDDLVYNDKLSP----------DKNITTEK-----YLIE------------NFPEKKNRILEYM-LELKYVG
WP_159477578.1  -EFVLDFSTLFTVFYISQ---KTELNFLDK-PFIISQLLKDYLQSEF----VEHSVKRKSKTSI--------SFTIDKVTPIFRTDGDLDSDLSYL-SQINEWINQNCRVAFASQRLSM-----NENRIKTNIENDLHD--EL-LMDTMLLSS-RAD-RILITDELLFYK---N--------PAPFKRITLE-----NYLV-----KI-----WGDIYQEKIVFEL-VKLNYRG
WP_013921742.1  TEFVLDFSSLLTIYHLVE-K-GRLCSFNKP--FIVSQYVIDYIGFEL----EQAMHNQASGISL--------NFQGGRYIPYFHPEDLQERQIKFW-SSLRDWVGDNCKPDYAWERLGWKWKDGKGDPDLLFSDQKMYI--SG-FWDSLLLAN-RHN-RLLITDDLFVFNKLPN--------HFVIPITTEW----------YLRD-------YHTLEYDFLWVEL-VRLNMRG
WP_166694175.1  TEYVLDFTSLLALFFL-S---KTKAIPFKKTTFFVSQFLIDHVSLEL----ETALQERGSVMSQ--------EILVDRTILHHHPEDQQQRKAAFC-QELRDWIHEHCKPDYAPERLSLEFTDRDDERD-LFPDNRAYM--AS-FYDTLLLAT-RPN-RILVTDDTLPFR---S--------EIGVPLMTTE-----HFLH-----SE-----HTQLYLDQLWLDL-VGFNFRG
WP_007575774.1  SPVTWDSTSIVVVASLPETIAAQIERELPA--SVVSQACLDDCSDAA----GTLTDRDSEQRYH---------LEDDGFHVTNLGRDYLDRERARL-TEALEIARTLQVLPNLDPGH------PDRYDDLIDEVHGSRP--FDTVATTLLVSR-RTG-LPIFSDDRTVRRLARS---------EGIETFGTL-----ALID-AMRQVG---T-LTDDEAIEVRRQL-VRDGALG
WP_183061688.1  ARYVLDATTLYALSLLPQKVRDAILALTGL--PVVIDRLYADLVQGR----DLLSVQARLGTQW--------DPESEKTLFHEIPEKEVSRRTEAA-QSMVTLAERCIRMS------------WSKVKTLAHLTEPELG----PWALSADVSL-SER-WTFWCDDGALRAMTHL---------EGGDTVSTY-----DLLQ-LVRGTG---R-IDEQSYNQALALL-VGAYYID
MBI4489953.1    LKIIIDASSLIVLARLTA-L-PAICRTYGV--LGLTTSVWEEVVIRG----KEKRVPDAETVES---------------------------------AIAEGWLRVIEQ--------------TAKERRLARTLADRVHGLSRADCETLACAK-EQG-LTLLMEDRRDRNVAKA---------YAIPYITIQ-----VFPLYGLIYGV-----LSASQCDELLVKI-GQAMHTD
WP_162940198.1  LGAVVDVTALFTLALLREANADLLIAKLPE--LTTASEQMLDAVAAR----EAFNRAPGGTFFS-----S---TADRAATFALADPIEHDQQRRTA-VRLVSLFLRSSRQSG-----------WPYVTSFAEHIGGGAD--GI-WLASLDLAV-KTD-RPLWCDDAATRAVARE---------MGADTFGTP-----ALVE-YLRRDG---T-IPSGEANQLDAEL-IHNWTIG
WP_166315930.1  RGVALDTTAALTLASIDDDFADMLSRIPKR--LLGTYGQLRDAKDAG----LELNRAGDIFIPS---------TVDHGPSVMLIPEDETSERQRLS-ARLTVRLRLVERTEPPE---------LTLPTERFADVLGV-------WSEAIRRAA-EAD-VPLWCDDAATRQIASV---------FGVASFGTP-----ALVE-YMRAHR---Q-LTDAQADVVDAAL-IRAHIVG
WP_144762711.1  RAVVIDTSALLTLATIPPTAAEEIAGSFV---LKSATQQLVDLNSAV----QDLNGDSGGTFFP---------SSHAQGPRFELADASVLLDRRQIASSMLDRLRLTSRQSSGGS--------AQVLPEEARELAGP-------WTASIALAA-NAH-LPLWCDDVSARRVATA---------AGVPAFGTP-----AVLAHLRRSRS-----LSPAEADTTEAAL-IHGWMIG
GHP15282.1      SDVVADASALLIATQLNE-Y-QNVRGMVRN--VLVAYSTFDDIVRGR----LDLDGRSAGSTFI---------SYDSAGDSIELRQLDLNEHLGAL--RRMAMLEETASTVQIIAD-------VDPSILEDFKLSRASP-----WLTPIALAK-ARN-VPLWSDDVAQRRLAQE---------YGVPAFGTITHQERRATN-WLESRT-----LSPEDVDEILEQR-KDETMRA
WP_184790984.1  RGCILDASALFTLALIPD-VASTLIALIGR--PAATAAAISDVLAAD----DYFSLPVAGTLGF--------DSKHGKIFAAGIEDDVRRRQHKQV-RAMLDMVRSLRRIMH-----------PAMIHLDSISSNGEPP-----WLLNLDAAK-HAN-AALWCDDLGLRRLAHG---------LGVRTFGTV-----SLISVALERNI-----IDEENFSRIILAL-LREYVVD
WP_053095958.1  QSVVVDMTALFALSVLSPDARAVLMGAFSG--LTIAADQFRDAVAAS----QTIGRFGAAGPGL--------GRLRGPIAQRGRPGVEQVLDPSRI-EQLVELIRPLERQARP----------VGRPSLERPDITEDI------WFAAADTAG-AVR--SLWSDDAALNRLAAD---------LGVATFSTI-----ALVEVLQAQER-----ISASQAGAILSQL-LVERYVE
WP_056372719.1  AAVVLDTTALFALSVLPVPLRTHLMSSFSN--VIVAAEQYRDAVRGL----QTIGRFGHAGPGL-------GQWNGAVAQRTRPAATESDRSDRARAASLVSLMRPLRRELPAQ---------GFDIPDAVGGSDDGV------WFAAAAVAG-ANT--ALWSDDKALNILAQG---------LGVRTFTTL-----GLVSALEEHAR-----ISDEDARSIRVTL-LAERYMG
SPT59210.1      KDVILDSAAAAVLNLLPAELRSTAIGVFAR--VMTTDTIMLDTQAGY----DSLALRSTGTIGY-----D---EERDLPYFTEISQVEADRRADEA-ARLRDLIHQLTCRPQ-----------PALKTFDDHEVLPLSA-----WASAVDLAK-HLQ-VALWSDDPVLRTVARQ---------IGIGATSTP-----ALLD-YLLHRG---E-VTNADHEHALRTL-IKAQVTD
WP_173522752.1  QDLVVDTSALVSFITLPQDVREAVTRCFAR--VMTTDDVKRDALVAH----ETLLLRSTDTLFY---------DERAQARRSASISDDEADRLALEARKLLESVDALAR--------------HPRPVPHVIETHGFAA--LSAWASPADLAR-ARD-IALWSDDPSLRAIARR---------FNLHATSTP-----AIVR-HLANTG---V-ITAKQHEDTIRTF-IRAGIGM
WP_181641518.1  GPAVLDTTAAVSILALGGTLREQLVGQFTR--LESTGMAFRDARASQ----RSLSLKSTMSMHW--------DAEQDRLRLTELTVEEADTLAERA-DQLVALLTT-----------------TRRQDWQLRRFTELTM--EGAWVNLVDYAV-SNS-LPFWCDDIVLRGLARQ---------EGCTTFGTI-----DLIQ-ALEATG---D-LDASAARTAQATL-LVEFHAL
GGJ71040.1      VRTVIDPTAAHTLALLDPGHAERLIGSLEE--VVTTDQLFQDALYAK----ESLALQTELTLGW--------DEAGQRAEVRSDEVANLERLRSTS-VRVVDVLRSVAR--------------VPRPELRRLPLPGTRG--KE-WLTAPDYAK-EHG-LVLWSDDRVLRAIARA---------EHIPAFGTL-----DLLD-ATTAAG---Q-FSAHEALLIKADL-LRNHYVD
WP_161916726.1  QSVVIDPTVAHTLRLLSQSTAAYLLGAVPN--VTTTDALFDDALQAR----DGLAQKSTMSLAW--------DSETGSPVVSTIAESDADWLAEMS-AGVVQLLTSIRRL-------------PRRTLSNLGKLNSLPN--GA-WISGIDLAL-ELG-CPYWTDDRVLSDVARQ---------FGLRSFGTL-----GLLRWATNGPG---G-PSSEVIDAETATL-LSNYYVD
WP_156681909.1  GRAVVDTTALVVAPLTGRAF-KKLAANFDA--VIVPGPVREDIARAR----TSLAMKSTATLGW--------DSRAQRPVFSEISPDEAQAHADAA-EQVW----------------------ADSQGFQVAPITAVAR--HDRWLSAITVAQ-ELG-VAVWADDIAIRRFART---------MGVPAFGSL-----DVIR-ALDNEA---------DVTAAIAAL-RDNKVVD
OYD66813.1      CKVSVDATSLVVVSRLQD-C-DVLMGQFST--VLLAAISRRDITRAV----GEVSMLAASPGVV------GWDPRADSMVFYEQTVEEFREYKDRV--GGLDRAARAATIRSV----------NLLPLFARLSFASDAP-----WLAPIQLAA-DEN-IPLWCDDLGTRRLARA---------VGVEAFGTP-----ALID-AIAKTAVESS-ITDAEIDTAAAEL-ANRMRTL
WP_133404970.1  QSIVVDAAALLTLSGHAS-V-RGLSGHFAS--LQVTAATMGDVHRGV----SEIRGRAGSPGTL-----TWDPDQSALVFRD-LPEAEFVRQLRR--AEALEGFAQKLHVRVVTEVSVFEEVGNEAEVTLLNEVGNEAE--HSPWSHSIQLAH-DEA-LALWSDDLGLRRLARA---------LDLPSFGTP-----ALVD-AVRDRSLELS-SAKDTDDDAILTA-TSANLLL
WP_155620995.1  EKVLADISSLFTLRHLRL-L-ESFQNKYSI--IYIHQEQFNELLEEW----RKIKVISDSGTSS---ISY---TDGRLMLAE-VSSEEVRQTLNVI-DEVVNWIRANCILVGNHLS-------QHNEYDERYDLM----------KRTVEVAQ-ELN-CSLFVDSFLILKLYRE--------SHGVSCFGNF-----EFIR-VLKEEK---R-IESSVFYEHYSTL-IMMGYSF
WP_066036869.1  KGILCDFTTLLMLNHLNL-L-DMLKSEFK---LYIQQEQFDSALHEY----YNNKLSIHNGIKT---MSY---ENEKIQVIE-YSPSQVKEAVQNQ-EYILNWIKENCIMV------------GNVIKDQVSNPKDIPF-----LENIFEICK-NQS-LNLLIDSATVRDIAKN--------EFNINCISTL-----DIMN-LLKFRK---I-QTQEEQNFLMGKL-IMAGYTL
WP_088087080.1  RQVLCDLFSLFTLNYLDL-L-DQLSELYD---LYITQEQYETLFIEY----QQLRLSQPKGVQT---IAY---YEGNLVRDE-ATPEQVNQTIQLM-DKILKWIDLHCTKVGSAL--------ISPRNDDEKELLNTID-------DSLKLCM-EFS-YNMLVDSFLIKDYSKE--------RYNVEIFSVV-----DLISSLNARKE-----ISDEKFIEAIGKL-IIIGYRY
KZM57325.1      KNILCDLFSILTLDYLGL-L-EHLSKEFR---VYIFQEQFSSLFFEH----SQLKLSRYKGLTS---ISY---ANGRIIAHE-WTSKEVEESLAKM-EKLIKWINENGRKVG-----------KAFINPSNKQEKNFLD-------DQLQLCK-DSL-FTMMVDSFIVNKYAKS--------QYEINTFSVV-----DFVN-YLLLKG---V-LDKETYYETIGKL-IMIGYRY
MBI5002466.1    -MVILDSSAIIPLITIGK-L-ELLRKNFDK--VVVPFVVWKEVV-------EEGKKLGKNTLSF---------EQGKDVWFEVVEQREEKT--------------------------------KEIKSLHRLQENDALV---------FLLAK-EHN-DILLTNDAGLYSCCQA---------EGINVWWLT-----TLLLASVKKKI-----ITRTEAEAALLAL-VNSAHIR
WP_129107976.1  NKYIIDPLTLYYLFITET-L-DYVFEVVGT--LYVTESTMDFFTA------YDINSKHEPTLET-------------------LNHNESKKILGDI-SSFTDKIKEKCEIIEFL---------NTLDEENNNKLIAYIP--GEAFSDTITAAH-YHQ-MVLVSNDKSFRELAKE--------IGSINGIWIQ-----LVLM-LSK--------ISISKYSEFVYNA-MRHQEIF
NLD36189.1      ENVCVDITALLTLAELNL-L-SLLSDSFRI--IIFSQETKKTIDNEL----YNIPNSSSPVAKK-------------------IEEWRLANRKKIR-IRNSTDDTNDINSIGNSSS-------IIFTPNSERKINKILR--SG-VGESILLSK-ELN-IPLYSDDSFTRALGGE--------SYGIGVFSTI-----SLVK-KLCSDG---Q-LTLKDETSVLCEM-IRKNFRI
WP_124686982.1  GPVVVDLPALNELLSTGA---EASLSFFKE--VIISSSAVSTLKSLI----ETASNPQEMGQLQ-----E---VDGEISMIE-YNESFRAARLGYL-RRVEAFIESTCTVVPAWG--------IENVPSELMKLAEFLD--QE-SYDAMLVCL-EHG-GLLLTLDGRLREAASV--------LGNIPGVWPQ-----AVGH-YAVDRA---I-LPIDAYHMLVFAS-LAKRRSH
WP_157119081.1  APWVVDLTMLTELAMLGH---LDVLRYLPK--VFVASATRDAVGAKL----ESTAAYRHTGTMF-----A---HEGQISFRE-TTEDDWRREREVL-QAIAKAIKDHCTVLPVWG--------PDDIGPSLVRVSKVLS--AQ-EYASVLLCQ-ERG-ASLLTLDDRLRKIASL---------FGVKSVWPQ-----ELLL-HMAAAG---R-IKALDYSLAVIKM-MLWRRTF
WP_145895823.1  QALLIDVTALTELALVQQ---LELLRTVPR--ALVTGATRSVVLAKI----TELRSVHTAGMAV-----A---HEGKLGMVE-ISPEARARELSLL-GGMLAAIDNHCEVLPAYG--------PERPPAFLAELARAVS--HE-EHAVLLVAL-EHG-VRLFSLDNRLRAAAAT---------MGVQGCWPQ-----AFLQ-SRLLHG-----LMPREYSVAVLKM-FASRRNF
WP_105730942.1  ATYVVDAVTIVELTRIGC---QSALAVLPK--VYCSTKTLEVLEDSL----EEAQSVGENGHMF--------DDDGEMRFVE-YSSLDKERRVAFL-QATVEAVRAHCEVLPAYG--------PEALPEGLENAEEALE--AE-EYSALLLVA-ELD-ATLLTVDGRLAQLATV--------TFKRPSVWPQ-----VLLM-HAGSKG---M-IRPRDYRQAVLRQ-FLGNRTF
SHN30683.1      AAYVIDAATLCELAALDQ---LDVLSILPK--ILVCSRTRDRVVGAL----EEAKLARSWGQAF---------EANGKLGFVEITPADHARNIQFL-QSIADAIDGFTTVVAAYG--------PEEQQPLLQSLRKVIG--EE-DYSVLLVAA-ETG-AHIFTVDGRLRSWAGH---------LQIQGVWPQ-----VVLMHALQLLA-----LMQSAYSLAAARM-FLSNRSF
MBA3973802.1    RAILLEASALVTLQSLGL-L-LKVAAAVDR--VCVTQQQVDALAEAV----ASLFPEKQTGHLF--------SDSPGHIQMVSRTSEEAIREQGFY-QQLLSFVRTNCQVLAPGGE-------VGLGHFGKVEDQSILG--SA-ALSAISTSA-ESG-ILLVSDDLPLRSLARN--------SYAVVTAGTL-----SLLK-CLRTRS---V-ISEDEYHEAVQWL-VGRGFSF
WP_137004448.1  STVLVDALTIALWQEIGF-L-ETAERMPIK--VQVVQATIDAFAQRS----DDARQALSQEGGS------LEARDGGVILVK-STEEQRDALREAN-DALLLWVRVNTELVP-----------TAPLLTKLDEIEDLLS--SS-TIDTIATAL-EAG-SLIIAEDRRIRMVAAD--------LGVTSSSWTQ-----PLLM-KLREDG---V-VDGKDYVSLLVKL-RRQRIGF
WP_152855392.1  KPPALDLTALMVLDSLNL-L-DVVLRVWEN--VAVGQLTVSYLSQLA------------------------------------TSDLESSRGTQSA-KRIMAFIRENVARI------------EQPRVELPARVGRLHP--AN-LVQEAEALN-RSG-YCLYADDELLRLACKE-------SIGVENSFCTL-----DLLR-WAKERE---D-LPIDTVCQAYAQL-CTWHVGI
WP_031364369.1  RPPLVDLTALLVLLDLDM-L-DTVFHLWPS--IAIGRLTVAYLSQLS------------------------------------SNRIESARGHDTA-KRLISFIQDNLSR-------------IEQPKAHISGASGHIQ--PIHLVQEAEALR-ESG-FSLYADDFFVRVFTST-------SISLANSFCTL-----DVLR-WATERK---F-LDLQQVSGRYSLL-CRWNVAI
EGH33996.1      RLPLLDWTALLVLHDLDL-I-DKVISFFGK--IAIAKSTMEELAEFT----NPFYGSPIRGKCL----------------------------------GLQQILRRHLASILQP---------SPPDGLSQASKLAQLG--RS-NTQIVEICAGEPERFRLYSDDYAFRAFCAG--------ESENNGICTL-----DVLE-GLVEVG---L----------------------
WP_137747170.1  RTPLLDLITLLVLHDLGL-L-EKSFEFFGK--VAVAQSTIELLEALT----QPLGGSLFPQVAA-------------------SLQSALRTRRQSL-----------------------------LQPRTNFQVTSPPF--SRESHETKALLA-DPS-YQLYSDDANFRTWCLE---------GREPGICTL-----DLLH-GMTAAG---L-VTQVEAARAVAQL-CRWRVGL
WP_154355702.1  KIPLLDMTALLVTNDLGL-F-ELLFQIFPK--IAIAQATVFELAKLA----APLAGGAMQGKCA----------------------------------ELLKLLRANFE--------------RIQQPHAVKPAENDYM--HWATEEIKSIAK-KEE-FLLYSDDLFFRIYCSE-------ERASAPDICTL-----DIIS-ALVDLG---T-LDISAGAQKIAML-CAWRVGV
AJG25013.1      AVPLLDLTALFVLQDLEL-F-DVLFEIFPV--IAISQATLLEIQQSA----SP----------I-------------------TGSFVRQRYTKLI-EELKRRFEKIQQPV------------NHTPAEESGPIGRLLT--ED-TRSLAQLGR-----YWIYSDDALLRIYATE------SEETAARGLCTL-----DLLA-IADEMG---L-MTPQQVSEKLGLL-CSWNVGI
REJ78752.1      KDVVIDLIALLTGESLNL-L-QLLEKKFGT--IYYSQELFEELNQCI----GESQNTKKSSETV---YRT---SEGNYNFVS--NSGLQEARLDRL-TRIKEFLTNSATRIEGATS-------EIGDRAKVDEIAKVLG--RT-ALSAIAIAK-TKG-IPLLVDDLGISTIAGK--------EFDLPSYSFQ-----TVLL-SALESG---D-LQEEEYHESIMKL-VLSNYRS
PMP61185.1      EAFVFDLSSSYTILELDK-I-DTIKKVNKR--LIIGKETGKSIRSLV----MRYSKIRGSLVYL------------------------GNYEQAQLKTQLSEFARKNGITLQ--------------------------------EAEAINIAK-KEK-WLLISDDVRTRQIARS---------KGVNCVPTL-----SIFLYEKNQNL-----ISEKEFNEISMKMGIIPMLVP
WP_015232814.1  NSLVFDLSSTYTILELDK-I-DLIKKLDKR--LLISKETNNSIRSLI----MRYSKLRGSLVYL---------GNYEVIQVK---------------NPLNEFARKNGITLQ--------------------------------EAEAISISK-KEN-AILVSDDIRTRQTAKS---------KGIVGVPTL-----SLFL-YSKKFN---I-IDEKQLNEIIAKM-GTIPLII
WP_013267134.1  GSITFDLSSLYAMLELNA-V-DLVSQLGKK--LSISSKTMERAKALV----LRLSKAKGVAYTL-------------------SSFDVVSIN-----KSLMEFSRRNGISLQ--------------------------------EAHSIYIAK-KLN-GILVSDDAKTRQVSRS---------YGVPAVPTL-----SLLS-YARSQG---L-VNNNYFKELVMKM-ATIPFMV
ESQ24389.1      GLVVLDLSSLYVMLELNL-F-SYLPKLNKR--FVVPDKVQERAQALL------LRFSKMRGLIV-----------------------------------VMDGVE------------------VMRVNKSLAEFSRKNGISLQ-ESHAIYLAK-KMN-GVLLSDDKRTRQVAKV---------HGVPAAPSV-----SLLV-LGRDVG---V-LDEQTFKSLLGRL-GSIPLQI
WP_099262235.1  QKIVTDLSALVTITRLGI-L-DCLADQYE---FIVSRKSKETIIDWL----SELPDPEQGADTY-----ASLTAEGEFTIRE-VPFELAKRDREEI-ESIVSFVESHCEVRDSPGM-------VNLAPKKRKLYGEFIG--LH-SLDSIGIAV-DEH-SLLWTDDFCTAMIAET--------DFGVDRIWTQ-----LLLR-AFLANG---SPATPQLYSEMVAKL-AGWNYVS
WP_184301652.1  QCLLLDPSAVVIIEKLDL---WKSLSKFP---LVVTRSVSDYFASEV----EDLEASRSEGTLT---LT----ESGKVAFQD-IPEGEKEERLYVA-RTLLKNIETNCTVVDSMS--------VASVDPALREVYDRGG--AFPILDCIAVAASDPK-YLLWSDEAFVQATAHF--------DFKEPSTGIQ-----HVLA-QLRTNG---T-ITHSRLDESVAKL-MGWNYNP
QDS92471.1      QHLVLDLSAVITIEKLGL---WKSLRTYQ---LVATRSVFEHFRLEA----ENLSVNRSTGTLT---LA----ESGQVAFQE-ISEGESHTRIEVA-NGIVDNIKQHCTVVDSFAA-------ASVALDLREAFDDVGA--FP-VLDSMAVADNVEG-YLLWSDEAFVQTTALH--------DFELPSIGVQ-----KVLA-QLRKDG---A-ITPLQRDEFVAKL-MGWNYTP
CAA9240899.1    APIVIDLPALLTITWLDL-E-ETLAQLPFN--LFAAQATIDELRDVL--LFEHTGKRRAGNLYS---------REGSLALQE-ESSDDLDREAQFV-ARAIAFVEAHCTITASRLP-------IELSDSKRQELMRVFG--EP-SFASAALSA-ELN-AMLLSDDLVTQMLALQ--------QFQVPSAATH-----ELLAALVANEL-----LDEDELFECACRL-IESRYRH
WP_143206624.1  HTLVLDLTALGISSLLKL-E-GMLKQWRGK--LVISQSTAMELRSTN----AKLSSRGRRSGHY--------GKSEQGYYIQEVSAEVAKAETDTF-ANFVDSVLALCEIRGCPAM-------AELDPELREQLMHVFG--QH-GTESMLIAR-NPG-HVLWTDDITVSDVATS--------EFSVRRVWTQ-----PVVT-HAADMG---L-LSPDEYLSAIVTL-LGIDYEV
WP_128912272.1  NIVVVDLTALATLRLLDI-TRQVLSVGTIQ--FVISAATYATLQQLR----AKAKFSPAHGTML--------YKDGQHYMVP-TAEQEAEQYHLAF-EQWLAEIEANTKIVTVPEV-------ARLLPDKRDQLNEILG--EE-GLESAMLAL-RPG-HLLWSDDYNASELAKT--------ELGVERVWTQ-----ALTE-QIANLG---L-IDRSLAEEIYAKL-IGYDFQS
WP_158941358.1  NVVVVDISVVATIRMIGC---EGLLLDAKRFQFQMTEGTFDELQETL----IGDLFSGSTSGTV-------SYRDGVASFTEETADQKAARHLED--EGFLERLRSVVQIVPVMEL-------AALDPAKREPLEKMFG--QY-GTEAMLLAS-RPD-SVLWTDDLIQAELAKS--------EFGVKRTWTE-----IVAEQTAVAGQ-----ITDAERLRIVASL-IGMNYTV
MAX78311.1      GCAIVDPATLYGVVGLGL-S-DTVLLALPN--LMITRSSVDMLQYAL----TERQDSLGDPNKA----GVMVALEEGYTMIE-RSQAQTDALIDHL-SRTVDLARQLEIVMPEEG--------FALPAEVN-ELFSKVG--PA-FTDTMIVAK-ERD-IPVLTDDLALRRVIWA---------EDIRSTWTQ-----VALQ-KARTAG---R-IQVGAYIDATLAF-LDATYGY
WP_009805247.1  SRAIIDPVTLYGLAGLGV-L-ETFVAARPD--LMITRSSIDLLQEALVDRDDSFRDPDRQGVLV---------PVGDHFQIIERSKDLTEMLVRQL-SQTLDAARKLEVIMPEA---------GMRLSPEVEELFSKIA--PC-FIDSMIVAK-EQG-VPLLADDLALRKIAAL---------EGISSAWSQ-----AALLTARNTGG-----IDPGSYADAVLNL-LEGTYEY
WP_183438886.1  RGVVLDPYTAIVAAQIGA-L-EPLRRYFGT--LHTPASTLRLLDGVI----SRGSGVSDEGLWQ-----L---EWGDGALRGQRTPANLVKQHSELVAQARADILEYCSVEAVLL--------PDDAPADLVKWVETVG--LR-VMDSVSLSF-GRS-LPLLSDDLAFRKVAFA--------SAAVPGLWLH-----AALG-LCREVD---I-LDDKGFVRISASL-ARHNHRH
WP_041272554.1  KGCIVDAITLSTIYHLEI-G-EAITAVFGQ--IYTPQSVLDLLAYRS----MMANQDVGRKQSF---LGW---YNGNLAVEE-YSEGILRTIATER-QRELSWAKSIVKIVPSIPK-------NDHSSETK-KMIDLVG--RE-ACDPAVAAD-GNN-LLLLSEDIGYRVWSAA--------SFHIQATWLQ-----PVLI-HALNEG---H-ISLDKYADAINLL-VLKGHDY
WP_135194680.1  AGAVVDAQTFWTIWDLGV-T-EVVQATVGK--LHYTAACLYELHERL----ERLTDQKQDEGQS-----AMSIDNGQIVMRE-FGPDEVQAAADIL-RSAIQWLEENATLAAVEM--------PDALPDEIRQNLADLP--KP-IFDEVFVAK-KLN-ILLLVDDLRMRLFGRA--------LGVEKSSWLH-----WILG-HAVDKG---M-ADMSSYATWSAKL-IARRQNY
WP_133245819.1  RGCVLDLLAFWTLWTLGA-L-KAVVATCGP--IHLPQSVIDRLRARR----EKLDLIPRTGNK---SARY---HDGNILVHE-VPREVLEQARADI-DAAIIWAEANVKVLPVVL--------GDDLPEEMRSFLRTGR--FD-IFDSLIVAR-QSN-LLLLTDDLPTREFDRV--------FGGSGGSWLH-----FVFG-VALDSG---H-ITLDEYTRWSAHL-ISVGHNY
WP_152508433.1  CGIIAESCACYLIRRLGI-E-EAIKAEFGR--IGITQEAVDIFAERL----QSLETSCFQDGDTGPKKSSSIAVRGDQIVLTEWSEEEVTSKLELM-RSDLDWIKSDCVLVPAVA--------KVDPNDEIIRARQEKG--GR-FFDDIFAAD-GTD-RLFLSDDYHLRAWAGQ--------LFGVKTAWIQ-----ALLF-HLESSG---R-IGAEDVVKCTLQL-RELGEEA
TCU73661.1      RGCVVDLATLHIIRRLGL-E-KIVAAVCGP--IGIVARTALHYQRRT----HELRER-LNEADM--SISF---RHGQYYRTE-ITPEEKTQALEVA-EADRAWIEQNATILPAEGK-------TDLSPNWR-PLIAQFG--AG-FLDDLRAAQ-GSG-RLLVCEDQLLRQLAQL--------DFQVPGTWLQ-----PVLM-RALSLK---I-ITQDEYLAAIVQL-IDSGLEF
ODM45291.1      GPLVLDSITAWVLAKLDL-L-TCVANTFES--VLIPVSAIDELRAWS----ERIGEAGSDSMTL--------HSEGENIVRTVQPEDARNSQRAEI-DDVVAKIGKSVTSVGIGM--------PKFEDTQVRQLADLLG----DQFDTVSVAT-REG-GTVLSLDLRFRQVACE--------IASLNAVGID-----ALLDHLLEVEA-----IDREHHARSMMDL-AVQGCGV
WP_153041348.1  SGVILDAFTAWRAVQMGI-L-SVLKKQLGE--LKIPSVELNVIRQMI----EKMNFAPNQGRIT---LDY---RDGQFYRTV-ISPQDVQANSVAL-NRLLSAIESECTEIEDVV--------PDEVPSGFDKLVSEPS--GE-ALLPLLIAG-EEQ--LFLSDDFVLRELGRQ--------NFQNKGVWLQ-----AVLMKALAEKE-----ISLEEYSNALVFL-TASRHKY
WP_132251347.1  RGAALDPYTAWVAAEMEL-L-STLKSWFGK--LHVPRSCIWMIERMI----EKQRQGIGRRQMT---MSW---HEGQFYRQE-TDDAFLRSQIAVL-EAGRDKIVEACEIHSVMV--------PDTTSEVADVILETTG--AS-FLDAAFLAQ-ELT-VPLLSDDAYYRAWGKA--------ATGCEGLWIQ-----AVLM-TAADEG---T-LPVADNAKALVGL-AARQHSF
PCH45875.1      NGVVLDAYSAWTIASINA-F-SVIKKVFGK--IYIAQSSLDEITYIV----EDAQSKYGSGNTM---SW----REGQFYLDE-FSEHQKEQNRGFL-QEILDEVTTFCIPMSSEA--------PDDIPKTSKELIRSFS--PT-LMDSVYCSL-NER--VFLSEDMYLRQLAES--------EFGVKGVWIQ-----AVLLYALEESL-----VEYDEYCRILILL-AKKGHEF
WP_061510730.1  EGITLDTLTVWRLCELGH-L-KTAKDYFGR--LCVARSTMDEVIGLR----ARVGSGRGRKFAT---IR----VDGEQICPKVHSPEDTEKQLEAV-NAIVEQLEAYCEILPV----------NGSQDVRLDRLLDNFG--SKTIFDPINLAI-AEN-LIILSDDLNLRQYAAN--------QGVKGGAWLQ-----AVLN-VFAEDG---R-ISHDQYLVGVGML-GAMRHGH
WP_119587627.1  KGAVLDTLSAWRAMQFGM-L-PALQEWFGT--LHLAQSSFDEFLQMR----SESELSSKHDHGT---IGY---IDGQYVRTE-QSAEEARKIADKI-DVGISLIQEHCEVCPVDD--------DEFSGASLGVIARDAD----LMIDPILLAR-AKV-CTLLSDELNLRQMAQE--------MGVARSVWLQ-----PTVT-ILAENE---L-LDDIEQCSIVANL-AVWRHGH
WP_105731559.1  SGAVLDTLTFWTVADLEA-I-DVLKAVFGR--VVVARPTSDDISELK----NELVYDGNRKSGT---TSY---YKGQFSYTE-NTPETAKAASDLI-GKREALFKSDVEVVPVLL--------RDNPSLEFEEVIAKVG--IE-VMAPALVAA-MDQ-MLLVSDDLSFRVLARH--------TCKVPVAWLQ-----AVFM-YAYKSG---I-IGVKRYSDIVAGL-AARRHGF
WP_179038946.1  SGVVLDAHAAWTAATLDV-L-DVIEASLGP--IYLPQSALDSLITFR----GHDDIRKSPSMTL-----V---HRGGETFRQEHTKETAEAREQYI-NQQIDKIKKACNVSPVAA--------PNDIAPFESMILEECG--ER-AFDAVYLCT--DG-RVLLSEDLHYRQFAKQ---------MRVDGLWIQ-----ALLM-EALGQG---K-VSPKRYADAVVNL-AILRHGP
QND19257.1      SGAVLDSYTAWIAANLDL-L-PILKQVFGS--LFIPQSVRDDLLLLK----GIEKPSGKTFSII-----Y---DDGQFLKHE-TTREDENKRRKFI-EDQQRKIEAHCEVLAVAAPEVVGDA-VEERIDWLETAVENFG--SG-VLDPAAIAA--NG-YILLSEDLSYRLVANS--------IWPINSVWLQ-----PVLT-AAAILG---I-ITHDEFVDKIVAL-AKLRHGF
WP_128181279.1  KSIVLDAYTAWTVSTMDA-F-GVLRSVFET--LIVPQTVIDEIKALR----DEFKTTAEGSMSM----TW---HNGHYVRQE-HSADDIAMRRDFI-VEQLSRIETACEIRPVIA--------PNEPTEVAVLISQSFG--SH-VLDAANIAG-SKH--LLVSEDMHYRQYAEG--------ACAAKGVWLQ-----EIFW-FAQETG---L-INQRDYADLVVKL-GGRRHGH
OJW35018.1      KPVVLDLTSLLSMFFISKDT-NYFTFLTNK--CLVSQSTIDELKECS----EELERGSKDGIFT---VRY---EEGQMVGNN-ISAETIQRHREIL-EKVIAWCKANASIITPSKL-------LEVRREERERMSDILG--TC-FYDCLLLAE-EHN-AVVISDDDNFKNLLRS--------SNRQAPFSTY-----QLVH-YIAGQG---K-ITHEQFDLFRLQI-ILSNYIF
MBI2327170.1    DEMILDYMSLLTLIKANL-F-GFVERTGKK--MYVHKLTFDKIQQEL---------VQYESKTL---------------------------------RKLWDFLRKSSLVQIIAP--------NEELDENLKKLTKVFE--PW-LLQTIQVAK-NKG-YLLVTDDLRLSRAVTN---------EGVKVINSF-----TFLIYAQNKKW-----IEKKDYSQILGEI-ADCVYSF
HAW57872.1      ESLVFDYSALLNLSKMDL-L-NMLSKFSKK--MFIVKKLFNKIQEEL-----------------------------------------FLVEKEDL-RRLWNFIRKNKDIQIIDS--------VSKSCPEIERLKDHFG--DW-LIESMKLAK-DIS-ATYISDDLRLLNFLKS---------EKIKGANNY-----ILLREMLNRKL-----IDDKIYSLSLGDL-AERSYIF
WP_180269129.1  NDIVLDICGVLTLFDLNL-L-EIVSSEFDK--LTITHTTYDLIYEHL----QQNIYNITDGETL-------------------------------NNSPLLEAVNKYLTIESPNT--------LKLNKNEKERLYKEFG--RS-FYDSALLAQ-EKE-AVLLSDDLVFRKQTTR-------LMNSVELVWII-----PLLKHLKEDKA-----IEDEIYHDCLIKL-IEQKYSF
RZJ92304.1      RRLCADITALLTIFELGM-Q-EQISRSFGK--ILIVPATVDIVLEAV----EENRLYKVDGEPF-----------------------------QRI-SAFKSFVDLYCEEIFPVGL-------LQLNSLDKNNADKQLG--KS-VLDTFLLSS-ETG-CCYLSDDLINRESYKA--------EHEQPVIWSQ-----QLIS-YLRNQG---V-IDKEQYCDCTIEL-VWKNFEY
WP_199133123.1  TPLILDVISLSTIAQLDC-Y-NEIELLECR--LFVAESSILVINDLI----RELKADEKTGTLS-------YGKKGQRYTHHMSTPADIENQIKHL-MKLSSWIKEKFTSLPCTAS-------LKLKSQVKEELNEALG--ES-TIETILTAQ-ENN-YVLYAEETIVRRLALD--------QHQTHGISTF-----MVLPYLFTKAK-----ISRKRYNSLSVDL-IGLNYKF
KJS28984.1      GKCIIDPLSLYTAFSLGI-I-DDLHVKLGR--FGIVHSTLRLYREQI----DELKSSSPFISTS---------KIGNTYTKEEITNERIMQGLEHF-QNIYDWACANCDIIPAVG--------KSDIDPKLAKITDSMH--PC-FLDSLMATN-GSD-RILISDDLHLRLLGKD--------LLGCEGTWIE-----PAMFVCVESHA-----MHNSIYAKAVAGL-INCNMTF
NTW26872.1      PKLIIDVISLLTISHLEI-A-DEVVRVYGK--FGIAQSTLDTLRDII----ADRKGMGRKGFMT-------IGKEGESFVRQEITAQQVKDGVEFL-DNLLQWTMKNCDVLPCTT--------ALKLDKKEKKLRKMLG--GS-FFDTILIAS-EKAENILFSDDERLRSLANN--------EYGCNGIWTQ-----LLLMDMIARKS-----ISEETYAKATVGL-VGLNYNY
MBI5458930.1    VRLIVDLVSLLTIKELGI-G-EVIVNTFGK--LGIAQSSVDVLNQIL----YESLANKGREYIT---TSW---NNGEPVYQD-VTPEDTERRIEYV-ENIIKLVRSNCEILPCEAA-------LKINRKKRFKYNDLLC--KS-FVDTILIAT-KEG-NLLFSDDAPFRRLAYS--------EFNLHGVWTQ-----AVLDECLERNN-----LEKSDYNKAIIRL-IRFNYKS
MYA68860.1      PKLVVDIISLITLHCLEA-T-DPILKAFGK--LRIAQSTIDTLLQII----YEREAMWSEQESM--TVGK---EGDRYVRYM-INPEDTRRSIEDL-KGIVKWIRENCEVLPCTPA-------LQMNLLRKRELDDLFQ--PS-FIDTLLIAS-QPG-YLLFSDDEQLRRYAKTGFNSDTGIDFDIDGVWTQ-----VVLE-HCVNRN---L-LDRTEYNKMTIKL-VCSNYYY
TVP63446.1      IRLVIDIVSILTLHGLDA-A-DVVVNAFGK--LGIAQSTIDILQKAL----KDHRINESKQSAF-------FGKEGNKYFIHETAPEAVKSFADYL-EKMISWIKTNCEILPCTAA-------LDVGRDERFELQELIG--AS-FSDTILIAS-EPG-NLLYSDDWILRQIAKA--------KFDIDGVWTQ-----LVLMHCRTANV-----LEKDNYNEMVIKL-VLSNYHY
