# Supplementary material for: Bacterial death and TRADD-N domains help define novel apoptosis and immunity mechanisms shared by prokaryotes and metazoans
Source: eLife. 2021 Jun 1;10:e70394. doi: 10.7554/eLife.70394 (PMC8195603; doi:10.7554/eLife.70394)
Supplement: Figure 2—source data 2. [file elife-70394-fig2-data2.zip › PolB-NTase.aln]

WP_153066432.1  LSEKWAEDVIRQ---IRC-KTYLFGSAIYQDGTQF-DPI---RSDLDIL-LVPD-EIGFASSRLDLAATLKDLKLSLELQMIPALKRNVCDEP--GASIVVATPFELGANIHKS-GARNFFDRN----AYLELGAKDDV------KI-------GL-Q-GAGDTAVTD--------E-L-RQAIEFVQKTRNKFLSVAANGAG-GIPDHGG-SD-P------LPK------ELMRAAAQV-VE-----DAEV--GQWYDTRFGLELLHQLLVSG--RTQDKRVRDL-FDSKISVL-R--GGRG---RTNIKLGSEDQLLLAELLFDHSYS-------
RLK00397.1      LIQDWKKETSKD-V-RID-AIYLFGSSIYMDGRMF-KPS---KSDLDLIVLIPENIQD-AIERRNWIEKIKIHKKKLEKNALFLLQKEDTNEQ--IVSIVPITKTELDYNIHKG-ETRNFFEIN----EFLDIDTKT-I------FK-------GC-E-QFKFKVCES--------EFI-IQVLKSIQKARNSYLTNSAMVDY-QKLEWEG-ED-I------IPK------TLAREAAKT-ASFFEE-SYKL--GDELNTSFGCDFIKQNLRLN--RNIEE-YLDL-YT-WIDDR-N--GGRSNSKEKNT-LSQKSHLLLFELLYDLTIK-------
WP_090753056.1  LIQNWKEEASKD-I-EID-AVYLFGSSIYMDGRMF-KPS---KSDLDLIVLIPESIQD-AIERRNWIEEIKIHKEKLEKDALFLLKKEDTNEQ--IVSIVPITKTELDYNIHKG-ETRNFFEIN----EFLDIDTQD-I------FK-------GS-E-QFTFKVCES--------EFI-IQVLKSIQKARNSYLTNSAMVDY-QELEWEG-ED-I------IPK------TLAREAAKT-ASFFEK-SYKP--GDELNTSFGCDFIKQNLKLN--RNIEE-YLDL-YT-WIDDR-N--GGRSNSKEKNT-LSQKSHLLLFELLYDLTIQ-------
WP_109357826.1  LIQNWKEEVSKD-L-RID-GVLLFGSAIYMEGRMF-KPS---KSDLDLIVLIPENVHD-AIERRNWIAKLKTYKEKLEKDALFLLKKEDTNEQ--IVSIVPLTRTELDYNIHKG-ETRNFFEIN----EFLDIDTGT-I------FK-------GS-E-QYTFKICES--------EFI-IQVLKSVQKARNSYLTNSAMVDY-QELEWEG-ED-I------IPK------TLAREAAKI-ASFFEE-NCNP--GDELNTSFGCDFIKQSLKLN--RSVEE-YLDL-YT-WIDDR-N--GGRSNSKVKNT-LSQKSHLLLFELLYNLTIQ-------
WP_147431719.1  LIQDWKKETSKD-V-RID-AIYLFGSSIYMDGRMF-KPS---KSDLDLIVLIPENIQD-AIERRNWIEKIKIHKKKLEKNALFLLQKEDTNEQ--IVSIVPITKTELDYNIHKG-ETRNFFEIN----EFLDIDTKT-I------FK-------GC-E-QFKFKVCES--------EFI-IQVLKSIQKARNSYLTNSAMVDY-QKLEWEG-ED-I------IPK------TLAREAAKT-ASFFEE-SYKL--GDELNTSFGCDFIKQNLRLN--RNIEE-YLDL-YT-WIDDR-N--GGRSNSKEKNT-LSQKSHLLLFELLYDLTIK-------
PKP12606.1      VLREWT--CQLD-T-EIG-NVYLFGSPIHRGGSTF-NSK---ISDIDLLIEIPSNISK-PIEIRNWLKKIKESKKNLEIEFLILLKKQDATKQ--IVSILPISENELIFDLHKS-KVQSFFKSN----EFLDIKTGK-I------TT-------GI-P-NINFETVEN--------QRI-IQTIEYIQKCRNEYLKNSVSNDF-NTLEYRG-ED-V------LPK------ELMRNAAMV-EYINKT-IKKP--GDDLNVNFGLTYIISKLKDN--IDIDE-EIELVFN-ELMVR-S--NGRGE-RKNGF-IDSDSHLLILEILFENIIK-------
WP_145169860.1  LLRKWAEALDTM-I-GSG-GIYLFGSSIFRDGQRF-EPG---HSDIDLVVVIPDDLRS-APDRAEYAENLRCQVAELEKSLLEPLGRKNADKP--ICSVIAATRLEIEADIHKS-NVTSFFSRN----VFRPLHVVG-A------DG-------PA-P-GAGTLDGLS--------LAT-RNALAAVQQLRNVYLSVSPNGTR-KLQNWTG-EL-T------IPK------EMARSAAGL-APLLAP--SAP--GDEFDTRLGISELSLWLYSH--RSDSQAFYRL-YD-WIAARQN--GGKAT-DDTAH-LRPDQYLLLAEAIYDLARE-------
PSO10121.1      LLRKWAEALDTM-I-GSG-GIYLFGSSIFRDGQRF-EPG---HSDIDLVVVIPDDLRS-APDRAEYAENLRCQVAELEKSLLEPLGRKNADKP--ICSVIAATRLEIEADIHKS-NVTSFFSRN----VFRPLHVVG-A------DG-------PA-P-GAGTLDGLS--------LAT-RNALAAVQQLRNVYLSVSPNGTR-KLQNWTG-EL-T------IPK------EMARSAAGL-APLLAP--SAP--GDEFDTRLGISELSLWLYSH--RSDSQAFYRL-YD-WIAARQN--GGKAT-DDTAH-LRPDQYLLLAEAIYDLARE-------
MXQ07887.1      VDEIFD-------------HTFIFGSLINRDGRHF-VPQGSMASDVDLVLRLGDHLEG-ANSRFEAILKLRSIVPELEHETAKVLGRKS-VEP--IYSILPITSYEIHQCIHKG-HDPKLFMSN----LFLDARTGE-----------------RL---EAGLTNYVDYDYHFENLE-P-FSVIRLSQSYRNRYLRCDHLGVY-SQGDFDG-DT-A------FPK------EVMRSAALL-RFYDGK-QDDG--ARRTDLEEGNRYISRLIEDL--ADESDRHRQL-WD-TVSAR-S--FPRG---DTPN-LLADQMLLIHEIMYDKARS-------
GGB29518.1      ALTSWSQTVANQ---GLIGGAWLFGSAVNDDGLRF-DAE---SSDLDVIVEVPWDSLG-VSGRVTALHHLRDAKIDLEQTLLKILHRASADDQ--IVSLVPVTAWERALAVHKD-GNSAILTET----PAIDLLSGS-R------LA-------RL-A--EASYTVLA--------PPH-RDLAQRVQKTRAGFLTIGANGRV-RFAIAAH-AD-P------VPK------ELIRSFAVA-TA-----DPGMPAAQTADLARGLRELTLAVAAG--ASDDRAMHAY-GV-WLGVR-Q--GARG---KVAPVISVPNYLATIEMIFDRVTR-------
WP_188575262.1  ALTSWSQTVANQ---GLIGGAWLFGSAVNDDGLRF-DAE---SSDLDVIVEVPWDSLG-VSGRVTALHHLRDAKIDLEQTLLKILHRASADDQ--IVSLVPVTAWERALAVHKD-GNSAILTET----PAIDLLSGS-R------LA-------RL-A--EASYTVLA--------PPH-RDLAQRVQKTRAGFLTIGANGRV-RFAIAAH-AD-P------VPK------ELIRSFAVA-TA-----DPGMPAAQTADLARGLRELTLAVAAG--ASDDRAMHAY-GV-WLGVR-Q--GARG---KVAPVISVPNYLATIEMIFDRVTR-------
WP_153825384.1  ALKSWASDTRIG---SIG-TVYAFGSTVNSSGKQF-DQR---VSDLDVLIVARTDFAAHPVRRLEVSENILAEKLKLEIMLMQLLQRKDASKP--ITSVILAAEEEVRLNIHKS-TPDGFFTRS----VFFNIETDK-A------EPFSSQWLWDL-D-RPRALG-------------A-LNCIAAAQGHRNAFLGVSANRTM-MVEDWDSSTD-P------LPK------PLARLAAQL-RHCIK--NSKT--GQEFDVNRGLDYLTELLGRD--VEEHPSLVEL-RD-WLSVR-R--GGKG---DRTP-LTPRNHLLFHELLYQEAMN-------
WP_166471849.1  EARSW----FEK-T-NYS-SAYIFGSLIHRDGIQFLKD----RSDVDLVALFEE-KHG-CLERVDCMRRALPATHELNLRLLARLGRVDAANS--ITSVLSATASELLYGIHKD-GSREFFSHN----DFQDIATGQ-T------SK-------LG-D-TARHPATQT--------EAL-IEALRKAQVYRNDFLAVSPSGQR-KVADFEG-PD-G------LPK------ALARAAAQV-RWAREP-NSAD--DQRFDVNEGQVYVLQLVAAR--RNDHKEFEWL-FR-ALAMR-M--GGRG---ENAV-LTPEMQLLLWEILVDDALQ-------
WP_007582263.1  RQW-WKDVGQKV-A-VT--ELYLFGSSIYEGGRQF-DSR---RSDLDLVTLMPDSAKD-AVSRFEWIRTIGEQKKALELQLIQVLQRPNAGEP--IVSLVSVTAEEIAADIHKS-KAPRFFAGN----DFMRLSDMQ-L------MQ-------GL-P-GAGRAGSQP--------EPI-SQALQFAQELRSKYLSVPATGGV-KELVWSS-MDDA------MPK------TVMRSAAQI-AAHREQ-HTSD--AERFDVNVGLNYFDDYVFRR--RHENPLYREL-NA-WLAAR-S--GGRG---KRTD-LQPDMHLFMGEVIFDLALS-------
RKD64436.1      VEWRWSENGSHG-A-LPF-QLYLFGSSIYDDGQQF-DSR---RSDLDLVTLIPDSASD-AVSRLEWMRAIGEQKKSLEMQLIPVLQRPDAAEP--IVSLVSATIEDVAADIHKS-KAPHFFADN----DFLRLSDMK-L------QK-------GL-P-GAGRAGPQP--------EPV-SQALQFAQDLRSKYLSVPATGVA-KALVWSS-EHDP------MPK------TVMRSASQI-AAHREQ-HTSD--AERFDVNVGLKYFEDYVFRR--RNEHTLYRQL-SA-WLTAR-S--GGRG---QRAD-LQPDMHLFMGEVIFDLAVS-------
WP_120309716.1  MEWRWSENGSHG-A-LPF-QLYLFGSSIYDDGQQF-DSR---RSDLDLVTLIPDSASD-AVSRLEWMRAIGEQKKSLEMQLIPVLQRPDAAEP--IVSLVSATIEDVAADIHKS-KAPHFFADN----DFLRLSDMK-L------QK-------GL-P-GAGRAGPQP--------EPV-SQALQFAQDLRSKYLSVPATGVA-KALVWSS-EHDP------MPK------TVMRSASQI-AAHREQ-HTSD--AERFDVNVGLKYFEDYVFRR--RNEHTLYRQL-SA-WLTAR-S--GGRG---QRAD-LQPDMHLFMGEVIFDLAVS-------
NQT11810.1      ALRGWAAILPKP---DIV-GAYVFGSLVNANGRAF-SRA---SSDIDLLLVTEE--SE-PSEKLGVLKKLVPHADRLEGLLRGALCRNE-GEP--ITSVTLVTKFELDQGIHKERNSRIFFASN----VFLPLTHET-E-TTV--RV-------GN---ALADDLLTE---YFPA-----WTVIANAQGQRNKFLRKGIPSGR-GLRVFDS----P--VYV-LPK------DLLRNAYAA-NCLIKHRDPAY--GDVDDTAEGLTFIRSELEVR--SKQSAEAAEL-LH-LIESN-R-PGGRG---APRS-VSAELLLYVWEVISSCAQS-------
WP_145206664.1  ILSDWVAGLTSP---KPL-AAYLFGSTVNEDGVRF-DPT---SGDLDVVLVLDWENLP-QVDRVEQLRALAAAKAQLESRLFCVLHREKGSDQ--IVSLIPLTRFEIEQGAHKD-NIRHIMTGA----LAYDLVAKK-Y------VP-------TL-A-GGQTTVPLS--------DVH-RPTLAFVQKKRAEAVSIRPNGTG-GLKTEAHGDD-P------VPK------ELSRHLAAA-TY-----DAAKD-SDPSDVVRGLRRVSEFANGA--ADWSPMTTAF-AS-WLEVR-Q--GARG---RVDKVITADHYLLLVETIFDRVRA-------
WP_141183953.1  ILSDWVTSLDSP---KLL-GAFLFGSTVNEDGVRF-QPD---MGDLDVIVVVDWESVS-PGERIAQINQLRDAKLDLETNLFRKLSRENGSKQ--IVSLVPITPFEVDQAVHKD-GVNHILTGA----RAYDLFKKC-E------ID-------SL-N-GGQSSSPLE--------NHH-RTVLNFVQKKRAEALSVTPNGRG-GMAPAAH-DD-P------VPK------ELIRNFAVA-TA-----DLEKH-SDISELRRGLKEIGIFASEA--ADWTPLASQF-AS-WFEVR-Q--GARG---EVDPVISHDHYLLLVEAIYDRVRQ-------
WP_084815562.1  ILSEWVVGLESP---KPI-GAYLFGSTVNDGGVRF-DPK---AGDLDVIVVLDWDRVP-PGERVEQINALRQSKEELESRLFRKLRREKGSEK--IVSLVPVTPFEIEQAVHKD-NVKHILTDA----RAFDLLEKC-E------IA-------GL-D-GGRASHPLS--------DAH-RSVLAFLQKKRAEALSVSPNGGG-GLKVEPH-DD-P------VPK------ELMRNFAVA-TA-----EPGIH-QDISDIARGLQGISRFAQDA--AGWTPMTSAF-AQ-WLGVK-M--GERG---SVDPVISPDHYLLLIETVYDLVRV-------
WP_164579928.1  ILSEWVVGLESP---KPI-GAYLFGSTVNDGGVRF-DPK---AGDLDVIVVLDWDRVP-PGERVEQINGLRQAKEELENRLFRKLRREKGSEK--IVSLVPVTPFEIEHAVHKD-NVKHILTDA----RAFDLLEKC-E------IA-------GL-N-GGRASHPLS--------DAH-RSVLAFLQKKRAEALSVSPNGGG-GLKVEPH-GD-P------VPK------ELMRNFAVA-TA-----EPGIH-QDISDIARGLQGISHFARDA--AGWTPMTSAF-AQ-WLGVK-M--GERG---SVDPVISSDHYLLLIETIYDQVRV-------
WP_036284058.1  VVSQWVVDLVNS---GVITSGYLFGSAVNEDGKRF-QAL---TSDIDLVVVVDWDSIA-IMERIKRLQDLAQAKLKLEQELLLLFRRPHAGKA--IVSLIPISVWERDQGVHKD-GHSAIMDGT----PVLDLTSSK-I------QG-------RI-S-TEGVKRILP--------EPH-RAVLQFVQKQRAAFLNISANGSR-ALEIKPH-ND-P------APK------ELLRNFAVA-TA-----DANAEGPTQTDIARGLEELSSFVNKP--ERLEPEFRSF-SE-WLGVK-R--GARG---EVDPIISETHYLIALEGIYDAIRV-------
RYD72043.1      KLQQWARDLAKN-G-HID-RAYVFGSLIYDGGTQF-MPS---SSDVDLLLRIPPSLSA-PLKRLDALDALVEANQALETVLFQTLPSRTGAKP--ITSITPVTEFELRFGVHKG-GKPEIYSAN----SFLDLLHDT-K------SF-----V-SL-A-RTSPLKYED--------HRAGVAALEGTQNLRNRYIAVAPNSSR-SVFEWSG-DN-DGASQLALPK------DVARAAAQL-RHYRD--RVGD--EDRFDLNRGIDTLHDLFRAR--ENDNEEYKSF-LR-WLGPW-R--GGPG---EKRP-LSSRHQMLLWEVLASAAEK-------
PKO63845.1      ALVGWARWVSGR-V-SLD-GVFSFGSLISDDGRLF-ERE---RSDIDLLIAIPTKL-D-AGRRVAWCATLAGLVHELEVSLLSVLRRDDAGSP--ITSVLAVTAFELTYDVHKS-RSQGFFSTN----RFLRVDDGA-L------HP-------PK-KLSASRLEALP--------HMA-STVVAEVQAARNRYLRVSPNGKR-ATAIWDD-AHDA------LPK------EICRAAA-M-ARYVIQ-SPGD--ESQFNINEGLRFLMSLVHNE--GRSE--LKEL-SD-IILSR-Q--GARG---QRQG-LTADHLLFLWELLFDRFVM-------
WP_175942147.1  CLTDWAGAVQST-L-QTK-GIFVFGSLIRLDGDQF-GQ----KSDVDLLIIIPDSIDG-AWVRADWLRKLHASKETLETSLMKIIKPKNASKP--LVSVVAATEIEIRANVHKE-GIPKFFSDN----SFQSLLDGV-K------VK-------GV-D-AAGSAIGLN--------HLI-EGCLKYAQLQRNKYLGVSANGTE-SLGEHDD-DD-P------VPK------ATMRTAAMA-RQLGKP-SKEE--DAETDVRRGMDFIAYQLYGL--EDVNEEYQKL-QT-KVSVR-S--GTRG---TRTP-VTSFEQLLLAELVFDQALR-------
WP_153312395.1  LVNTWAAEARMI-P-SVS-EIYLFGSLINEDGIDF-NSI---NSDFDFVLVMKE-NTT-LTERLTLIHALEPKVDELEGRIIKGLKR-EAGQA--HTSFVCLTPFEAEMSVHKS-RNANLLSMP----QFLRLGADA-Q------YG--PGTI-RL---SEGVEGDFA-TRNSDP-----LEVLYYSQNVRNKFLNNSYNTADIKLRDYAG-ED-P------LPK------DLMRTAAHL-GWSTL--NRGE--ASRIDLKTGSTYISRILEND--DTEHAKTLAK----KIESR-S--LGRG---ASQG-ISRDEILYLSELLFDHAIK-------
WP_140686317.1  YLIDWAKAVHAE-L-GPE-GIYAFGSIVYRDGAQF-ND----KSDVDLAIVMPE-IPD-AADRADWLAALLRHKLVLEDELGKRLGRADRSTI--LCSVVTATTPEVAANIHKD-GAAKFFSDN----QFFDLSNGE-I------RD-------GL-P-RAGERVVGE--------RLV-GECFRFVQKTRNAFLGVNALGGP-TLKPFDDEDD-A------APK------PTMRHAAMI-QFLEDAGDANP--GKEFDLDVGADTLTILLHQR--RKRLGALSAL-Y----AAR-R--GGRA---AREP-ISAKDQLVLAELIFDAAIQ-------
WP_147888608.1  FLAEWAKAVHTE-L-APQ-GIYVFGSLVYRDGAQF-SE----KSDVDLVVVMPE-IPD-AVDRADWLEALCKYKLLLEDELGKRLGRPDRNAI--LSSVVVVTTQEVAANVHKD-GAGKFYSDN----QFLDVLGGK-V------HD-------GL-P-GAGERVVAE--------HLV-GECYRFVQKTRNSFLGVNSLGSP-TLKPFDD-DD-S------APK------PIMRHAAMI-QYLTDAGDANP--GVEFDLDIGADTLTMLLHER--RERLGPLRSL-Y----AAR-R--GGRA---ARAP-ISSKDQLVLAELIFDAAIQ-------
WP_155635964.1  LCNDWAKQVVKD---VPA-KIFLFGSAIYNGGEQF-HSE---QSDLDIVVLFTD-QLA-ASERIKAVQKLLKHKADLELQMIPRLQRTSCDEP--GVSIVPITRFELRANVHKS-GARRFFTRN----YYLNLLSGD-H------TL-------GI-D-DAGTLSIDD--------E-H-RYALEYVQKIRNEFLSVSANGTE-SLKAYSG-TD-P------MPK------ALLRVAVQQ-LK-----DVPD--GAWYDTRLGLEELHRKLGDL--RTVDPLFNET-YN-VVSVR-R--GGRG---QRKP-LTALDQLVLAEILFEDGSN-------
WP_130748781.1  LLSSWANSLT-E-F-KPQ-AIYTLGSLVYLDGAQF-GA----KSDVDLIVVLPE-IPD-ALERVQWLEGFLKCKVNLEDELGKLLRK-DRKEL--ICSVVAVTPLEIYADLHKD-GAHGFFSNN----QFFDLITRK-S------IK-------GL-P-GAGSSLIAE--------RLV-GECVRQAQKWRNTFLAVNALGDP-RVLPFDDAND-A------APK------PIMRHAAMV-QRLEDEGDDNP--GAEYDVDIGADRITVLLNER--RKSLPELTRR-F----ASR-R--KGRM---APEP-LSSTDQLTMIELIFDAAIQ-------
WP_130676949.1  LLSSWANSLT-E-F-KPQ-AIYTLGSLVYLDGAQF-GA----KSDVDLIVVVPE-IPD-ALERVQWLEGFLKCKVNLEDELGKLLRK-DRKEL--ICSVVAVTPLEIYADLHKD-GAHGFFSNN----QFFDLITRK-S------IK-------GL-P-GAGSSLIAE--------RLV-GECVRQAQKWRNTFLAVNALGDP-RVLPFDDAHD-A------APK------PIMRHAAMV-QRLEDEGDDNP--GAEYDVDIGADRITVLLNER--RKSLPELTRR-F----ASR-R--KGRM---AAEP-LSSTDQLTMIELIFDAAIQ-------
WP_130737845.1  LLGTWANSLT-E-F-KPQ-AIYTLGSLVYLDGAQF-GE----KSDVDLIVVLPE-IPD-ALDRVRWLEGFLKSKIVLEDELGKLLRR-DRKEL--ICSVVAVTSLEIYADLHKD-GAAGFFSNN----RLLDLITGK-S------TV-------GL-P-GAGSSLIAE--------RLV-KECVRQTQKMRNSFLAVNALGDH-KTLPFDDADD-A------APK------PIMRHAAMV-QRLEDEGDDNP--GAEYDVDIGADRITVLLHER--RKSLPDLTRR-F----ASR-R--KGRM---APEA-LSSVDQLTLIELIFDAVIQ-------
WP_183113371.1  LLRRWAVSISKE-L-APA-GVYVFGSLIYREGEQF-GE----KSDVDLVVIMPE-LPD-AVDRTEWVAHLLARKIELEDALGRLLRR-DRKEL--ICSVVAATALEVAADAHKD-GAPNFFASN----AFYDLLSGD-L------VD-------GL-P-SAGSREIAE--------RLV-LGCVRFAQKQRNAYLGANALGDE-TLKPFEDGDD-P------APK------AIMRHAAMV-QYLEDDGDADP--GAEFDVNIGADFLTVMLRDR--RASLGELSRR-F----AIR-R--GGRG---EPGP-LTSKDQLTFSELILDAAIQ-------
WP_023914179.1  LLQAWARVVSAD-I-GPS-GIYCFGSLIYQDGAQF-ND----ASDVDLLVAMPE-IPD-GIARADWLERLLEHKLRLEDDLGKLLRRPDRSTL--ICSVVAVTPLEIAADLHKA-GSPAFFSQN----AFLNLDTGT-I------EV-------GI-A-GAGAQPITE--------RLV-GECVKFTQNCRNQYLGVNALGDE-LLKPFAHATD-A------APK------QCMRHAAMV-RFLEDDGDGDP--GAEYDVDIGANRLTVLLDER--RRQLGDLVVR-Y----GSR-R--GGRI---ARTE-LSSKDQLLLSELVFDAAVR-------
WP_063960683.1  LCKRWAVESKKGD-LRAC-RFYLFGSAIYLDGEQF-DAL---RSDLDIVCVMPD-NLS-VVDRVNLMVALKARKANLELEMIPQLHRDVCDEP--GVSIVALTPFEVAANIHKS-GARSFFDKN----LFFDLTADQ-M------RF-------GL-E-DAGTSAISE--------P-R-RQALEFCQKLRNDFLAVSANDTG-GLSDYRG-LD-P------MPK------ALTRCAAQI-AP-----DLPE--GAWYDTRHGLEYLFEQLAKR--RTDHPKLQSL-YK-RLSIR-R--GGKG---QNEP-LSADDQLLLSELMFDHATD-------
WP_142235364.1  LCRNWAKDLEKK---TAV-KSFLFGSAIYQDGTQF-DSE---RSDLDILCLIPS-EVTTSLARFELMKELLSAKRQLELSMIPALGRTVCSEP--GVSIVPLTEIELKGDIHKS-GVGDFFRVN----SFMNLITGD-E------SF-------GM-Q-NAGTISVRP--------A-A-AQAMAYSQKVRNDYLSVAANGTG-GIRAYDG-HD-P------LPK------SLLRAAAQI-SN-----YSTH--GQHFDVRLGLEEIHRVLLER--RSEAPEISKL-FDTKVSVR-R--GGRG---VVLP-LDAEDQLLLSEILFDCAVA-------
ASQ04924.1      LLRDWALKAVEG-Y-DAA-GVYLFGSLIYRDGAQF-GE----SSDVDLVVTLPK-LDN-ALERYRWLDAFVGHKSHLEIELMKLLNRKG-DVP--ISSIVAITDEEITADVHKD-GHREFFSAN----TFQDLTSGK-F------AV-------GL-P-SAGKS-RPN--------RFL-AAALSFSQKTRNQHFAISPNNTL-KLHAYDG-DD-P------LPK------PIMRAAAMA-ARNQVE-HAEV--GVEHDVQEGLDAIFNELYLR--RRGLPQWRHL-YE-VVSVR-R--KARG---EWRP-IQPSDQLLLGELIFDMAFG-------
WP_127657888.1  LLRDWALKAVEG-Y-DAA-GVYLFGSLIYRDGAQF-GE----SSDVDLVVTLPK-LDN-ALERYRWLDAFVGHKSHLEIELMKLLSRKG-DVP--ISSIVAITDEEITADVHKD-GHREFFSAN----TFQDLTSGK-F------AV-------GL-P-SAGKS-RPN--------RFL-AAALSFSQKTRNQHFAISPNNTL-KLHAYDG-DD-P------LPK------PIMRAAAMA-ARNQVE-HAEV--GVEHDVQEGLDAIFNELYLR--RRGLPQWRHL-YE-VVSVR-R--KARG---EWRP-IQPSDQLLLGELIFDMAFG-------
WP_153323466.1  LLRDWALKAVEG-Y-DAA-GVYLFGSLIYRDGAQF-GE----SSDVDLVVTLPK-LDN-ALERYRWLDAFVGHKSHLEIELMKLLNRKG-DVP--ISSIVAITDEEITADVHKD-GHREFFSAN----TFQDLTSGK-F------AV-------GL-P-SAGKS-RPN--------RFL-AAALSFSQKTRNQHFAISPNNTL-KLHAYDG-DD-P------LPK------PIMRAAAMA-ARNQVE-HAEV--GVEHDVQEGLDAIFNELYLR--RRGLPQWRHL-YE-VVSVR-R--KARG---EWRP-IQPSDQLLLGELIFDMAFG-------
WP_058249558.1  LLQKWGREVCGD-L-DPS-GIYCFGSLIYQDGAQF-ND----GSDVDLLVTMPE-IPD-GIERANWLERLLEHKTRLEDDLGKLLRRRDRSAL--ICSVVAVTPLEIAADLHKG-GSPAFFSEN----NFLNLDTGA-V------EI-------GV-A-GAGTQPIAE--------RLV-GECVKFTQNFRNQYLGVNALGDE-RLEPFTDPTD-A------APK------QCMRHAAMV-RFLEDDGDGDP--GAEYDVDIGANRLTVLLDER--RGQLRDLVAR-Y----GSR-R--GGRT---ARAP-LSSKDQLLLAELVFDAAVR-------
WP_154832010.1  LSEKWAEDVIRQ---IRC-KTYLFGSAIYQDGTQF-DPI---RSDLDIL-LVPD-EIGFASSRLDLAATLKDLKLSLELQMIPALKRNVCDEP--GASIVVATPFELGANIHKS-GARNFFDRN----AYLELGAKDDV------KI-------GL-Q-GAGDIAVTD--------E-L-RQAIEFVQKTRNKFLSVAANGAG-GIPDHGG-SD-P------LPK------ELMRAAAQV-VE-----DAEV--GQWYDTRFGLELLHQLLVSG--RTQDKRVRDL-FDSKISVL-R--GGRG---RTNIKLGSEDQLLLAELLFDHSYS-------
WP_126057363.1  LCEAWAEEVTAA---IPC-TIYLFGSAIYNGGDQF-DIQ---SSDLDLVVVFDE-DLD-ATERAERLHLFSLYKAKLELRMVPSLRRTNCKDP--GVSIVPITALELTGNIHKS-GAPRFFDKN----IFLDLATGK-Q------SL-------GL-P-GAGLGMLPY--------N-S-RQALEYVQKVRNQFLAVSANLTG-GISPFDE-VD-P------LPK------PLARAAAQL-DP-----NAAD--GEWYDTRLGLEYLFAELTRR--RSESDALAAL-YR-KVSIR-R--GGRG---RRSP-LTAADQLLLAELLYDLAAK-------
WP_165085573.1  LCEQWACAVVHD--IVGA-QVFLFGSSIYKGGEQF-DPD---SSDLDIIILLEK-SMG-LMERVEALKVIYKHKGDLELEMVRTLHRSSCTEP--GVSIVPITDFELRTNIHKS-GARSFLDKN----FFYDLITRK-Q------SL-------GL-P-MSGTLSLPD--------E-N-RYAIEYVQQTRNRYLSVCANGTG-GLKEYLG-TD-P------MPK------ALLRFAAQL-VT-----DVEV--GEWYDTRIGLEAMFSRLSDR--RREDDAIDKL-FS-KVSIL-R--KGRG---HIRP-LTADDQLLLAELLFDVAKQ-------
WP_140548996.1  LCQDWARDVTAA---IPC-TVYLFGSAIYQGGDQF-DVQ---RSDLDLVVVFHE-DLD-ASERVERLQQLQLFKVGLELRMVPSLHRTNCEEP--GVSVVPVSSVELEANIHKS-GARRFFDKN----IFLDLSTGE-Q------SL-------GL-P-GAGLGILPD--------E-N-RQALEYVQKVRNQFLAISANQTG-GIAPFDG-PD-P------LPK------SLARVAAQL-SP-----DARE--GEWYDTRIGLEYLSAELSRR--RSESDAFRTL-YR-KISIR-R--GGRG---QRPA-LSNADQLLLAELLYDVAAK-------
OGA89041.1      LCREWAQESVKCEQLKSC-RFYLFGSAIYLEGEQF-DAL---RSDLDIVCVIPD-SLS-PVERLELLSALKSRKARLELDMIPQLHREVCDEP--GVSVVALTPLEITANVHKS-GARSFFDKN----FFLDLANDE-I------RL-------GL-D-GAGERAIVD--------S-R-RQAIEFCQKLRNEYLAVSANSTG-GLSEYRG-TD-P------MPK------ALMRCAAQI-AP-----NLPE--GAWYDTRHGLEHMFSLLNGW--REDEPKLHAL-YK-KISIR-R--GGKG---HRTP-LSAEDQLLLAELLFDQASQ-------
WP_160669582.1  LLAAWGREAVAT-Y-GAD-GAFAFGSLVYLDGEQL-TS----SSDIDLVIIVPKTLEG-PVARTEWLEAFYPHKESLESDLLKVLQRNVIEEP--FSSVVPVTQLEIDRDLHKQ-NLPEFYSAN----QFLDLVADI-R------TD-------GL-A-GARTM-PCH--------RFV-AGSLSMTQSMRHRFLGVAANTRRLLLEPYSG-GD-P------IPK------PIMRAAAMA-RRLAVS-AAEN--GSEYDLRLGLDYVTQYLLAN--ESSSERLHNL-NK-IVSER-R--GGRG---HGGP-LTEADQLLLAEIVYELATR-------
WP_057883660.1  ALADWGQQAVKS-L-GAD-GVYAFGSLVYLRGEQL-TP----TSDIDIAVRLPSSLTD-AVSRAEWLETFFSHKAALELKLLQVLERQVIEEP--FASVIPVTQLEVELDLHKQ-NLPEFYSAN----QFLDLASQK-V------ED-------GL-A-GAASK-PCH--------RFA-AGSISMTQGIRHSFLGVAANTRR-SLEPFDG-VD-P------IPK------PIMRAAAMA-RRLTEP-TAPP--GAEYDLRLGLDHVSQFLLSH--ESSSARLKTL-SM-LVSER-R--GGRG---HGGP-LSDADQLLLAEIVYDLAAT-------
WP_166758025.1  LCENWAQAASAK--LAG--RFFLFGSAIYKGGVQF-DSI---TSDLDIVYVFPN-DLS-VIDRYNSLLELKTLKQRLELSMIPALLRQACDEP--GVSVVPITELELVCNIHKS-GARSFFDKN----LFYDLLSKT-E------HV-------SI-D-NAGTQTLPD--------E-N-RQAVEYVQRVRNDFLSVCANNTG-GLKTYFG-RD-P------LPK------ALLRSAAQI-AP-----GISN--GEWYDTRSGLEFLHFILTQK--RTDATEYAEL-FE-KISIR-R--GGRG---IPEG-LTGNDQLLLAEILFELAQN-------
WP_180883907.1  LCESWTKEVKKK---INC-EIYLFGSAIYKYGAQF-DPV---TSDLDLICVIPD-EKNDAVSRYTLISTLQDEKAELELNMIPALCRDSCDSP--GVSLVPVTTLELEHDIHKS-GVRNFFARN----TFLNLSSLT-T------SI-------GI-N-LPQQFAMSD--------D-L-RQAIEYAQKTRNSFLSIAANGTG-GIAPYRG-KD-P------LPK------SILRAAAQV-SP-----DAEF--GEWYDTRLGLENLHQILVNR--RSDHPCIRSL-FDEKISII-R--GGRS---QVRPELSPSDQLLLAEILFDSAQE-------
WP_152904732.1  LCESWTKEVKKK---INC-EIYLFGSAIYKYGAQF-DPV---TSDLDLICVIPD-EKNDAISRYTLISTLQDEKAKLELNMIPALCRDSCDSP--GVSLVPVTTLELEHDIHKS-GVRNFFGRN----TFLNLSSLT-T------SI-------GI-N-LPQQFAMSD--------D-L-RQAIEYAQKTRNSFLSIAANGTG-GIAPYRG-KD-P------LPK------SILRAAAQV-SP-----DAEF--GEWYDTRLGLENLHQILVNR--RSDHPCIRSL-FDEKISII-R--GGRS---QVRPELSPSDQLLLAEILFDSAQE-------
WP_150126735.1  VCTSWAKSVRKK---LNM-DLFLFGSAIYDKGDQF-DSQ---RSDLDLVAVFEP-DVP-LAGRLIELQKLHAYKADLETKIIPQLQRINCVEP--GVSIVALTRFEVRANVHKS-GARRFFDKN----YFLNLQSGE-E------RI-------ALSD-EAGTVTIPD--------E-N-RHALEYVQKIRNDYLGMAANGTG-GLRDYSG-ID-P------MPK------ALLRFAAQV-RA-----DPDR--GQWYDTRLGMEFLFRHLFDR--SLESDEFRQL-FH-KVSVR-R--GGRG---TLKP-LSAVDQLHLAEVLYDISSK-------
ANM04707.1      VCTSWAKSVRKK---LNM-DLFLFGSAIYDKGDQF-DSQ---RSDLDLVAVFEP-DVP-LAGRLIELQKLHAYKADLETKIIPQLQRINCVEP--GVSIVALTRFEVRANVHKS-GARRFFDKN----YFLNLQSGE-E------RI-------ALSD-EAGTVTIPD--------E-N-RHALEYVQKIRNDYLGMAANGTG-GLRDYSG-ID-P------MPK------ALLRFAAQV-RA-----DPDR--GQWYDTRLGMEFLFRHLFDR--SLESDEFRQL-FH-KVSVR-R--GGRG---TLKP-LSAVDQLHLAEVLYDISSK-------
WP_175094245.1  QLASWAKKVNKE-L-GAS-GIYVFGSLIYRNGAQF-NS----SSDIDVIVVVPPGLSS-ARERVAWLDRLVQSKKELEARLVAKLQRTDFDSS--ICSVNTPTILEVTADIHKD-GAQGFYANN----QFRDLIAGT-E------RR-------GL-P-DAGTRRIGE--------RLV-VECLRFAQKKRNAYLGVSASGKE-SLSSYDS-NE-P------APK------DIMRHGAMA-QQLDENAEADP--GAEYDVQVGLDFLFHQLYQK--RRDGDEFVTL-YR-NLSIR-R--GARG---EVRP-LSSKDQLFLAEMIFDAGAA-------
WP_192221582.1  ILKSWAKKHNTK---QLS-KFYLFGSLINGSGNQF-LPD---ESDIDLIVILQDL--G-PLNRAKICQKLQKAKHELEELLLSILKRKSKSKSNALVSLVLVTSNEVIWDIHKS-QKIKFFRDN----KFLNLLDES-D-TSIPIEI--DIPI-GL-D-NREG--LSY-I----------IQALEEAQKYRNKYLSINPN----KSKEYKE-KD------I-FPK------DLARSAAQV-RSFD---IKNE--KKKFDINLGNSYLISLLEQKA-RTKSDEWSKL-NS-KVGER-Y--GRSR---QNPA-LNDFDLLLLHELLFDKAYK-------
WP_032992391.1  VCTRWAKSVRRK---LNM-DLFLFGSAIYDKGDQF-DSQ---RSDLDLVAVFEP-DVP-LEGRLIELQKLHAYKAALETEIIPQLQRVNCVEP--GVSIVALTRFEVKANVHKS-GARRFFDKN----YFLNLQTGE-E------RI-------ALSD-EAGTVTIPD--------E-N-RHALEYVQKIRNDYLGMAANGTG-GLRDYSG-TD-P------MPK------ALLRFAAQV-RA-----DPDR--GQWYDTRLGMEFLFRHLFDR--SLESDEFRQL-FH-KVSVR-R--GGRG---ALKP-LSAVDQLHLAEVLFDISSK-------
WP_128407095.1  VCTRWAKSVRR-------------------KGDQF-DSQ---RSDLDLVAVFEP-DVP-LEGRLIELQKLHAYKAALETEIIPQLQRVNCVEP--GVSIVALTRFEVKANVHKS-GARRFFDKN----YFLNLQTGE-E------RI-------ALSD-EAGTVTIPD--------E-N-RHALEYVQKIRNDYLGMAANGTG-GLRDYSG-TD-P------MPK------ALLRFAAQV-RA-----DPDR--GQWYDTRLGMEFLFRHLFDR--SLESDEFRQL-FH-KVSVR-R--GGRG---ALKP-LSAVDQLHLAEVLFDISSK-------
WP_073052167.1  LCAQWAREVSAA---IPC-DIYLFGSAIYQDGDQF-DAQ---LSDLDIVVKFHC-DLE-ATERVERMMELRTHKMMLELRMVPCLHRTNCADP--GVSVLPITSLELLANVHKG-KSRHFFTRN----IFLDLLSDV-E------TI-------SI-P-TAGTSSLSD--------E-A-RQALEFAQEVRNHFLAVSANGTG-GLAPFDG-PD-P------LPK------ALARTAAQL-VP-----EVEA--GSWYDTRYGLEYLWDELSRR--RSESPELLQL-HR-KISIR-R--GGRG---HRQK-LSDVDQLLLAEILYDRAAA-------
WP_127625235.1  LCEQWAREVRAD---IPC-DIYLFGSAIYQDGDQF-DAQ---LSDLDIVVKFHS-GLE-ATERAERIVALRSHKIMLELRMVPCLHRMNCEDP--GVSVLPITSLELLANVHKS-KSRHFFTKN----IFFDLLNGV-E------TI-------SI-P-TAGTSSLSD--------E-A-RQALEFAQDVRNHFLAVSANRTG-GLAPFDG-PD-P------LPK------ALVRTAAQL-VP-----EVEA--GSWYDTRYGLEYLWDELSRR--RSESAELRQL-HR-KISIR-R--GGRG---HRQP-LSDFDQLLLAEILYDRATA-------
NJN92510.1      CLKKWSQKTNGD---LFV-DFWIFGSIISDEGEQF-IPE---RSDIDLAILLADSLED-GLNRTQSCKDLRDLKFELEQELLKLLSRTFATEP--IVSIVLLTKVELVWDIHKS-KVSRFFRDTFHPGSCLNLLGNT-DFPSIS----------GI-T-GREDERLSA-V----------IQALEVTQKYRNEYLAISPNGSL-KVQEHTS-KE------V-FPK------ELARSSAQVCWANK---IADQ--QSKFDIPSGTSYLTDLLKGKTVKNHNQVLKAL-EK-KIQKR-TYPNQYR---DLPG-LDDFDLLLLHELLFDQACILIRSNAF
RWO70226.1      LCKDWAREVTNA---IPC-TVYLFGSAIYRGGDQF-DLQ---RSDLDIIVVFHE-DLD-VTERVERLEKLREFKAYLELQLVPSLHRTNCEEP--GVSVVPISRLELKANIHKS-GVRRFFDKN----IFFELGTER-Q------SV-------GL-P-DAGIGTLPD--------E-S-RQALEYVQNIRNQFLGVSANLTG-GIKAFDG-AD-P------LPK------PLARVAAQL-VP-----DAEE--GEWYDTRLGLEYLWAELSRR--RSDSERLKAL-YR-KMSVR-R--GGRG---TRHP-LTDVDQLLLAEILHDLAAI-------
WP_134040208.1  LCQDWAQTALTT---ISG-KLYLFGSAIYRGGIQF-STE---SSDLDLVYVFPK-DLS-AVARFRTLQQLREHKILLELKMIPALNRTTCDEA--GVSVVPTTDFELECNIHKS-GARSFFDKN----FFYDLIEKD-Q------HI-------GL-K-DAGIRSLPD--------E-H-RQAIEFVQKVRNDYLSVSANDSG-GIKEYSG-KD-P------LPK------SLLRSAAQL-AP-----DIDITIGEWYDTRSGLEFLHSILVER--RSQDQLYKLL-FD-KISVR-R--GGRG---KVDS-LSDDDQLLLAEILFDVASK-------
TVZ30856.1      ITSAFD-------------GVFIFGSLINRNGRHF-VPQGSMASDVDLVLTFKDEIDT-ALARAEALKRVRGAVRSLEHETATVLQRAT-QEP--IYSILPLTKYEIHQCIHKG-HDPKLFMSN----LFLEVVSGE-----------------RV---DGGLASYVDYDYHYENLE-A-FSAIRLCQSYRNKFLRGNQVGWL-AQDDFAG-ET-V------FPK------EIMRASALL-CFASGP-KDDE--SRRTDLEEGQIYLLERLREL--KDHSPELKLL-VD-KVNGR-G--FTRA---ESEP-LSPEDMLLIHEVMFDDARS-------
