# Supplementary material for: Bacterial death and TRADD-N domains help define novel apoptosis and immunity mechanisms shared by prokaryotes and metazoans
Source: eLife. 2021 Jun 1;10:e70394. doi: 10.7554/eLife.70394 (PMC8195603; doi:10.7554/eLife.70394)
Supplement: Figure 2—source data 2. [file elife-70394-fig2-data2.zip › README.txt]

Bacterial Death and TRADD-N domains help define novel apoptosis and immunity mechanisms shared by prokaryotes and metazoans
Gurmeet Kaur, Lakshminarayan M. Iyer, A. Maxwell Burroughs, L. Aravind

Computational Biology Branch, National Center for Biotechnology Information, National Library of
Medicine, National Institutes of Health, Bethesda, MD 20894, USA


This compressed folder contains various alignments described in the study in the aln format. The file names are given in angular brackets.
Index.
#1.  Bacterial DLD3 (bDLD3). <bDLD3.aln>
#2   Comprehensive TRADD-N alignment used for making the tree. <TRADDN-for-tree.aln>
#3.  GT4-like glycosyltransferase <GT4.aln>
#4.  nSTAND2. <nSTAND2.aln>
#5.  FIIND domain and its relationship to ZU5. <FIIND.aln>
#6.  nSTAND1. <nSTAND1.aln>
#7.  nSTAND3. STAND domains associated with NcoA6-like TRADDNs of bivalves. <nSTAND3.aln>
#8.  divergent CARD domain. <CARD.aln>
#9.  domain 1. <domain1.aln>
#10. Mutator like transposase. <Mutator.aln>
#11. PolB-like NTase domain that are sometimes fused to TRADD-N. <PolB-NTase>
#12. PIN domain associated with TPR and GreAB-C.
#13. FAM124 domain.
Below are the same alignments with additional details such as consensus and secondary structure for each alignment.

#1. bacterial DLD3 (bDLD3)

                                                             Helix-1       Helix-2     Helix-3        Helix--4-------------------->  	<--Hel5--> <--Hel6->
FINAL                                                     --HHHHHHHH-------HHHHHHHH----HHHHHHHH-------HH---HHHHHHHH----H------------------HHHHHHHH----HHHHHH----
WP_086834185.1__Nostoc_sp_RF31YmG                         PGQTKIFICRRLTQD-WQDLADYFE--IQPHERAGFKP---GREPH---SIWEWLEQR-NRL------------------GELESALIEIGREDLAQELKKN
WP_086756477.1__Nostoc_sp_106C                            PGQTKIFICRRLTQD-WQDLADYFE--IQPHERAGFKP---GREPH---SIWEWLEQR-NRL------------------GELESALIEIGREDLAQELKKN
WP_096595110.1__Calothrix_sp_NIES-2098                    PGQTKIFICRRLTQD-WQDLADYFE--IQPHERAGFKP---GREPH---SIWEWLEQR-NRL------------------GELESALIEIGREDLAQELKKK
WP_167727085.1__Tolypothrix_sp_PCC_7910                   SGRTKIFICQRLTQD-WQDLADYFD--IKPHERAGFRQ---GREPQ---SIWEWLEQR-NRL------------------DELESALAEIGRDDLADELKKK
WP_086688304.1__Nostoc_sp_T09                             SGQTKIFICRRLTQD-WQDLADYFE--IQPHERAGFKT---GREPH---SIWEWLEQR-NRL------------------GELESALIEIGREDLAQELKKN
OUL35760.1__Nostoc_sp_106C                                PGQTKIFICRRLTQD-WQDLADYFE--IQPHERAGFKP---GREPH---SIWEWLEQR-NRL------------------GELESALIEIGREDLAQELKKN
OUL27313.1__Nostoc_sp_RF31YmG                             PGQTKIFICRRLTQD-WQDLADYFE--IQPHERAGFKP---GREPH---SIWEWLEQR-NRL------------------GELESALIEIGREDLAQELKKN
WP_102152967.1__Fischerella_thermalis                     SGRTKILICQRLTQD-WQDLADYFD--IKLHERAGFRP---GREPH---SIWEWLEQR-NRL------------------GELESALIDIGREDLAEELKKK
BAY07541.1__Calothrix_sp_NIES-2098                        PGQTKIFICRRLTQD-WQDLADYFE--IQPHERAGFKP---GREPH---SIWEWLEQR-NRL------------------GELESALIEIGREDLAQELKKK
WP_096656445.1__Calothrix_parasitica                      SGKLKITICNRLVRD-WEDLADYFD--IKLHERETFEK---GKEAR---RVWEWLEQR-NRL------------------HELEDALIAIGREDLAEEFKK-
RKZ54270.1__Gammaproteobacteria_bacterium                 SGKIKIQFCRRLGND-WQDLATSLD--IPAHRRNQFPQ---GRECH---AIWEWLEER-KQL------------------HTLKEALGDLDRQDLVELLNTN
OUL31312.1__Nostoc_sp_T09                                 SGQTKIFICRRLTQD-WQDLADYFE--IQPHERAGFKT---GREPH---SIWEWLEQR-NRL------------------GELESALIEIGREDLAQELKKN
WP_038072636.1__Tolypothrix_bouteillei                    LGQIKMIICQRLVHD-WQELADYFD--IPPHQRAVFNR---GREPQ---GVWEWLEQR-NKL------------------SELKTALEVIGRNDLIKELNQ-
HIE01288.1__Thiotrichaceae_bacterium                      SGKIKIKFCQRLGVD-WQDLADYLK--IPPHRRSQFRQ---GRECQ---AIWEWLEER-ENL------------------NILKEALDVLDRQDLVELLNTN
WP_063628695.1__Nostocales                                SGKAKNYICQRLVDD-WEQLADHFD--IPKHQKNSFER---GKEPN---RVWEWLEQR-SRL------------------GELEVALSDIGRDDLVEELKKN
WP_082062736.1__Nocardia_seriolae                         PGPAKLAVCRRLLDD-WKEVADYFE--VPPHGRARFGR---GDEPR---ELWAWLEIR-DKL------------------HELPDALVEIGRGDLSRLLRDE
HID99201.1__Thiotrichaceae_bacterium                      SGKIKIRFCRRLGSD-WQELADYLE--IKAYRRSQFQQ---GRECQ---AIWEWLEER-KKW------------------HILKEALGDLERQDLVDLLNTN
WP_074904183.1__Nitrosomonas_communis                     PGSLKLAFCERLGHS-WRELADILE--IRPSEQARFQQ---GLEPK---AIWEWLEQR-KRL------------------TELPSALRRIDRHDLAEEFDRS
NER21298.1__Symploca_sp_SIO1C2                            SGKTKIMLCRRLSKD-WKDLADYFD--IPEYKRARFSQ---GYECQ---EIWEWLQDR-NQL------------------HRLRKALKFIDREDLIELLGD-
NJL79331.1__Richelia_sp_SM2_1_7                           SGKIKISICNKLVRD-WEDLADYFD--IKLHERETFDK---GKEAR---RVWEWLEQR-TKL------------------HELEDAFIAIGREDLVEELNK-
NJN10092.1__Richelia_sp_RM1_1_1                           SGKIKISICNKLVRD-WEDLADYFD--IKLHERETFDK---GKEAR---RVWEWLEQR-TKL------------------HELEDAFIAIGREDLVEELNK-
NJO29889.1__Richelia_sp_SL_2_1                            SGKIKISICNKLVRD-WEDLADYFD--IKLHERETFDK---GKEAR---RVWEWLEQR-TKL------------------HELEDAFIAIGREDLVEELNK-
NJM20757.1__Richelia_sp_SM1_7_0                           SGKIKISICNKLVRD-WEDLADYFD--IKLHERETFDK---GKEAR---RVWEWLEQR-TKL------------------HELEDAFIAIGREDLVEELNK-
WP_036551471.1__Nocardia_seriolae                         PGPAKLAVCRRLLDD-WKEVADYFE--VPPHGRARFGR---GDEPR---ELWAWLEIR-DKL------------------HELPDALVEIGRGDLSRLLRDE
WP_044290893.1__Rivularia_sp_PCC_7116                     SGRVKTIICKRLTND-WQDLADYFD--IQLHEREGFRS---GRQAH---GVWEWLEQR-DRI------------------GELESALNDIGRDDLVEELKKK
WP_033090725.1__Nocardia_seriolae                         PGPAKLAVCRRLLDD-WKEVADYFE--VPPHGRARFGR---GDEPR---ELWAWLEIR-DKL------------------HELPDALVEIGRGDLSRLLRDE
WP_081986291.1__Nocardia_seriolae                         PGPAKLAVCRRLLDD-WKEVADYFE--VPPHGRARFGR---GDEPR---ELWAWLEIR-DKL------------------HELPDALVEIGRGDLSRLLRDE
WP_147207373.1__Nocardia_seriolae                         PGPAKLAVCRRLLDD-WKEVADYFE--VPPHGRARFGR---GDEPR---ELWAWLEIR-DKL------------------HELPDALVEIGRGDLSRLLRDE
BAW07945.1__Nocardia_seriolae                             PGPAKLAVCRRLLDD-WKEVADYFE--VPPHGRARFGR---GDEPR---ELWAWLEIR-DKL------------------HELPDALVEIGRGDLSRLLRDE
NET60851.1__Symploca_sp_SIO2E6                            SGKTKIMLCRRLNKD-WKDLADYFD--IPEYKRARFSQ---GYECQ---AIWEWLQER-NQL------------------YRLRDALEFIDREDLARWLEEQ
WP_154788099.1__Nocardia_sp_CT2-14                        PGTVKLVVCQRLLDD-WEKVADYFD--VPPHNRAPFRH---GRQAR---DLWVWLEIR-DKL------------------HELPDALTVIGRADLAEILRDS
GAX40011.1__Tolypothrix_sp_NIES-4075                      SGKVKIKVCQNLIQD-WHNLADYFD--IPLEQRASFEA---GRQPY---RIWEWLEQR-SRL------------------GELEVALSDIGRDDLVEELKKN
WP_089941919.1__Candidatus_Entotheonella_palauensis       AGKPQIDFLHRLGHS-WQELADYFD--IPVYDQARFER---GEEGR---RIWVWLENR-KRL------------------HELPKALALINRNDLVQVLYSE
WP_146877386.1__Actinomadura_madurae                      SPATRAAFRQRLGPS-WRDLADFLD--IPSYESAQFLS---GDEPR---AIWDWLKNR-DAL------------------WRLPKALQAIGRSDLASLLDSE
SPT51846.1__Actinomadura_madurae                          SPATRAAFRQRLGPS-WRDLADFLD--IPSYESAQFLS---GDEPR---AIWDWLKNR-DAL------------------WRLPKALQAIGRSDLASLLDSE
WP_074904188.1__Nitrosomonas_communis                     TGKAKIAFCQRLGED-WKLLADYLE--ITPAEQNRFAT---GDEGR---HIWVWLDNR-GRL------------------HELPGMLTDINRPDLARIFTSA
NET43317.1__Okeania_sp_SIO2B3                             KIKSKYRFCQKLGDS-YRNLALYFE--IPPQDQNRWPA---GSECE---KILEWLENR-SRF------------------DELPEALIEIEREDLVDMIS--
SFL94903.1__Nitrosomonas_communis                         TGKAKIAFCQRLGED-WKLLADYLE--ITPAEQNRFAT---GDEGR---HIWVWLDNR-GRL------------------HELPGMLTDINRPDLARIFTSA
ETX07101.1__Candidatus_Entotheonella_gemina               AGKPQIDFLHRLGHS-WQELADYFD--IPVYDQARFER---GEEGR---RIWVWLENR-KRL------------------HELPKALALINRNDLVQVLYSE
RKZ54271.1__Gammaproteobacteria_bacterium                 SGQSKIAFCRRLGND-WQDLATCLD--IPAPRRNQFPQ---GRECH---AILEWLEEDDKRL------------------QKLSEALRVLERDDLLSVLELS
WP_096691054.1__unclassified_Calothrix                    SGRVKVRVCENLFPG-WELLADYFD--ISPRERAAFQP---GRQAH---DVWDWLKQR-DRL------------------DELEDALREIGREEVVQELYK-
WP_128137954.1__Micromonospora_chalcea                    PGRVKVEFCRRLGAS-WAELADVLD--VPPHERGLFVT---GSEGR---ELWEWLQVR-HRL------------------PALPEALDLIGRDDLVELLAAP
WP_130472517.1__Candidatus_Magnetaquicoccus_inordinatus   SGRTKFQFCQRLHQS-WEDLADVLEPEIPRHERNRFRQ---GRECE---DLWGWLEDR-DRL------------------DELPEALGIIKRGDLAQLLEDE
TVR58389.1__Candidatus_Competibacteraceae_bacterium       PGPVQITLCQRLGED-WANLAVYFD--IPPDRRRSFAP---GRECH---DILVWLKER-DQM------------------DRLPEGLAGIDRPDLVELLNQL
WP_089718395.1__Candidatus_Entotheonella_palauensis       SGPTKLAFFRQLGHD-WRDLATVLG--IADYDQRRFER---GEEGR---DMWVWLENR-QRL------------------AELPQALIDMGRPDLAELLRRE
WP_052086955.1__Nocardia_seriolae                         PGEWRLLFHRRLGDS-WRELVIVLG--VASHETARFPP---GDEAD---RILKWLEER-CRL------------------GELPDALRRIDRPDLAAVFDGV
PKW31742.1__Micromonospora_sp_CNZ309                      PGWVKVEVCRALCTD-WEDLADYLE--VPPHERAGFQQ---GRGAF---ETWDWMEAR-FRL------------------GELAPALRALGRPELADLLDDN
NET60852.1__Symploca_sp_SIO2E6                            VGPTKLKFCHRLGDD-WRDLAIFFD--IRSSTRNRWDK---GTESQ---ELWELLERQ-GRL------------------HKLPAALLEIGREDLFDMTKGL
WP_013032525.1__Nitrosococcus_halophilus                  PGKVKIAFCDRLGDD-WKRLADCLE--IRVSDQARFER---GDEGR---GIWVWLENR-SRL------------------SQLPAALREIKRGELAELLENF
WP_158241970.1__Micromonospora_sp_CNZ309                  PGWVKVEVCRALCTD-WEDLADYLE--VPPHERAGFQQ---GRGAF---ETWDWMEAR-FRL------------------GELAPALRALGRPELADLLDDN
WP_074904186.1__Nitrosomonas_communis                     NGKQKIIFYNNLGNN-WQELADYFE--IPNRHQKQYPQ---GDEAR---EIWAWLEQN-ARL------------------DQLEPALKDIGRPDLAAKIHSS
ETW99008.1__Candidatus_Entotheonella_factor               ---MKLEFCRRLGNS-WRDLADVIP--IPHHEQRRFER---GFEPR---AIWDWLQDR-QRL------------------SELPETLRRIGRDDLVDLWDKA
WP_091254464.1__Micromonospora_matsumotoense              PGSVKKEVLRPLTYD-WQDLADYLG--IPSHHVRRFRA---GDEAY---EVWGWLESR-DRL------------------GELPDALESIGRGDLADLLRRH
NET43318.1__Okeania_sp_SIO2B3                             -MVNKFKFCTKLGDS-HKDLALYFE--IPPRDQNRWPA---GSECE---KILEWLENR-SRF------------------DELPEALVEIKREDLVYLISQP
WP_130472516.1__Candidatus_Magnetaquicoccus_inordinatus   SGRTKLELCRRLGEN-WEDVADSLDPSVPASDRRRFRP---GNECQ---DLWTWLEIR-GRL------------------SELSDALRNAGREELAQLFDS-
WP_013032524.1__Nitrosococcus_halophilus                  SGKQKIAFSKRLQRD-WKDLADYFD--IPPQEQAAFDK---GHEPR---DIWVWLEER-ERL------------------QELPEALHYIDREDIIAEVLTP
WP_143309823.1__Candidatus_Entotheonella_palauensis       SGQTKLAFFRQLGND-WRDLATVLG--IGDYDWRRFER---GEEGR---NIWVWLENR-RRL------------------AELPPALIDIGRSDLAELLRRA
ETX07918.1__Candidatus_Entotheonella_gemina               ---MKLEFSHRLGDS-WRELADVIP--IPNHEQRRFER---GFEPR---AIWDWLEDW-QRL------------------SELPEHLRSIGRIDLADLWAEA
HID99200.1__Thiotrichaceae_bacterium                      SGKSKLELCRRLGND-WLDLATCLD--IPAHRRNQFQQ---GRECY---AILEWLEERNERL------------------QKLPEALKDIEREDLLLVFEGE
WP_051808508.1__Actinoplanes_subtropicus                  PGKIKVDVLRGLLGD-WRDLADHLG--VPPHDTFRFGA---GDQPR---QLWEWLEIR-RRL------------------GELPAALDGIGRTDLADLVRPY
WP_157437393.1__Actinoplanes_subtropicus                  PGKIKVDVLRGLLGD-WRDLADHLG--VPPHDTFRFGA---GDQPR---QLWEWLEIR-RRL------------------GELPAALDGIGRTDLADLVRPY
WP_009738298.1__Frankia_sp_QA3                            SSQTKVEFAHRMGPG-WTDLADLVG--MSPFERGRLER---GDQAR---GIWEWLDAR-GRL------------------GALREALSTIDRDDLVELLDAD
HIE01287.1__Thiotrichaceae_bacterium                      SGKIKIKLCKRLGND-WQDLADYFE--IPCQQ---FEQ---GRECQ---EIWEWLKKR-DKL------------------QELSEALKDLKRNDLLSCFEET
WP_146877388.1__Actinomadura_madurae                      SGKVKLAFVRRLGPS-WQDLSDLLD--IPLYIQATFVT---GNEAR---ALWEWLEVR-NQL------------------NGLEDALREIGREDLADFFACE
WP_144082198.1__Micromonospora_sp_CNZ309                  PGRIKVQFARRLGQS-WDELVDVLD--VPVYDRARFEP---GRRAQ---ALWEWLEVR-DRL------------------WSLRAALIEVGRDDLVVLLDHP
WP_030438849.1__Actinoplanes_subtropicus                  SGKSRVRFQQDLGPS-WKDVADYFQ--VEPHVKARWRP---GDEPS---ELWDFLQAR-RRL------------------GELPAALAEVGRQDLVTVLEPE
WP_158660795.1__Nocardia_seriolae                         -----------MGDS-WRELVIVLG--VASHETARFPP---GDEAD---RILKWLEER-CRL------------------GELPDALRRIDRPDLAAVFDGV
WP_154788100.1__Nocardia_sp_CT2-14                        LARARLEFQCRLGAS-WEDLAVLLG--IKPYVSDGFAQ---GREAS---GIWRWLEER-QRL------------------AELPDALIHIDRTDLAALFAEM
WP_051809451.1__Actinoplanes_subtropicus                  PGPVKVQVLRRLTYD-WQDLADHLG--IPAWEVRRFRA---GDEAH---GVWTWLETR-DRL------------------ADLPGALDGIGRADLAGLVRPH
RZU04509.1__Plantactinospora_sp_CNZ321                    SGLTRVHFGRRLGDS-WPELADLLG--MRPDEVDRLPQ---GREAS---HIWSWLEVR-RRL------------------PELRDALFALDRPDLVNLLDED
WP_009738300.1__Frankia_sp_QA3                            SGPVKVRVCQGLYAE-WPELADYVG--VPAWEKARFKA---GRGAS---EVWEWLERR-FRM------------------DELAPALRELGRPELADILDRD
WP_130460897.1__Plantactinospora_sp_CNZ321                SGLTRVHFGRRLGDS-WPELADLLG--MRPDEVDRLPQ---GREAS---HIWSWLEVR-RRL------------------PELRDALFALDRPDLVNLLDED
WP_162271610.1__Gemmata_sp_SH-PL17                        SGKAKLTLYAGLVTR-WSALATYLD--ISLEDRAKFLQ---GHEPR---QIFEWLEER-NRL------------------GELRGAFKDLGWPDLIEELDRH
ETW99001.1__Candidatus_Entotheonella_factor               SGPQRVMFSRRLGHD-WRDLATYLE--IPDYEQ-GFAE---GAEGQ---DILTWLEQR-GRL------------------HEVLAALNDIGRSELAEILQVQ
WP_082838882.1__Gemmata_sp_SH-PL17                        DPKVRLVLSGRLVTR-WTELAIYFD--IPPSDKAKFKQ---GHEPE---HIFEWLEQR-SRL------------------GELRGAFDHLKWPDLIEELDRH
WP_089718394.1__Candidatus_Entotheonella_palauensis       SGPQRVMFSRRLGHD-WRDLATYLE--IPDYEQ-GFAE---GAEGQ---DILTWLEQR-GRL------------------HEVLAALNDIGRSELAEILQVQ
WP_144082196.1__Micromonospora_sp_CNZ309                  PGWAKVKFCQRMQPDNWRDLADLFD--VSPADRARFTR---GDEAR---SLWELVEAR-GQL------------------DRLPDLLDELGRAELSLLLRQS
WP_128137951.1__Micromonospora_chalcea                    SGPAKVDFCRRMQQENWRELADLYG--ISAAERASFPH---GEQVA---ALWDLVESR-RRL------------------DELPDHLDELGHTHLAEALRDS
WP_130460898.1__Plantactinospora_sp_CNZ321                TAAAEREFYGRLHSS-WPDLCTVLE--IDEQDRDRFPT---GEEGR---QIWRWLKAR-KRL------------------DELPDALLAIKREDLAETLEAG
NJS15985.1__Nostocaceae_cyanobacterium_CSU_2_110          SGKIKISICNKLVRD-WEDLADYFD--IKLHERETFDK---GKEAR---RVWEWLEQR-TKA------------------SRIRRCIYCNRT----------
RYZ09240.1__Myxococcales_bacterium                        PAKARIAIKHALVRR-WDDLADYFE--IPLSDKVKFEH---GYGGQ---RTLEWLEER-GRL------------------HELRQAFTHFHWDDLLAELDRH
TVR58388.1__Candidatus_Competibacteraceae_bacterium       AGKTILQLRKRLGED-WPDLALYFD--IPRERCKGFAP---GRECD---GVVAWLKEQ-ERI------------------GELTEALAAVDRDDLIPLLEIT
NES19675.1__Caldora_sp_SIO3E6                             SGPTRIVICRRLVNR-WLELAIYFE--ISQAERAAFRQ---GEEPL---CTLDWLEQH-NKL----------------NKSELQKAFEELDWKDLIVELDSP
NES19676.1__Caldora_sp_SIO3E6                             --------CHRVTIR-WQDLAIYLE--IPLADRATFSQ---GHEPL---RTLEWLEQH-TQQ-------------PSEFKNKLRQAFEELGWNDLIDELDGS
NES00173.1__Symploca_sp_SIO1B1                            LGTIKVKFCRRLGDD-WYDLADFFE--IPTAARERWEQ---GLEPK---KLWECL----GMV--------------C---RQLAQ-----------------
consensus/90%                                             ....bh.h.p.l..s.W.clA.hh...l.......a.....G.bs.....lh.WLc.+..pl...................bL..Ah..l.R.-Lh..h...
Eukaryotic death domains
XP_022806785.1__Stylophora_pistillata                     AFYVRLNKIIPGIEN-WKDLARAFG--IPPDVYKDFNP----KEPRS-PTKHLFEWM--FVN---R-TVL-T-V-G-----QLCSALEHIKRNDLVGDVKKY
XP_022806784.1__Stylophora_pistillata                     AFYVRLNKIIPGIEN-WKDLARAFG--IPPDVYKDFNP----KEPRS-PTKHLFEWM--FVN---R-TVL-T-V-G-----QLCSALEHIKRNDLVGDVKKY
PFX15180.1__Stylophora_pistillata                         AFYVRLNKIIPGIEN-WKDLARAFG--IPPDVYKDFNP----KEPRS-PTKHLFEWM--FVN---R-TVL-T-V-G-----QLCSALEHIKRNDLVGDVKKY
VDN25015.1__Gongylonema_pulchrum                          DGLPLAQVARLIGAD-WHRLARALE--VPDADIRQVRHQLVGREAATILR--IWLFL--RK----E-KAT---L-A-----ALRTALERIGRDDVVREMNRG
XP_033099244.1__Anneissia_japonica                        NEVVFRDLGEELGND-WRRLATFLG--VPYVKQEKISAKHPGDMEEQTIAM-LLEWK--KATKRGD-NRV-----D-----ILSTALNKAGRIDLAELVEEL
XP_033099244.1                                            NEVVFRDLGEELGND-WRRLATFLG--VPYVKQEKISAKHPGDMEEQTIAM-LLEWK--KATKRGD-NRV-----D-----ILSTALNKAGRIDLAELVEEL
Homo_sapiens__NFKB1__2DBF_A                               LQLYKLLEIPDPDKN-WATLAQKLG---LGILNNAFRL---SPAPSKTLMD-NYEVS--G-------GTV-----R-----ELVEALRQMGYTEAIEVIQAA
Homo_sapiens__MyD88__3MOP_D                               RLSLFLNVRTQVAAD-WTALAEEMD--FEYLEIRQLET---QADPTGRLLD-AWQGR--PG------ASV-----G-----RLLELLTKLGRDDVLLELGPS
consensus/90%                                             ....bh.h.p.l..s.W.clA.hh...l.......a.....G.bs.....lh.WLc.+..pl...................bL..Ah..l.R.-Lh..h...


#2 Comprehensive TRADD-N alignment used for making the tree 
FINAL                                                  --EEEEEEE---------------HHHHHHHHHHHHHH-----------EEEEEEE----E----EEEEEE--HHHHHHHHHHHH---HHHHHH-EEEE-----------EEE--------
LOC109582798__Aqueenslandica__XP_019853316.1__1        DAKAMIIEVRKD------D--YTFYDLTMIYHQVPSAF-----KIPNVRLYFSSVTMSKEC----LKLNYFIPNYLYFILFPINEEQLQNLASINEISK-----------LECGE-YSYN-
LOC109589313__Aqueenslandica__XP_019860977.1__1        PGTQVMIAKVAD-----DD--YTLNDLYFFHSAIAKAL-----AIPEYKFYFCEIDD--GC----MELKYSIPDFLYSILFPLTNQQCHSLAEIGIIK------------MSCNE-HVHEM
LOC109590268__Aqueenslandica__XP_019861750.1__1        PGTRVMIAKVER-----ED--YTLADLFFFQRAIPQEL-----DIPEMRLYFSFVTI--GS----LHLHYLIPEYLYLLLFPLTEKLQKQLASIGIAE------------ITCDK-YVYDL
LOC105313036__Aqueenslandica__XP_019853164.1__1        PGTQVMIAKVDR-----DD--YTPADLFFFRRAIPKEL-----NIPNVNLYFSFVRP--GS----LQLLHNIPDYLYSALFPLSTEIQQQLASIGISE------------IACGD-YKYDL
LOC109589430__Aqueenslandica__XP_019861080.1__1        PGAQVMIAKVDC-----HD--YTPADLFFFRRAIPKEL-----NIPNVYLYFSFVRI--GS----LQLLHNIPDYLYSALFPLTTEIQEQLASIGISE------------LTCGD-YKYDL
LOC109581287__Aqueenslandica__XP_019850832.1__1        PGTRVMIAKVER-----ND--YTLDDLFFFRNAIPKGC-----DIPHYNFYFLRVRP--GS----VILEYLIPDYLYSLLFPLTTKLKQQLASIGITE------------LTCGK-YKYNL
LOC109586460__Aqueenslandica__XP_019858209.1__1        PPGTRVMIAKVD----RDD--YTLDDLFFFRSAIPEEC-----DVPHYNIYFLRVRP--GS----VVLEYLISEYLYSLLFPLTTKLQQQLASIGITE------------LTCGDSEDKYD
LOC102806976__Skowalevskii__XP_006824208.1__1          TGYGYVNFHFEG-----SISHFDMDDLENFRSYLQLEL-----GIPRECINVTAIQS--GS----VVVTFQLPDCIIPGVREILTERVDSLKTYGIIA------------IQINGQSLIRI
LOC117687728__Cgigas__XP_034320626.1__1                SGYINLKVHVNG-----DL--NE-YKQIEAIIEEIAQI----LNYDKRNIRIISVKPS-TS----VLLVLSIKEADTRKLLSMSEENQLKLRELNIDY------------MIVDK-EILIL
LOC105323062__Cgigas__XP_034321578.1__1                NGYKNVQFHVRG-----NLNDYT-KEQIEHIVEAVADI----VECETQEISVNGFKPS-NS----FFLVLSLKEVYTWKLSKLNEQDIHRLRNLNIDF------------FIVDF-KTISL
LOC105324463__Cgigas__XP_034318682.1__1                NGYKKVEIHIQK-----DFKSFG-GSQIQEIVKIVAAM----LDCEHEEILVVDARPS-GS----VILILSVKEKYAWKFTALNEEDCQKLRKLKIDY------------LIMDG-KSILL
LOC110449608__Myessoensis__XP_021352249.1__1           NGYVYADFHIGG-----SLE-TTSRQELEILRTEIAEL----MCVPPKFIFIKGLEPL-HS----LIVTLMVPAKAAFALFELSEVEKSILQSLRIDS------------FGVGD-KRVVL
KP79_PYT16096__Myessoensis__OWF50257.1__1              NGYTFLKFHIAG-----T---NTSKQDVRNLRNLVAEL----LLTPVEYVYFVGYEPS-SS----IIVTFMVPTDNTRELKALSEEDRSLLKSMHVDY------------IFIGE-EEVSI
LOC110449610__Myessoensis__XP_021352251.1__1           NGFKHVKFHIGG-----S---ETNRREVENLGSVVAKL----LCVRHEDVALVGFQPS-NS----IVITFMLPEEAIETLHDLVPEDRSVLKSMKVDY------------IFVGE-QEIPL
LOC110445837__Myessoensis__XP_021346321.1__1           RGFQYVHFHVSG-----T---DTSGREVSRLQALVSKL----VRVPLHLVHLNGIKPY-RS----IIITFRLPMDMVQALTNLTLEEKGLLQNEGIDS------------FFIGK-EEVRV
LOC110441200__Myessoensis__XP_021339980.1__1           TERSPVSFHISG-----VA--TD-RRQIQKLQGLLAKL----LVTPEATIFLNGVQPF-HS----IVVTFLIPNSAVAILKDLTSEEKGLLQQCDVDC------------VFIGE-FKIRI
LOC109477711__Bbelcheri__XP_019634615.1__1             GSVVQLTIHGHT-----R---MV-EETKDRYKNNLARI----GQTKKSNIKFVGYKKH-GS----ILVQFVVPQETTDLLRITARNSDPRLVFMGVTS------------LQIGR-EAAVE
LOC109485833__Bbelcheri__XP_019645067.1__1             TSDLRVVLNGPT-----G---MT-NETVNHHKYNLRSL----TGAGGSQVKFRGYKKH-ES----ILMHYTIPRESTVVLRLMADNSDPRLVFMGVKS------------LQIDA-EAPIE
LOC118405975__Bfloridae__XP_035661722.1__1             MSNTYLVINGQR-----H---MI-QETIDHHRRNIASL----CRIKRSQVKFRGYRKG-KS----ILVHFSIPRENTGVLRLMANHSDPRLVYMGVKS------------LQIDT-EEPIE
LOC118426520__Bfloridae__XP_035691870.1__1             MSNIYVVVQGQV-----R---MV-QEYLDRLRNSLASL----CRTRKSQLMYRRYRRD-RS----VLVHFSIPRENTAVLRLMADYSDPRLVYMGIKS------------LQIDA-EPPIT
LOC118424661__Bfloridae__XP_035689212.1__1             TSNTYWVVHGPA-----H---MI-QETLDRNRNSIASL----IGTRKSQVKFRGYKKH-KS----ILVHFSVPRENTAVLRHMADHSDPRLVYMGVKS------------LQIDA-ERPIK
LOC118404458__Bfloridae__XP_035659427.1__1             TSNIYVVVHGTV-----R---MI-QETLDHLRNRLATL----CGTRRSQVKFRGYKKH-KS----ILVHFSMPRENTAVLRHMADHSDPRLVYMGVKS------------LQIDA-EVPIK
LOC118405115__Bfloridae__XP_035660412.1__1             TSNTYVVVHGTV-----R---MI-QETLDHLKNCLATL----CGTRRSQVKFRGYKKH-KS----ILVHFSIPRENTAVLRHMADQSDPRLVYMGVKS------------LQIDA-EVPIK
LOC109465787__Bbelcheri__XP_019618784.1__1             TSDAFMVFRGQS-----Q---MV-QETVTHQRGLFASL----FGTRRSQVKFRGYKKH-KS----ILAHYTVPRENTAVLRLMADHSDPRLVFMGMES------------LQIDA-GVPVK
LOC109465787__Bbelcheri__XP_019618784.1__2             TAEAYLVVQGQR-----H---MI-QETVDRHRYYLRSL----CRIEGSDVMFRGYRAG-NS----ILVHYTIPRKSTAVLKLMANHSDPRLVFMGVTS------------LQIDA-EPPIK
LOC109472938__Bbelcheri__XP_019628363.1__1             TSDAFLVVHGQR-----H---MI-QETIDRHRHNLASM----CGASRSQIKFRGYKKG-RS----ILVHYTIPRESTEVLRLMASYPDPRLVFMGVTS------------LQIDA-EAPIK
LOC109472938__Bbelcheri__XP_019628363.1__2             TSDAYLVIHGQR-----N---MI-QETVDRHRHNLASL----CGTRRSQVKFRGYKKH-KS----ILMHYTIPRESTAVLRLMASYPDPRLVFMGVTS------------LQIGA-EPPIK
LOC118427290__Bfloridae__XP_035692882.1__1             NIPAVLTVRGNI-----GDA-DL-PHRLNAISTWLQQM----AQKGEQEVKVSRVQPW-NS----VRVTFNIPRSAAQRLQQLAETRNQQLRDLGILA------------VQVEG-QCLIM
LOC109466905__Bbelcheri__XP_019620330.1__1             NIPAVLTVRGNI-----GDA-DL-PHRLNAISTWLQQM----AQKGDQEVKVSRVQPW-NS----VRVTFNIPRSAAQRLQQLAETRNQQLRDLGILA------------VQVEG-HQEVV
LOC117124983__Ajaponica__XP_033127223.1__1             SSFIVITCKGNI-----NDH-DL-TEKLQKIKLHLSRL----SESDDELLSISKIEPW-NS----VRVTFNIPPEAAQRLQHLAQNDSQLLQNLGILS------------VQVEN-NDLVN
LOC119729119__Pminiata__XP_038057563.1__1              PAKLVLTCTGNV-----SDK-DL-EERLAKIKTALEGL----SKSKGNSVNLSKVEPW-NS----VRVTFNIPKEAAARLRELAQRGDLNLHKLGILT------------VQVEN-GETIS
AB205_0179540__Lcatesbeianus__PIN98361.1__1            NSTIFVAFKGDI-----KDQ-DL-QQKLEKIIYGVPEL----INMECGQLKLKKVEPW-NS----VRVTFNIPREAAERLRLLAQGNNQQLRDLGILS------------VQIEG-EGAIN
LOC106460818__Lpolyphemus__XP_013776014.2__1           LATTVLTCEGDL-----EDP-AF-SYRLCLLVSKLQTL----ISDEEKPFRVTKVEPW-NS----VRVTFNIPHEAAQRLRQLAQRGDHVLRELGILS------------VQIEG-DQVIT
LOC107452001__Ptepidariorum__XP_015923752.1__1         LAITVLTCEGDI-----KDP-TF-PFKLQKLVSKLQNL----ISDEENPIKVTKVEPW-NS----VRVTFNIPLEAAQRLRQLAERGDRVLRELGILS------------VQIEG-DQVIT
LOC111618641__Csculpturatus__XP_023215973.1__1         LATTVLTCEGDI-----HDP-TF-PFKLQCLIYKLKRL----ISNEEKPFKVTKIEPW-NS----VRVTFNIPREAAQRLRQLAEHGDRVLRELGILS------------VQVEG-DQVIT
Avbf_07192__Avulgare__RXG69268.1__1                    LIETVLTCEGNI-----SDP-EL-PLKLKRLIEHLQII----TKCDSCDWFLRKVEPW-NS----VRITFSIPKEAACRLHQLAQAGDAALRQLGILS------------VQVEG-DQVIS
LOC111416741__Otaurus__XP_022904603.1__1               SLTTVVTCEGDL---------SD-PCFQGRFESVLGTL----QCLIGDQLKVRKLEPW-NS----VRVTLSIPREAALRLRQLASDGSQQLRALGILS------------VQVEG-DQVIS
LOC111056571__Nlugens__XP_022199641.1__1               LVETVITCEGDL-----KDP-LF-PHKFKKILHKLRLL---LCKGNEESLRVAKVEPW-NS----VRVTFTIPREAASRLRQLAQQGDAALAHLGILS------------VQVEG-DQLIS
LOC106639766__Cfloridanum__XP_023244951.1__1           LIETVITCEGDI-----GDP-EF-PDKFQVIVDHLKSL---VCKGEGQKLKVKKVEPW-NS----VRVTFSIPKEAALRLRELAAQGSATLAQLGILS------------VQVEG-DQVIS
EAI_16623__Hsaltator__EFN81453.1__1                    LIETVVTCEGDL-----GDP-EF-PEKLDTIVDSLKAL---LSKEKGEDLKVDKVEPW-NS----VRVTFSIPREAALRLRELAAQGSPTLTQLGILS------------VQVEG-DQVIS
LOC108631503__Ccalcarata__XP_017890956.1__1            LIQTVVTCEGNL-----DDP-EF-PHKFKIILDRLKSL---LCKDKGDGLRVNKVEPW-NS----VRVTFSIPREAALRLRELAAQGSPTLTQLGILS------------VQVEG-DQVIS
LOC114873154__Obicornis__XP_029037004.1__1             LIQTVVTCEGNL-----EDP-EF-PHKFKTIIDRLKSL---LCKEKGDGLRVNKVEPW-NS----VRVTFSIPREAALRLRELAAQGSPALTQLGILS------------VQVEG-DQVIS
IH588_03520__Abacterium__MBE0669634.1                  HKQTELVIQGVD-----LS--SFTAEKQAQLIAFISDL----ANADPSQLKIARMTA--GS----VHVFMNMPAEAAYQLKTMALNSDPRFKSLNIVS------------LRIAG-DIFYI
AM1_RS31580__Amarina__WP_012167159.1                   KKKVRITLDLEL-----EK--FLELQCDEKLKYTLAGF----LGVDVKKISIEDVEE--GS----VKVTVEIPEDLVDYLIKNKSKFS--LLL-GKKE------------NLVVI-DIEEL
HL667_RS06970__Bradyrhizobiumsp__WP_172109858.1        GPKQLLTLKLDT-----TKE-DFEKDKERVLVAIAAVI-----DASPKDVLTVSVKQ--GS----IFLTVALPADGAGRLLHSDVAQSELQTLLGPIKLL----------SVALG-EHSST
HS114_24290__Abacterium__MBE7472266.1                  KQRVQLIIPDDF-----Y---SLSAQSKTKIIDTLAII----LSVPPQAIDILRVYA--GS----TIFDLGLPPEAVQRLRSLLQDNSEQLHLLRIEK------------VLLEK-ESDEP
C5S61_RS26610__Hllansteffanensis__WP_124033433.1       AKEIQIIIEGNI-----N---QVDDLYIKKLKYKLAIL----LDLDISQIRFLGYFS--GS----IRFIIELPEDSAQKLLSLYLSGTLSIEGIKVKE------------VTFES-YQGNT
DRI57_03535__Dbacterium__RLC20956.1                    TAQAQLILEGIT---------DFNETARKNLVSILAAV----LEIDKEAVRISQVIS--GS----VKVIVELPADKCHELVLLFTERSEKLEPL-MEQFDVK-------EIKFMG-TVKPE
DHW49_12675__Abacterium__HCK67110.1                    TSNVQLIIDGEL-----V---EFGEEKKDDLVGVLAAL----LRVEKESIKILRVTS--GS----IVLELEMDRIAANRLIKLFNQNDVRLKSAKITS------------VKIIS-PLPVS
ICV83_07755__Cbacterium__MBD0255599.1__1               EVDFVLTIQGDL-----ET--YT-AGQKKALMDAILTI----LGSGR-TITVKHMGK--GS----IKMTLGLKRSEAERLKEAIEKGE--LAQFNVTG------------AVIID-IDTTG
E6J91_31595__Dbacterium__TMQ09076.1__1                 RIHLEIDIDGDF-----ET--LD-ANTLGKLVSEIYQL----S--GGRPVRILCVTK--GS----IRLHLSFEPDAARALMSLRESGR--LNR--ISG------------FRVSN-VVNLG
BWK80_49815__Dbacterium__OQX07180.1__1                 LGLKRLKIELDA-----DWDKFS-VSELSAIMEELAKK---------IGIKASRIRA--GS----IVLSFDCPPEVCDRIQRMFRNGE--LSE--VLG------------VRIKD-VRIEP
F6K40_15460__Okeaniasp__NEQ37590.1__1                  TIWGQIVINGTL---TADDQIQY-EDKVVTVEKYLNLI-----NEHLDTNFRLKIVER-GS----VKLTLEGSQEDFNLLDEFFKDGN--FSK--TLD------------ITIES-LTIDI
E6J91_22265__Dbacterium__TMQ11665.1__1                 RTRISIVIKATL-----PD--FD-AHAIAHVREQLRML-------SGDVSLEIVEVQE-GS----VRLTVSLSSEAAAHLLKQRDGGE--LES--LIG------------VAVSS-MQDVG
CWATWH8502_RS21715__Cwatsonii__WP_021831880.1__1       QRRLEICINSFI-----DE--LN-FYNFDLVISLFKKV-------SEDNSLQVDYIDQ-SS----YNLIVNGSDQELIKLEKLFTSGD--LEE--FLKK-----------YKKLN-IFLKL
Oscil6304_1750__Oacuminata__AFY81431.1__1              VVRWKIKFTGDL-----AS--LT-PEKIQQIQTVVREI----T--GDDQQTMMKITE--GS----IIIEFAGSEAGFEQILDLFNRGE--LTE--IAG------------LAVES-VEPAG
AM228_RS09555__Planktothricoidessp__WP_054465896.1__1  EAKLIEVETNDL-----SY--FQ-KNILPEIMAKLENV-------GQGMIIVKYVKK--GS----IILGLESSDESYQRIRDCYQRGE--LSE--LLG------------VTVAD-LQVKP
DCS91_02475__Mbacterium__HAT12609.1__1                 TEKIWWRITIEL---------EN-PDNLQ-LQAIVNRL----GSVLEKPLIVQKIDQ--GS----TLLAFESDRSEYDRIEELYRSGR--LDE--LLK------------VSVSD-LGQIT
DCZ55_08870__Cbacterium__HAZ44581.1__1                 RTKWILELSTTF-----ET--ID-EQRLKAIFELVMQL----S--GDPSLTLRKVDQ--GS----VLLFFESDSEGFDRIETLFTQKQ--LTD--LLG------------IPIKS-VRVEP
OSCIL6304_RS31305__Oacuminata__WP_015150426.1__1       EKWVEWRLSIDL-----PE--IT-PEQLEKIQNLLQEI----P--GNASMTFDKIEK--GS----IRLVFNGYLGGFERVRELFETGA--LSE--QLG------------VTVLE-VELEP
H6F77_RS08605__Microcoleussp__WP_190487318.1__1        EVRAKWRLTIDI-----PH--IH-NLQLEAILDLLRRI----M--GNASLRVEKIEE--GS----IVLVFDGTQEGFEQIQELFRTGE--LTE--LLG------------VPVLD-VQLES
IQ244_RS24955__Nostocsp__WP_193898982.1__1             LIIYEFVLSGRV-----SE--VS-KQRLEAIVEHLREI----T--GDVHLTLIKISS--GS----IKLVLEGSEKGFQFLKLLLESGE--LIQ--ILG------------ISVQE-IRQYT
DC064_23315__Cbacterium__HBB34631.1__1                 QIVWELVSPLSF-----TE--VS-PQ-VEAILKRLQQV----S--GDYSLKLLKIKA--GS----TILVLQGSEKGFERISSLLSTGQ--LSE--SVG------------ILVRD-VRYAG
OSC10802_RS0137730__Oscillatoriasp__WP_017721945.1__1  QVRWELVWSATI-----DD--AR-KERVEAILTHLREL----A--LDDALTLVKIEK--GS----VILVLQGAPEGFERIETLFKAGE--LAE--LLG------------ILVED-VRRAA
H7Z42_12380__Rbacterium__MBC8162005.1__1               QAQITIVLPGDM-----RD--FT-PPEQSSLQQILARF----ANIRPEQITIVRIEA--GS----VHVTLQMPESIARWLVTLHERRVP-LME--LLD------------IRDVRNLQVIS
GPJ15_02330__Maeruginosa__NCS18950.1__1                DKVFELVIEVDI-----DD--LT-PEKIDKINNLIQKI----A--RDNTIKPIMKLK--GS----IRLFLEGSEDGLQRLADLHQSGE--LQA--LLNE-----------LKSDD-IPEII
MICAH_RS19380__Maeruginosa__WP_002798711.1__1          NKVLELVMEVGI-----DD--LT-PEKIDKIISFLQET----A--RDNTIKPIMKLK--GS----IRLFLEGSEEGLKHLADLHQSGE--LQA--LLNE-----------LKSDD-IPEII
H6G62_RS22900__Phormidiumsp__WP_190499517.1__1         PQPLAFVISGKI-----SP--ST-ATELQAFVELLRKK----T--GDNSIDIAFFEE--GS----IKVILNGLPEGLAQLQEMVESGE--IEQ--LGV------------FPVTA-VTAVD
F6K40_01575__Okeaniasp__NEQ35068.1__1                  IIKYMVKFKGDL-----D---TI-RQHQEKIRQAIMEI----S--RDSRNKIVGTKE--GC----VIIEFEGSLEGFKRLESKIKSGE--LTE--ILG------------FPILE-VQQID
EAZ18_17130__Ocyanobacterium__TAG91363.1__1            LNGTQITLAGSL-----D---EV-KPELDKILEMLRKE----S--GDQTITIRIIKE--GS----VIIIIDGSNEGLKRLESRFKAGE--LKQ--IAG------------FTVED-VRPEW
FD725_RS00775__Nostocsp__WP_179046371.1__1             NSRPIIQIKIPV-----DN--LS-PDNLQNIITLIQQL----S--EDTTLEFITSKK--GS----IILFFESSQAGLDRLQRLFQSGE--LAA--RLG------------VPVEF-VESIS
SD81_023730__Tcampylonemoides__KAB8316235.1__1         EARRRIKLEFDV-----EK--LD-AARLEAIVQHLQKL----L--DDGSITLRRIEE--GC----MELIFDGSQKGLEKLDALLKSGQ--LTD--IHG------------ISVKD-VQGVD
H6F68_RS28370__Trichocoleussp__WP_199299834.1__1       KVQFEIVLKGDI-----AS--ID-DQVQKTLETIFRSL----L---GSSITITDIQA--GS----IRIKLQGSPEDFARLIDRLTSGE--LIE--ING------------FPVEN-IQILS
H6F68_RS04590__Trichocoleussp__WP_190556861.1__1       ETKAIIVLEGDI-----IS--VD-NNFRTTMEALLKIY----G--GA-TIRIEDIQA--GS----IRITLIGAQQDIERLIVRIASRE--FTE--LNG------------LNVRN-IQILN
CAL7103_RS58080__Calothrixsp__WP_157230550.1__1        TIKACIVLKGDI-----KS--VD-KDFKLFIETFLRES----S---GDTIIVKDIKE--GS----IKIFIEGSEKDIHKLTFEIQLGN--ITE--LNN------------FFIEN-IQILN
CA724_RS35810__Cbrevissima__WP_096648825.1__1          TIKAVIDLEGDI-----N---SI-NNDLKATFEFIAQQ----F--PGDPIKVTAIKE--GS----IKLFIEGSPESIQWLETQIESGQ--LTT--IGG------------FPVKG-IQVLS
F6K41_18895__Caldorasp__NES20938.1__1                  QTKAVITLEGDI---------NS-PPNLAILALTLKTY----S---GHTIKIIDIQE--GS----IKITVEGSPEDIEKLLSNFQAGE--IQE--LEG------------FPVED-IQVLS
F6K63_22830__Mooreasp__NET67068.1__1                   TIKASMVLEGDI---------DS-SQNLKVIKSMLRDY-------PGDTITISDIKK--DRIRLIVGLIVEDDQEDIEGLVSQIKSGE--LKK--LSG------------FAVQD-IQILN
FBB35_RS22065__Nostocsp__WP_174711414.1__1             KIKAVITLQGDI---------DS-VQSWKFIQSALREY----S---GDTIEITDIKE--GS----IKLFVEGSPEDIEQLVSRIKSGE--LKE--VTG------------FPVED-VQILS
FBB35_RS21935__Nostocsp__WP_174711390.1__1             KIKAVITLEGDI---------DS-VQNWKIIQSVIREH----S---GDTIQITDIKE--GS----IRLFVEGSPEDIELLVSRIKSGE--LKT--VTG------------FPVKD-VQILS
F6K53_13800__Mooreasp__NEQ58411.1__1                   TIKASIVLEGDI---------DS-VQNLKHIQSILRDY----S---GYSINIIDIKP--GS----IRLIIEGSPEDIERLRARIESGE--IKE--LSG------------FPVQD-IQILS
F6J90_09010__Mooreasp__NEO36452.1__1                   TIKASIVLEGDI---------NL-VQNPKFIEWTLQLY----S---GDSINIIDIKP--GS----IRLRLEGSPEDIERLVSQIESGE--VTE--LSG------------FPVQD-IEILR
DSM106972_093480__Cdesertica__RUS94453.1__1            KTKAVITLEGDI-----NS--IN-NHLAVLLESILRQN----S---GDTITIIRTEK--GS----IKLIIEGSQEDIRRLISRIQSGE--LRE--LNG------------FPIED-IQILK
H6G28_RS31600__Nostocsp__WP_190676834.1__1             TIKAVIVLEGDI-----NS--IN-NDLLVALKLCLREY----S---GHTIKITDIKK--GS----IKLFIQGSQKDIEQLKHLIDSGE--LTT--ISG------------FPVKD-IKIKV
CAL7103_RS58085__Calothrixsp__WP_019496194.1__1        KSEAVIVLEGDI-----NS--VN-NDLSVSIELLLRRY----S---GHTIKITDIKK--GS----IKLFIEGSQEDIQKLISLVESGE--ITE--LSS------------FPIES-IQTLK
IQ233_RS19265__Nodulariasp__WP_194002110.1__1          TGKFVIKIPGDL-----NKFLQN-TEEQKTLLEAVKKL----A--GDENAKIDKIER--GS----IKITFNVSPSGIKRLEELIKSGK--LED--NLK------------EEQNK-IYLVQ
H6G28_32600__Nostocsp__MBD2303247.1__1                 NGQVVIIIPGNI-----NSFLNN-PEQQNNWLEAVKRS----S--GDKNPTISKIEK--GS----IKITFNVSPDGIKKLEKD--PDK-IILLARIIS------------RAKGE-ELDLS
RIV7116_RS25355__Rivulariasp__WP_015121187.1__1        IKELVFVLSGSV-----HE--IN-PVRLRIIETHLRKI----S--GDKQLKVTNLEE--GS----IK--LKGSLSCLEKLQELFVEGR--LLE--VLG------------IPLKD-VFFLR
CYANOKiyG1_55650__Okeaniasp__GGA37618.1__1             ETDIEFIITGSI-----KNT-RH-KRKVKAIEKLLQEL----G--CDPTLVIDDVDE--GS----LKFVLKGSPEGLERIERLFNSGE--LTE--IFD------------VPIES-VEFIG
H6G27_RS15210__Nlinckia__WP_190656433.1__1             KEQLVITLTGDV-----ESVLNN-PDVQAALLVLMQKA----S--KDASLTIDRIEK--GS----IKITFSGSPEGLKRLEEQIKSGN--LTE--VLG------------MPVEN-VQLLP
BV375_10070__Nostocsp__OUL32398.1__1                   NEQLVITFTGDI-----ETLQKN-PAFQAAFLSMMQAV----S--GDTSLKIEKIEK--GS----IKITFSGSKEGLKRLEEQIKSGE--LTE--VLG------------MPVED-VQLLP
F6K41_03175__Caldorasp__NES17932.1__1                  EDKLVFAIAGSI-----DK--AD-EAKLKAIVGLLQQI----S--GDTSIEIVNKEK--GS----IRLILQGSEAGLSRLKELYESGE--LTE--VLG------------TPVED-VHFLS
VF07_RS01745__Nlinckia__WP_099065822.1__1              KKSYAFAIAGTV-----SP--ED-IAKLKAIIALIQKV----S--QDSSITIVDIER--GS----IKLILEGSQEGLERLENLFRSGQ--LED--VLG------------ISVEN-VEFIT
VF07_RS01880__Nlinckia__WP_099066009.1__1              KKSYAFAIAGTV-----SP--ED-IAKLKAIAALLKEL----A--QDTSIKIIDIEP--GS----IKLILEGSQEGLERLENLFRSGQ--LED--VLG------------VSIEN-VEFVA
F6K54_33000__Okeaniasp__NEO57472.1__1                  EPKISFMISGTG-----DK--KI-KTTLKALEKHLQKF----S--ADVELTIVDVDE--GS----LKFVLQGTPEGLERIERLFNSGE--LKE--IFD------------VPIES-VEFIE
LOC119724697__Pminiata__XP_038051838.1__1              PPELYHQICGTI-----ND--RR-EIVSIPINELEQFC----------DGNVIYFRK--GC---VELTLRVGSQKGLEKLLAMCNSGD--LKQ--LLGRE----------FPVNS-LRVVE
LOC118408285__Bfloridae__XP_035664864.1__1             AEVAQILFRDKV---------LD--PKNKEFYYKMADC-------FARFQAALIKAER-GC---VFCHLDFPDAGCYDTFWHGYCDGS--LSD--TLTQE----------LITDD-MRAAE
LOC110055589__Ofaveolata__XP_020617640.1__1            LNLVAFKYLQTV-----DP--SK-LEDLNGFVYYMEKV----R-----NVLIVDAQP--GS---LIITVKCPSLEILEELWNDYCTGR--LNE--MAQKF----------LVTAE-ILMAL
LOC110987722__Aplanci__XP_022106408.1__1               PPELLSIMSSLI-----NE--QG-ENSSMSLEELRRTC----------DVTPVKVRK--GC---VELTLRVASQKGLEKLRDICNSGE--LKH--IMGAE----------FPINN-LRMVE
LOC117297001__Arubens__XP_033636006.1__1               NERLLGMLQALL-----FN---E-YTMMNGLRNLFRTV----------EAQLADIVP--GS---VKLIVHVASREGLDKLWAMYQSGE--LEK--RLTEI----------LITDE-LMQSE
LOC114970921__Amillepora__XP_029207247.1__1            TPQVTTFMKTRN-----YS--KH-KVLGVRALIEFLEK----G----YDLSQVALDV--GS---LIISLNCKTLKGLDQLWKDYLSGH--LNK--VAERY----------LVTDE-MMTKL
LOC110991092__Aplanci__XP_022111951.1__1               NATIVQMIKHGL-----RQH-GK-THMMTLFTKAFVEF----------DAEVAHAQM--GS---VKLVLHVKSQKGLHKLWNMYTSGE--LAK--TFTEI----------LITDE-LTTED
LOC110974409__Aplanci__XP_022081709.1__1               NENVYQMIKREV-----LQH-GK-THMLTLLTNVFREC----------DSELMKVNL--GS---VEFILHVKSQEGLEKLWNMYTTGE--LAN--RLTEI----------LITDE-LTTED
LOC119720999__Pminiata__XP_038046792.1__1              NAQLFEMLKRTV-----KQY-GK-THIMDLVVNVFKEC----------DSELQEATM--GS---VKFILRVRSRGGLDKLWAMYTTGE--LAK--RLTEI----------LITNE-LTTED
LOC107350870__Adigitifera__XP_015772599.1__1           QVKTYLEVHDHS-----KD--KM-KGVRALTKFITKTY----------GLLIKDIAA--GS---LIIVFSCQRIESLEHLWHDYLCGH--LDK--VAERY----------LVTNE-MKKRL
LOC119741356__Pminiata__XP_038073034.1__1              TRKLQENIKKML-----K---EN-EPGMTSLKDILREC----------DAETTFVGD--GC---VRVVWRFTSLEGLKKFWKMFSTGK--LKQ--RLQED----------LPIEK-VTISE
LOC110989278__Aplanci__XP_022109238.1__1               KVQLLDMVKADI-----G---KD-ESAVTPLKEVLNEF----------NLEAMGVTV--GC---VQLTVRVQSREDLERFWQAYISGE--FHT--RIKST----------LPISE-VRISE
LOC119725804__Pminiata__XP_038053350.1__1              TRSLLEIIRKLV-----E---AN-EPEVTSLKDICREC----------DAATIGVEK--GC---VKVTFRFNSKEGLQRFWAKYSSGE--LQQ--RLKAD----------LPIGK-VEMSA
LOC109475980__Bbelcheri__XP_019632346.1__1             AEVANKILERKL---------FD--KKCRYTLHKMVRC-------FERFNAALRKAET-GC---VLCHLDFADICCYDTFWRGYSDGS--LSD--TLTRE----------LITGD-MRTAE
LOC109471342__Bbelcheri__XP_019626189.1__1             VANQITKFNKVL---------LS-SQRLESMYEKMVEC-------FEKFSAILTKIED-GC---VLCTLEFDDTPHLKSFLRGYRDGL--LSE--TLTQE----------LITED-MKQEE
LOC118429411__Bfloridae__XP_035695786.1__1             AKHHITKVHNVL---------FS-GKGLKSKYRKMVEC-------FKLFCATLKKIED-GC---VLCTLEFDDIPDLKSFLRGYRDGK--LSE--TLTQE----------LITEE-MKQEG
LOC105318392__Cgigas__XP_011413782.1__1                YSDHVTALTGNV---------NS---NKATLLERQFEK-------FMQATNILKSRDL-GS---IVCDIKFTELTYLDAFWRDYLNGS--LLE-ALKGV-----------FITDS-LKEAV
CAPTEDRAFT_161793__Cteleta__ELT99737.1__1              YCDHQTALQGNI---------NS---NRAELIERQFER-------FHQANTILKSRDL-GS---IICDIKFSELTYLDAFWRDYINGA--LLE-ALKGV-----------FLTES-LKQAV
D4764_0142570__Tflavidus__TWW53978.1__1                YCQHNSALQGNV---------FS---NKQEVLERQFER-------FNQANTILKSRDL-GS---IICDIKFSELTYLDAFWRDYINGS--LLE-ALKGV-----------FITDS-LKQAV
DEDD2__Lchalumnae__XP_005998029.1__1                   FCEHHTILRENV---------AS---NKQDPMERRFDV-------FNQSCTVLKSRDL-GS---IICGIKFSELSYLDSFWCDYLNGS--LLE-ALRGV-----------FITDS-LKQAV
LOC106466800__Lpolyphemus__XP_013782555.1__1           YCNYENALRGAV---------SS---NKADPIERQLEC-------FSQANTILRSRDL-GD---IVCNIRFSEITYLDAFWRDYLNGA--LLD-ALKGV-----------FITDS-LKQAV
NLRP9__Spistillata__PFX15539.1__1                      REEVCLLLTRNL-----LQ--NT-PLQSSEELNMFMEC-------VKEMQLIIKGFHQ-GS---LVITVKCESLQILEELWTNYSSGH--LGE-VVQNC-----------FVTEK-ILKEL
NLRP5__Spistillata__PFX16629.1__1                      EKKVLCLIAMNY-----LH--TT-PPESRDECNEFQEY-------LLDMKVHITCVSV-GS---LVITVKCNSLKSLEELWEDYSCGL--LGK-MVRDC-----------FVTEK-ILKEL
tadh__Spistillata__PFX19528.1__1                       KERAFSLIVVNY-----LE--TT-PPQCSDERNKFMEY-------LEKMQLIMKGFRS-GS---LVITVKCESLQILDELWKDYSSGH--LGE-VIQNC-----------LVTEK-ILKEL
MOV10__Spistillata__PFX25676.1__1                      KDRVLCSIAMNY-----LQ--TT-PPQSREDRKEFQEY-------LREMRVILTSVSV-GS---LVITVRCDSLQILEELWKDYISGH--LGE-MVQNC-----------FVTEK-ILKEL
LOC111319487__Spistillata__XP_022777983.1__1           KEKVLCLIALNY-----LN--TI-PPQSKDEHNEFHEY-------LLKMKVLITGVSV-GS---LVITVKFDSLKSLEELWKDYSCGL--LGK-MVQDC-----------FVTEK-LLKEL
LOC111319566__Spistillata__XP_022778046.1__1           REKFFLLAGNNY-----LE--TT-PPRSKEERDEFMDF-------MQDLRVLIKGARQ-GS---LVITVQCKSLQILEELWREYLSGH--LGE-VVQIC-----------FVMET-ILKEL
LOC118408378__Bfloridae__XP_035665036.1__1             AEVAQVIFRGRI---------LD--LENRQAYHKMAKC-------FKQFKAALRKAEA-GC---VFCHLDFSDVGCYDTFWRSYSDGS--LSD-TLTRE-----------LITDD-MRAAE
LOC118408380__Bfloridae__XP_035665038.1__1             QEVQEMAFTTRI---------LS----DLKVYNRIVNC-------FERFCATLQKVKR-GC---VLCYLDFDDASCYRTFLAAYRDGR--LSE-TLTRE-----------LITDD-MRAAE
LOC118423252__Bfloridae__XP_035687226.1__1             IRVDDKLFTDQI---------LS----DLSKYNLLVHC-------FKRFSAILKRATR-GC---VLCELDFVDDSCFKSFMQAYRDGS--LSE-TLTQE-----------LITGD-MRAEE
TRADD__Hsapiens__XP_016879304.1__1                     WVGSAYLFVESSLDKVVLSDAYAHPQQKVAVYRALQAALAES-GGSPDVLQMLKIH---RSDPQLIVQLRFCGRQPCGRFLRAYREGA--LRA-ALQRSLAAALAQHSVPLQLE--LRAGA
tradd.L__Xlaevis__XP_018113350.1__1                    WVGSVYLYIKS--DTVPLPGKYTH--QKALIYEALRSAISESTRGCRDSIEILKIH---SSDQQLILYLKFCGLEPCQRFLKDYKECK--VQM-QIQNKLKNCFSVEGLPIFTE--LKIDT
tradd__Aradiata__XP_032892037.1__1                     WVGSVFLFISS--DKVDLPELYQDP-QKQLKIYKALKLSLADATGSGGGCEILKVY---GSA--FGLQLKFTEEVKCRKFLQSYETGR--LQK-ALVHHFQNQS-VPST-VFTME-LKAGV
consensus/80%                                          .....h.hp.p...................b...h.ph...........h.h..h....sS....l...b..s.p.h..lb..hppsp..L.p..l..............h..........


#3  GT4-like glycosyltransferase
                -----------------------------------------------------------------------------------------------------------------------------------------------------------------------------------------------------------------------------------------------------------------------------------------------------------------------------------------------------------------------------------------------------------------------------------------------------------------------------------------------------------<---Second unit begins here ---------------------------------------------------------------------------------------------------------------------------------------------------------------------------------------------------------------------------------------------------------------------------------------------------------------------------------------
FINAL           -------------------EEEEEEE-------------EEHHH--HHHHHHHH-----H-----E-------EEE--EE-------------H--------HHH--------H------H-------H--H-----EE--EEE----------------------------------------HH---H---H-H-------------------------------------------E-------E-EEEE----HHHHH---HHHH-H--------------EEEEEEE-HHHHH-H-------------------------------------HHHHHHH-HHHHH-------HHHH---EE-EE---HHHHHHH-H-HH--------------------------------------EE------E---------------------------------------------------------------------------------------------------E-EEEEE-E-----------H-HHHHHHH----HHH-HH--H------------------------------E------------EEEEEE----------------------H---------HHHHHHH-HHHH--------------------E--EEEEE-----------HHHHHHHHHHHHHEE--------HHHHHHHHH-----EEE-E-------HHHHH------HH-H--------------------------EE---E------EEE-------------------------------------------------------------------------HHH------------HHHHHHHHHH--HHHHHHHHHHHHHHHHH-HH---------HHHHHH--
WP_055624376.1  ---------------RP-PVVLSVATEW-SS-S--H-GGLSTFN--RELCRALA-----AA-G-AQ-------VFC--VV-L--EA------TA--------EEM--------S------A-------A--A-TA-GVT--LLPA----------R---R----------IPGA-S------A-DM---R---L-A---------AR-PR-D-LPA---------GV-EP---------D-------L-ILGHGRITGPPAQ---QLRD-D-LF-----P-G-ARRLHFVHMAPDEIE-WHK-P--D-R-G--------------N-D----A---GLLAEERT-RIERS-------LGGTAH-RV-IAVGPRLYNQFL-D-EV--R---S--P--EG----L---W-----------P---ER------LDPG-F-D---T-------E--VP-----G------A-AD-----------------------------RV----------------P-PK---G--R-PL-RVFLL-GRIG--DAKLKGL-DIAAGAC----GKV-AQ--WFH-A-D-------G----LR--------SGV------------RLVVRG-A-----P-----------E-SE---------VEASWKQ-IKEW-A------G-T-G---R--LE--VVVRPY--TAE-----QDRIEDDLRSAGLVIMPSRREGFGLVGLEAILAGIP-VLV-GS-D--SGLADLL------RE-EL-G---H----E-------P--A-S-RF---V------VEL---S-G---------------------D------------------------------D---H------E---DTE------------KWARAIDGKL--RDLEGAFRQAAELRRVL-AG-K--V---PWQRAADVV
WP_142260239.1  ---------------PR-PIVLVVATEW-AS-A--H-GGLSTLN--RDLCRALA-----AA-G-AQ-------VYC--TV-P--AA------SE--------KEI--------A------A-------A--S-EA-GVT--LLRA----------P---E----------VPGL-P------A-LS---R---L-Y---------RR-PR-L-PD----------GV-TP---------D-------L-IIGHGRITGPAAE---CLQS-D-FY-----P-N-AMRFHFVHMAPDEIE-WHK-P--G-Q-G--------------V-D----A---GTRAEERT-ELERR-------LGATAD-RL-VAVGPRLHNRFR-T-EL--S---G--T--GA----P---P-----------P---LR------LDPG-F-D-----------M--VD-----T------S--------P-----------------------RT----------------P-PQ---G--H-PA-KILFI-GRIE--DAALKGV-DLAARAC----GLV-CR--RRE-R-H-------K----LP--------P-I------------ELVVRG-A-----P-----------A-GT---------ADEQRER-IREW-A------A-N-P---K--LG--VVVRPY--SAD-----EERLDADLERASLVIMPSRSEGFGLVAAEAIATGVP-TLV-SE-N--SGLAELL------QE-VL-D---N----E-------S--A-A-RM---I------VPM---S-G---------------------V------------------------------D---D------E---DAE------------SWAWAIETVM--YDVPAAFARAEQVRATL-SE-K--V---TWANAAATL
WP_067481412.1  ---------------HR-CVVLAVATEW-KS-K--H-GGLSTFN--RQLCKALA-----AE-G-AK-------VFC--MV-L--DA------TP--------DEV--------A------D-------A--A-AV-NVT--LCWS----------E---P----------VPGA-E------G-VS---S---L-F---------RR-PD-L--E----------GL-TP---------D-------L-VIGHGRITGPAAF---VQAE-D-HF-----P-D-ARRLHFVHMAPDEIE-WHK-LGEE-R-K--------------D-D----A---AETVETRM-RIETK-------LGRTSY-RA-VAVGPRLHGRVR-G-YL--T---D--N--DD----P---D-----------P---LR------FDPG-F-D-----------L--ED-----A------R--------K-----------------------RR----------------H-PN---G--S-PL-KILLV-GRTE--DSDLKGV-GLAAEAA----GKV-AE--WRH-A-A-------G----RL--------P-I------------ELVVRG-I-----P-----------A-DK---------AAEQYDQ-LCKW-A------N-N-S---R--LN--IVPRLY--TSD-----TERLADDLKQAALVVMPSKAEGFGLVGLEAIIAGTP-VLV-SD-Q--SGLGELL------AE-LF-R---DRP--D-------K--I-A-DL---V------VPV---A-K---------------------E------------------------------N---K------V---DVE------------VWARAMDGVL--RYVKPAFTKAEELRREL-AA-Q--N---TWSASAAAL
WP_121165351.1  ---------------SL-QIILVIGTEW-DS-R--H-GGLSTFN--RELCMALA-----QL-G-KT-------VYC--LV-E--DA------TT--------DEE--------E------R-------A--K-AE-KVT--LIHA----------T---G----------G------------------N---L-S---------RK-IT-L-PA-------------DP---------D-------L-IIGHGRITGGAAK---SQQE-D-FF-----P-Q-AKRIHFIHMSPSQIE-WHK----G-K----------------A-D----A---AQQAEARE-QEELN-------LAKAAQ-LV-IAVGPMLFRESV-T-LI--H---R--LAPES----R---P-----------V-V-CQ------FNPG-F-R---------Q-R--DR-----Q------E--------K---------------TK------------------------P-LN-L---------QCLLV-GRAE--DEALKGI-DIAVKAL----HRI-VE--------A-------H-EPLEY--------K-P------------ELIIRG-A-----P-----------T-GE---------GTALNTK-IKE---------E-H-S---G--FH--VQVREY--NGN-----QETITGDYRSAALFLMPSRSEGFGLVPLEALSVGMP-ILI-SE-N--SGLAELL------KS-HL-E---T----H-------K--H-R-HY---I------VAT---P-D---------------------D------------------------------T---D------Q---AVQ------------NWKQSITTQL--IDIEAAIRRAKELAEIL-ED-K--L---KWTDSCRKM
WP_073746098.1  ---------------RP-SVVLSVATEW-SS-A--H-GGLSTFN--RDLCRSLA-----SS-G-AQ-------VFC--VV-L--DA------SP--------TDV--------T------D-------A--R-EA-GVT--LVPA----------P---E----------RPGA-S------D-DV---R---L-T---------SR-PS-L-PP----------GT-VP---------D-------L-ILGHGRITGPAAL---KLNE-D-FY-----P-S-ARRLHFLHMSPDTIE-WYK-P--G-R-A--------------N-D----A---ALRAEERT-MIERQ-------LGRSAH-RV-VAVGPRLHAEFV-A-EF--R---T--S--DG----R---P-----------P---LR------LDPG-F-D---G-PR----V--LD-----P------A-SP-----------------------------RI----------------P-PE---G--K-PL-RVLFL-GRVD--DARLKGV-DLAAAAC----AQA-ET--WLH-E-A-------G----TR--------RGV------------RLLVRG-A-----P-----------V-TD---------ADRARED-IQLQ-S------G-S-N---R--LE--VVVRVY--TTE-----QERMDDDLDIASLVIMPSRQEGFGLVGLEAITRGIP-VLV-SS-R--SGLAELL------RE-AL-G---D----E-------R--A-G-PF---V------VEM---S-G---------------------E------------------------------D---S------K---DTQ------------TWARAISNRL--MSRSAAFREAAELRTEL-AE-R--I---RWDQAAAVV
WP_143026968.1  ---------------SL-QTILVIGTEW-DS-R--H-GGLSTFN--RELCMALA-----QL-G-KT-------VYC--LV-K--YA------TT--------DEE--------E------R-------A--K-AE-KVT--LVRA----------T---G----------G------------------N---L-S---------RK-IT-L-PA-------------DP---------D-------L-IIGHGRITGDAAK---SQQE-D-FF-----P-Q-AKRIHFIHMSPSQIE-WHK----G-K----------------A-D----A---SQQATARE-QEELN-------LAKAAQ-LV-IAVGPMLFRETD-T-LI--H---R--LAPES----R---P-----------V-V-CQ------FNPG-F-R---------Q-R--DR-----Q------E--------K---------------IK------------------------P-LN-L---------QCLLV-GRAE--DEALKGI-DIAVKAL----HRI-VE--------A-------H-EPLEY--------K-P------------ELIIRG-A-----P-----------V-GE---------GTALNTK-IKE---------K-H-N---G--FQ--VQVREY--SSD-----QETIIGDYRSAALFLMPSRSEGFGLVPLEALSVGVP-ILI-SE-N--SGLAELL------KS-YL-E---S----H-------K--H-R-HY---I------VAT---P-D---------------------D------------------------------T---N------Q---AIQ------------NWEQSITTQL--IDIEAAIRRAKELAEIL-ED-K--L---KWTDSCRKM
SDX14297.1      ---------------SL-QTILVIGTEW-DS-R--H-GGLSTFN--RELCMALA-----QL-G-KT-------VYC--LV-K--YA------TT--------DEE--------E------R-------A--K-AE-KVT--LVRA----------T---G----------G------------------N---L-S---------RK-IT-L-PA-------------DP---------D-------L-IIGHGRITGDAAK---SQQE-D-FF-----P-Q-AKRIHFIHMSPSQIE-WHK----G-K----------------A-D----A---SQQATARE-QEELN-------LAKAAQ-LV-IAVGPMLFRETD-T-LI--H---R--LAPES----R---P-----------V-V-CQ------FNPG-F-R---------Q-R--DR-----Q------E--------K---------------IK------------------------P-LN-L---------QCLLV-GRAE--DEALKGI-DIAVKAL----HRI-VE--------A-------H-EPLEY--------K-P------------ELIIRG-A-----P-----------V-GE---------GTALNTK-IKE---------K-H-N---G--FQ--VQVREY--SSD-----QETIIGDYRSAALFLMPSRSEGFGLVPLEALSVGVP-ILI-SE-N--SGLAELL------KS-YL-E---S----H-------K--H-R-HY---I------VAT---P-D---------------------D------------------------------T---N------Q---AIQ------------NWEQSITTQL--IDIEAAIRRAKELAEIL-ED-K--L---KWTDSCRKM
WP_043510995.1  ---------------GT-TRVMTVCTEY-DS-N--A-GGVITAN--RELSESFR-----TA-G-AE-------VYG--RV-S--LV------SQ-------------------S--R---PELTRLTTG--Q----GIE--VRGV----------R---E---VWG-V--LDEK-D--RP--D-RR---A---M-S-------M-LL-DN-L-PA----------EV------------D-------V-IVGNSRFGGGAAR---VLQE-H-VY-----P-E-AKYVHVLHTSPEVLD-GVR-----------------------G-L--------PAEGHDRA-ATERA-------LMDGAD-LV-TGIGPLLGQEAG---RL--A---W--E--AS----P---E--R---PV---P-A-HT------IISD-M-P-----------R--DT-------G----P--------A-----------------------PS----------------R-SP---G--G-GY-ELHVR-GRA---DDAIKGV-DMAARMV----REL-RA--------E-------G--------V-----D-V------------RLTVRG-A-----P-----------D-GQ---------GPMMADR-LTAI-A------G-H-P----------VEVREF--VPSGTPEGRAELRQDLMDADLVLMPSIQDGFGLVASEAAQAGVP-VVV-PE-G--TGAGMFF-GD---SR-YV-P---E----G-------L--G-E-AA---T------VRD-----G----N----------------TVAALRDRVDAVAGDAEVLPKKVVKDLLTAVD---D------D---RLG------------AWVDHVRSAL--TGLDRHYARAGELRDFL-GE-R--Y---APGNAA---
WP_043510995.1  LEPAVPPRVAEWRNTAP-QHLLAFDDVA---------DGPMQRGTLRELAIALG-----GE-G-DH-------VAL--RA-P--DL------EA-G-----------------E--L-----------G--P----NVR--AIPA----------E---P----------VPGV--------T-GR---I---S-P---L---L-RP-DH-L-PA----------DT------------D-------V-IVGYGQTAGVAEA-----RR-D-AF-----P-D-ARVVQIIDVVPTDPA-HLD-------------------------------------------------------VLSRAD-LV-IAVGPEVADGLR-A-AF--T---E--H--RA----D---P--I---P----P-V-HE------LIPP-I-D-----------G--GP------------P--------P-----------------------ER-I----------------PG---Q--G-GY-HVLAT-GDE---RSQL-----AAADAV----RRL-RA--------E-------G--------V-----D-A------------RLTVAL-R-----D-----------P-EG-AE------AAWHADR-LAEA-A------G-S-E----------VTVRRL--PDD-----VAGRRELLRDADVVLDPVARPQLDGLVLQAAGDGVP-VLA-HA-E--SGAGRLF-GD---PE-KV-S---P----E-------H--A-G-RS---V------VPA-----G---------------------------------------------------------------T---DAA------------GWVDRARQAF----DPGAREHALSLSREL-QE-R--Y---GPAAAARSV
AEV82483.1      ---------------GT-TRVMTVCTEY-DS-N--A-GGVITAN--RELSESFR-----TA-G-AE-------VYG--RV-S--LV------SQ-------------------S--R---PELTRLTTG--Q----GIE--VRGV----------R---E---VWG-V--LDEK-D--RP--D-RR---A---M-S-------M-LL-DN-L-PA----------EV------------D-------V-IVGNSRFGGGAAR---VLQE-H-VY-----P-E-AKYVHVLHTSPEVLD-GVR-----------------------G-L--------PAEGHDRA-ATERA-------LMDGAD-LV-TGIGPLLGQEAG---RL--A---W--E--AS----P---E--R---PV---P-A-HT------IISD-M-P-----------R--DT-------G----P--------A-----------------------PS----------------R-SP---G--G-GY-ELHVR-GRA---DDAIKGV-DMAARMV----REL-RA--------E-------G--------V-----D-V------------RLTVRG-A-----P-----------D-GQ---------GPMMADR-LTAI-A------G-H-P----------VEVREF--VPSGTPEGRAELRQDLMDADLVLMPSIQDGFGLVASEAAQAGVP-VVV-PE-G--TGAGMFF-GD---SR-YV-P---E----G-------L--G-E-AA---T------VRD-----G----N----------------TVAALRDRVDAVAGDAEVLPKKVVKDLLTAVD---D------D---RLG------------AWVDHVRSAL--TGLDRHYARAGELRDFL-GE-R--Y---APGNAA---
AEV82483.1      LEPAVPPRVAEWRNTAP-QHLLAFDDVA---------DGPMQRGTLRELAIALG-----GE-G-DH-------VAL--RA-P--DL------EA-G-----------------E--L-----------G--P----NVR--AIPA----------E---P----------VPGV--------T-GR---I---S-P---L---L-RP-DH-L-PA----------DT------------D-------V-IVGYGQTAGVAEA-----RR-D-AF-----P-D-ARVVQIIDVVPTDPA-HLD-------------------------------------------------------VLSRAD-LV-IAVGPEVADGLR-A-AF--T---E--H--RA----D---P--I---P----P-V-HE------LIPP-I-D-----------G--GP------------P--------P-----------------------ER-I----------------PG---Q--G-GY-HVLAT-GDE---RSQL-----AAADAV----RRL-RA--------E-------G--------V-----D-A------------RLTVAL-R-----D-----------P-EG-AE------AAWHADR-LAEA-A------G-S-E----------VTVRRL--PDD-----VAGRRELLRDADVVLDPVARPQLDGLVLQAAGDGVP-VLA-HA-E--SGAGRLF-GD---PE-KV-S---P----E-------H--A-G-RS---V------VPA-----G---------------------------------------------------------------T---DAA------------GWVDRARQAF----DPGAREHALSLSREL-QE-R--Y---GPAAAARSV
WP_145885265.1  ---------------RP-PVVLSVATEW-AS-S--H-GGLSTFN--RELCRALA-----AA-G-AQ-------VFC--VV-L--DA------SD--------AEE--------A------S-------A--K-EA-DVT--LLPT----------S---P----------RPGA-S------E-DV---R---L-T---------SR-PK-L-PP----------GT-EP---------D-------L-VLGHGRITGPAAE---KLVE-D-FF-----P-T-ARRLHFVHMAPDDIE-WYK-P--D-R-A--------------N-D----A---GLRAEERT-GIERA-------LGKTAH-RL-VAVGPRLHQQFL-A-EV--K---S--P--AG----L---L-----------P---AR------LDPG-F-D---S-------A--VP-----N------A-GD-----------------------------RN----------------P-PE---G--E-PL-RVVLL-GRAE--DAHLKGV-DVAAAAC----GQV-AE--WQH-Q-D-------G----LE--------D-V------------RLIVRG-A-----P-----------E-AD---------VDMARSD-IVRW-A------A-S-P---G--LE--VVVRPY--TSE-----QARIDDDLDTASLVIMPSRKEGFGLVGLEAITQGIP-VLV-GS-Q--SGLADLL------RE-TL-G---R----E-------Q--A-S-RF---V------VEL---T-R---------------------D------------------------------D---E------K---DTA------------NWARAIDRKL--RDRDAAFGHAAELRNEL-AQ-R--V---TWGRAAAVV
WP_097931751.1  ---------------RP-SVVLSVATEW-SS-A--H-GGLSTFN--RDLCRSLA-----SS-G-AQ-------VFC--VV-L--DA------SP--------TDV--------T------D-------A--R-KA-DVT--LVPA----------P---E----------RPGA-S------D-DV---R---L-T---------SR-PS-L-PP----------GT-VP---------D-------L-ILGHGRITGPAAL---KLHE-D-FY-----P-S-ARRLHFLHMSPDTIE-WYK-P--G-R-A--------------N-D----A---ALRAEERT-MIERQ-------LGRSAH-RV-VTIGPRLHAEFV-A-EF--K---T--S--DG----R---P-----------P---LR------LDPG-F-D---GRPG----V--LD-----S------A-TP-----------------------------RV----------------P-PE---G--S-PF-RVLFL-GRVD--DARLKGV-DLAAAAC----AQA-ES--WLH-E-A-------G----TR--------RGV------------RLLVRG-A-----P-----------V-TD---------ADRARED-IQLQ-S------A-S-N---R--LE--VVVRVY--TAE-----QERMDDDLDIASLVIMPSRQEGFGLVGLEAITRGIP-VLV-SS-R--SGLADLL------RE-SL-G---D----E-------R--A-A-PF---V------VEM---S-G---------------------D------------------------------D---A------R---DTQ------------AWARAVSGRL--MSRPAAFREAAELRTEL-AG-R--I---RWDQAAAVI
WP_148640710.1  ---------------HV-PTVLAVATEW-SS-A--H-GGLSTFN--RRMCRALA-----AA-G-AK-------VYC--TV-L--HA------DQ--------GEM--------A------R-------A--K-AA-GVE--LLPA----------E---N----------VPGR-S------E-EA---R---L-S---------RR-PE-L-PE----------GV-TP---------D-------L-VIGHGRITGDAAE---AIVA-G-FY-----K-R-ARRLHFIHMAPDEIE-WHK-P--D-R-T--------------S-D----R---ALVAEERT-DVERR-------LGVSAH-RV-VTVGKRLHYRFV-N-EL------G--A--GV----P---E-----------P---LL------IVPG-F-D-----------V--DD-----D------S--------P-----------------------RT----------------P-P----G--G-LV-RVLMV-GRTE--DWDLKGL-DLAARAC----GQV-TK--WRE-K-A-------G----RD--------R-I------------SLLVRG-A-----P-----------A-ER---------ADEQRDQ-IRAW-A------G-D-P---R--LE--VVVRPY--SPD-----QERLAGDMGRASLVIMPSRKEGFGLVGVEAITSGVP-VLI-SR-E--SGLADLL------HD-RL-G---R----E-------M--A-G-RL---L------VPM---S-G---------------------D------------------------------D---D------E---DAD------------TWAREIDKVL--ADLPSAFRLAAEVRTTL-SA-Q--V---PWSLAAGAL
KDN80799.1      ---------------RA-PVILSVATEW-SS-S--R-GGLSTLN--RDLCRALV-----AA-G-AR-------VFC--VV-L--DA------TT--------QES--------E------D-------A--E-RV-GVT--LLPA----------P---R----------MPGA-S------E-DM---R---L-A---------SR-PG-L-PD----------GV-VP---------D-------L-VLGHSRITGPAAK---KLAD-D-FF-----P-A-ARRLHFVHMAPDEIE-WYK-P--D-R-G--------------S-D----A---GLRAEERT-DIERA-------LGRSAH-RV-VAVGPWLHDQFL-A-EF--T---D--S--PG----R---Q-----------P---LR------LDPG-F-D-----------V--FT-----S------P-PS-----------------------------RV----------------P-PG---G--R-PV-RVLLL-GRVE--DARLKGL-DLAAAAC----GRA-AR--WME-E-D-------G----LR--------G-V------------RLLVRG-A-----P-----------E-AA---------AEEQRAQ-IMAW-A------G-N-P---R--LD--VVVRGY--AAS-----RDRIDNDLNSASLLVMPSRAEGFGLVGVEAIAHGLP-VLV-GS-E--SGLAQLL------RE-TL-G---R----E-------Q--A-D-RH---I------VAM---S-G---------------------D------------------------------D---E------K---DTD------------RWARAIDRKL--RDCNRSFQLAEELRTGL-AE-R--V---RWAEAATVI
WP_051653780.1  ---------------RA-PVILSVATEW-SS-S--R-GGLSTLN--RDLCRALV-----AA-G-AR-------VFC--VV-L--DA------TT--------QES--------E------D-------A--E-RV-GVT--LLPA----------P---R----------MPGA-S------E-DM---R---L-A---------SR-PG-L-PD----------GV-VP---------D-------L-VLGHSRITGPAAK---KLAD-D-FF-----P-A-ARRLHFVHMAPDEIE-WYK-P--D-R-G--------------S-D----A---GLRAEERT-DIERA-------LGRSAH-RV-VAVGPWLHDQFL-A-EF--T---D--S--PG----R---Q-----------P---LR------LDPG-F-D-----------V--FT-----S------P-PS-----------------------------RV----------------P-PG---G--R-PV-RVLLL-GRVE--DARLKGL-DLAAAAC----GRA-AR--WME-E-D-------G----LR--------G-V------------RLLVRG-A-----P-----------E-AA---------AEEQRAQ-IMAW-A------G-N-P---R--LD--VVVRGY--AAS-----RDRIDNDLNSASLLVMPSRAEGFGLVGVEAIAHGLP-VLV-GS-E--SGLAQLL------RE-TL-G---R----E-------Q--A-D-RH---I------VAM---S-G---------------------D------------------------------D---E------K---DTD------------RWARAIDRKL--RDCNRSFQLAEELRTGL-AE-R--V---RWAEAATVI
WP_136526013.1  ---------------AS-LRVLAVATEW-SS-G--H-GGLSTFN--RQLCCALA-----DA-G-AT-------VFC--LVLD--IP------SG--------EMQ--------E------K-------------K-GVT--LVGA----------T---H----------TPGG-P------E-HV---A---L-M---------RK-PQ-L-PH----------DF-VP---------Q-------I-IIGHGRVTGPAAK---VLAD-D-HF-----P-A-AKRLHFVHMAPDEIE-WFK-L--D-R-G--------------D-D----S---GARAEDRT-QVELS-------LGRDAF-RV-VAVGPRLFSRYL-R-DL--S---P--Y--EV----P---A-----------P---LR------LDPG-F-D---------L-E--LQ-----E------P--------------------------------RT----------------P-PP---G--A-PW-MILLV-GRLE--DDNLKGL-DIAARAV----GLA-AE--R---R-G-------A----AI--------P-L------------ELVVRG-V-----L-----------P-NT---------SDDLRRK-LQEW-S------G-N-P---A--LQ--VLVRPY--TAD-----EELLAADLRRASLLLMPSRSEGFGLVGLEAINAGTP-ALV-SG-E--SGLGALL------NE-AL-E---P----E-------Q--S-S-RF---V------VPM---T-G---------------------D------------------------------A---V------Q---DSE------------KWGREIEGML--RDRESAFRRADEVRTLL-GR-Q--R---TWTAAVAGL
WP_156901549.1  ---------------NM-LSVLTVATEW-SS-G--R-GGLSTFN--RQLCIALA-----QA-G-AK-------VAC--LV-L--EA------TD--------DEI--------A------A-------A--A-HQ-DVT--LIEA----------T---R----------IPGL-T------E-EQ---R---L-V---------SK-PPGL-E-----------GF-VP---------D-------F-LIGHGRITGPAAA---ALEV-S-QY-----P-T-TRRIHFVHMAPDEIE-PYK-I--D-R-A--------------D-Q----A---TVRAQERT-ETEEK-------LGQTAA-RV-VAVGPRLHGRFS-T-YL--A---G--Y-PDT----P---A-----------P---LR------FDPG-F-D-----------I--GK-----T------E--------Q-----------------------RS----------------P-PN---G--N-PW-QVLLL-GRAE--DTHLKGL-DTAASAV----AKA-SG--ER--A-F-------G----LP--------K-L------------ELVIRG-A-----K-----------P-TE---------MDQLHAD-LLNC-V------G-N-A---R--LS--IVVRAF--TVS-----DEMLQADLRRASLILMPSRAEGFGLVGVEAIIAGAP-VLL-SA-E--SGLGQLL------QE-LL-P---A----E-------Q--A-S-RV---V------VEM---N-G---------------------D------------------------------D---Q------QVR---D------------RWAGAIDRML--SDREASFKRAAEMRDSL-MV-R--K---TWLNGAKNL
ANP51773.1      ---------------DR-VTVLVVATEW-SS-A--H-GGLSTFN--RHLCVALA-----RA-G-AV-------VYC--VV-V--RA------DD--------SEV--------A------D-------A--L-AK-GVT--LLCH----------P---G----------APGA-P------D-YG---K---L-T---------RR-PQ-L-PP----------GV-EP---------D-------L-IIGHARITGPAAA---HLQE-D-FF-----P-Q-ARRLHIVHMAPDEIE-WHK-L--D-D-S--------------T-T----R---AHRAEERT-EIERR-------LGASAH-RL-LAVGPRLWDRYR-N-EL--C---D--L--DG----P---E-----------P---LR------IDPG-F-D-----------L--PE-----P------G-LPAP---------------------------RK----------------P-PP---G--N-LF-KVLMT-GRIE--DAELKGV-DLGARAC----GLV-HD--LRT-K-A-------S----TE--------P-I------------ELVVRG-A-----P-----------P-GM---------ADIEQER-IRDW-S------G-A-P---G--LE--VIVRAY--SRD-----PRRLDGDMAKASLVIMPSRREGFGLVGLEAVIRGVP-LLV-SA-N--SGLALLL------RE-VL-G---G----D----------A-D-RL---I------VPV---T-R---------------------N------------------------------D---E------L---DAD------------TWAACIEECL--VGREAAFARMAAVRSAL-AD-R--V---TWAAAAAVV
WP_159399980.1  ---------------DR-VTVLVVATEW-SS-A--H-GGLSTFN--RHLCVALA-----RA-G-AV-------VYC--VV-V--RA------DD--------SEV--------A------D-------A--L-AK-GVT--LLCH----------P---G----------APGA-P------D-YG---K---L-T---------RR-PQ-L-PP----------GV-EP---------D-------L-IIGHARITGPAAA---HLQE-D-FF-----P-Q-ARRLHIVHMAPDEIE-WHK-L--D-D-S--------------T-T----R---AHRAEERT-EIERR-------LGASAH-RL-LAVGPRLWDRYR-N-EL--C---D--L--DG----P---E-----------P---LR------IDPG-F-D-----------L--PE-----P------G-LPAP---------------------------RK----------------P-PP---G--N-LF-KVLMT-GRIE--DAELKGV-DLGARAC----GLV-HD--LRT-K-A-------S----TE--------P-I------------ELVVRG-A-----P-----------P-GM---------ADIEQER-IRDW-S------G-A-P---G--LE--VIVRAY--SRD-----PRRLDGDMAKASLVIMPSRREGFGLVGLEAVIRGVP-LLV-SA-N--SGLALLL------RE-VL-G---G----D----------A-D-RL---I------VPV---T-R---------------------N------------------------------D---E------L---DAD------------TWAACIEECL--VGREAAFARMAAVRSAL-AD-R--V---TWAAAAAVV
WP_136743126.1  ---------------RP-VTVLVVATEW-WS-A--H-GGLSTFN--RDLCRALA-----AA-G-AQ-------VYC--AV-L--AA------SQ--------EEI--------D------E-------A--E-VA-NVS--LLCR----------P---S----------AAGV-P------E-YV---R---L-T---------RR-PQ-L-PE----------GT-VP---------D-------L-VIGHSRITGPAAE---MLVS-D-FF-----P-Q-ARRLHFIHMAPDEIE-WHK-L--D-R-D--------------D-D----A---ALRAEGRT-EEERR-------LGTGAH-RV-VTVGPRLHHRFL-N-EL--F---G--A--GV----S---A-----------P---LQ------IDPG-F-D-----------T--AD-----A------K--------P-----------------------RT----------------P-PA---G--G-PL-KVLLV-GRTE--DYELKGL-DLAARAC----GQV-AT--WRE-K-A-------Q----VP--------A-I------------GLLVRG-A-----P-----------S-GT---------GTEQRKQ-LRTW-S------G-H-P---K--ME--IVVREY--SSD-----EERLTADMCRASLVIMPSRAEGFGLVGVEAMTLGVP-TLV-SE-E--SGLAQLL------RE-KL-D---G----E-------T--A-G-RL---I------VPM---S-G---------------------D------------------------------D---D------E---DAE------------TWARHIDAVM--RDLPTAFRRAAEVRDAL-AT-E--V---TWADAAAKL
WP_164336692.1  ---------------DH-DTVLVVATEW-SS-A--H-GGLSTFN--RHLCVALA-----AA-G-AR-------VFC--IV-V--EA------DE--------SEI--------A------D-------A--A-AK-DVT--LLCH----------T---G----------APGA-P------E-YG---R---L-T---------RR-PS-L-PP----------GV-VP---------D-------L-IIGHARITGPAAM---HLQE-D-FF-----P-G-ARRLHIVHMAPDEIE-WHK-L--D-D-T--------------T-D----R---AARAEERT-EIERE-------LGATAH-RL-LAVGPRLWNRFL-T-EV--G---D--S--CG----L---E-----------P---LQ------IDPG-F-D-----------V--PH-----G------A--SAA---------------------------RT----------------P-PR---G--S-PL-KVLLV-GRTE--DARLKGV-DLAARAC----GLV-H-----A-K-A-------S----TE--------P-I------------ELVVRG-A-----P-----------P-ET---------ADSQREE-ILRW-S------Q-T-P---G--LE--VVVRAY--ARE-----RRLLEADLTRASLVIMPSRSEGFGLTGVEAIIRGVP-LLV-SA-N--SGLANLL------RD-TL-N---G----EL------SELA-E-EL---I------VPV---T-K---------------------Q------------------------------D---A------D---DAA------------EWAARIEKCL--NYRESTFARMAAVRSHL-AA-R--V---TWDAAAKIV
WP_164438832.1  ---------------DH-DTVLVVATEW-SS-A--H-GGLSTFN--RHLCVALA-----AA-G-AR-------VFC--IV-V--EA------DE--------SEI--------A------D-------A--A-AK-DVT--LLCH----------T---G----------APGA-P------E-YG---R---L-T---------RR-PS-L-PP----------GV-VP---------D-------L-IIGHARITGPAAM---HLQE-D-FF-----P-G-ARRLHIVHMAPDEIE-WHK-L--D-D-T--------------T-D----R---AARAEERT-EIERE-------LGATAH-RL-LAVGPRLWNRFL-T-EV--G---D--S--CG----L---E-----------P---LQ------IDPG-F-D-----------V--PH-----G------A--SAA---------------------------RT----------------P-PR---G--S-PL-KVLLV-GRTE--DARLKGV-DLAARAC----GLV-H-----A-K-A-------S----TE--------P-I------------ELVVRG-A-----P-----------P-ET---------ADSQREE-ILRW-S------Q-T-P---G--LE--VVVRAY--ARE-----RRLLEADLTRASLVIMPSRSEGFGLTGVEAIIRGVP-LLV-SA-N--SGLANLL------RD-TL-N---G----EL------SELA-E-EL---I------VPV---T-K---------------------Q------------------------------D---A------D---DAA------------EWAARIEKCL--NYRESTFARMAAVRSHL-AA-R--V---TWDAAAKIV
WP_092202072.1  ---------------SS-KRILVMATEW-TA-K--Q-GGLSTFN--RELCTSLA-----NL-G-HE-------VIC--IV-P--EA------QP--------SEV--------E------A-------A--G-RK-SVR--LKAA----------S---R----------VTGA-D------A-FS---G---L-M---------RK-LP-L--D----------DF-VP---------D-------V-VVGHGRITGYAAK---VQQE-D-SF-----P-D-AKRVHFVHMAPGEIE-WYK----G-K----------------E-D----A---AQTAEQRE-AIELN-------LCKGAD-LV-AAVGPRLHLECG-N-LL--A---A--L--EP----S---P-----------K-L-HQ------YTPG-L-H---------D-I--VS-----R------S--------P-----------------------------------------P-PG-I---------LCLVL-GRAE--DMELKGL-DIAALAM----AKL-LD--------S-------G-SEFES--------P-P------------ELVVRG-A-----P-----------L-GT---------GTSLRDT-LRKL-V------Y-P-S---D--LS--IRVKEY--SAD-----VDAIEQDLRRASVLLMPSRREGFGLVSLEALQVGTP-ILV-SN-K--SGFAEFL------KT-KI-T---S----A-------S--QFQ-QY---V------VRT---V-D---------------------D------------------------------C---E------E---SAD------------EWCKALDFVL--RDRNAAFKRTVDL-QKI-MD-G--H---TWEAASAEL
WP_062723774.1  ---------------RP-PVVLSVATEW-TS-S--H-GGLSTFN--RDLCVALA-----AA-G-AQ-------VIC--VV-L--DA------KD--------VDI--------A------E-------A--A-GL-GVD--LRKA----------R---E----------GAGA-S------H-DL---R---L-A---------GR-PE-L-PD----------ET-VP---------D-------L-ILGHGRITGPAAQ---ALAE-N-LF-----R-D-ARRLHFVHMAPDEIE-WYK-P--A-L-D--------------G-G----A---GRKAEQRT-DIERD-------LGRTAH-RV-VTVGPGLHDEFL-A-EI--K---S--P--AG----L---S-----------P---LR------VDPG-F-D---T-------R--LP-----G------A-ED-----------------------------RV----------------P-PE---G--K-P--RVLLL-GRVE--DAELKGV-PLAAAAC----GKV-ER--WLR-G-E-------G----LW--------H-I------------RLLVRG-A-----P-----------E-AD---------VDEARQE-ILAW-A------A-H-P---G--LD--VVVRAY--TSE-----RDRIENDLNSASLVIMPSRKEGFGLVGVEAITRGIP-VLV-GS-D--SGLAALL------RE-KL-G---L----V-------R--A-S-QC---V------VEV---S-G---------------------E------------------------------D---E------E---DTE------------RWARAIERKL--RDREAAFSQAALLRDEL-AR-Q--V---TWADAAAVV
WP_180357038.1  ---------------ER-TCVLVVATEW-SS-G--R-GGLSTFN--RHLCVAMA-----AA-G-AQ-------VFC--VV-L--DA------DA--------SEV--------T------D-------A--K-DK-GVT--LLTH----------P---G----------APGA-P------D-YG---R---L-T---------RR-PA-L-PY----------GT-QP---------D-------L-VIGHARVTGPAAA---HLKE-D-FF-----P-H-ARRLHFVHMAPDEIE-WHK-L--G-D-G--------------V-D----R---SRLAEERT-EIERE-------LGLTAH-RV-VAVGPALKRRFT-N-EL--W---D--A--GV----P---E-----------P---LR------LDPG-F-D-----------A--PA-----S------T-GPAARGVP------------------NVFARRR----------------P-PP---D--G-LH-KVLFV-GRTE--DVRLKGV-DLAARAC----GIV-HE--LRS-R-T-------A----GE--------P-I------------ELFARG-A-----P-----------P-EK---------ADEQQQL-IRDW-S------G-C-P---G--LR--VVVRPY--SAD-----PRKLESDMLRAGLVVMPSRSEAFGLVGQEAILRGVP-VLV-SD-Q--SGLAQLL------RE-EL-R---S----E----------A-D-HL---I------VPV---T-G---------------------D------------------------------F---A------E---DTR------------VWAARIEKCL--SARDEEFERMHSVRDRL-AA-S--V---TWAAAARLV
WP_101386266.1  ---------------ER-TCVLVVATEW-SS-G--R-GGLSTFN--RHLCVAMA-----AA-G-AQ-------VFC--VV-L--DA------DA--------SEV--------T------D-------A--K-DK-GVT--LLTH----------P---G----------APGA-P------D-YG---R---L-T---------RR-PA-L-PY----------GT-QP---------D-------L-VIGHARVTGPAAA---HLKE-D-FF-----P-H-ARRLHFVHMAPDEIE-WHK-L--G-D-G--------------V-D----R---SRLAEERT-EIERE-------LGLTAH-RV-VAVGPALKRRFT-N-EL--W---D--A--GV----P---E-----------P---LR------LDPG-F-D-----------A--PA-----S------T-GPAARGVP------------------NVFARRR----------------P-PP---D--G-LH-KVLFV-GRTE--DVRLKGV-DLAARAC----GIV-HE--LRS-R-T-------A----GE--------P-I------------ELFARG-A-----P-----------P-EK---------ADEQQQL-IRDW-S------G-C-P---G--LR--VVVRPY--SAD-----PRKLESDMLRAGLVVMPSRSEAFGLVGQEAILRGVP-VLV-SD-Q--SGLAQLL------RE-EL-R---S----E----------A-D-HL---I------VPV---T-G---------------------D------------------------------F---A------E---DTR------------VWAARIEKCL--SARDEEFERMHSVRDRL-AA-S--V---TWAAAARLV
WP_018612920.1  ---------------SN-KRILVMATEW-TA-K--Q-GGLSTFN--RELCTSLA-----NL-G-HE-------VIC--IV-P--EA------QP--------SEV--------E------A-------A--G-RK-NVR--LKAA----------S---R----------VTGA-D------A-FS---G---L-M---------RK-LP-L--D----------DF-VP---------D-------V-VVGHGRITGYAAK---VQQE-D-SF-----P-D-AKRVHFVHMAPGEIE-WYK----G-K----------------E-D----A---AQTAEQRE-AIELN-------LCKEAD-LV-AAVGPRLHLECG-N-LL--A---A--L--EP----S---P-----------K-L-HQ------YTPG-L-H---------D-I--VS-----R------S--------P-----------------------------------------P-PG-I---------LCLVL-GRAE--DMELKGL-DIAALAM----AKL-LD--------S-------G-SEFES--------P-P------------ELVVRG-A-----P-----------L-GT---------GTSLRDT-LRKL-V------Y-P-S---D--LS--IRVKEY--SAD-----VDAIEQDLRRASVLLMPSRREGFGLVSLEALQVGTP-ILV-SN-K--SGFAEFL------KT-KI-T---S----A-------S--QFQ-QY---V------VRT---V-D---------------------D------------------------------C---E------E---SAD------------EWCKALDFVL--RDRNAAFKRTVDL-QKI-MD-G--H---TWEAASAEL
PKV83308.1      ---------------ER-TCVLVVATEW-SS-G--R-GGLSTFN--RHLCVAMA-----AA-G-AQ-------VFC--VV-L--DA------DA--------SEV--------T------D-------A--K-DK-GVT--LLTH----------P---G----------APGA-P------D-YG---R---L-T---------RR-PA-L-PY----------GT-QP---------D-------L-VIGHARVTGPAAA---HLKE-D-FF-----P-H-ARRLHFVHMAPDEIE-WHK-L--G-D-G--------------V-D----R---SRLAEERT-EIERE-------LGLTAH-RV-VAVGPALKRRFT-N-EL--W---D--A--GV----P---E-----------P---LR------LDPG-F-D-----------A--PA-----S------T-GPAARGVP------------------NVFARRR----------------P-PP---D--G-LH-KVLFV-GRTE--DVRLKGV-DLAARAC----GIV-HE--LRS-R-T-------A----GE--------P-I------------ELFARG-A-----P-----------P-EK---------ADEQQQL-IRDW-S------G-C-P---G--LR--VVVRPY--SAD-----PRKLESDMLRAGLVVMPSRSEAFGLVGQEAILRGVP-VLV-SD-Q--SGLAQLL------RE-EL-R---S----E----------A-D-HL---I------VPV---T-G---------------------D------------------------------F---A------E---DTR------------VWAARIEKCL--SARDEEFERMHSVRDRL-AA-S--V---TWAAAARLV
WP_145921569.1  ---------------GR-LRVMTTCTEW-HS-K--L-GGVPTAN--RELTEAFA-----AA-G-AQ-------VHA--RV-S--AV------DP-------------------D--R---PDLVRERVA--D----NLE--VTGV----------R---P---VWG-V--LDAK-G--LP--D-TR---A---L-L-------M-LF-EN-L-PP----------EV------------D-------V-VVGHSRFSGGAAR---LLVE-Q-LY-----P-G-ARYVHVLHTAPEVLD-GLR-----------------------G-N--------PGEGLGHA-GTERR-------LMAGAD-LV-TGVGPLLGQEAA---RL--A---G--G--GT----A---G--A---P----R-T-HE------IISD-M-P-----------R--LP-------G----E--------P-----------------------VA----------------R-PA---D--KVGF-DLVVQ-GRA---TDPIKGI-DFAAKLV----RHL-RA--------E-------G--------V-----D-V------------RLTVRG-A-----P-----------P-AD---------VAAQTER-LAHL-A------G-T-E----------IRVLPF--VKPGSP----ELMTDLFTADLVLMPSIHEGFGLVASEAARAGVP-VLV-GE-G--TGAGLFF-GD---PR-YV-P---A----A-------L--G-E-AA---T------VRD-----G----V----------------TVAAWRRGLAEITRPDGTVDPADQRALLDRVA---D------E---RVP------------VWAEHVKRIL--AELAVHRDRALDLRRHL-DA-G--Y---PPGNA----
WP_055417577.1  ---------------EG-PVVLSVATEW-AS-S--Q-GGLSTFN--RDLCQALA-----AA-G-AR-------VFC--VV-L--EA------ST--------AEA--------E------A-------A--G-AN-GVS--LLPA----------P---D----------RPGA-S------E-DM---R---L-T---------SR-PE-L-PD----------GV-AP---------D-------L-VLGHGRITGPAAQ---KLAE-D-FF-----P-E-ARRLHFLHMSPDEIE-WYK-L--D-R-S--------------H-D----A---GLRAENRT-AIERT-------LGRTAH-RV-VAVGPRLHQEFL-S-DF--R---T--A--HG----L---P-----------P---LR------LDPG-F-D---S-------A--VP-----D------G--D-----------------------------RV----------------P-PE---G--G-PA-RVLLL-GRVE--DAQLKGL-DLAAVAC----GKV-EA--RLR-D-A-------G----IR--------RGV------------RLLVRG-A-----P-----------V-TD---------VNAARDE-LVKQ-A------A-N-P---R--LD--VVVRVY--TSE-----RDRIEDDLNTAWLVIMPSRREGFGLTGLEAIIRGIP-VLV-SS-T--SGLGELL------RE-EL-G---D----E-------Q--A-S-SF---V------VEV---S-G---------------------D------------------------------T---E------T---DAE------------TWARDIERKL--RDRIGAFQQAAQLRDDL-AR-R--V---RWEHAAAAV
WP_099013704.1  ---------------RA-PVILSVATEW-AS-S--H-GGLSTFN--RDLCRALA-----DA-G-AL-------VFC--VV-L--AA------AS--------EEV--------A------A-------A--A-EA-GVT--LLPA----------P---D----------MPGA-S------E-DL---R---L-T---------SR-PK-L-PA----------GT-LP---------D-------L-VVGHGRITGPVAK---KIAD-D-FF-----P-M-ARRLHFVHMAPDEIE-WYK-P--D-R-G--------------T-D----A---GLRAEQRT-DIERA-------LGRGAH-RV-VTVGPRLHDQFL-A-EF--A---G--T--EA----L---P-----------P---LR------LDPG-F-D-----------V--TA-----P------S-VP-----------------------------RT----------------P-PG---G--A-PL-RVLLI-GRTE--DARLKGV-DLAATAC----GRV-AT--WWH-E-D-------G----LR--------R-L------------RLLVRG-A-----P-----------E-AA---------VEQQRAE-IVAW-A------G-N-P---Q--LD--VVVRAY--ASA-----EERVTNDLNSASLVIVPSRSEGFGLVGVEAITQGVP-VLV-SS-G--SGLAQLL------RE-TL-G---H----E-------A--A-D-PF---V------VSM---S-G---------------------D------------------------------D---E------K---DTG------------KWARAIDRKL--RDREGAFRQTAELRARL-AE-R--V---PWSEAAAVV
WP_164374106.1  ---------------TP-LRVLAVCDEW-LP-A--L-GGLSTLN--RSLCTALT-----DA-G-CE-------VYC--AV-P--GA------SP--------EER--------E------D-------A--D-AA-GVT--LVVS----------A---P----------LPGM-S------D-LQ---A---L-M---------RR-PH-L-PD----------GI-VP---------D-------V-VIGHGRITGQVAK---SLAD-D-HF-----P-G-ARRIHCVHMDPNEIE-WNK-L--G-Q-R--------------D-D----A---GTRADERS-RIELA-------LASDAA-LA-VPVGPRLDAWLR-R-DL--R---V--P--DG-T--P---P-----------L---VR------LDPG-F-D-----------G--GE-----P------V--------S-----------------------RR----------------V-PD---G----RE-QIMLM-GRVN--DARTKGV-DLAARAV----GHA-LG--LNR---P-------F-----A--------E-W------------DLLVRG-A-----A-----------A-GT---------CEDLHAR-LLRW-I------G-H-R---A--VN--VTVRPY--TAD-----RDAIRRDLLRTSLLLMPGRVEGYGLVGQEAIMAGTP-VLI-SD-R--SGLGALL------RE-VL-P---A----E-------L--A-H-RV---V------VPV---D-R---------------------D------------------------------D---K------A---DIP------------VWGHRVAAVL--LDREAAFGTAAAVRDIM-AS-E--R---TWARATRRL
WP_055337289.1  ---------------ST-KRILVLATEW-VP-K--Q-GGLSTFN--RELCTSLA-----KL-G-HE-------VVC--VI-P--EV------LE--------GEA--------E------A-------A--S-AK-NVQ--LIAA----------S---P----------VRGA-D------S-LS---C---L-V---------RK-LP-L--G----------DF-IP---------D-------L-VIGHGRITGNAAK---VQHE-D-SY-----P-N-AKRVHFAHMAPGEIE-WYK----G-K----------------D-N----A---AQTAEVRE-RVELD-------LCQGAD-LV-AAVGPRLHLEFG-N-LL--S---A--L--KV----A---P-----------R-L-HQ------FIPG-L-H---------G-I--PL-----R------D--------P-----------------------------------------A-PG-L---------LCLVL-GRAE--DLELKGL-DIAAQAM----AKL-LE--------S-------G-TEFES--------Q-P------------ELVVRG-A-----P-----------T-GT---------GTRLRDT-LREL-V------Y-P-S---D--LS--IRVKEY--SAD-----VDAIEQDLRRASVLLMPSRREGFGLVALEALQVGTP-ILV-SN-K--SGFAEFL------KT-KI-S---S----A-------N--QLQ-QY---V------VRT---V-D---------------------D------------------------------C---E------E---SAD------------EWCKALEFVL--RDRKAAFRRTADM-KEL-LG-D--H---TWETASAAL
WP_060944940.1  ---------------RA-PVILSVATEW-AS-S--H-GGLSTFN--RDLCRALA-----DA-G-AL-------VFC--VV-L--AA------AS--------EEV--------A------A-------A--A-EA-GVT--LLPA----------P---D----------MPGA-S------E-DM---R---L-T---------SR-PK-L-PA----------GM-LP---------D-------L-VVGHGRITGPVAK---KIAD-D-FY-----P-M-ARRLHFVHMAPDEIE-WYK-P--D-R-G--------------T-D----A---GMRAEERT-DIERA-------LGRGAH-RV-VAVGPRLHDQFL-A-EF--A---G--T--EA----L---P-----------P---LR------LDPG-F-D-----------V--TA-----P------S-VP-----------------------------RT----------------P-PG---G--S-PL-RVLMI-GRTE--DARLKGV-DLAATAC----GRV-AT--WWH-E-D-------G----LR--------R-L------------RLLVRG-A-----P-----------E-AA---------VEQQRAE-IVAW-A------G-N-P---Q--LE--VVVRAY--ASA-----EERVANDLNSASLVIVPSRSEGFGLVGVEAITQGVP-VLV-SS-G--SGLAQLL------RE-AL-G---H----E-------A--A-D-QF---V------VSM---S-G---------------------D------------------------------D---E------K---DTG------------KWARAIDRKL--RDREGAFRQTAELRARL-AE-R--V---PWSEAAAVV
WP_007734957.1  ---------------ST-KRILVLATEW-VA-K--Q-GGLSTFN--RELCTALA-----KL-G-HE-------VVC--VI-P--TV------LE--------GEA--------A------A-------A--S-SK-KVR--LLAA----------P---Q----------VIGA-D------A-LN---G---L-L---------RK-LP-L--D----------NF-EP---------D-------L-IIGHGRITGYAAK---VQQE-D-SY-----P-R-AKRIHFAHMAPGEIE-WYK----G-K----------------E-D----A---AQTAAKRE-AMELD-------LCKEAN-LV-AAVGPRLHMEFG-N-LL--S---A--L--TA----P---P-----------K-L-HQ------FIPG-L-H---------G-M--TQ-----R------E--------P-----------------------------------------A-PG-V---------LCLIL-GRAE--DMELKGL-DIAASAV----AKL-LD--------T-------G-TEFES--------T-P------------ELVVRG-A-----P-----------V-DT---------GTKLRDT-LREL-V------Y-P-S---D--LS--IRVKEY--TSD-----VDAIEQDLRRASVLVMPSRREGFGLVALEALQVGTP-ILV-SN-K--SGFAEYL------KT-KI-D---N----P-------S--ELQ-QF---V------VRT---V-D---------------------D------------------------------C---E------E---SAD------------QWCKALEFVL--RDRKAAFRRTAEL-KEV-LC-A--H---TWESASEGL
WP_162688623.1  ---------------AQ-PNVLVVATEW-FS-A--H-GGLSTLN--RHLCVALA-----AA-G-AR-------VFC--VV-L--GA------ED--------SEV--------A------D-------A--A-TK-GVA--LLCH----------P---G----------APGA-P------E-YG---R---L-T---------RR-PA-L-PP----------GV-EP---------D-------L-IIGHARITGPAAA---HLHE-D-FF-----P-G-ARRLHFVHMAPDEIE-WHK-L--D-D-T--------------T-D----K---ADRAEERT-EIERR-------LGASAH-RV-VAVGPRLHARFR-N-EL--C---D--T--EA----P---E-----------P---LR------LDPG-F-D-----------L--PG-----S------T-LPTV---------------------------RT----------------P-PP---G--S-PH-KVLLL-GRTD--DARLKGV-DLAARAC----GLV-HD--LRT-K-A-------S----AE--------P-I------------ELVVRG-A-----P-----------R-TT---------ADVQQDT-IRTW-S------G-N-P---G--LP--VVVRAY--SSE-----PGRLEADMMRASVVVMPSRSEGFGLVGREAIIRGVP-ILV-SA-N--SGLAQLL------RE-HL-G---D----D----------A-D-HL---I------VPM---T-G---------------------K------------------------------D---D------E---DAA------------VWAARIEKCL--VDREAAFTRIAAARGRL-AA-R--V---TWAGAAALV
WP_124284015.1  ---------------QK-PVVVSVATEW-NS-T--H-GGLSTFN--RDLCQALA-----AA-G-AQ-------VFC--VV-L--EA------TA--------AEF--------A------A-------A--D-KV-GVT--LLPA----------P---D----------MPGA-S------D-DM---R---L-T---------SR-PK-Q-LG----------GT-VP---------H-------L-VLGHGRITGPAAQ---KLAD-D-FF-----P-T-ARRLHFVHMAPDEIE-WYK-P--D-R-G--------------N-D----L---GLRAEERT-SVERA-------LGGTAH-RV-VTVGPRLHEQYV-D-EF--R---K--P--EG----L---S-----------P---LR------LDPG-F-D---G-------A---G-----Q------G-AD-----------------------------LG----------------P-PQ---G--S-PC-RVMLL-GRVE--DAELKGV-DLAAAAC----GRV-AI--WLR-E-D-------G----LR--------S-V------------RLVVRG-A-----P-----------A-SA---------VDEERRR-IVTW-A------A-S-P---G--LD--VVVRAY--TSS-----QPRIDEDLKTASLVIMPSRREGFGLVGLEAITQGIP-VLI-SS-E--SGLADLL------RE-TL-G---H----E-------R--A-S-RF---V------VEL---S-R---------------------D------------------------------D---E------V---DVE------------KWARAIERKL--RDCEGAFRQAAELRDEM-TQ-R--V---TWSRAAAVV
AWZ06155.1      ---------------AQ-PNVLVVATEW-FS-A--H-GGLSTLN--RHLCVALA-----AA-G-AR-------VFC--VV-L--GA------ED--------SEV--------A------D-------A--A-TK-GVA--LLCH----------P---G----------APGA-P------E-YG---R---L-T---------RR-PA-L-PP----------GV-EP---------D-------L-IIGHARITGPAAA---HLHE-D-FF-----P-G-ARRLHFVHMAPDEIE-WHK-L--D-D-T--------------T-D----K---ADRAEERT-EIERR-------LGASAH-RV-VAVGPRLHARFR-N-EL--C---D--T--EA----P---E-----------P---LR------LDPG-F-D-----------L--PG-----S------T-LPTV---------------------------RT----------------P-PP---G--S-PH-KVLLL-GRTD--DARLKGV-DLAARAC----GLV-HD--LRT-K-A-------S----AE--------P-I------------ELVVRG-A-----P-----------R-TT---------ADVQQDT-IRTW-S------G-N-P---G--LP--VVVRAY--SSE-----PGRLEADMMRASVVVMPSRSEGFGLVGREAIIRGVP-ILV-SA-N--SGLAQLL------RE-HL-G---D----D----------A-D-HL---I------VPM---T-G---------------------K------------------------------D---D------E---DAA------------VWAARIEKCL--VDREAAFTRIAAARGRL-AA-R--V---TWAGAAALV
WP_168031569.1  ---------------RS-KNILVLATEW-QS-G--R-GGLSTFN--RKLCIALA-----GA-G-RR-------VVC--AI-P--TP------RR--------EEK--------E------Q-------A--I-QR-GVE--LIPA----------P---A----------STGA-E------P-NS---G---L-S---------RR-LQ-L-PD----------GF-DP---------G-------I-IVGHGRITGPAAQ---VQAK-D-FY-----P-E-AKRLHFIHMAPGEIE-WLK----G-K----------------E-D----A---AIQAEERD-AIEVD-------LSKDAG-LV-VAVGPRLTREYG-T-RL--A---G--I--RK----P---V-----------P---YS------FIPG-F-A---------CPS--EQ-----R------E--------P-----------------------------------------P-PG-I---------ECLVL-GRAE--DLELKGL-DIAARAL----SEV-AQ--------E-------A-SKLIT--------K-P------------ILIVRG-A-----P-----------T-GS---------GTDLQRK-LKE---------S-A-P---N--LE--IRVREY--TAN-----AETIEQDLCSASVVLMPSRGEGFGLVAMEALEMGTP-ILA-SE-N--SGFAEFL------RE-KL-K---P----D-------E--Q-S-QY---I------VPV---T-G---------------------N------------------------------I---E------T---DAA------------AWAKEIMFVL--RDRATAFGRTRQLAECL-AG-E--W---SWNQAAQAL
WP_145763552.1  ---------------QR-PVVVSVATEW-NS-T--H-GGLSTFN--RDLCQALA-----AA-G-AQ-------VFC--VV-L--EA------TA--------AEF--------A------A-------A--D-KV-GVT--LLPA----------P---D----------MPGA-S------D-DM---R---L-T---------SR-PK-Q-LG----------GT-VP---------H-------L-VLGHGRITGPAAQ---KLAD-D-FF-----P-T-ARRLHFVHMAPDEIE-WYK-P--D-R-G--------------N-D----L---GLRAEERT-SVERA-------LGGTAH-RV-VTVGPRLHEQYV-D-EF--R---K--P--EG----L---S-----------P---LR------LDPG-F-D---G-------A---G-----Q------G-AD-----------------------------LG----------------P-PQ---G--S-PC-RVMLL-GRVE--DAELKGV-DLAAAAC----GRV-AI--WLR-E-D-------G----LR--------S-V------------RLVVRG-A-----P-----------A-SA---------VDEERRR-IVTW-A------A-S-P---G--LD--VVVRAY--TSS-----QPRIDEDLKTASLVIMPSRREGFGLVGLEAITQGIP-VLI-SS-E--SGLADLL------RE-TL-G---H----E-------R--A-S-RF---V------VEL---S-R---------------------D------------------------------D---E------V---DVE------------KWARAIDRKL--RDCEGAFRQAAELRDEM-TQ-R--V---TWSRAAAVV
WP_076845054.1  ---------------GR-LRVLTTSTEW-WS-N--R-GGVPTAN--RELTEAFG-----AA-G-AE-------VHA--RV-S--TV------DF-------------------R--D---HSRLEADPA--P----GVH--VTGV----------R---H---VWG-V--LDAK-G--EP--D-GR---A---M-F-------M-LP-DN-L-PP----------HV------------D-------V-VVGHSRFSGGAAK---WLVE-H-VY-----P-G-ASYVHVLHTSPEVLD-ALR-----------------------S-N--------PAEGLQHA-RTERA-------LMAGAD-LI-AGVGPLLGGEAA---RL--S---S--E--AT----R---H--R---T----V-R-RR------YTRS-F-P-----------T--CR-------R----C--------R-----------------------AT----------------R-RP---A--R-------------------------PTAQAS----RSR-YR--------A-------G--------P-----A-I------------RSRAWT-S-----P-----------P-DS---------LPSCAGR--AWI-S------G--------------------------------------------------------------------------------------------------------------------------------------------------------------------------------------------------------------------------------------------------------------------------------
WP_157180627.1  ---------------GR-LRVLTTSTEW-WS-N--R-GGVPTAN--RELTEAFG-----AA-G-AE-------VHA--RV-S--TV------DF-------------------R--D---HSRLEADPA--P----GVH--VTGV----------R---H---VWG-V--LDAK-G--EP--D-GR---A---M-F-------M-LP-DN-L-PP----------HV------------D-------V-VVGHSRFSGGAAK---WLVE-H-VY-----P-G-ASYVHVLHTSPEVLD-ALR-----------------------S-N--------PAEGLQHA-RTERA-------LMAGAD-LI-AGVGPLLGGEAA---RL--S---S--E--AT----R---H--R---T----V-R-RR------YTRS-F-P-----------T--CR-------R----C--------R-----------------------AT----------------R-RP---A--R-------------------------PTAQAS----RSR-YR--------A-------G--------P-----A-I------------RSRAWT-S-----P-----------P-DS---------LPSCAGR--AWI-S------G--------------------------------------------------------------------------------------------------------------------------------------------------------------------------------------------------------------------------------------------------------------------------------
WP_125650904.1  ---------------AL-PCVLVVATEW-SS-G--R-GGLSTFN--RHLCVALA-----AA-G-AQ-------VFC--IV-L--DA------DL--------SEV--------T------D-------A--K-EK-GVT--LLTH----------P---G----------APGA-P------D-YG---R---L-T---------RR-PV-L-PA----------GT-AP---------D-------L-VIGHARITGPAAA---HLTE-D-FF-----P-H-ARRLHFVHMAPDEIE-WHK-L--G-D-G--------------V-G----R---ARQAEERT-EIERD-------LGTTAH-RV-VAVGPALERRYR-N-EL--W---G--A--A-----T---E-----------P---LR------LDPG-F-D-----------L--PS-------------------GQP------------------DASVRRT----------------P-PP---D--G-LH-KVLFV-GRTE--DAVLKGI-DVAARAC----GIV-HE--RRA-G-R-------A----GE--------R-I------------EFFVRG-A-----P-----------P-ER---------ADEQQRL-IRQW-S------G-N-P---G--LH--VVVRPY--SAD-----PGKLESDMRRAGLVVMPSRSEGFGLVGQEAVLRGVP-VLV-SD-R--SGLAELL------RE-YL-G---V----D----------A-D-PL---I------VPV---T-G---------------------D------------------------------V---D------A---DAE------------EWAARIEKSL--ASQAEAFAHMHTVRTRL-AA-S--V---TWAEAARRV
WP_136738577.1  ----------------------MVATEW-WS-R--H-GGLSTFN--RELCRALA-----AV-G-AQ-------VYC--VV-I--NA------TD--------GEI--------A------D-------A--Q-AG-NVT--LLCR----------P---A----------TPGV-P------E-YA---Q---L-T---------RR-PQ-L-PN----------GI-VP---------D-------L-VIGHGRITGPAAE---VLVS-D-YF-----P-V-ARRLHFIHTAPDEIE-WHK-L--D-R-A--------------H-D----A---ALRAEGRT-EVERL-------LGAGAH-RV-VVVGPRLHNRFL-R-EF--S---G--M--GA----P---D-----------P---LR------IDPW-F-D-----------T--AD-----P------T--------P-----------------------RT----------------P-PA---G--A-PL-NVLLV-GRTE--DAQLKGL-DLAARAC----GKV-AV--WRE-N-A-------R----VS--------P-I------------SLLVRG-A-----P-----------R-DA---------ATDQREQ-LLSW-A------A-N-P---R--LD--VMVRPL--SSD-----QQRLAADMTRSSLVIMPSRSEGFGLVGAEAITMGVP-TLV-SE-A--SGLADFL------RE-KL-D---G----E-------T--A-A-RV---V------VPM---S-G---------------------D------------------------------D---D------E---DTA------------RWARAIDAVM--NDRPSAFRRAAELRNAL-AG-K--A---TWADAAAKL
WP_116211561.1  ---------------RR-QRVLSVCDEW-LP-A--H-GGLSALN--RSLCIALA-----KA-G-CE-------VYC--VV-P--GA------SP--------AEQ--------D------D-------A--A-AV-GVR--LIIS----------A---P----------LPGM-S------E-RQ---A---L-M---------RR-PC-L-PA----------GV-VP---------D-------V-VIGHSRITGQITK---ALAD-D-HF-----P-Y-TRRIHCVHMAPDEIE-WNA-V--D-E-R--------------G-D----A---GTRAEERS-RIELD-------LARDAA-LV-VAVGPRLHDWLQ-R-DL--L---D--L--ND-A--P---Q-----------L---LR------LDPG-F-D-----------G--SE-----L------G--------A-----------------------RQ----------------V-PG---G----RP-QIMLM-GRMK--DIRVKGV-DLAAQAV----GHA-LG--LDR---P-------A-----A--------E-W------------DFLVRG-A-----A-----------V-GT---------TEDLHAK-LLGW-T------G-H-R---A--AN--VTVRPY--TTD-----HAAIRRDLLRTSLLLMPSRVEGYGLVGQEAIMAGTP-VLV-SD-R--SGLGALL------RE-AL-P---P----E-------L--A-H-RI---V------VPV---D-R---------------------D------------------------------D---T------V---DVP------------VWGHRIAAML--LDRTAAFATAAAVRDVM-AS-E--R---TWAGATSSL
HCS09332.1      ---------------AH-KRILVLATEW-VA-K--Q-GGLSTFN--RELCTSLA-----KL-G-HE-------VVC--VI-P--EV------HE--------GER--------E------A-------A--A-SK-NVQ--LVMA----------T---T----------VKGA-D------H-FS---G---L-V---------RR-LP-L--G----------EF-VP---------D-------L-IIGHGRITGNAAK---VQKE-D-SY-----P-D-AKRVHFVHMAPGEIE-WYK----G-K----------------E-D----A---AQSAEQRE-AIELD-------LCREAD-LV-AAVGPRLHLECG-N-LL--S---A--I--EV----A---P-----------K-L-YQ------FIPG-L-H---------G-V--SL-----R------D--------P-----------------------------------------A-PG-I---------LCLVL-GRAE--DTELKGL-DIAALAM----AKL-LE--------S-------G-SEFES--------P-P------------ELVVRG-A-----P-----------K-GT---------GTQLREE-LRKL-V------Y-P-S---D--LS--IRVKEY--SAD-----VDAIEQDLRRASVLLMPSRREGFGLVPLEALQVGTP-VLV-SS-K--SGFAEFL------KT-KI-S---A----S-------Q--L-Q-QY---V------VRT---V-D---------------------D------------------------------L---E------E---SAT------------EWCKALDFTL--RDRNAAFRRAADL-EQI-MA-A--H---TWEAASEAM
WP_132118129.1  ---------------AP-IRILVLATEW-FS-A--H-GGLSTVN--RRLCQALA-----VA-G-AE-------VYC--VV-L--SA------SE--------EEQ--------A------D-------A--T-AS-GVR--LIKA--------------K----------RLFG-S------SEQE---A---L-S---------RR-PR-L-PD----------GV-VP---------H-------L-IIGHGRITGRAAA---VVAD-D-HF-----D-G-VPRLHILHMAPDEVE-WLK-L--D-R-K--------------N-D----A---GLSAEERM-KEERA-------LLRPPA-IA-AGIGPRLRDLVQ-A-EL--S---P--F--PN-A--P---E-----------P---VH------IDPG-F-D-----------T--DR-----T------T--------P-----------------------RT----------------P-PR---G--R-PV-RVLLL-GRME--DRLVKGV-DVAARAL----ANA-VD--LLG---F-------D----AS--------R-V------------ELVLRG-V-----P-----------K-DE---------FTEVRAA-VHAW-S------G-K-R---S--LR--VTPRSY--TVD-----SEELEHDLLRATLVLMPSRAEGFGLVGMEAIVAATP-VLV-SD-A--SGLADLV------RE-VV-----P----D-------E--V-H-RL---V------VPV---T-D---------------------D------------------------------E---E------K---DAQ------------RWGAAIAAVL--RDPEGAFAVAERVRTAM-GK-E--R---TWLMAAHAV
WP_122528181.1  ---------------DA-KRILVLATEW-VA-K--Q-GGLSTFN--RELCISLA-----KL-G-HE-------IIC--VV-P--EV------HA--------GEV--------D------A-------A--G-SK-NVR--LITA----------K---T----------VNGA-D------H-LS---G---L-V---------RK-LP-L--G----------DF-VP---------D-------L-IIGHGRITGNAAK---VQKE-D-SY-----P-S-AKRVHFVHMAPGEIE-WYK----S-K----------------D-D----A---AQSAEQRE-AIELD-------LCKGSD-LV-AAVGPRLHMECG-N-LL--S---A--I--DA----A---P-----------K-L-HQ------FIPG-L-H---------G-V--NS-----R------E--------P-----------------------------------------A-PG-I---------QCLVL-GRAE--DMELKGL-DIAALAM----AKL-LE--------S-------G-SEFEF--------P-P------------ELVVRG-A-----P-----------R-GT---------GTKLRET-LREL-V------Y-P-S---D--LS--IRVKEY--SAD-----VDAIEQDLRRASVLLMPSRREGFGLVALEALQVGTP-ILV-SS-K--SGFAQLL------QT-KI-T---S----V-------S--LQQ-QY---V------VRT---V-D---------------------N------------------------------L---E------E---SAV------------EWCKAIDFTL--RDRNAAFRRTAGL-EQI-MQ-G--Y---SWEAASAAM
WP_080436327.1  ---------------SR-RVVLVMATEW-RS-V--H-GGLSTFN--RHLCTALA-----KL-G-LQ-------VYC--AI-P--YA------SD--------DEI--------A------H-------A--K-QL-GVT--LVVA----------A---P----------TPGA-S------E-LS---G---L-S---------RR-LH-L-PE----------DI-LP---------A-------I-IIGHGRITGAFAK---DQQT-D-FF-----R-H-AKRIHFVHMAPDEIE-WFK----E-P----------------E-K----A---AEKVDARE-KIEVA-------LAADAQ-LV-VAVGPRLLRSFA-D-LL--R---S--S--RT----S---P-----------R-V-VE------FVPGPM-A---------V-A--DC-----T------V--------P-----------------------------------------P-YL-N---------QCLVL-GRAD--DWELKGL-DIAARAL----FYV-IQ--------D-------K-RYAGD--------P-P------------ELIIRG-A-----S-----------P-GT---------GAALRSR-LLDL-C------S-G-L---D--VQ--VKAKEY--STE-----EHTIESDIRRAALLLMPSRQEGFGLVALEALSHGTP-VLA-TE-K--SGFADIV------RR-LA-P---E----H-------L--A-L-NA---V------VET---P-I---------------------D------------------------------R---D------A---AAK------------IWAKAIGSQL--TDKKSAFARAAELGRLL-VN-E--V---NWDVAARQL
WP_114055463.1  ---------------PR-PRVLAVATEW-SS-S--R-GGLSTFN--RRMCRALS-----VA-G-AD-------VYC--LV-P--AF------DK--------EEA--------A------A-------A--S-AA-GVT--LVEA----------E---R----------PPLW-T------G-ER---S---L-L---------RK-PG-P-AL----------PG-PP---------D-------L-VIGHGRVTGPAAQ---LLAE-D-HY-----P-Q-ARRIHVIHMVPDQIE-WLK-E--D-R-A--------------D-D----P---ARRADDRS-TTERL-------LGATAH-RP-VVLGPLLYSKYA-K-HFT-V---P--T--GG----T---R-----------L---LR------VDPG-F-E---------P-S--SA-----E------P--------------------------------RA----------------V-PE---G--D-P--EVLVF-GRAE--DVLIKGL-DTAAEAM----GRL-VR--R---A-H-------R----FR--------G-V------------DLAVRGVP-----D-----------G-ED---------GGALRER-LMAY-A------G-S-G---D--LN--IVPKPF--RTD-----PETLRADLHHASLVLLPSRREGFGLSAVEAIAAGTP-VLV-SD-A--SGLGLLL------RE-TL-G---V----A-------E--A-E-QY---V------VE----T-R---------------------G------------------------------D---D------Q---DAE------------RWSHAVEFLL--RDRAAAFARAAELREHL-AA-R--F---SWSRAAAAL
KWK82218.1      ---------------SR-RVVLVMATEW-RS-V--H-GGLSTFN--RHLCTALA-----KL-G-LQ-------VYC--AI-P--YA------SD--------DEI--------A------H-------A--K-QL-GVT--LVVA----------A---P----------TPGA-S------E-LS---G---L-S---------RR-LH-L-PE----------DI-LP---------A-------I-IIGHGRITGAFAK---DQQT-D-FF-----R-H-AKRIHFVHMAPDEIE-WFK----E-P----------------E-K----A---AEKVDARE-KIEVA-------LAADAQ-LV-VAVGPRLLRSFA-D-LL--R---S--S--RT----S---P-----------R-V-VE------FVPGPM-A---------V-A--DC-----T------V--------P-----------------------------------------P-YL-N---------QCLVL-GRAD--DWELKGL-DIAARAL----FYV-IQ--------D-------K-RYAGD--------P-P------------ELIIRG-A-----S-----------P-GT---------GAALRSR-LLDL-C------S-G-L---D--VQ--VKAKEY--STE-----EHTIESDIRRAALLLMPSRQEGFGLVALEALSHGTP-VLA-TE-K--SGFADIV------RR-LA-P---E----H-------L--A-L-NA---V------VET---P-I---------------------D------------------------------R---D------A---AAK------------IWAKAIGSQL--TDKKSAFARAAELGRLL-VN-E--V---NWDVAARQL
WP_124458549.1  ---------------PS-KRILVMATEW-TA-K--H-GGLSTFN--RELCKSLS-----SL-G-HD-------VVC--VV-P--RI------EA--------GEA--------N------A-------A--L-AV-NVR--LVGA----------R---P-----------GGQ-D------P-AS---G---L-L---------RR-LP-L--Q----------GF-AP---------D-------L-IIGHGRITGEAAR---VQQQ-D-SY-----P-T-AKRIHFVHMAPGEIE-WYK----G-K----------------E-D----A---AQTADHRE-GLELD-------LCKEAD-LV-AAVGPRLYLEVG-N-LL--S---A--L--QV----Q---P-----------R-L-FQ------FIPG-L-R---------G-V--AE-----R------E--------P-----------------------------------------S-PL-L---------LCLVL-GRAE--DIQLKGL-DIAAKAL----AKL-LE--------S-------G-SEFDS--------T-P------------ELVVRG-A-----P-----------T-GT---------GTALREA-LRDL-V------Y-P-S---D--LS--IRVKEY--SSD-----IDAIEQDLRRASVLLMPSRREGFGLVPLEALQAGTP-ILV-SN-K--SGFAEFL------KS-KI-S---S----S-------N--QLQ-QY---V------VRT---V-D---------------------D------------------------------V---D------E---SAT------------EWAKALEFVL--RDRKAAFRRTVEL-QDI-FT-D--H---TWDTASKSM
WP_058721560.1  ---------------PS-KNILVMATEW-IA-R--Q-GGLSTFN--RELCCSLA-----KL-N-HE-------VVC--VV-P--VI------LD--------DEL--------Q------S-------A--K-DA-GVR--LVAA----------S---P----------VSVG-G------P-LD---G---L-L---------RK-LP-L--D----------GF-AP---------D-------V-IIGHGRVTGHAAK---AQQE-D-SY-----P-R-AKRIHFVHMAPGEIE-WYK----G-K----------------E-D----A---AQTAEARE-QIERG-------LCKGAN-LV-AAVGPRLHLEFS-N-LL--S---T--L--LP----P---I-----------P-V-HQ------FIPG-I-R---------S-A--NV-----G------N--------P-----------------------------------------A-PG-N---------FCLVL-GRAE--DLELKGL-DIAALAM----AKL-LE--------S-------G-SEFET--------Q-P------------ELVIRG-A-----P-----------I-NT---------GTALREQ-LRGL-I------Y-P-S---D--LP--IRVKEY--SAD-----VDAIENDLRRAAVLLMPSRREGFGLVALEALQLGIP-ILV-SN-K--SGFAEYL------KT-KI-L---A----A-------S--NLQ-QY---V------VRT---V-D---------------------D------------------------------A---N------D---SAD------------EWCKSIDFVL--RDRKAAFDRTMSL-KEL-LA-G--D---TWETASAGL
WP_107867044.1  ---------------NN-QNILVIATEW-SS-H--H-GGLSTFN--RELCIALA-----EI-G-KT-------VHC--VV-K--AA------EP--------KER--------A------E-------A--K-AK-NIE--LIVA----------K---N----------G------------------D---L-S---------RK-LP-L-DA----------SY-QP---------D-------I-IIGHGRVTGSDAK---AQQE-D-HF-----T-N-AKRIHFIHTAAGQLE-WFK----D-K----------------P-D----A---AQQAEARE-KEEKE-------LAVGAS-LV-AAVGPRLYDEFQ-N-VL--D---G--LKPER----R---P-----------A-I-FE------FQVG-F-N---------R-E--ES-----R------S--------T---------------TW------------------------P-TL-L---------HCLIL-GRAE--DAKIKGI-DIAAKAI----HVL-----------D-------K-TDLRA--------A-P------------ELIIRG-A-----P-----------S-GE---------GTKLQTN-LTT---------T-Y-P---N--LS--LRVREF--SAD-----LEDIASDIRRASLVIMPSRTEGFGLVALEALRFGTP-ILV-SN-N--SGFARTL------KK-IL-K---D----DL------E--A-N-RY---I------VET---P-D---------------------S------------------------------L---D------E---AAN------------NWGKKIAREL--YDVPASINRTKELIEKL-SE-T--L---IWSKSCQDM
WP_131761874.1  ---------------RA-PRVLVVADEW-FP-A--R-GGLSSLN--RYLCIALA-----AA-G-AE-------VYC--LV-P--GV------SE--------EER--------G------D-------A--A-GA-GVR--LLAA----------R---R----------LPGM-T------E-RE---A---L-M---------RR-PP-L-PP----------GA-EP---------D-------M-VVGHGRITGQVAK---ALVE-D-HF-----R-G-AARLHLVHMAPDDIE-WYK-L--D-G-E--------------D-D----A---GMRADERS-RLELD-------LARDAA-AV-VPVGPRLHEWLE-R-DL--P---D--D--GD-GRRP---R-----------L---LR------LDPG-F-D-----------L--TG-----S------T--------A-----------------------RT----------------P-PG---G----RP-LILIM-GRMA--DATLKGL-DLAARAI----GHA-HT--LCP---G-------A-----A--------D-W------------EFLVRG-A-----P-----------V-KS---------EHAVRER-VLDL-I------G-H-R---A--AN--VTVRAY--SAE-----TSVIQRDLRRASLALMPSLVEGYGLVGHEAITAGTP-TLV-GG-R--SGLGRLI------EE-VL-P---A----E-------Q--A-R-DV---V------VPI---V-Q---------------------D------------------------------D---A------T---DVP------------VWGHRITAVM--TDRAAAFARAAAARRAL-AD-R--R---TWAAAADRL
WP_154363881.1  ---------------IH-RDILVLATEW-TA-R--H-GGLSTFN--RELCKSLA-----SL-G-HD-------VVC--VI-P--RI------EV--------GEA--------E------S-------A--Q-EA-NVR--LISA----------L---P-----------GGD-N------Q-AG---S---L-L---------RR-LP-I--D----------GF-TP---------D-------L-IIGHGRITGEAAR---VQQQ-D-SY-----P-K-AKRIHFVHMAPGEIE-WYK----G-K----------------A-D----A---AQSAEKRE-ELELD-------LCKDAD-LV-AAVGPRLHLEFG-T-LV--S---G--L--KV----P---P-----------K-L-FQ------FVPG-L-R---------G-I--EE-----R------Q--------P-----------------------------------------S-PK-V---------LCLVL-GRAE--DIELKGL-DIAALAV----AKL-LD--------S-------G-SEFDS--------T-P------------ELVVRG-A-----P-----------T-GT---------GTALRES-LRKL-V------H-P-S---D--LS--IRVKEY--SSE-----MDAIEQDLRRASVLLMPSRREGFGLVPLEALQAGTP-ILV-SN-K--SGFAEFL------KT-KI-S---S----A-------S--QLQ-QY---V------VRT---V-D---------------------D------------------------------R---T------E---SAE------------EWMKALDFVL--RDRRAAFRRTSEL-KDI-FA-D--C---TWEKASESM
WP_180930380.1  ---------------ER-PVILSVATEW-DS-S--H-GGLSTFN--RDLCRALA-----AA-G-AR-------VFC--AV-L--TA------SA--------EEE--------T------A-------A--R-AA-GVT--LLPA----------P---A----------VAGA-S------D-DL---R---L-G---------SR-PA-L-PE----------GT-EP---------D-------V-VVGHSRITGPVAK---AMAD-A-HF-----P-A-ARRLHLIHMAPDEIE-WYK-P--G-R-D--------------S-D----A---GLRAEERT-DIERQ-------LGRDAH-RV-VTVGPHLRTQFL-A-EF--T---D--T--EV------------------------LR------LDPG-F-D-----------V--PA-----P------T-GP-----------------------------RT----------------P-PG---G--E-PL-RVLLL-GRVE--DARLKGV-DLAAMAC----GEV-AR--WHQ-E-D-------E----LP--------P-V------------RLVVRG-A-----R-----------K-DD---------VDADRAR-IVEW-A------N-S-P---R--LD--VVVRPY--TSA-----QDCVEMDLNSASLLVMPSRSEGFGLVGVEAIVRGVP-VLV-SS-E--SGLAQLL------RE-AL-G---Q----K-------A--A-S-RF---V------VEM---S-----------------------R------------------------------D---E------N---DPG------------RWARAIGRKL--QDRAGAFREIAECRARL-AR-E--M---PWARAAAVV
WP_175264897.1  ---------------YR-CTALVVATEW-SS-A--H-GGLSTFN--RQLCMALA-----EQ-R-VQ-------VLC--VV-L--DA------TD--------DEI--------S------K-------A--K-VA-GVT--LLRR----------Q---P----------VAGA-P------E-LS---Q---L-M---------RR-PE-L-AD----------DV-VP---------N-------L-VIGHGRITGPAAL---MQAE-D-HF-----P-G-AKKLHFVHMAPDEIE-WHK-L--D-R-E--------------D-D----E---AESAESRT-RIEVA-------LGRDAD-RL-VAVGPRLYGRFL-G-YL--S---N--H--DD----R---E-----------P---LR------FDPG-F-D-----------L--TD-----P------H--------P-----------------------RK----------------V-PS---G--T-PT-TVLLM-GRVE--DAPLKGV-DLAAKAC----GLV-AG--WRH-D-E-------N----LH--------S-I------------ELVVRG-V-----P-----------E-GG---------SAKQLRQ-LQKW-A------A-N-S---R--LH--IVPRTY--TTD-----AERLADDLRRASLLVMPSRAEGFGLVGLEAIVAGTP-VLV-SE-K--SGLGELL------RN-RL-G---N----E-------R--A-G-QC---V------VPM---S-G---------------------N------------------------------T---A------Q---DTK------------TWARSIDRML--RGCDKEFAQAEALRGEL-AE-A--L---PWSRSADAL
WP_145809941.1  ---------------RP-AVVLVVATEW-WS-A--H-GGLSTFN--RDLCTALA-----AA-G-AV-------VHC--VV-L--SA------SD--------AEL--------A------A-------A--R-DS-RVN--LLVA----------P---G----------AGEV-V------D-DV---R---L-T---------MR-PK-L-PP----------GT-SV---------D-------L-VIGHSRITGQAAA---LLVD-H-FF-----D-G-ARRLHFIHMAPDEIE-WLK-P--G-G-D--------------T-G----T---ALAAEDRT-ETERR-------LGKDAY-RV-VTVGPHLHERFL-G-EL-------------E----K---A-----------P---LR------LDPG-F-D-----------V--AD-----P------A--------P-----------------------RT----------------P-PA---G--S-PL-KVLVV-GRME--DHHLKGL-DLAARAC----GKV-AA--WRD-R-E-------G----LS--------R-I------------GLVVRG-V-----P-----------R-TG---------AEEQRKA-IKDW-A------G-N-A---R--LE--VVVRVY--SAD-----RTRLAEDMNRASIVLMPSRAEGFGLVGLEALTAGVP-VLI-SE-A--SGLAQLL------RE-KL-G---H----E-------V--A-A-RV---V------VPM---S-G---------------------D------------------------------D---E------V---DAE------------AWARKTDMVL--ADLPSAFRRAAELREVL-AR-E--V---TWADAAASV
NUQ74496.1      ---------------PR-LRVLAVADEW-ES-K--K-GGLSTFN--RLLCKALA-----QA-G-HE-------VLC--LV-P--GA------SE--------EEH--------R------K-------A--S-DA-GVR--LVEA----------D---A-----------LKL-P------D-IA---R---I-C---------LK--P-L-NV----------TL-AP---------H-------V-IIGHGRVTGEAAR---IQAR-T-HF-----P-G-SLLVHFIHTASGHIE-WFKGD-LL-A----------------E-D----A---SRKVDERT-ADEVR-------LASMAD-LV-VGVGPVLTNAVQ-D-EI--H---T--G--AQ----K---T-----------VPI-HR------FDPG-L-I---------D-I--SP-----V------K--------T---------------H-------------------------P-QK-I---------RCLLL-GRAE--DRRLKGI-DIAVRAL----GAL-RD-------------------------------P-P------------ELVIRG-V-----P-----------P-GE---------AVEFTQW-VNSQ-A----------K---T--VE--VRPFEY--SAQ-----EETIAADIRKASLVLMPSRAEGFGLVGLEAISAAVP-VLV-SN-Q--SGLGEIL------QN-DV-R---T------------D--A-A-KC---A------VVL---T-S---------------------G------------------------------V---D------D---ETNIA----------AWSQAIKNVL--FDRNAAYERAAQLRGDV-AK-V--L---DWASSVKKL
WP_172109703.1  ---------------DR-IRILAVGTEW-AS-G--Q-GGLSTFN--RQLCIALS-----AS-G-AD-------VSC--LA-I--AP------AQ--------KDI--------D------E-------A--A-SL-GVR--LVAA----------R---A----------TPGV-D------E-RE---W---L-A---------RR-PSDL-GL----------DY-KP---------D-------Y-VIGHGRITGPAAL---RLAE-D-VF-----P-G-AKRLHFLHMAPDEIE-WHK-F--D-R-E--------------L-P----A---GQRAEDRT-KLELD-------LAHTAH-RA-VAVGPRLCNRFL-R-DL--H---P--F--GT----P---E-----------P---LR------FDPG-F-D-----------S--AV-----S------S--------A-----------------------RT----------------P-PP---G--A-PW-KILLL-GRAE--DEKLKGL-DIAAAAI----GRV-FK--RR--P-H-------G----LP--------G-I------------ELVVRG-A-----K-----------P-AD---------ADGLQTR-LSEW-A------A-T-P---G--LL--ITVRNY--STD-----PETLDRDLRSSSLVLMPSRSEGFGLVGLEAIVSGHP-ILL-SS-Q--SGLAELL------KE-QL-A---A----E-------V--A-A-RV---S------VEM---T-G---------------------N------------------------------D---A------NPDPDVD------------QWANAIEATL--RNREASFRDAFELLGAM-RH-R--L---TWRSSVQAL
WP_133927416.1  ---------------DR-IRFLALATEW-SS-A--H-GGLSTFN--RQLCSALA-----AA-G-AQ-------VVC--VV-L--GA------TP--------QEH--------Q------D-------A--A-AR-GVT--LVEA----------R---V----------MPGV-T------G-VQ---R---L-F---------LK-PE-L-PE----------GA-EP---------H-------F-VIGHGRITGPAAQ---NLGD-A--F-----P-H-ARRLHFIHMIPDEIE-RLK-L--D-R-G--------------V-D----I---GALAEERQ-EIELG-------LGAGAH-RT-VVVGPRMYNWFL-R-DL--E---A-----RG----V---E-----------GRRILQ------FDPG-F-D-----------A--ET-----T------D--------V-----------------------RT----------------P-PS---G--A-PW-MALLF-GRAE--DHYLKGL-DLAARAF----ALA-RQ--SR--P-V-------G----AT--------A-V------------ELLVRG-A-----P-----------E-QT---------SGQLEAS-MREW-A------Q-D-P---A--LP--VRVRPY--STV-----HERLAADLRSASLVLMPSRGEGFGLVGVEAIAAGTP-VLV-TS-A--SGLGELL------SR-KLLA---P----D-------D--A-A-RI---V------VET---T-R---------------------D------------------------------D---A------R---DVA------------AWSDAIKAVL--RDREGAFAWASKLRSDL-AG-R--W---TWSHAVSGL
WP_078960520.1  ---------------RA-PCVLSLATEW-ES-G--K-GGLSTFN--RRLCLALA-----DA-G-AK-------VFC--LV-P--QA------GL--------ETR--------N------E-------A--R-RG-GVT--LLEA----------A---Q----------LPAW-S------E-DH---A---L-Y---------RK-PA-L-RA----------ED-YP---------D-------I-IIGHGRITGRAAQ---LLAE-D-HY-----S-A-AKRLHVIHMASEEIE-WFK-E----R-A--------------S-D----A---GERADLLR-RIEVQ-------LGRTAH-AS-LAVGTRLEARFA-T-DL--H---A--A--KA----A---N-----------L---LR------IDPG-F-D---------A-A--EI-----E------D--------------------------------RE----------------P-PP---G--E-PL-RILVF-GRAE--DSKLKGL-DLAARAL----GLV-AQ--R---T-E-------V----TA--------R-I------------ELLVRG-A-----P-----------E-RL---------GEKLRQE-LQQQ-A------D-S-P---T--LS--IVVRPF--STD-----TDELAADLRSASLVLMPSRAEGFGLSGAEAITAGAP-VLL-SS-A--SGLAALI------TE-SR-G---P----E-------G--A-K-PF---I------VE----T-N---------------------D------------------------------A---P------E---DTE------------RWCQAIEAVL--VDLGAAFRRAGELRDNL-AR-T--Y---TWSGAAAKL
WP_172132695.1  ---------------DR-IRILAVGTEW-AS-G--Q-GGLSTFN--RQLCIALS-----AS-G-AD-------VSC--LA-I--AP------AQ--------KDI--------D------E-------A--A-SL-GVR--LVAA----------R---A----------TPGV-D------E-RE---W---L-A---------RR-PSDL-GL----------DY-KP---------D-------Y-VIGHGRITGPAAL---RLAE-D-VF-----P-G-AKRLHFLHMAPDEIE-WHK-F--D-R-E--------------L-P----A---GQRAEDRT-KLELD-------LAHTAH-RA-VAVGPRLCNRFL-R-DL--H---P--F--GT----P---E-----------P---LR------FDPG-F-D-----------S--AV-----S------S--------A-----------------------RT----------------P-PP---G--A-PW-KILLL-GRAE--DEKLKGL-DIAAAAI----GRV-FK--RR--P-H-------G----LP--------G-I------------ELVVRG-A-----K-----------P-AD---------ADGLQTR-LSEW-A------A-A-P---G--LL--ITVRNY--STD-----PETLDRDLRSSSLVLMPSRSEGFGLVGLEAIVSGHP-ILL-SS-Q--SGLAELL------KE-QL-A---A----E-------V--A-A-RV---S------VEM---T-G---------------------N------------------------------D---A------NPDPDVD------------QWANAIEATL--RNREASFRDAFELLGAM-RH-R--L---TWRSSVQAL
WP_176182010.1  ---------------PA-PVVLSVATEW-AS-S--H-GGLSTFN--RDLCRALA-----AA-G-AR-------VFC--VV-L--TA------TA--------EEA--------V------A-------A--A-EA-GVT--LLPA----------P---G----------MPGA-S------E-DM---R---L-T---------SR-PE-L-PA----------GI-LP---------N-------L-VVGHGRITGPAAK---KLAD-D-FF-----P-A-ARRLHLVHMAPDEIE-WYK-P--D-R-G--------------T-D----A---GLRAEQRT-DIERA-------LGRSAH-RV-VTVGPRLHDQFL-A-EF--T---G--T--GV----L---P-----------P---LR------LDPG-F-D-----------A--AD-----S------S-AP-----------------------------RT----------------P-PG---G--N-PL-RVLLI-GRTE--DARLKGV-DLAAAAC----GRV-AD--WLH-E-D-------G----LR--------R-L------------RLLVRG-A-----P-----------E-AV---------AEEQRTQ-VVTW-A------A-G-P---R--LD--VVVRPY--AAD-----QSRVGDDLDSSSLVIVPSRSEGFGLVGVEAIAHGVP-VLV-SS-E--SGLAQLL------RE-TL-G---H----E-------A--A-D-PF---V------VTM---S-G---------------------D------------------------------D---E------K---DTD------------KWARAIDRKL--RDRDGAFRQTAQLRARL-AE-R--T---PWSRAAAVV
RYG90150.1      ---------------QQ-RTILAVATEW-AS-H--H-GGISTLN--RELCGALA-----AL-G-HT-------VMC--LV-P--EA------SE--------LDV--------N------D-------A--K-GV-SVE--LLEC----------P---R----------SVGV-D------G-HP---R---F-L---------LC-MP-------E-H---L-DA-EP---------E-------L-VIGHDHITGIYAR---ALAE-R--F-----G---AKYLHFLHTIPQENE-GLK-S--P-H-G--------------D-T-PR-D---VMDGEIKM-ENQLL-------LAGSAD-LV-VAVGPRIQKYFL-W-EA--V---E-----------P---P-----------P-V-TV------LIPG-L-N---P-----D-L--LT-----L------V--------P------D----------------------------------H-KT-L----Q-VN-SCLMS-GRME--DAGVKGG-LLACDVI----KMV-AN--ERE-W-G-------S----GQ--------T-P------------VMVMRG-F-----T-----------K-AK---------ANAEFAK-IGDF-A------S-Y--------SQF-VHLRSF--STD-----PVKLRQGYLNTALIIMPSVAEGFGLTGLEAIAAGVP-VII-SA-S--SGLAEYL-LDPSLNQ-GL-N---P----A-------L--V-L-PC---I------APV---T-L---------------------D------------------------------D---A------S---NRA------------VWAEKVDAAL--FDHAVSFERAASLRNAL-KA-R--L---TWDNAARKL
WP_148348287.1  ---------------RR-QVVLAVATEW-SS-S--H-GGLSTFN--RQLCAALA-----RS-G-MR-------VFC--MT-P--NP------GL--------WEI--------K------N-------A--A-AL-NVK--LINP--------AEN---D----------WYES-E------L--E---V---L-N---------GH-PD-G-LG----------G--EP---------D-------V-IIGHGRVTGPAAK----AQA-D-RF-----P-R-AKRLHFIHVAPEEID-WFK-P--D-R-A--------------E-GARD-I---AAVAESRQ-RLEVD-------LARGAH-RG-FAVGERLHQRYA-R-YV--S---S--P--GK----A---Q-----------L---AR------LDPG-F-D-----------A--AD-----L------S--------S-----------------------RE----------------A-PP---G--K-PI--VLIF-GRVE--DAELKGV-DLAARAV----GAA-AEALRES---R-------A----AS--------E-V------------ELIVRG-V-----P-----------E-DS---------SEELRRK-IIEW-A------A-H-P---S--LL--VTPRVY--SAN-----EQRLATDLETANLVLMPSRAEAFGLVGVEAIIAGTP-VLV-SG-K--SGLADLL------RE-HL-G---D----E----------A-R-HI---V------VPM---H-K---------------------S------------------------------E---A------E---NTA------------EWARKIQHVL--EDPETAFARATKIRRVL-AE-K--W---TWAMAVEGL
WP_173395462.1  ---------------AS-RRILVIADEW-FP-A--R-GGLSSLN--RYLCTALA-----AA-G-AQ-------VYC--LV-P--GA------SG--------DEK--------A------D-------A--R-GA-GVR--LLEA----------R---R----------APGT-S------E-RE---A---L-M---------RR-PP-L-PQ----------GI-AP---------D-------A-VVGHGRVTGPIAD---AVTE-D-HY-----P-R-AARLHLVHMAPDEIE-WYK-L--D-G-R--------------N-D----A---GLRAEARS-RVELE-------LARGAA-AA-VPVGPRLHAWLA-R-DL--P---A--A--PD-GRRA---R-----------L---VR------LDPG-F-D-----------M--TG-----P------P--------R-----------------------RE----------------A-RP---G----RP-LVMIM-GRMD--DVALKGV-DLAARAI----GRA-RE--LYP---G-------A-----A--------G-W------------ELLVRG-T-----P-----------S-GS---------EHALRSK-VLGW-I------G-D-P---S--AA--VTVRPY--STE-----SGAIREDLERASLVLMPSLVEGYGMVGHEAIVAGTP-ALV-SG-N--SGLAERV------AE-LA-P---D----H-------A--G---AL---V------VPV---R-H---------------------R------------------------------P---E------E---DTL------------AWGHRVAAVM--SDREAAFARAARARRDL-AG-K--A---SWAMAAARL
WP_162672520.1  ---------------MG-HRILSIASEW-FS-Y--H-GGLSTFN--RSFCAALA-----SA-G-HD-------VTC--LI-P--RA------NE--------AEH--------S------D-------A--K-RV-GVK--LRCP----------------------------------------E---P---I-H---------G-----L-PDDALLCLHVDLGG-QP---------D-------I-VIGHGHITGAIAA---ARVR-Q-YH-----P-S-ARRIHVLHTLPDEIEPFKD-R--E-G----------------E-D----P---AQRARRKQ-EVETA-------LSISAS-LT-VAVGPRLHRQWS-T-YI--G---G--A--QS-G--V---G-----------V---HR------LTPG-L-P-----------E--LT-----P------V--------------------------------GA----------------I-PA---A--N--W--CLLM-GRLE--DAELKGV-NLACAAL----G-R-IN--KDG---HFR-----G----QR--------E-V------------TLVLRG-A-----Q-----------T-GT---------SKELREH-VRKH-A------K---S---V--IP--CTIREY--THR-----EEHVREDIARSSVVLMPSQMEGFGLVGIEALAMGVP-ILV-SQ-R--SGLGELL------LE-LV-D-A-D-PALR-------F--A-R-RF---V------VDV---G-E---------------------G------------------------------E---K------K---DAE------------RWAQAIREIL--TDREQAFRETAALREAI-VK-A--D---YWRRAVEDL
WP_173526832.1  ---------------GR-IHFLVVATEW-NS-A--H-GGLSTFN--RQLCTHLA-----AA-G-VR-------VSC--LV-A--TA------SE--------AER--------H------D-------A--A-AK-GVR--LVAA----------A---R----------TGGS-P------D----------L-S---------RK-PD-L-GD----------SG-DP---------D-------V-IVGHARVTGPAAQ---RLAD-D--F-----P-A-AKRLHFVHMIPDEIE-WHK-L--R-Q-G--------------Q-D----I---GRLAEERQ-QIELD-------LSQDAD-YA-VAVGPRIHAWFL-R-DL--E---A-----RG----V---D-----------PRRVLR------FDPG-F-D-----------A--PP-----A------G--------P-----------------------RP----------------A-PS---G--S-PW-TVLLF-GRAE--DDRLKGL-DLAALGF----SAV-AT--RR--H-A-------H----LP--------R-I------------ELLIRG-A-----Q-----------E-GT---------SRELERQ-MVEW-A------K-D-R---T--LN--VRVKPY--A-G-----SDRLATDLRAASLVLMPSRAEGFGLVGVEAIVARTP-VLV-SG-E--SGLGDLL------RE-VL-P---P----E-------Q--A-A-RN---V------VET---T-G---------------------D------------------------------D---V------A---TAD------------TWSRAIEAML--RDRDGAFAWAGELQRVL-AD-E--R---TWAGSVAKL
WP_177126920.1  ---------------RG-PSVLVMATEW-KS-A--H-GGLSTFN--REFCRALA-----AA-G-CR-------VVC--AV-P--DA------TE--------AEI--------G------H-------A--R-EY-DIH--LLRA----------P---G----------GPGS-Q------V-MS---G---L-L---------RR-LD-L-PE----------GF-NP---------Q-------L-VVGHGRITGPAAD---VQAT-D-FF-----R-E-AKRIHFVHMAPGEIE-WFK----G-K----------------D-D----A---AAQSEERE-RIELG-------LSETAA-LV-VAVGPRLSREAR-N-LV--A---A--L--ES----P---P-----------D-V-HE------MIPG-F-S---------C-S--AM-----R------S--------P-----------------------------------------P-SG-L---------HCLIL-GRAE--DLELKGL-DIGALGL----AKL-LD--------R-------N-VRFQS--------D-P------------ELIVRG-A-----P-----------Q-GT---------GAALRMQ-LLNI-P------G-A-E---N--LS--IRVREY--ASE-----GNTIEGDLRRATLLLMPSRREGFGLVAQEALALGVP-ILV-SR-Q--SGIGEFL------RH-VL-G---D----V-------E--S-Q-HY---I------VEA---R-D---------------------D------------------------------L---A------S---ASD------------EWAKRIEGVL--RDPQAAFQRAHELARKL-AS-E--Y---SWKHAVGLL
WP_178963665.1  ---------------RG-PSVLVMATEW-KS-A--H-GGLSTFN--REFCRALA-----AA-G-CR-------VVC--AV-P--DA------TE--------AEI--------G------H-------A--R-EY-DIH--LLRA----------P---G----------GPGS-Q------V-MS---G---L-L---------RR-LD-L-PE----------GF-NP---------Q-------L-VVGHGRITGPAAD---VQAT-D-FF-----R-E-AKRIHFVHMAPGEIE-WFK----G-K----------------D-D----A---AAQSEERE-RIELG-------LSETAA-LV-VAVGPRLSREAR-N-LV--A---A--L--ES----P---P-----------D-V-HE------MIPG-F-S---------C-S--AM-----R------S--------P-----------------------------------------P-SG-L---------HCLIL-GRAE--DLELKGL-DIGALGL----AKL-LD--------R-------N-VRFQS--------D-P------------ELIVRG-A-----P-----------Q-GT---------GAALRMQ-LLNI-P------G-V-E---N--LS--IRVREY--ASE-----GNTIEGDLRRATLLLMPSRREGFGLVAQEALALGVP-ILV-SR-Q--SGIGEFL------RH-VL-G---D----V-------E--S-Q-HY---I------VEA---R-D---------------------D------------------------------L---A------S---ASD------------EWAKRIEGVL--RDPQAAFQRAHELARKL-AS-E--Y---SWKHAVGLL
WP_177060102.1  ---------------RG-PSVLVMATEW-KS-A--H-GGLSTFN--REFCRALA-----AA-G-CR-------VVC--AV-P--DA------TE--------AEI--------G------H-------A--R-EY-DIH--LLRA----------P---G----------GPGS-Q------V-MS---G---L-L---------RR-LD-L-PE----------GF-NP---------Q-------L-VVGHGRITGPAAD---VQAT-D-FF-----R-E-AKRIHFVHMAPGEIE-WFK----G-K----------------D-D----A---AAQSEERE-RIELG-------LSETAA-LV-VAVGPRLSREAR-N-LV--A---A--L--ES----P---P-----------D-V-HE------MIPG-F-S---------C-S--AM-----R------S--------P-----------------------------------------P-SG-L---------HCLIL-GRAE--DLELKGL-DIGALGL----AKL-LD--------R-------N-VRFQS--------D-P------------ELIVRG-A-----P-----------Q-GT---------GAALRMQ-LLNI-P------G-A-E---N--LS--IRVREY--ASE-----GNTIEGDLRRATLLLMPSRREGFGLVAQEALALGVP-ILV-SR-Q--SGIGEFL------RH-VL-G---D----V-------E--S-Q-HY---I------VEA---R-D---------------------D------------------------------L---A------S---ASD------------EWAKRIEGVL--RDPQAAFQRAHELARKL-AS-E--Y---SWKHAVGLL
WP_163053769.1  ---------------EH-CRVLVVATEW-GS-A--H-GGLSTFN--RQLCQALA-----AH-G-AQ-------VFC--LV-V--SA------TQ--------AEK--------D------K-------A--E-AH-GVT--LLTR----------D---R----------LADT-P------E-EM---G---L-F---------LR-PE-L-PG----------RV-RP---------N-------L-VIGHARITGAAAL---VQAQ-D-NF-----E-S-ATRLHFVHMAPDEIE-WHK-L------R--------------D-D----A---ANSAEART-RNEVF-------LGRQAD-RL-VAVGPRLHGRFQ-G-YL--S---R--P--DD----R---E-----------P---LR------FDPG-F-D-----------I--AD-----P------R--------P-----------------------RK----------------V-PG---G--V-PL-SVLLV-GRAE--EYRLKGL-DLAAKAC----GLV-AE--RRD-R-Q-------R----LD--------R-I------------ELVVRG-V-----P-----------E-HN---------AAAQREQ-LQNW-A------D-N-P---R--LT--ITPRLY--TTD-----TERLSDDLYRASVVIMPSRNEGFGLVGIEAIVTGTP-VLL-SE-N--SGLAELL------RE-RL-G---E----E-------R--A-A-TW---V------VPM---S-G---------------------R------------------------------D---D------E---DAA------------NWANAIERVL--LGRERHFEDAEKLRAEL-AR-E--L---PWSRSVETL
WP_177129208.1  ---------------RG-PSILVMATEW-KS-A--H-GGLSTFN--REFCRALA-----AA-G-CR-------VVC--AV-P--DA------TE--------AEI--------G------H-------A--R-EY-DIH--LLRA----------P---G----------GPGA-E------V-MS---G---L-L---------RR-LA-L-PE----------GF-SP---------Q-------L-VVGHGRITGPAAD---VQAT-D-FF-----R-E-AKRIHFVHMAPGEIE-WFK----G-K----------------D-D----A---AAQSEVRE-RIELG-------LSETAA-LV-VAVGPRLSREAR-N-LV--A---A--L--GS----P---P-----------D-V-HE------MIPG-F-S---------C-S--AM-----R------S--------P-----------------------------------------P-SG-L---------HCLIL-GRAE--DQELKGL-DIGALGL----AKL-LD--------R-------N-VRFPS--------D-P------------ELIVRG-A-----P-----------Q-GT---------GAALRTQ-LLKI-S------G-A-E---N--LS--IRVREY--ASE-----GNTIEGDLRRATLLLMPSRREGFGLVAQEALALGVP-ILV-SR-Q--SGIGEFL------RH-VL-G---D----V-------E--S-Q-HY---I------VEA---R-D---------------------D------------------------------L---A------S---ASD------------EWAKRIEGVL--RDPQAAFQRAHELARKL-AS-E--Y---SWKHAVDLL
WP_177108140.1  ---------------RG-PSILVMATEW-KS-A--H-GGLSTFN--REFCRALA-----AA-G-CR-------VVC--AV-P--DA------TE--------AEI--------G------H-------A--R-EY-DIH--LLRA----------P---G----------GPGA-E------V-MS---G---L-L---------RR-LA-L-PE----------GF-SP---------Q-------L-VVGHGRITGPAAD---VQAT-D-FF-----R-E-AKRIHFVHMAPGEIE-WFK----G-K----------------D-D----A---AAQSEERE-RIELG-------LSETAA-LV-VAVGPRLSREAR-N-LV--A---A--L--ES----P---S-----------D-V-HE------MIPG-F-S---------C-S--AM-----R------S--------P-----------------------------------------P-SG-L---------HCLIL-GRAE--DQELKGL-DIGALGL----AKL-LD--------R-------N-VRFPS--------D-P------------ELIVRG-A-----P-----------Q-GT---------GAALRTQ-LLNI-P------G-A-E---N--LS--IRVREY--ASE-----GNTIEGDLRRATLLLMPSRREGFGLVAQEALALGVP-ILV-SR-Q--SGIGEFL------RH-VL-G---D----V-------E--S-Q-HY---I------VEA---R-D---------------------D------------------------------L---A------S---ASD------------EWAKRIEGVL--RDPQAAFQRAHELARKL-AS-E--Y---SWKHAVGLL
WP_177072953.1  ---------------RG-PSVLVMATEW-KS-A--H-GGLSTFN--REFCRALA-----AA-G-CR-------VVC--AV-P--DA------TE--------AEI--------G------H-------A--R-EY-DIH--LLRA----------P---G----------GPGS-Q------V-MS---G---L-L---------RR-LD-L-PE----------GF-NP---------Q-------L-VVGHGRITGPAAD---VQAT-D-FF-----R-E-AKRIHFVHMAPGEIE-WFK----G-K----------------D-D----A---AAQSEERE-RIELG-------LSETAA-LV-VAVGPRLSREAR-N-LV--A---A--L--ES----P---P-----------D-V-HE------MIPG-F-S---------C-S--AM-----R------S--------P-----------------------------------------P-SG-L---------HCLIL-GRAE--DLELKGL-DIGALGL----AKL-LD--------R-------N-VRFQS--------D-P------------ELIVRG-A-----P-----------Q-GT---------GAALRMQ-LLNI-P------G-V-E---N--LS--IRVREY--ASE-----GNTIEGDLRRATLLLMPSRREGFGLVAQEALALGVP-ILV-SR-Q--SGIGEFL------RH-VL-G---D----V-------E--S-Q-HY---I------VEA---R-D---------------------D------------------------------L---A------S---ASD------------EWAKRIEGVL--RDPQAAFQRAHELARKL-AS-E--Y---SWKHAVGLL
WP_177065618.1  ---------------RG-PSVLVMATEW-KS-A--H-GGLSTFN--REFCRALA-----AA-G-CR-------VVC--AV-P--DA------TE--------AEI--------G------H-------A--R-EY-DIH--LLRA----------P---G----------GPGS-Q------V-MS---G---L-L---------RR-LD-L-PE----------GF-NP---------Q-------L-VVGHGRITGPAAD---VQAT-D-FF-----R-E-AKRIHFVHMAPGEIE-WFK----G-K----------------D-D----A---AAQSEERE-RIELG-------LSETAA-LV-VAVGPRLSREAR-N-LV--A---A--L--ES----P---P-----------D-V-HE------MIPG-F-S---------C-S--AM-----R------S--------P-----------------------------------------P-SG-L---------HCLIL-GRAE--DLELKGL-DIGALGL----AKL-LD--------R-------N-VRFQS--------D-P------------ELIVRG-A-----P-----------Q-GT---------GAALRMQ-LLNI-P------G-A-E---N--LS--IRVREY--ASE-----GNTIEGDLRRATLLLMPSRREGFGLVAQEALALGVP-ILV-SR-Q--SGIGEFL------RH-VL-G---D----V-------E--S-Q-HY---I------VEA---R-D---------------------D------------------------------L---A------S---ASD------------EWAKRIEGVL--RDPQAAFQRAHELARKL-AS-E--Y---SWKHAVGLL
WP_167375417.1  ---------------HG-PSVLVMATEW-NS-A--H-GGLSTFN--REFCRALA-----RA-G-CR-------VVC--AV-P--DA------TE--------AEV--------I------H-------A--R-DC-AVH--LLRA----------P---G----------GPGA-E------V-MS---G---L-L---------RR-LA-L-PE----------GF-SP---------E-------L-VVGHGRITGPAAD---VQAT-D-FF-----R-E-AKRIHFVHMAAGEIE-WFK----G-K----------------D-D----A---AAKSEERE-RIELR-------LSEKAA-WV-VAVGPRLFRETR-N-LL--A---A--L--NH----P---P-----------S-T-YE------MIPG-F-S---------C-S--KT-----R------T--------P-----------------------------------------P-DG-L---------HCLIL-GRAE--DLELKGL-DIGALGL----AKL-LD--------S-------N-VRFRS--------D-P------------ELIVRG-A-----P-----------P-GT---------GAALRGQ-LLKI-V------G-G-Q---K--LS--IRVREY--TSE-----ESTVEGDLKRATLLLMPSRREGFGLVAQEALALGVP-ILV-SH-Q--SGIGEFL------LQ-LL-G---E----V-------E--S-Q-HY---V------VRT---Q-G---------------------D------------------------------L---S------S---DTD------------EWAKRIEGVL--RDPQTAFERADKLARRL-AE-E--Y---SWKHSVDLL
WP_169316088.1  ---------------HG-PSVLVMATEW-NS-A--H-GGLSTFN--REFCRALA-----RA-G-CR-------VVC--AV-P--DA------TE--------AEV--------I------H-------A--R-DC-AVH--LLRA----------P---G----------GPGA-E------V-MS---G---L-L---------RR-LA-L-PE----------GF-SP---------E-------L-VVGHGRITGPAAD---VQAT-D-FF-----R-E-AKRIHFVHMAAGEIE-WFK----G-K----------------D-D----A---AAKSEERE-RIELR-------LSEKAA-WV-VAVGPRLFRETR-N-LL--A---A--L--NH----P---P-----------S-T-YE------MIPG-F-S---------C-S--KT-----R------T--------P-----------------------------------------P-DG-L---------HCLIL-GRAE--DLELKGL-DIGALGL----AKL-LD--------S-------N-VRFRS--------D-P------------ELIVRG-A-----P-----------P-GT---------GAALRGQ-LLKI-V------G-G-Q---K--LS--IRVREY--TSE-----ESTVEGDLKRATLLLMPSRREGFGLVAQEALALGVP-ILV-SH-Q--SGIGEFL------LQ-LL-G---E----V-------E--S-Q-HY---V------VRT---Q-G---------------------D------------------------------L---S------S---DTD------------EWAKRIEGVL--RDPQTAFERADKLARRL-AE-E--Y---SWKHSVDLL
WP_054048489.1  ---------------RT-HTVLAVADEW-FS-G--H-GGLSTLN--RHLCAGLV-----DA-G-AT-------VFC--LV-P--RA------AP--------EER--------A------H-------A--T-AN-GVH--LIDA----------C---P----------AAGE-P------E-SL---A---L-G---------RE-PG-L-PG----------GV-IP---------E-------I-VIGHGRVSGFEAK---ALVE-N-HY-----P-G-AARLHFVHAAPDELE-WWR-A--G-R-E--------------H-D----A---AERADTRT-QAELA-------LGRGAT-RV-VAVGPRLHMRFE-R-DL--H---V--Y--PE-A--A---R-----------P---LR------YDPG-F-D-----------V--PS-----T------D--------A------R----------------GP----------------A-PG---G----PL-QVLLM-GRLE--NHEIKGV-DLAARIM----AHA-IG--LRA---D-------A----DM--------E-V------------ELLVRG-A-----P-----------P-GE---------CAALRDR-IRGW-A------D-N-P---S--LH--VSVRPY--SVD-----GDRLEQDLSRSHLVLMPSRAEGFGLVGAEAICGGVP-ALV-SG-R--SGLGMLL------GE-IL-P---T----R-------L--A-G-RV---V------VPM---T-L---------------------D------------------------------E---R------I---DIP------------RWGHHVAAVL--RDPMAAFATAAAVRDNA-AR-Q--R---SRVAAARRI
AMB84622.1      ---------------HG-PSVLVMATEW-NS-A--H-GGLSTFN--REFCRALA-----RA-G-CR-------VVC--AV-P--DA------TE--------AEV--------I------H-------A--R-DC-AVH--LLRA----------P---G----------GPGA-E------V-MS---G---L-L---------RR-LA-L-PE----------GF-SP---------E-------L-VVGHGRITGPAAD---VQAT-D-FF-----R-E-AKRIHFVHMAAGEIE-WFK----G-K----------------D-D----A---AAKSEERE-RIELR-------LSEKAA-WV-VAVGPRLFRETR-N-LL--A---A--L--NH----P---P-----------S-T-YE------MIPG-F-S---------C-S--KT-----R------T--------P-----------------------------------------P-DG-L---------HCLIL-GRAE--DLELKGL-DIGALGL----AKL-LD--------S-------N-VRFRS--------D-P------------ELIVRG-A-----P-----------P-GT---------GAALRGQ-LLKI-V------G-G-Q---K--LS--IRVREY--TSE-----ESTVEGDLKRATLLLMPSRREGFGLVAQEALALGVP-ILV-SH-Q--SGIGEFL------LQ-LL-G---E----V-------E--S-Q-HY---V------VRT---Q-G---------------------D------------------------------L---S------S---DTD------------EWAKRIEGVL--RDPQTAFERADKLARRL-AE-E--Y---SWKHSVDLL
WP_017131143.1  ---------------HG-PSVLVMATEW-NS-A--H-GGLSTFN--REFCRALA-----RA-G-CR-------VVC--AV-P--DA------TE--------AEV--------I------H-------A--R-DC-AVH--LLRA----------P---G----------GPGA-E------V-MS---G---L-L---------RR-LA-L-PE----------GF-SP---------E-------L-VVGHGRITGPAAD---VQAT-D-FF-----R-E-AKRIHFVHMAAGEIE-WFK----G-K----------------D-D----A---AAKSEERE-RIELR-------LSEKAA-WV-VAVGPRLFRETR-N-LL--A---A--L--NH----P---P-----------S-T-YE------MIPG-F-S---------C-S--KT-----R------T--------P-----------------------------------------P-DG-L---------HCLIL-GRAE--DLELKGL-DIGALGL----AKL-LD--------S-------N-VRFRS--------D-P------------ELIVRG-A-----P-----------P-GT---------GAALRGQ-LLKI-V------G-G-Q---K--LS--IRVREY--TSE-----ESTVEGDLKRATLLLMPSRREGFGLVAQEALALGVP-ILV-SH-Q--SGIGEFL------LQ-LL-G---E----V-------E--S-Q-HY---V------VRT---Q-G---------------------D------------------------------L---S------S---DTD------------EWAKRIEGVL--RDPQTAFERADKLARRL-AE-E--Y---SWKHSVDLL
WP_051466857.1  ---------------GP-ARVLALADEW-LP-G--R-GGLSALN--RSLCAALA-----EA-G-AE-------VYC--VV-P--GA------TP--------EER--------S------D-------A--D-RV-AVR--LVDA----------P---A----------LPGA-A------L-RD---L---L-M---------RR-PP-L-PD----------GV-LP---------D-------L-VLGHGRITGSHAK---AVTE-D-HF-----P-A-ARRVHIVHTSPDETD-WWR-P--D-R-G--------------E-D----T---GAVAETRT-ADQVA-------LSRDAA-VV-VAVGPRLHQWIS-R-EL--S---V--F--DD-A--P---T-----------P---LR------LDPG-F-D-----------Y--TD-----Q------A--------P-----------------------RR----------------P-PP---G----VP-QVLML-GRLE--DASTKGL-DLAARAV----GHA-AA--LRA---P-------A----DP--------P-I------------ELLLRG-A-----P-----------Q-GQ---------ARVIREQ-VLAW-A------G-R-P---G--LA--VTVRNY--SPD-----TERLGQDLRRASLVLMPSRAEGFGLVGLEAIVAGTP-VLV-SD-H--SGIGDLL------RE-VL-P---P----S-------E--A-D-RL---V------VPV---G-N---------------------D------------------------------E----------R---DAE------------EWGRRVHDAL--RDRPAAFSRAESVRRAM-RE-H--R---TWATAVTRL
WP_091283948.1  ---------------GP-LRVLVLADEW-LP-R--R-GGLSALN--RYLCVALA-----KA-G-VS-------VYC--VV-P--AA------DQ--------FDR--------D------D-------A--A-EM-GVE--LLTA----------L---M----------APGT-A------E-RD---V---L-M---------RR-PP-L-PT----------GV-VP---------D-------V-VIGHSRITGAHAK---AVTE-D-HF-----P-A-ARRLHFVHMSPDEIE-WWR-R--D-R-G--------------A-D----A---GALAENRT-ATELA-------LGEDAT-RV-VAVGPNLHQWMR-R-EL--S---V--F--DD-T--P---E-----------P---VR------FDPG-F-D-----------Y--PD-----G------R--------PEHDDESRSGNGSGGGSGRFDRRSRT----------------P-PP---G----NP-QILLL-GRLE--DASIKGL-DIAARAV----GYA-VG--LRG---R-------S----DP--------P-A------------DLLLRG-A-----P-----------P-GQ---------AQDVRDR-ILEW-S------G-R-P---G--LT--VTVRNY--STE-----SIRLQRDLRRASLVLMPSRVEGFGLVGLEAIAAGTP-VLI-SD-R--SGLGTLL------HE-VL-S---E----L-------D--A-D-RM---V------VPV---T-N---------------------D------------------------------E----------H---DVA------------RWGLAVHEVL--RNRPAAFARAAAVRDLM-RQ-R--R---SWGLAVEQL
WP_148758378.1  ---------------RR-QVVLAVATEW-SS-S--H-GGLSTFN--RQLCAALA-----RS-G-MR-------VFC--MT-P--NP------RL--------REI--------T------N-------A--A-AL-NVK--LINP--------AEN---E----------WYES-E------L--E---V---L-N---------DR-PD-G-LE----------DL-EP---------D-------F-VIGHGRVTGPAAK----AQA-D-RF-----P-R-AKRLHFIHVAPEEID-WFK-P--D-R-A--------------E-GARD-I---AAVAESRQ-RLEVD-------LARGAH-RG-FAVGERLHQRYA-R-YV--S---S--P--GK----A---Q-----------L---AR------LDPG-F-D-----------A--AD-----L------T--------P-----------------------RE----------------A-PP---G--K-PI--VLVF-GRVE--DATLKGV-DLAARAI----GAA-AGALRES---R-------A----AT--------E-V------------ELIVRG-V-----P-----------E-DS---------SEELRRK-IIEW-A------E-Q-P---S--LL--VTPRVY--SAN-----EQRLAADLETANLVLMPSRAEGFGLVGMEAIIAGTP-VLV-SG-K--SGLADLL------WE-HL-G---D----E----------A-R-HI---V------VPM---Y-K---------------------S------------------------------E---A------E---NTA------------EWARKIQHVL--EDPETAFARATKIRRVL-AE-K--W---TWSMAIESL
CUU59694.1      ---------------GP-LRVLVLADEW-LP-R--R-GGLSALN--RYLCVALA-----KA-G-VS-------VYC--VV-P--AA------DQ--------FDR--------D------D-------A--A-EM-GVE--LLTA----------L---M----------APGT-A------E-RD---V---L-M---------RR-PP-L-PT----------GV-VP---------D-------V-VIGHSRITGAHAK---AVTE-D-HF-----P-A-ARRLHFVHMSPDEIE-WWR-R--D-R-G--------------A-D----A---GALAENRT-ATELA-------LGEDAT-RV-VAVGPNLHQWMR-R-EL--S---V--F--DD-T--P---E-----------P---VR------FDPG-F-D-----------Y--PD-----G------R--------PEHDDESRSGNGSGGGSGRFDRRSRT----------------P-PP---G----NP-QILLL-GRLE--DASIKGL-DIAARAV----GYA-VG--LRG---R-------S----DP--------P-A------------DLLLRG-A-----P-----------P-GQ---------AQDVRDR-ILEW-S------G-R-P---G--LT--VTVRNY--STE-----SIRLQRDLRRASLVLMPSRVEGFGLVGLEAIAAGTP-VLI-SD-R--SGLGTLL------HE-VL-S---E----L-------D--A-D-RM---V------VPV---T-N---------------------D------------------------------E----------H---DVA------------RWGLAVHEVL--RNRPAAFARAAAVRDLM-RQ-R--R---SWGLAVEQL
NUT53093.1      ---------------RP-LTILAVATEW-SS-A--R-GGLSTFN--RRLCTALA-----EA-G-AR-------VFC--TA-P--EA------TE--------EER--------R------Q-------A--A-EV-GVT--LVKP----------A---R----------EGST-S------V-RE---A---I-A---------RR-PE-L-PP----------GV-VP---------D-------I-VIGHGRITGHAAD---ALL--D-HF-----P-S-ARRLHFIHMASDEIE-WFK-P--D-R-D----------------D----V---GVIADERH-REELD-------LGKGAY-RV-VAVGPRLFDRYV-R-DF--S---S--D--EA-V--V---V---------------LR------LDPG-F-D-----------G--DA-----P------I--------A-----------------------RR----------------V-PP---G--A-PW-SILLF-GRAE--DAELKGL-DIAARAV----ALA-VR--ERG---S-------N----AA--------D-L------------ELKVRG-A-----P-----------E-KS---------SARLREE-MVGW-A------G-D-----P--VR--PLIRKY--STD-----SAELAGDLLTASLVLMPSRAEGFGLTGVEAITAGTP-VLV-SA-E--SGLGRFL------RD-VV-D---K----E-------V--A-S-RF---V------VPV---T-G---------------------S------------------------------L---E------E---DAV------------VWKNAIVATL--RNRQAAFDDVARLREHL-TR-D--H---TWAKAAAAL
BAO61700.1      ---------------NA-LSVLAIATEW-QS-G--R-GGLSTLN--RNLCLAFV-----RQ-G-AR-------VVC--VV-E--LG------SG--------PSI--------N------E-------------E-GVT--VFAP----------I---S----------TPGQ-E------P-HE---A---L-T---------RR-PE-L-PA----------GF-TP---------D-------I-IIGHGRVTGPAAS---VLAT-D-HF-----P-Q-ARRLHFVHMAPDEIE-WLK-G--G-R-E--------------D-D----A---GQRAEERT-RIELE-------LARNAA-RV-VTIGPRLQGRFL-R-DL--D---A--E--GL----P---S-----------P---VR------LDPG-F-D---------R-Q--SG-----V------P--------------------------------RQ----------------P-PL---G--Q-PW-AVLTM-GRME--DANIKGL-DIAAQAM----GKV-VR--K---A-R-------V----AQ--------N-L------------ELIVRG-A-----P-----------K-GS---------GDETREQ-ILEW-A------A-A-P---G--LE--VLVRPY--TVD-----PTRLEADLRRASLLLMPSRAEGFGLVGLEAIIAGTP-VLI-SE-E--SGLGQLL------KE-IL-S---K----E-------Q--A-A-RH---V------VPI---T-R---------------------D------------------------------V---A------V---DAE------------SWANAIEAAL--MDRESTFKRAEELAMTL-SE-Q--R---TWSSAIAGL
WP_052479793.1  ---------------RP-LRVLAVATEW-AS-R--L-GGLSTFN--RCLCRALA-----AA-G-AQ-------VYC--LV-P--RA------GR--------EEE--------A------D-------A--K-RH-GVH--LVEA----------Q---V----------PPVW-T------G-DL---S---L-L---------RR-P--E-KL----------PV-VP---------D-------V-ILGHGRVTGPAAQ---LLRD-Q-HY-----G-D-AQLVHIIHMLPYEIE-FLK-E--D-R-A--------------D-D----P---AQRADERT-EVELA-------LAGSAD-HA-AVVGPFLHNKFA-R-HFPGQ---E--P--FS----T---T-----------L---LC------VHPG-F-D-AGAGTRSGA-W--AA-----E------P--------------------------------RP----------------V-PA---G--D-P--AVLVF-GRAE--DVRLKGL-DLAAQAL----GRF-VR--R---T-C-------A----DR--------K-L------------DFVVRGLA-----P-----------G-QS---------GAELREH-IDRH-A------G-S-G---N--LT--VHIKPY--RTD-----SRVLASDLTSASLVLLPSRSEGFGLSAAEAIAAGTP-VLV-SD-A--SGIGLLL------RE-TL-G---R----E-------E--A-A-HH---V------VE----T-R---------------------G------------------------------G---E------Q---DAE------------RWSQAVERVL--GDRRAAFHRAARLREQL-AE-S--H---TWQAAAASL
WP_067904030.1  ---------------RR-PVVLAVATEW-SS-N--H-GGLSTFN--RQLCAALA-----RS-G-MR-------VFC--MT-P--NP------RL--------GDI--------K------N-------A--K-AL-NVE--LINP--------MEN---E----------WYES-E------L--E---V---L-K---------ER-PD-G-LG----------G--DP---------D-------V-IIGHGRVTGPAAK----AQA-D-RF-----P-S-AKRLHFIHVASEEID-WFK-P--G-R-E--------------D-G-KD-I---AAVAESRQ-RLEVD-------LARGAH-RG-FAVGKRLHEHYA-R-YV--S---S--P--GK----A---Q-----------L---AR------FDPG-F-D-----------A--ED-----L------T--------P-----------------------RE----------------A-PP---G--K-PI--VLLF-GRVE--DAELKGV-DLAARAI----GAA-AKALRES---R-------A----AT--------E-V------------ELIVRG-V-----P-----------E-GS---------SEELREK-IIDW-A------D-H-P---A--LL--VTPRVY--AAN-----EQRLAADLETANLVLMPSRAEGFGLVGVEAIIAGTP-VLV-SG-R--SGLADLL------WE-HL-G---D----E----------A-R-HI---V------VPM---H-K---------------------S------------------------------E---A------E---NTD------------EWTRKIQHVL--EDPETAFARATKIRRLL-AE-K--W---TWSMAIEAL
WP_133932223.1  ---------------RA-RRFLAVATAW-NS-T--H-GGVNTFN--RRFCRGFA-----EA-G-VE-------VCC--LV-C--HA------TE--------QDR--------K------D-------A--A-AS-GVH--LIEA----------P---V----------VPGT-P------H-LL---A---L-A---------RK-PL-L-PG----------GF-TP---------D-------Y-IVGHGRFTGPAAQ---ALAE-D-HF-----P-T-ARRLHVVHTVPDEAE-WHK-T--G-R-D--------------D-D----P---GERADERT-TAELE-------LGRTAH-RV-LAVGPRLHNRYL-N-EL--Y---A--F--AC----A---A-----------P---LR------FDPG-F-D---------P-E--TP-----A------PDAPQGP--------------------------RR----------------P-PP---G--E-PW-KILLM-GRAE--DDTLKGL-DIAAAAL----GVV-AR--R---R-R-------E----GP--------E-I------------ELIVRG-A-----P-----------P-NT---------SARLRRK-LAAW-S------E-R-A---S--LN--IVVRPF--SPD-----TGRLGADLRRASLVLMPSRSEAFGLAGAEAIMAGTP-VLV-SG-V--SGLGALL------RE-AL-P---T----A-------D--A-V-RH---V------IPV---S-G---------------------S------------------------------V---R------E---DTD------------RWARAVEAVL--GDRPAAFANAARIHAHL-VR-R--Y---TWTSSAARV
WP_157419626.1  ---------------GG-PRVLTVADEW-FP-A--R-GGLSSLN--RYLCFALA-----SA-G-AT-------VDC--LV-P--GY------SP--------DEQ--------A------D-------A--A-RG-GVH--LVAA----------R---G----------VRGM-T------E-RE---A---L-M---------RR-PP-L-PG----------GA-EP---------D-------L-VIGHGRVTGPAAR---ALVE-D-HF-----P-R-AARVHLVHMAPDDIE-WDK-L--D-H-Q--------------D-D----A---GLRAEERS-RVELE-------LARDAT-AV-APVGPRLREWLR-R-DL--P---P--G--AD-GGRA---R-----------L---IR------LDPG-F-D-----------P--VD-----P------A--------P-----------------------RP----------------V-PE---G----RP-LVMVM-GRME--DAVLKGV-DLAARAF----GHA-RA--LHP---G-------------V--------E-W------------ELLVRG-A-----P-----------A-GQ---------EHAMRGR-VLEW-I------G-D-R---T--AN--VTVRRY--SSD-----TAAIQEDLRRASLMLMPSRVEGYGLVGHEALVAGTP-ALI-SE-R--SGLGMLV------ED-LL-R---A----G-------D--A-R-GI---V------VPA---Q-R---------------------A------------------------------E---E------L---DVS------------MWGHRIAAVM--ADRAAAFSRAADARRTL-AA-R--H---PWAVAVREL
SCZ75034.1      ---------------NA-LSVLAIATEW-QS-G--R-GGLSTLN--RNLCLAFV-----RQ-G-AR-------VVC--VV-E--PG------SG--------PSI--------N------E-------------E-GVT--VFAP----------I---S----------TPGQ-E------P-HE---A---L-T---------RR-PE-L-PA----------GF-TP---------D-------I-IIGHGRVTGPAAS---VLAT-D-HF-----P-Q-ARRLHFVHMAPDEIE-WLK-G--G-R-E--------------D-D----A---GQRAEERT-RIELE-------LARNAA-RV-VTIGPRLQGRFL-R-DL--D---A--E--GL----P---S-----------P---VR------LDPG-F-D---------R-Q--SG-----V------P--------------------------------RQ----------------P-PL---G--Q-PW-AVLTM-GRME--DANIKGL-DIAAQAM----GKV-VR--K---A-R-------V----AQ--------N-L------------ELIVRG-A-----P-----------K-GS---------GDETREQ-ILEW-A------A-A-P---G--LE--VLVRPY--TVD-----PTRLEADLRRASLLLMPSRAEGFGLVGLEAIIAGTP-VLI-SE-E--SGLGQLL------KE-IL-S---K----E-------Q--A-A-RH---V------VPI---T-R---------------------D------------------------------V---A------V---DAE------------SWANAIEAAL--MDRESTFKRAEELAMTL-SE-Q--R---TWSSAIAGL
WP_072444656.1  ---------------NA-LSVLAIATEW-QS-G--R-GGLSTLN--RNLCLAFV-----RQ-G-AR-------VVC--VV-E--PG------SG--------PSI--------N------E-------------E-GVT--VFAP----------I---S----------TPGQ-E------P-HE---A---L-T---------RR-PE-L-PA----------GF-TP---------D-------I-IIGHGRVTGPAAS---VLAT-D-HF-----P-Q-ARRLHFVHMAPDEIE-WLK-G--G-R-E--------------D-D----A---GQRAEERT-RIELE-------LARNAA-RV-VTIGPRLQGRFL-R-DL--D---A--E--GL----P---S-----------P---VR------LDPG-F-D---------R-Q--SG-----V------P--------------------------------RQ----------------P-PL---G--Q-PW-AVLTM-GRME--DANIKGL-DIAAQAM----GKV-VR--K---A-R-------V----AQ--------N-L------------ELIVRG-A-----P-----------K-GS---------GDETREQ-ILEW-A------A-A-P---G--LE--VLVRPY--TVD-----PTRLEADLRRASLLLMPSRAEGFGLVGLEAIIAGTP-VLI-SE-E--SGLGQLL------KE-IL-S---K----E-------Q--A-A-RH---V------VPI---T-R---------------------D------------------------------V---A------V---DAE------------SWANAIEAAL--MDRESTFKRAEELAMTL-SE-Q--R---TWSSAIAGL
WP_041117337.1  ---------------NA-LSVLAIATEW-QS-G--R-GGLSTLN--RNLCLAFV-----RQ-G-AR-------VVC--VV-E--LG------SG--------PSI--------N------E-------------E-GVT--VFAP----------I---S----------TPGQ-E------P-HE---A---L-T---------RR-PE-L-PA----------GF-TP---------D-------I-IIGHGRVTGPAAS---VLAT-D-HF-----P-Q-ARRLHFVHMAPDEIE-WLK-G--G-R-E--------------D-D----A---GQRAEERT-RIELE-------LARNAA-RV-VTIGPRLQGRFL-R-DL--D---A--E--GL----P---S-----------P---VR------LDPG-F-D---------R-Q--SG-----V------P--------------------------------RQ----------------P-PL---G--Q-PW-AVLTM-GRME--DANIKGL-DIAAQAM----GKV-VR--K---A-R-------V----AQ--------N-L------------ELIVRG-A-----P-----------K-GS---------GDETREQ-ILEW-A------A-A-P---G--LE--VLVRPY--TVD-----PTRLEADLRRASLLLMPSRAEGFGLVGLEAIIAGTP-VLI-SE-E--SGLGQLL------KE-IL-S---K----E-------Q--A-A-RH---V------VPI---T-R---------------------D------------------------------V---A------V---DAE------------SWANAIEAAL--MDRESTFKRAEELAMTL-SE-Q--R---TWSSAIAGL
WP_176439087.1  ---------------NR-RTILAVATEW-AS-N--H-GGISTVN--RELCIALA-----AL-G-HK-------VLC--LV-P--DA------SG--------TDV--------L------N-------A--K-TA-RVE--LVQC----------P---E----------SVQI-R------G-HA---R---F-L---------LC-DA-------E-H---L-ST-KP---------D-------L-LIGHDHITGPAAH---ALAN-R--F-----G---AKYVHFLHTIPHENE-GLK-T--P-H-G--------------D-D-LF-D---PLRGEAKL-DDQIE-------LAKRAD-LV-VAVGPRIKRNFL-W-QA--P---V-----------P---T-------------M-TM------LLPG-L-S---P-----A-L--LE-----L------T--------P------A----------------------------------L-PN-L----Q-VN-ACLMS-GRME--DAGIKGG-LLACDVI----KSV-AT--ARS-W-S-------S----GH--------T-P------------KLVMRG-F-----T-----------K-EQ---------ALAEFQN-IGNF-G------D-Y--------SQF-VQLRTF--STE-----PAKLVQDYVGSALIIMPSVAEGFGLTGLEAIAAGVP-VII-SA-E--SGLAEYL-RDPALNQ-GL-D---P----D-------L--F-E-AS---I------ASV---T-L---------------------G------------------------------D---V------A---NRN------------EWAAKVDSAL--SDHATAFARAAKLRAEL-KL-R--L---TWDKAARGL
WP_103291295.1  ---------------NA-LSVLAIATEW-QS-G--R-GGLSTLN--RNLCLAFV-----RQ-G-AR-------VVC--VV-E--PG------SG--------PSI--------N------E-------------E-GVT--VFAP----------I---S----------TPGQ-E------P-HE---A---L-T---------RR-PE-L-PA----------GF-TP---------D-------I-IIGHGRVTGPAAS---VLAT-D-HF-----P-Q-ARRLHFVHMAPDEIE-WLK-G--G-R-E--------------D-D----A---GQRAEERT-RIELE-------LARNAA-RV-VTIGPRLQGRFL-R-DL--D---A--E--GL----P---S-----------P---VR------LDPG-F-D---------R-Q--SG-----V------P--------------------------------RQ----------------P-PL---G--Q-PW-AVLTM-GRME--DANIKGL-DIAAQAM----GKV-VR--K---A-R-------V----AQ--------N-L------------ELIVRG-A-----P-----------K-GS---------GDETREQ-ILEW-A------A-A-P---G--LE--VLVRPY--TVD-----PTRLEADLRRASLLLMPSRAEGFGLVGLEAIIAGTP-VLI-SE-E--SGLGQLL------KE-IL-S---K----E-------Q--A-A-RH---V------VPI---T-R---------------------D------------------------------V---A------V---DAE------------SWANAIEAAL--MDRESTFKRAEELAMTL-SE-Q--R---TWSSAIAGL
WP_019093712.1  ---------------NA-LSVLAIATEW-QS-G--R-GGLSTLN--RNLCLAFV-----RQ-G-AR-------VVC--VV-E--PG------SG--------PSI--------N------E-------------E-GVT--VFAP----------I---S----------TPGQ-E------P-HE---A---L-T---------RR-PE-L-PA----------GF-TP---------D-------I-IIGHGRVTGPAAS---VLAT-D-HF-----P-Q-ARRLHFVHMAPDEIE-WLK-G--G-R-E--------------D-D----A---GQRAEERT-RIELE-------LARNAA-RV-VTIGPRLQGRFL-R-DL--D---A--E--GL----P---S-----------P---VR------LDPG-F-D---------R-Q--SG-----V------P--------------------------------RQ----------------P-PL---G--Q-PW-AVLTM-GRME--DANIKGL-DIAAQAM----GKV-VR--K---A-R-------V----AQ--------N-L------------ELIVRG-A-----P-----------K-GS---------GDETREQ-ILEW-A------A-A-P---G--LE--VLVRPY--TVD-----PTRLEADLRRASLLLMPSRAEGFGLVGLEAIIAGTP-VLI-SE-E--SGLGQLL------KE-IL-S---K----E-------Q--A-A-RH---V------VPI---T-R---------------------D------------------------------V---A------V---DAE------------SWANAIEAAL--MDRESTFKRAEELAMTL-SE-Q--R---TWSSAIAGL
SNR45646.1      ---------------NR-RTILAVATEW-AS-N--H-GGISTVN--RELCIALA-----AL-G-HK-------VLC--LV-P--DA------SG--------TDV--------L------N-------A--K-TA-RVE--LVQC----------P---E----------SVQI-R------G-HA---R---F-L---------LC-DA-------E-H---L-ST-KP---------D-------L-LIGHDHITGPAAH---ALAN-R--F-----G---AKYVHFLHTIPHENE-GLK-T--P-H-G--------------D-D-LF-D---PLRGEAKL-DDQIE-------LAKRAD-LV-VAVGPRIKRNFL-W-QA--P---V-----------P---T-------------M-TM------LLPG-L-S---P-----A-L--LE-----L------T--------P------A----------------------------------L-PN-L----Q-VN-ACLMS-GRME--DAGIKGG-LLACDVI----KSV-AT--ARS-W-S-------S----GH--------T-P------------KLVMRG-F-----T-----------K-EQ---------ALAEFQN-IGNF-G------D-Y--------SQF-VQLRTF--STE-----PAKLVQDYVGSALIIMPSVAEGFGLTGLEAIAAGVP-VII-SA-E--SGLAEYL-RDPALNQ-GL-D---P----D-------L--F-E-AS---I------ASV---T-L---------------------G------------------------------D---V------A---NRN------------EWAAKVDSAL--SDHATAFARAAKLRAEL-KL-R--L---TWDKAARGL
WP_157636396.1  ---------------TL-PTALVMATEW-FS-L--H-GGISTFN--RNLCCELV-----DN-G-IN-------VIC--AV-P--KA------SQ--------DEI--------E------A-------A--A-RD-GIY--LLQA----------P---P----------AQSA-D------P-LN---G---M-Y---------RR-LS-V-------------PI-DP---------D-------F-VIGHGRITGHVAQ---AQVE-D-NF-----P-S-AARIHFVHMAPGEIE-WFK----G-K----------------A-D----A---AMVAESRE-REELE-------LAATAK-IV-AAVGPRLYREVG-N-LL--E---S--K--SV----K---P-----------A-L-IE------FNPG-------------C-Q--AP-----D------K--------P--------------RTC------------------------P-PH-L---------HCLLL-GRAE--DVELKGL-DIAALAM----ARV-AS--------G-------AMVAFES--------R-P------------ELIVRG-A-----P-----------E-GT---------GQVLQQR-LKSL-T------E-G-L---E--LS--VRVREY--SSS-----QDDIQADLRRASILLMPSRREGFGLVALEALTLGTP-ILV-SD-Q--SGVAELI------TR-YV-S---P----A-------E--A-S-GV---I------VPT---P-E---------------------A------------------------------V---S------S---AAS------------TWARAIEFQL--ADREASFNRAWRLGKRF-ME-E--D---GWSKSVRDL
WP_080419087.1  ---------------TL-PTALVMATEW-FS-L--H-GGISTFN--RNLCCELV-----DN-G-IN-------VIC--AV-P--KA------SQ--------DEI--------E------A-------A--A-RD-GIY--LLQA----------P---P----------AQSA-D------P-LN---G---M-Y---------RR-LS-V-------------PI-DP---------D-------F-VIGHGRITGHVAQ---AQVE-D-NF-----P-S-AARIHFVHMAPGEIE-WFK----G-K----------------A-D----A---AMVAESRE-REELE-------LAATAK-IV-AAVGPRLYREVG-N-LL--E---S--K--SV----K---P-----------A-L-IE------FNPG-------------C-Q--AP-----D------K--------P--------------RTC------------------------P-PH-L---------HCLLL-GRAE--DVELKGL-DIAALAM----ARV-AS--------G-------AMVAFES--------R-P------------ELIVRG-A-----P-----------E-GT---------GQVLQQR-LKSL-T------E-G-L---E--LS--VRVREY--SSS-----QDDIQADLRRASILLMPSRREGFGLVALEALTLGTP-ILV-SD-Q--SGVAELI------TR-YV-S---P----A-------E--A-S-GV---I------VPT---P-E---------------------A------------------------------V---S------S---AAS------------TWARAIEFQL--ADREASFNRAWRLGKRF-ME-E--D---GWSKSVRDL
TAK32775.1      ---------------RS-LTILAIATEW-SS-G--H-GGLSTFN--RELCRTCA-----RI-G-HT-------VYC--LV-P--SA------TD--------AEL--------H------Q-------S--A-SD-GVH--LLIA----------G---A----------LPGA-S------D-AS---R---L-L---------PR-AP-L-PS----------GI-VP---------D-------L-IVGHGRVTGLAAR---VQHE-Q-HF-----S-G-ARRLHFVHVAPGAIE-WFKDR-SS-D----------------G-D----T---AERADARE-QVEAQ-------LAKEAH-VV-AAVGPLLTREFA-T-QL--H------G--HG----V---P-------------V-RE------FLPG-L-P---------R-I--PP-----V------E--------K---------------P-------------------------P-PA-Y---------RCLVL-GRGE--DSRLKGF-PIAARAL----GLV-AK----------------A--RPDL--------R-P------------VLIARG-A-----P-----------A-GT---------GDDLQDS-LLKT-S------G-H-S---A--LD--VRVRPY--TSD-----VQQIDMDLRQSSLVLMPSHSEGFGLVGLEAIAAGIP-VLL-SD-Q--SGLAEVL------QR-LA-P---N------------L--A-P-SH---V------VPV---T-R---------------------D------------------------------L---E------T---DGP------------QWAKRIEFVF--SDREAAFARVARLREVL-LL-S--M---SWDVSVTAL
EWM12074.1      ---------------AV-RTVLVVADEW-FA-R--L-GGISTLN--RSLCAALV-----GV-G-AQ-------VYC--LV-P--KS------SA--------EER--------A------D-------A--D-AV-GVQ--LVDA--------L-----S----------VPGI-S------E-RE---S---L-M---------RR-PP-L-PA----------DA-AI---------D-------T-IIGHGRVTGQVAR---ALAQ-D-HY-----P-T-AVRLHLVHVEPDQVE-WHK-L--D-R-K--------------N-D----M---GERAEERS-KVEIA-------LA-AAT-RA-VPVGPRLEEWMR-R-EM--H---V--E--GA----P---T-----------P---VR------FVPG-F-D-----------V--AD-----P------R--------------------------------------------------P-RG---AAPG-VP-QILLL-GRAE--DAEIKGI-DIAAGAI----GHA-MR----V-S-P-------G----GS--------R-W------------ELLIRG-A-----P-----------K-GQ---------AAQLRSR-LLAW-I------N-H-P---A--VD--VTVRNY--TPD-----RAEIDRDLRRASLVLMPSRVEGFGLVGHEAIRAGAP-CLV-SG-R--SGLGMLL------AD-LP-G---G----Q----------V-R-QT---V------VPV---T-R---------------------T------------------------------L---A------T---DIE------------TWGSRIAAVM--GNVGAALGTADDLRTVL-AA-R--H---TWAMAARSL
EIV94947.1      ---------------DS-LRVLVLADEW-LP-G--R-GGITALN--RYLCAALS-----AA-G-VT-------VYC--VV-P--TS------SP--------EEQ--------A------D-------A--A-RA-GVR--LLDA----------Q---A----------VPGA-M------G-PD---V---L-M---------RK-PP-L-PA----------DV-VP---------D-------I-VIGHGRITGAHAK---AVTE-D-HF-----P-K-ARRLHVVHTSPDESD-WWR-D--E-Q-D--------------I-D----I---GALAENRT-TAQLL-------LSKDAA-GV-LAVGPRLHQWIC-R-EL--S---V--F--DH-A--P---E-----------P---IR------LDPG-F-D-----------V--AD-----E------P--------R-----------------------RR----------------P-PP---G----TP-QVLVL-GRLD--DTQVKGL-DIAARAV----GHA-DG--LRG---P-------A----DP--------P-V------------ELLLRG-A-----P-----------P-GQ---------ARAIREQ-VLQW-S------G-R-P---S--LA--VTVRNY--LPD-----SERLGRDLRRASLLLMPSRAEGFGLVGVEAIVAGTP-VLV-SA-R--SGLGELL------RE-VL-P---G----P-------D--A-D-QL---V------VPV---R-N---------------------D------------------------------D----------D---DAA------------TWGRRIHEVL--RNRDAAFARAESVRRTL-RQ-R--R---TWAAAVTHL
WP_164374112.1  ---------------NA-PTVLVHATEW-HS-G--A-GGLSTFS--RDLCLALG-----RA-G-AE-------VYC--VL-T--EA------TD--------AEK--------R------E-------A--A-AE-GVR--LIVS----------A---V----------VPGH-A------S-KI---G---L-V---------RR-PP-L-PY----------GI-VP---------D-------L-VIGHGRITGPAAR---CCVE-D-HY-----P-S-ARLLQVMHVAPDELE-HWR-P--G-R-E--------------D-D----A---GLRADVRS-QLELN-------LARGAT-WA-AAVGPRLHQRLQ-R-DL--S---V--F--PE-S--P---E-----------P---LR------LDPG-F-D-----------R--AG-----R------P--------A------R----------------RP----------------T-PG---G----PV-QVLLM-GRME--AWQIKGV-DLGARAV----AHA-LR--LRG---D-------A----EP--------E-V------------ELLVRG-A-----S-----------P-AG---------CDALREA-VVGW-A------T-D-P---A--LG--VTVRPF--SAE-----AERLDQDLARATLALMPSRAEGFGLVGLEAVVAGTP-VLV-SG-R--SGLGMLL------KE-ML-P---P----A-------D--A-A-RA---V------VPV---T-L---------------------H------------------------------D---A------D---DVM------------RWGHQIAAVL--RDPVAAFATADRLRHAA-ER-E--R---SWAAVAEQV
KNY05162.1      ---------------PI-RRFLLVSDEW-RS-G--R-GGISTIN--RHLAIALA-----AA-G-HE-------ATV--LV-P--RV------TE--------EDA--------R------V-------A--S-AA-NVS--IVAP----------P---R----------IPGL-S------E-KE---T---L-L---------LR-PI-F-GE--------K-GW-EP---------D-------V-IIGHGRALGPYAA---AQQR-Q-FF-----P-G-ARRVHLVHTDAESLE-AAK----E-E-H-GG-----------T-S----T---MTITESRR-NLEID-------LARSAD-LV-AGIGPLLTETIR-D-DL--L---G--P--GA----P---A-----------T-V-ME------FMPG-L-R---D-LF--D-A--ST-----T------R--------A-----------------------------------------P-VK---N-------RVLFI-GRAD--DFHSKGI-DLAAEAL----LKI-MD--EWP-R-G-------R----SH--------P-P------------VLVIRG-V-----P-----------D-DA---------ADDVKRK-LDSI-F------D-G-R------VS--YTLRPY--TDS-----ETVLTHDLAQAKVLIMPSRHEGFGLAAFEAISAGVP-VLI-SA-E--SGVAQFL------SE-SH-L---D----T----------S-P-RS---V------IST---R-D---------------------S------------------------------P---T------R-L-AVD------------RWADAIQAVL--DDFDSARSEVTSLRTSV-GR-L--V---SWNSVTERL
WP_157494479.1  ---------------AV-RTVLVVADEW-FA-R--L-GGISTLN--RSLCAALV-----GV-G-AQ-------VYC--LV-P--KS------SA--------EER--------A------D-------A--D-AV-GVQ--LVDA--------L-----S----------VPGI-S------E-RE---S---L-M---------RR-PP-L-PA----------DA-AI---------D-------T-IIGHGRVTGQVAR---ALAQ-D-HY-----P-T-AVRLHLVHVEPDQVE-WHK-L--D-R-K--------------N-D----M---GERAEERS-KVEIA-------LA-AAT-RA-VPVGPRLEEWMR-R-EM--H---V--E--GA----P---T-----------P---VR------FVPG-F-D-----------V--AD-----P------R--------------------------------------------------P-RG---AAPG-VP-QILLL-GRAE--DAEIKGI-DIAAGAI----GHA-MR----V-S-P-------G----GS--------R-W------------ELLIRG-A-----P-----------K-GQ---------AAQLRSR-LLAW-I------N-H-P---A--VD--VTVRNY--TPD-----RAEIDRDLRRASLVLMPSRVEGFGLVGHEAIRAGAP-CLV-SG-R--SGLGMLL------AD-LP-G---G----Q----------V-R-QT---V------VPV---T-R---------------------T------------------------------L---A------T---DIE------------TWGSRIAAVM--GNVGAALGTADDLRTVL-AA-R--H---TWAMAARSL
WP_157468665.1  ---------------DS-LRVLVLADEW-LP-G--R-GGITALN--RYLCAALS-----AA-G-VT-------VYC--VV-P--TS------SP--------EEQ--------A------D-------A--A-RA-GVR--LLDA----------Q---A----------VPGA-M------G-PD---V---L-M---------RK-PP-L-PA----------DV-VP---------D-------I-VIGHGRITGAHAK---AVTE-D-HF-----P-K-ARRLHVVHTSPDESD-WWR-D--E-Q-D--------------I-D----I---GALAENRT-TAQLL-------LSKDAA-GV-LAVGPRLHQWIC-R-EL--S---V--F--DH-A--P---E-----------P---IR------LDPG-F-D-----------V--AD-----E------P--------R-----------------------RR----------------P-PP---G----TP-QVLVL-GRLD--DTQVKGL-DIAARAV----GHA-DG--LRG---P-------A----DP--------P-V------------ELLLRG-A-----P-----------P-GQ---------ARAIREQ-VLQW-S------G-R-P---S--LA--VTVRNY--LPD-----SERLGRDLRRASLLLMPSRAEGFGLVGVEAIVAGTP-VLV-SA-R--SGLGELL------RE-VL-P---G----P-------D--A-D-QL---V------VPV---R-N---------------------D------------------------------D----------D---DAA------------TWGRRIHEVL--RNRDAAFARAESVRRTL-RQ-R--R---TWAAAVTHL
WP_148757712.1  ---------------QR-QVVLAVATEW-SS-S--H-GGLSTFN--RQLCAALA-----RS-G-MR-------VFC--MT-P--NP------RP--------EEI--------T------D-------A--A-DS-GVA--LVGP--------A-S---E----------RTAS-E------F--A---V---L-E---------NR-PE-G-FE----------DL-EP---------D-------F-IIGHGLDTGQAAL----AQD-D-RF-----P-R-AKRLHFIHFAPQEID-WFE-L--A-R-D--------------E-DGRN-V---RKPAEQRM-RIEVA-------FARSAY-QS-FAVGNRLHRQYA-R-IV--D---S--Q--GN----A---P-----------L---AC------LNPG-F-D-----------A--AD-----L------T--------P-----------------------RD----------------P-PR---G--R-PR--VLLY-RRGG--NAELEGI-DLAARAL----DQV-AAALRDA---R-------P----AN--------E-V------------ELVVRG-A-----P-----------E-DS---------SAELRQK-IMDW-S------D-H-P---A--LG--VIVRGD--SPD-----GQWLADDLSAASLVLMPSRTEGFGLVGVEAIGAGTP-VLV-SS-K--SGLALLL------TD-LL-K---E----E----------A-R-HL---I------VPT---R-R---------------------S------------------------------D---A------D---STE------------EWARRIQNVL--DDREAAFDRATEIRRVL-AE-K--W---TWAMAIENL
WP_141962659.1  ---------------PR-LHFLCVADEW-FP-A--R-GGLSAFN--RYLCMALV-----RA-G-AD-------VSC--LV-P--RS------ST--------PER--------D------D-------A--D-AA-GVR--LVEA----------S---A----------APGL-S------E-RE---R---L-L---------RR-PS-L-PG----------RT-TP---------D-------V-VVGHGRVTGDVAK---AIAE-D-FY-----P-G-TPRLHFVHMHADEVE-WHK-L--D-R-N--------------D-D----A---GMRAEERS-RLELE-------LALGAA-GL-VAVGPRLFEWLE-R-EP--R---S-----RR-P--P---L-----------L---LR------LDPG-F-D-----------G--PV-----P------A--------D------R----------------SG----------------P-PG---G----RP-QILML-GRME--DRQVKGL-DIAAKGI----ADA-IG--LMS---P-------G-----T--------E-W------------DLLVRG-A-----P-----------P-NG---------SGPLRES-LLGW-L------G-N-T---P--VN--VTIYPY--SSE-----FDRITDDLARSSLVLMPSRAEGFGLVGLEAIVAGTP-VLV-SD-R--SGLGKLL------DD-EL-P---R----E-------I--A-A-RM---V------VPV---T-R---------------------D------------------------------D---G------E---NAR------------RWGNLISSVM--RDRAAAFATAESARLVM-AA-A--R---PWARAAGEL
TQL90659.1      ---------------PR-LHFLCVADEW-FP-A--R-GGLSAFN--RYLCMALV-----RA-G-AD-------VSC--LV-P--RS------ST--------PER--------D------D-------A--D-AA-GVR--LVEA----------S---A----------APGL-S------E-RE---R---L-L---------RR-PS-L-PG----------RT-TP---------D-------V-VVGHGRVTGDVAK---AIAE-D-FY-----P-G-TPRLHFVHMHADEVE-WHK-L--D-R-N--------------D-D----A---GMRAEERS-RLELE-------LALGAA-GL-VAVGPRLFEWLE-R-EP--R---S-----RR-P--P---L-----------L---LR------LDPG-F-D-----------G--PV-----P------A--------D------R----------------SG----------------P-PG---G----RP-QILML-GRME--DRQVKGL-DIAAKGI----ADA-IG--LMS---P-------G-----T--------E-W------------DLLVRG-A-----P-----------P-NG---------SGPLRES-LLGW-L------G-N-T---P--VN--VTIYPY--SSE-----FDRITDDLARSSLVLMPSRAEGFGLVGLEAIVAGTP-VLV-SD-R--SGLGKLL------DD-EL-P---R----E-------I--A-A-RM---V------VPV---T-R---------------------D------------------------------D---G------E---NAR------------RWGNLISSVM--RDRAAAFATAESARLVM-AA-A--R---PWARAAGEL
WP_082297595.1  ---------------PI-RRFLLVSDEW-RS-G--R-GGISTIN--RHLAIALA-----AA-G-HE-------ATV--LV-P--RV------TE--------EDA--------R------V-------A--S-AA-NVS--IVAP----------P---R----------IPGL-S------E-KE---T---L-L---------LR-PI-F-GE--------K-GW-EP---------D-------V-IIGHGRALGPYAA---AQQR-Q-FF-----P-G-ARRVHLVHTDAESLE-AAK----E-E-H-GG-----------T-S----T---MTITESRR-NLEID-------LARSAD-LV-AGIGPLLTETIR-D-DL--L---G--P--GA----P---A-----------T-V-ME------FMPG-L-R---D-LF--D-A--ST-----T------R--------A-----------------------------------------P-VK---N-------RVLFI-GRAD--DFHSKGI-DLAAEAL----LKI-MD--EWP-R-G-------R----SH--------P-P------------VLVIRG-V-----P-----------D-DA---------ADDVKRK-LDSI-F------D-G-R------VS--YTLRPY--TDS-----ETVLTHDLAQAKVLIMPSRHEGFGLAAFEAISAGVP-VLI-SA-E--SGVAQFL------SE-SH-L---D----T----------S-P-RS---V------IST---R-D---------------------S------------------------------P---T------R-L-AVD------------RWADAIQAVL--DDFDSARSEVTSLRTSV-GR-L--V---SWNSVTERL
WP_125642507.1  ---------------RS-PVVLAVATEW-SS-A--H-GGLSTFN--RNLCAALA-----AA-G-AQ-------VYC--VV-L--AA------SA--------EEA--------A------A-------A--R-AV-GVT--LLPA----------P---R----------RPGE-S------D-AM---R---L-S---------AR-PQLL-PA----------GT-VV---------D-------L-VVGHSRITGPAAR---RLAE-D-FF-----P-R-ARRLHFVHMAPDEIE-WYK-P--D-R-E--------------R-G----A---AARAAERT-GLERA-------LGRSAH-RA-VAVGPRLHELFL-P-EF--A---G--V--P---------E-----------P---LR------VDPG-F-DPGPGDPRPAGPS--EG-----E------A-GP-----------------------------RT----------------P-PG---G--R--L-RVLLF-GRAE--DERLKGL-DLAAAAC----GQV-AT--YLR-D-D-------G----LP--------A-F------------TLVVRG-A-----P-----------A-DT---------ADAQHSA-LTEL-A------A-E-T---G--LK--VVVRPY--SAD-----QEDIVHDLDAASLVLVPSRAEGFGLVGVEAIAAGVP-VLV-SS-E--SGLADLL------RQ-VL-D---V----E-------T--A-A-RF---I------VPM---S-G---------------------N------------------------------V---E------K---DGD------------RWARAVDRVL--RNREGAFREVAELRAFL-AG-R--I---TWARAARTL
WP_155055777.1  ---------------RP-LRILAVATEW-AS-R--L-GGLSTFN--RCLCRALA-----AA-G-AE-------VYC--LV-P--KA------DR--------EEE--------A------D-------A--G-RH-GVV--LVEA----------Q---V----------PPVW-M------G-EL---S---L-L---------RR-P--E-KL----------TV-VP---------D-------V-ILGHGRVTGPAAQ---LLRD-Q-HY-----T-D-AQLVHIIHMLPYALE-HLK-E--D-R-A--------------D-D----P---VQRADERT-EVELA-------LAGSAD-HA-AVVGPYLHNKYA-R-YFPGR---E--S--SS----T---T-----------L---HC------VYPG-F-D-MYAETSFGA-T--AP-----E------R--------------------------------RS----------------V-PA---G--D-P--AVLVF-GRAE--DVRLKGL-DLAAEAL----GRF-VG--R---T-H-------G----DR--------K-L------------DLVIRGLA-----A-----------G-QS---------GAELRER-IERH-A------G-S-G---D--LS--IYIKPY--RTE-----SRVLASDLTAASLVLLPSRGEGFGLSAAEAIAVGTP-VLV-SS-A--SGLGRLL------RE-TL-G---V----R-------E--A-A-HH---V------VE----T-R---------------------D------------------------------D---E------Q---DAE------------RWSRAVERVL--DDREAAFRRAARLREHL-GK-S--H---TWYAAAASL
WP_133854316.1  ---------------EH-LTVLTVCDEW-FP-A--S-GGISAFN--RYLCRALA-----QA-G-HS-------VFC--LV-P--SA------SS--------DEH--------E------D-------A--R-RC-GTR--LVAA----------A---A----------TFDH-T------T-FE---A---L-A---------GR-PV-L-PD----------GV-RP---------T-------V-VVGHARFTGPMAK---ALAD-Q-SY-----P-Q-ATRLHFVHMHPDRIE-WGK-G--D-R----------------E-D----A---ARTAEQHT-IQERE-------LCETAT-RT-IAVGPLLHEYAL-S-KL--T---Y--G--PR-V--A---D-----------A---VQ------VVPG-F-D-----------A--MP-----P------V--------------------------------RR----------------Q-RL---G--R-AL--IMVL-GRVH--NEN-KGL-ALAAKAV----GYA-VN--QLG---H-------S----EE--------D-L------------ELYLRG-V-----R-----------P-GR---------GADVRRA-LLEW-S------G-L-P---G--LT--TTIRNY--TEN-----PAAVLADLATISLVLMPSFEEDFGLVGWEALCAGVP-VLI-SA-R--SGLGTLI------RA-SG-L-P-D----D-------L--V-A-RV---V------LDV---R-K---------------------D------------------------------G---A------V---DVP------------LWASHISRVL--HNREAAFRTVEQVLAFM-AD-R--Y---TWAAAVEVV
WP_158709116.1  ---------------DR-VTVLVVATEW-SS-A--H-GGLSTFN--RHLCLALV-----SA-G-AA-------VFC--AV-V--AA------DD--------SEV--------A------D-------A--A-AK-GVT--LLCH----------P---G----------APGA-P------D-YG---K---L-T---------RR-PR-L-PP----------GV-DP---------D-------L-IIGHARTTGPAAA---HLQE-D-FF-----P-R-ARRLHIVHMAPDEIE-WHK-P--D-G-S--------------T-D----R---AHRAEERT-DIERR-------LGASAH-RV-LAVGPRLYERFR-N-EL--C---D--E--DG----L---E-----------P---LR------IDPG-F-D-----------L--PA-----P------R-GLAA---------------------------RT----------------P-PP---G--K-PF-KVLMM-GRTE--DAMLKGV-DLGARAC----GLV-HE--LRT-K-A-------S----TE--------P-I------------ELVVRG-A-----P-----------P-GM---------ADMQQER-IGAW-S------G-V-P---G--MD--VVVRPY--STD-----PRRLDADMARASLVIMPSRREGFGLAGLEAIIRGVP-LLV-SA-N--SGLALLL------RE-FL-G---G----D----------A-D-PL---I------VPV---I-R---------------------D------------------------------D---P------L---DAD------------TWAMRIEGCL--SDREAAFGRMAVVRDAL-AA-R--V---TWAEAASRV
WP_143788398.1  ---------------TL-PTALVMATEW-FS-L--H-GGISTFN--RNLCIKLA-----HN-G-IN-------VIC--AV-P--KA------SR--------EEI--------E------A-------A--A-LD-GIY--LLQS----------P---A----------AQSA-D------P-LN---G---M-Y---------RR-LS-V-------------PI-DP---------D-------F-VIGHGRITGHVAQ---AQVE-D-NF-----P-S-AARVHFVHMAPGEIE-WFK----G-K----------------A-D----A---AMVAESRE-REELE-------LASSAK-VV-AAVGPRLFREVG-N-LL--E---S--K--SV----K---P-----------A-L-IE------FNPS-------------C-I--AP-----A------E--------P--------------RTR------------------------P-PH-L---------HCLLL-GRAE--DLELKGL-DIAALAM----ARV-AS--------G-------ATVAFES--------R-P------------ELIVRG-A-----P-----------A-GT---------GQVLQQR-LKSL-T------E-G-L---E--LS--VRVREY--SSS-----QDDIQADLRRASILLMPSRREGFGLVALEALTLGTP-ILV-SD-Q--SGIAELI------TR-YV-S---P----A-------E--A-S-GI---I------VPT---P-E---------------------A------------------------------V---S------S---AAS------------TWARAIEFQL--ADRDASFNRAWRLSTRL-MQ-E--D---GWSKSVRGL
WP_157129222.1  ---------------RP-PRVLLVADEW-FP-A--K-GGISSLN--RYLAFGLA-----ET-G-SD-------VYC--VV-P--AA------RA--------DEF--------A------D-------A--R-RR-GVQ--LVEA----------P---G----------VPGV-A------P-DA---A---LGM---------AR-P--L-AD----------DL-AP---------D-------I-LIGHGRVTGPRAK---ALRD-N-FY-----P-S-AFLCHFIHMIPDYLE-WSK-T--D-R-E--------------I-D----A---GTRAETRS-DLEET-------LGVGAD-CV-AAVGPMLHEWFS-S-VL--A---P--Y--QS-P--P---P-----------L---LR------FDPG-F-D-----------S--SE-----D------R--------T-----------------------RV----------------P-SP---G----RP-RILML-GRLG--DVKPKGL-DIAAAAV----GLA-MD--MAG---S-------G----TP--------G-F------------DLVLRG-S-----P-----------E-GQ---------AEELREA-VREW-S------R-H-T---T--LR--VIVRNY--TTE-----IDRLRNDMLRADLVLMPSRTEAFGLVGLEAIVAGTP-LLA-TD-Q--SGLAMVL------TE-YL-P---R----E-------L--H-D-RV---V------VPV---V-D---------------------D------------------------------I---E------K---DTM------------RWGHAIAAAM--RDRGASFATAEAVRDTM-AN-A--R---SWARACTAL
WP_069042340.1  ---------------DR-RTILAVATEW-AS-H--H-GGISTLN--RELCIALA-----AL-G-HT-------VLC--LV-P--NA------SD--------ADV--------L------D-------A--K-TA-RVE--LVRC----------P---D----------SVQI-G------G-HA---Q---F-L---------LC-EA-------G-H---L-ST-KP---------D-------L-LIGHDHITGPAAR---ALAT-R--F-----G---AKYVHFLHTIPHENE-GLK-T--P-H-G--------------D-A-LF-D---PLRGEAKL-DDQIA-------LAELAN-LV-VAVGPRIKRSFL-W-QA--P---L-----------P---T-------------M-TM------LVPG-L-S---P-----P-L--LK-----L------V--------P------D----------------------------------P-QN-L----Q-MN-SCLMS-GRME--DAGVKGG-LLACDVI----KRV-AT--ERL-W-K-------S----GQ--------T-P------------KLVMRG-F-----T-----------K-EK---------ALAEFEN-IGEF-K------D-Y--------SQF-VQLRSF--STE-----PAKLVQDYLGSALIIMPSVAEGFGLTGLEAIAAGVP-AII-SA-E--SGLAEYL-RDPELNQ-GL-D---A----H-------L--F-E-PS---I------APV---A-L---------------------A------------------------------D---A------A---NRE------------EWAAKVGAAL--SDHKATFARAAKLRAEL-EI-R--L---TWEKAARGL
WP_170285467.1  ---------------GR-PHVLALATEW-SS-S--L-GGLSTFN--RQLCGSLT-----AH---AR-------VTC--VV-L--RA------TD--------EER--------R------G-------A--T-AA-GVT--LIEA----------P---E----------APGA-S------D-VD---R---L-S---------RR-PP-L-PE----------GT-VP---------D-------V-IIGHGRWTGPAAH---HLGD-D--F-----P-H-AKRLHFLHVIPDDIE-RHK-A--D-R-G--------------V-D----A---GVLAEERQ-EVELA-------LSAEAD-HA-VAVGPRMYYWFL-R-DL--E---A-----RG----V---D-----------PARLIR------FDPG-F-D-----------L--GV-----G------P--------P-----------------------RQ----------------P-PQ---G--R-PW-TVLLV-GRTE--DDRLKGL-DLAARAF----NLA-RR--RR--G-A-------G----TP--------R-V------------ELLVRG-A-----P-----------P-ET---------CSTLEDR-MRGW-A------A-D-A---S--LP--VRVRPY--STR-----AERLAADLRAASLLLMPSRAEGFGLVAVEAILAGTP-VLV-SS-E--SGLGELL------EE-RL-G---P----E-------E--A-A-RI---V------VPT---T-G---------------------D------------------------------D---E------R---DVE------------TWSNAIDGAL--RNREAEFPGIAELRARL-AS-E--L---TWSTATATL
SIO56974.1      ---------------TL-PTALVMATEW-FS-L--H-GGISTFN--RNLCIKLA-----HN-G-IN-------VIC--AV-P--KA------SR--------EEI--------E------A-------A--A-LD-GIY--LLQS----------P---A----------AQSA-D------P-LN---G---M-Y---------RR-LS-V-------------PI-DP---------D-------F-VIGHGRITGHVAQ---AQVE-D-NF-----P-S-AARVHFVHMAPGEIE-WFK----G-K----------------A-D----A---AMVAESRE-REELE-------LASSAK-VV-AAVGPRLFREVG-N-LL--E---S--K--SV----K---P-----------A-L-IE------FNPS-------------C-I--AP-----A------E--------P--------------RTR------------------------P-PH-L---------HCLLL-GRAE--DLELKGL-DIAALAM----ARV-AS--------G-------ATVAFES--------R-P------------ELIVRG-A-----P-----------A-GT---------GQVLQQR-LKSL-T------E-G-L---E--LS--VRVREY--SSS-----QDDIQADLRRASILLMPSRREGFGLVALEALTLGTP-ILV-SD-Q--SGIAELI------TR-YV-S---P----A-------E--A-S-GI---I------VPT---P-E---------------------A------------------------------V---S------S---AAS------------TWARAIEFQL--ADRDASFNRAWRLSTRL-MQ-E--D---GWSKSVRGL
ROV69600.1      ---------------DR-VTVLVVATEW-SS-A--H-GGLSTFN--RHLCLALV-----SA-G-AA-------VFC--AV-V--AA------DD--------SEV--------A------D-------A--A-AK-GVT--LLCH----------P---G----------APGA-P------D-YG---K---L-T---------RR-PR-L-PP----------GV-DP---------D-------L-IIGHARTTGPAAA---HLQE-D-FF-----P-R-ARRLHIVHMAPDEIE-WHK-P--D-G-S--------------T-D----R---AHRAEERT-DIERR-------LGASAH-RV-LAVGPRLYERFR-N-EL--C---D--E--DG----L---E-----------P---LR------IDPG-F-D-----------L--PA-----P------R-GLAA---------------------------RT----------------P-PP---G--K-PF-KVLMM-GRTE--DAMLKGV-DLGARAC----GLV-HE--LRT-K-A-------S----TE--------P-I------------ELVVRG-A-----P-----------P-GM---------ADMQQER-IGAW-S------G-V-P---G--MD--VVVRPY--STD-----PRRLDADMARASLVIMPSRREGFGLAGLEAIIRGVP-LLV-SA-N--SGLALLL------RE-FL-G---G----D----------A-D-PL---I------VPV---I-R---------------------D------------------------------D---P------L---DAD------------TWAMRIEGCL--SDREAAFGRMAVVRDAL-AA-R--V---TWAEAASRV
WP_141888935.1  ---------------QQ-QRFLLVADEW-RS-G--R-GGISTVN--RELAAALA-----SI-G-KE-------VTV--LL-P--DA------SD--------EDI--------R------S-------A--S-AA-NVS--LATA----------A---R----------PPGI-S------D-RE---A---L-M---------LR-PI-F-AE--------E-SW-AP---------D-------V-IVGHGRILGPYAA---TQQQ-Q-FF-----P-S-ARRVHIVHTDAEQLE-FAK----E-T-I-GG-----------S-S----R---MTSADERR-QLERE-------LSMSAD-LV-AGIGPLLSETIS-D-DL--L---G--N--SL----A---P-----------R-V-FT------LVPG-M-N---T-TL--D-L--SE-----R------P--------E-----------------------------------------P-VK---N-------KVLFI-GRAD--DMKSKGI-DIVAEAL----LQI-VD--QWP-A-S-------K----NH--------I-P------------SLIIRG-V-----P-----------S-DA---------ANVVKRK-LDEI-F------E-S-R------VT--YHLRPY--ADD-----QDQLLADLSQARVLLMPSRHEGFGLAGLEAIAKGIP-VLL-SA-E--SGLAQLI------TD-CQ-I---N----T----------V-P-SS---I------VST---R-N---------------------T------------------------------P---S------R-L-AVD------------AWAEAIRQVL--DNPKEARARVIELRSSL-AK-I--A---DWPQAAASL
WP_157856282.1  ---------------HR-CTALVVATEW-SS-A--H-GGLSTLN--QRLCWALA-----GQ-R-VR-------VFC--LV-P--QA------TS--------AEV--------E------E-------A--A-AQ-DVT--LLVP----------P---P----------LPGV-S------A-MT---A---L-L---------RR-PA-L-PV----------GV-LP---------D-------L-VIGHSRITGPIAL---LLAE-I-YF-----W-Q-ATRLHFVHMAPDEIE-WFK-P--D-R-E--------------E-D----A---VHNADART-KIELG-------LARAAD-RT-VAVGPRLHDRFL-S-SL--G---L--R--TD----R---E-----------P---LR------FDPG-F-D-----------L--GD-----P------E--------P-----------------------AR----------------V-PA---G--S-PM-TVLIT-GRVE--DWELKGL-DIAVRAC----ARV-AG--WRQLQ-T-------G----AK--------P-V------------ELLVRG-V-----P-----------E-QD---------VAEQLKR-LEEW-R------G-G-A---D--LP--IVARPF--TTD-----GQSLADDLARASVVVMPSRAEGFGLSGLEALVEGRP-VLV-SS-R--SGLGELL------RA-EL-D---P----E-------A--A-A-AC---V------VPT---T-GH--------------------D------------------------------T---D------T---DTD------------TWARAIERVL--LHPKDEFARAEKLRQDL-AA-R--L---TWAGSVEKL
WP_107161461.1  ---------------RQ-LSVLALDTDW-FS-A--H-GGITTIN--RHLCIALA-----AA-G-AQ-------VFC--AV-P--GM------TV--------EEA--------E------A-------A--A-AV-GVE--LVAV----------P---P----------TPGV-E------G-HN---Q---M-L---------RR-PR-L-PG----------DI-KP---------D-------L-IIGHGRITGPAAS---ALVE-D-HY-----P-A-AARLHVIHTSPDETE-WAR-I--E-QIP----------------D----A---GERAQPRY-EAEMA-------LATTAT-RV-AAVGPRLHEEAI-R-NL--S---T--Y--HG-V--P---T-----------P---LR------LDPG-F-D-----------G--TD-----A------R--------P-----------------------RQ----------------P-PP---G--R-PA-QILIL-GRLE--DAGIKGL-KIAAAAI----GHA-VK--NGR---I-------H----VD--------D-I------------EVLLRG-A-----P-----------S-AT---------QSQVRDD-FRSA-A------G-Q-L---A--LR--VTPRRY--TTN-----SDDLGHDMRRASVMLMPSRAEAFGLVGAEAIMAGTP-VLV-SG-R--SGLGMLL------TE-VL-E---P----G-------D--A-A-KL---V------VPV---T-D---------------------Q------------------------------P---E------L---DAQ------------RWGEALAGVL--NDLDTAFARVDRVRRLL-AT-R--I---SWAKAAADV
WP_156427756.1  ---------------RP-LHILTICSEW-FS-R--H-GGVPTFN--RELCIALR-----QA-G-QD-------VAC--LV-S--DS------DA--------EER--------A------H-------A--Q-SH-GVL--LIDA----------R---R----------EIGM-D------G-KA---R---L-Y---------LR-PD-L-PK----------GF-TP---------D-------I-VIGHDHVTGTAAK---VQAE-E-HC-----P-G-ARRVHIIHTAPGDIE-RFKPQ-TG-T------------------T----A---AAKGEHKE-LGQEA-------LAETAD-LV-VAVGPRLYDEIA-T-RL--H---G--L--TA----P---P-----------P-V-LR------LDPG-I-S---------S-P--KA-----E------R--------T---------------P-------------------------A-PL-A---------ICLLL-GRTE--DRELKGL-DIAARAV----GLL-RG--------Q----------------------R-P------------RLIVRG-A-----E-----------P-GK---------GDELRRW-LEGC-A------G-S-P---G--TD--IQTREY--VPN-----AERLERDLKTASLVLMPSRSEGFGLVGIEALAAGTP-ILI-SE-Q--SGLAQLL------RE-HR-A--LE------------Q--A-N-RC---I------VPV---T-G---------------------D------------------------------C---E------T---DAQ------------AWERRIESTL--QDRAAAFRNTAAMAAAL-AE-R--V---SWAAAAERL
WP_107027343.1  ---------------DR-RTVLAVATEW-AS-N--H-GGISTLN--RELCVALA-----AL-G-HT-------VLC--LV-P--NA------SD--------ADI--------L------N-------A--K-TA-RVE--LVRC----------P---D----------SVQI-G------G-QA---R---F-L---------LC-EA-------A-H---L-RT-QP---------D-------L-LIGHDHITGPAAR---ALAT-R--F-----D---AKYVHFLHTIPHENE-GLK-T--P-H-G--------------D-A-LF-D---PLRGEAKL-DDQIA-------LAELAD-LV-VAVGPRIKRSFL-W-QA--P---L-----------P---T-------------M-TM------LVPG-L-S---P-----L-L--LK-----L------A--------P------D----------------------------------P-QN-L----Q-MN-ACLMS-GRME--DAGVKGG-LLACDVI----KRV-AT--DRL-W-D-------S----GQ--------T-P------------KLVMRG-F-----T-----------K-EK---------ALAEFKN-IGEF-N------D-Y--------AQF-VQLRSF--STE-----PGKLSQDYLGSALIIMPSVAEGFGLTGLEAIAAGVP-AII-SA-E--SGLAEYL-RDPALNQ-GL-D---P----D-------L--F-E-SS---I------APV---A-L---------------------A------------------------------D---A------A---NRE------------AWAAKVGAAL--SDHEATFARAAKLRAEL-EI-R--L---TWEKAARGL
WP_055618904.1  ---------------HQ-CTALVVATEW-GS-A--H-GGLSTFN--RELCLAFA-----RE-N-VR-------VLC--LV-A--QA------TE--------KDV--------A------E-------A--R-DL-GVT--VLRS----------R---P----------IAGA-D------E-MA---T---L-M---------RR-PR-L-PD----------GV-VP---------E-------L-VIGHGRVTGPAAQ---VQAE---IF-----T-R-AKSLHFVHMAPDEIE-WHK-P--D-R-K--------------N-D----L---ALSAENRT-RIEVQ-------LGREAS-RL-VAVGPRLHGRFR-G-FF--A---G--R--DD----D---A-----------A---LR------FDPG-F-D-----------L--KD-----A------R--------A-----------------------RR----------------L-PD---G--D-PL-TVLLM-GRAE--DAELKGL-DLAAAAC----GLV-AD--WRH-A-A-------R----KR--------G-L------------ELVVRG-L-----P-----------R-EG---------VDDQKRQ-LDAW-A------A-N-P---R--LN--IVPRTY--TSD-----VATLADDLVRASLVIMPSRAEGFGLVGQEAIVDGTP-VLV-SE-S--SGLGDLL------RE-TL-G---D----E-------Q--A-A-SW---V------VPM---S-G---------------------D------------------------------R---D------T---DVQ------------TWAREIDGML--TAREQRFSAAEALRVEL-AE-R--L---PWSRSIDAL
WP_179835700.1  --------------------MLVVADEW-FP-A--R-GGLSALN--RYLCRALA-----SA-G-VD-------VFC--LV-P--GL------TD--------DER--------R------D-------M--E-DA-GVR--PIIA----------L---R----------APGM-T------E-RE---A---L-V---------RR-PV-L-PD----------GV-EP---------D-------L-VVGHGRVTGPVAK---ALAE-D-LF-----G-G-TPRLHLVHMSPEEIE-WHK-L--D-G-D--------------S-E----A---GTRATERT-AIELG-------LAAGAA-AV-VPVGPRLYEWIV-R-DL--D---D--G--I-----T---P-----------V---VP------LDPG-F-D-----------Q--VG-----P------D--------E-----------------------RA----------------V-PK---G-ER-RP-LIMIM-GRMD--DARLKGV-ELAARAV----GHA-RR--YAP---D-------A-----D--------D-W------------ELLVRG-T-----P-----------A-ET---------EAETRKK-VVGW-I------G-H-R---T--AR--VMVQAF--DPD-----IDAVRRDLRRASLLLMPSLVEGYGLVGHEAITMGTP-ALV-SE-H--SGLGMLL------TE-LA-P---R----E-------S--R---SI---V------VPV---R-----------------------D------------------------------T---P------K---DAA------------VWGHRIAAEL--RDRPAAFARATALRRHL-AA-R--W---TWADAVERI
WP_148759187.1  ---------------PP-RRILALALEW-GA-G--H-GGVSTFN--RMLCQALA-----AE-G-AG-------VYC--VV-P--NP------TV--------SDL--------D------H-------A--R-NV-GVR--LLPA----------R---P----------VPGA-R------G-RE---V---L-M---------RV-PD-L-PD----------GV-TP---------D-------A-VIAHDHVTGAPGL---SIAE-D-HY-----P-S-ASRIHILHTAAEHLE-WHR-T--D-Q-N-------DDAELP-R-D----A---GERVDRRF-GILRQ-------LAREAS-FT-VGVGPQLHASLR-S-AL--G---G--I--PG-L--A---E-----------P---LH------IDPG-F-D---V-P--------AF-----E------P--------------------------------VI----------------G-PP---E--G-PISQVLIM-GRLK--DYKIKGL-DIAARAL----AYA-IDV---A-G-L-------D----ES--------S-V------------RLLARG-A-----P-----------R-GS---------SEELRAR-ILKW-S------G-K-P---S--LD--VLPLPF--TND-----DEALMLNVRQSSLVLMPSRVEGFGLVGAEAITTGVP-VIV-SG-Q--SGLGRLL------TK-IL-----P----E-------T--D-H-QM---V------LPA---H-D---------------------A------------------------------T---E------E---VVS------------RWGYAIARVL--QDQEKAFRNAARIREVM-SR-E--R---TWSMAAKAI
WP_113272579.1  ---------------DR-RTVLAVATEW-TS-N--Y-GGISTLN--RELCIALA-----AL-G-HT-------VLC--LV-P--NA------SD--------AEV--------L------N-------A--K-TE-RVE--LVRC----------P---D----------SVQI-V------G-HA---R---F-L---------LC-EA-------E-H---L-ST-KP---------D-------L-LIGHDHITGPAAR---ALAT-R--F-----S---AKYVHFLHTIPHENE-GLK-T--P-H-G--------------D-A-LF-D---PLRGEAKL-NDQIA-------LAELAD-LV-VAVGPRIKRSFL-W-QA--P---L-----------P---T-L---------T-M-TM------LVPG-L-S---P-----S-L--LK-----L------A--------P------D----------------------------------H-QN-L----Q-MN-ACLMS-GRME--DAGVKGG-LLACDVI----KRV-AT--ERL-W-N-------S----GQ--------T-P------------KLVMRG-F-----T-----------R-EK---------AMAEFKN-IGEF-K------D-Y--------SQF-VQLRAF--STE-----QAKLVQDYLGSALIIMPSVAEGFGLTGLEAIAAGVP-AII-SA-E--SGLAEYL-RDPMLNQ-GL-D---P----D-------L--F-E-SS---I------APV---A-L---------------------A------------------------------D---A------A---NRE------------AWATKVDAAL--SDHKATFARAAKLRAEL-EI-R--L---TWEKAARGL
WP_171579219.1  ---------------NR-RTILSVATEW-RS-G--H-GGVSTLN--RELCIALA-----RL-G-HE-------VTC--IV-L--NA------AA--------HEI--------S------Q-------A--R-AA-GVQ--IVTP----------R---P----------DPFI-A------A-DDIIAR---L-L---------LF-SK-------R-G---L-DEYAP---------E-------L-VIGHDHITGSAAR---HIAQ-D-VY-----G---VPYIHFVHTLPEEIE-RHK-T--R-G-S--------------Q------S---VLKGAMKA-QVQIE-------QCKSAN-MV-VAIGPRIFRQIS-G-RL--S---R-----------A---D-V---------P-V-VQ------MWPG-L-N---P-----A-L--VN-----H------V--------V------D----------------------------------V-SS-P----R-GA-DCLLI-ARFE--DPVLKGA-PIACHAI----SKI-NS--NWR-G-D-------P----WT--------R-P------------KLIMRG-F-----T-----------F-EG---------VDDEIRA-IDGY-K------A-A--------EPY-VTCRPY--TQI-----EDEIAEDICGASVILMPSASEGFGLSALEAIAAGIP-ALI-SA-E--SGLAQLL-IQEKLSP-AV-A---S----I-------A--R-E-WV---V------DVT---G-K---------------------D------------------------------T---D------V---ITA------------DWALRIERIV--ANPEAAFDQARRLKADL-SS-V--L---SWENTARRF
WP_097325277.1  ---------------LP-PRILLVADEW-NS-R--K-GGISTFN--RELAVAFA-----DV-G-CE-------VHV--AV-P--EA------DS--------TER--------D------A-------A--L-EK-RVT--LVVP----------P---S----------IPGV-K------G-NE---I---L-L---------TR-PR-F-ED--------D-EY-EP---------D-------I-VVGHGRILGPYAY---ALQN-N-FF-----R-V-ARRVHFVHTDAEMLE-SAK----E-Q-A-GG-----------P-S----R---MLTVEDRQ-RTEVE-------LAVSAS-LV-AGVGPLLAESIT-H-AM--R---GW-P--AP----R---P-----------E-V-VN------FLPG-L-R---D-WG--D-V--VD-----P------T--------D---------V-------------------------------P-PR---R-------QVLLI-ARAE--DIESKGI-DIAVEAM----LDA-IN--RFP-A-N-------A----VD--------S-P------------LLIVRG-V-----P-----------D-AK---------ADAVKRR-LDAI-A------S-P-H------VQ--ILLRPY--RSD-----ENTIKLDLWQSRVVIMPSRHEGFGLAAYEAIAAGVP-VLI-SQ-D--SGLARLL------IE-KV-P---D-GERV----------I-P-RE---I------LPV---R-G---------------------D------------------------------T---A------V-N--AE------------IWGQALYETL--SDPSSAFLRAAHVRNEV-LA-N--I---TWNDSVQKL
WP_142588942.1  ---------------ER-KTVLAVATEW-LS-H--H-GGISTLN--RELCKALA-----AL-G-HT-------VIC--LV-P--NA------PE--------SDV--------N------D-------A--R-SV-KVT--LVGC----------P---E----------SVGI-A------G-MD---R---T-L---------LC-QA-------S-D---I-GG-SP---------E-------L-VLGHDHITGRFAR---ALAK-R--F-----Q---AKYVHFLHTIPQENE-GLK-R--P-R-S--------------D-R-PL-N---VLRGETKL-QDQLD-------LASASD-LV-VAVGPRIEARFI-A-EA--V---D-----------P---P-----------R-V-CV------LVPG-L-N---P-----D-L--LA-----L------N--------P------D----------------------------------P-TS-L----R-VN-MCVMS-ARME--DAVAKGG-LLACDVI----KIV-GH--GRS-W-T-------A----PG--------P-P------------VLIMRG-F-----S-------------ED---------ANTEFSQ-IGDY-S------D-Y--------AQF-VQLRSF--TAD-----PLKLAKGYLKAALILMPSVAEGFGLTGLEAIAAGVP-VII-SD-A--SGLAEYL-RAAAQYD-GL-P---S----E-------L--V-E-SC---I------APV---H-L---------------------S------------------------------H---S------D---TRS------------AWAQKVDLAL--FDRESAFKRAAELRRAL-TP-R--L---TWEQAARKL
WP_146241295.1  ---------------AT-HTFLMVCTEY-SP-E--K-GGVVVFN--RALAEALA-----DA-G-HN-------VIV--RI-G--ED------AS-------------------R--YADAQ-------R--P----NLR--IIGP----------R---D-------L--PASP-D------S-RK---L-LGT-A-------D-DP-DD-M-PD----------NV------------D-------F-VIGHTRFSGPDAA---ATRD-A-RY-----P-D-AKLVHFVHMVPEALG-RVK-----------------------A-D--------DDP--NDR-AAGIVNHAIERDLVARAD-LA-VGVGPAIAENVR---EM--V---E--Q--AR----A---A----GGPVATKE-V-HE------LIPG-M-E-----------F--VD------------R--------R-----------------------PR----------------S-IE---G--R-EM-KVLLF-GRA---DVGQKGA-KEAARVV----SML-QA--------A-------G--------R-----P-V------------QLTVRG-V-----P-----------A-KQ---------VVEQQEQ-LAVV-A------R-A-E----------VEVRPF--TTD-----RADLHTDLDDADVMVMTSRAEGFGLTAQEAAGAGVP-VVV-PS-S--SGFGRWL-GD------GF-S---A----A-------N--A-G-PS---I------VEQ-----G----F----------------E------------------------------D---R------V---PED------------RWFEALKNVA--DNYDDAQERALALQQEFKDQ-N--V---TWSGTVESL
WP_035284396.1  ---------------VT-HTFLMVCTEY-SP-E--K-GGVVVFN--RALAEALA-----DA-G-HN-------VIV--RI-G--ED------AS-------------------R--YADAQ-------R--P----NLR--IIGP----------R---D-------L--PASP-D------S-RT---L-LGT-A-------D-DP-DD-M-PD----------NV------------D-------F-VIGHTRFSGPDAA---ATRD-A-RY-----P-D-AKLVHFVHMVPEALG-RVK-----------------------A-D--------DDP--NDR-AAGIVNHAIERDLVAGAD-LA-VGVGPAIAENVR---EM--V---E--Q--AR----A---A----GGPVATKE-V-HE------LIPG-M-E-----------F--VD------------R--------R-----------------------PR----------------S-IE---G--R-EM-KVLLF-GRA---DVGQKGA-KEAARVV----SML-QA--------A-------G--------R-----P-V------------QLTVRG-V-----P-----------A-KQ---------VVEQQEQ-LAVV-A------R-A-E----------VEVRPF--TTD-----RADLHTDLDDADVMVMTSRAEGFGLTAQEAAGAGVP-VVV-PS-S--SGFGRWL-GD------GF-S---A----A-------N--A-G-PS---I------VEQ-----G----F----------------E------------------------------D---R------V---PED------------RWFEALKNVA--DNYDDAQERALALQQEFKDQ-N--V---TWSGTVESL
WP_181043331.1  -----------------------MCTEY-SP-E--K-GGVVVFN--RALAEALA-----DA-G-HN-------VIV--RI-G--ED------AS-------------------R--YADAQ-------R--P----NLR--ILGP----------R---D-------L--PDAP-D------S-RK---L-LGT-A-------D-DP-HD-M-PD----------HV------------D-------F-VIGHTRFSGPDAA---ATRD-A-RY-----P-D-AKLIHFVHMVPEALG-RVK-----------------------A-D--------DDP--SDL-AAGIKNHAIERALVANAD-LA-VGVGPAIAENVR---EM--V---E--Q--AR----A---A----GGPVATKD-V-HE------LIPG-M-E-----------F--VD------------R--------R-----------------------PR----------------S-IE---G--R-PM-KVLLF-GRA---DVGQKGA-KEAARVV----SRL-QF--------E-------G--------R-----P-V------------QLTVRG-V-----P-----------P-AQ---------VVYQQRQ-LANI-A------K-T-D----------VEVRPF--TTD-----RSDLYTDLDDADVMVMTSRAEGFGLTAQEAAGAGVP-VVV-PS-S--SGFGRWL-GD------EF-S---A----A-------N--A-G-PS---I------VDQ-----G----F----------------E------------------------------D---R------V---PED------------RWLEALRNVA--DNYDDAQNRALALQQEFKDQ-N--A---TWPGTVEKL
WP_169807203.1  ---------------SI-ASVVAYGAEW-AS-T--H-GGLSTVN--RELCSSLA-----AR-G-LT-------VSC--VV-V--AA------TP--------AER--------A------D-------A--A-AR-GVT--LIEV----------P---T----------DAQ--P------P-EL---A---L-A---------RR-PV-L-PP----------GV-MP---------E-------L-IIGHGRVTGPAAL---SVAR-D-HF-----P-Q-AKLAHVIHTAPDEIE-WLK-T--G-R-I--------------G-D----A---GHRAESRT-QLEVA-------LARAAD-RV-YAVGPQLHLRYL-N-EL--H---G--F--GV----V---P-----------D---RI-------DPG-F-D---------L-T--EQ-----R------M--------------------------------AT----------------P-PP---G--A-PV-RVLVA-GRAE--DAMVKGL-DLAARAM----GIV-AR--K---Q-R-------D----HL--------P-V------------ELYVRG-A-----P-----------A-GS---------AEALRNR-LQRW-A------R-N-P---A--LH--IVVRPY--STD-----REQLSGELLAASLVLMPSRFEGFGLTGVDAVSAGIP-LIS-SS-R--SGLALLL------RE-LL-P---E----G-------E--A-D-RH---I------VAM---S-G---------------------D------------------------------D---E------L---DAQ------------RWARAIGAKL--EDRPAAFAQAGSLRTFM-AG-R--R---TWSGAVDHL
WP_107266333.1  ---------------SA-TRFLLVADEW-HS-E--A-GGISTLN--RELAVALA-----EV-G-VD-------VRV--MV-P--TA------TQ--------QDR--------D------A-------A--L-KD-GVQ--LVAP----------D---P----------VPGI-T------G-KE---L---L-L---------TR-PG-F-DD--------E-PY-RP---------D-------V-IVGHGRILGPYAY---AAHH-H-YF-----P-T-AKRVHVVHMDPDRLG-QAK----E-E-P-GG-----------P-S----L---MVTSDERR-ELEVQ-------LAITAD-LV-AGVGPHLSRTID-N-LM--R---GR-L--ST----R---P-----------P-V-FT------LIPG-L-R---D-WG--G-V--VD-----L------D--------D---------L-------------------------------P-DR---R-------QVLLM-ARAE--DVRSKGL-DIAVNMV----KRA-IE--ELG-D-S-------L----DE--------R-P------------ALVIRG-V-----R-----------P-ED---------ADEVKAR-LDPL-A------S-P-E------LE--VFLRTY--SPD-----EAMLRNDLWASRAVIMPSRHEGFGLAAYEAIAAGVP-VLI-TA-E--SGLAQLL------TS-QT-R---D-GERR----------A-P-RE---V------LRV---R-G---------------------G------------------------------D---S------Q-V--VE------------TWAQALYETL--VDPVTAFGRAAELRGQL-LE-R--V---SWRRTALDL
OLT27035.1      ---------------TG-LRILAYCTEW-NP-H--K-GGIVAVN--RNLVEGLA-----AA-G-HE-------VFV--RV-GH-EV------PP-------------------D--V---P-------G--S----RIH--LIGP----------R---Q-------Y--DPDR-G------E-QE---Q---L-V-------Y-DG-ED-L-PS----------NV------------D-------A-IIGHSRYSGPEAL---QVRD-Q-LY-----P-D-TPFVQVVHMVTGALA-RVA-----------------------K-R--------PDLEVEFE-GIERR-------MVAAAD-MV-AAVGPTLEKEAR---RI--A---A--T--NP----G---D----HVP----A-V-HQ------IIPG-V-P-----------F--EE------------Q--------R-----------------------LP----------------PWDG---E--R-TR-QVLLI-GRG---DAPQKGA-HHAALMV----RQL-LD--------E-------D--------I-----D-V------------QLTVRG-A-----S-----------P-ET---------VEEVKER-LSAI-A------G-R-E----------VVVKPF--SID-----RDELLADMRQADVMVMPSRAEGFGLVGLEGAGAGLP-VVL-PT-T--SGVGTYF-GD---PS-RF-P---P----E-------L--T-R-LM---L------VEQ-----G----F----------------E------------------------------D---E------V---DVE------------RWNANLREIL--LDIPTARENALALQRILSEA-D--T---TWVGAAQSL
WP_107259933.1  ---------------SA-TRFLLVADEW-HS-E--A-GGISTLN--RELAVALA-----EV-G-VD-------VRV--MV-P--TA------TQ--------QDR--------D------A-------A--L-KD-GVQ--LVTP----------D---P----------VPGI-T------G-KE---L---L-L---------TR-PG-F-DD--------E-PY-RP---------D-------V-IVGHGRILGPYAY---AAHH-H-YF-----P-T-AKRVHVVHMDPDRLG-QAK----E-E-P-GG-----------P-S----L---MVTSDERR-ELEVQ-------LAITAD-LV-AGVGPHLSRTID-N-LM--R---GR-L--ST----R---P-----------P-V-FT------LIPG-L-R---D-WG--G-V--VD-----L------D--------D---------L-------------------------------P-DR---R-------QVLLM-ARAE--DVRSKGL-DIAVNMV----KRA-IE--ELG-D-S-------L----DE--------R-P------------ALVIRG-V-----R-----------P-ED---------ADEVKAR-LDPL-A------S-P-E------LE--VFLRTY--SPD-----EAMLRNDLWASRAVIMPSRHEGFGLAAYEAIAAGVP-VLI-TA-E--SGLAQLL------TS-QT-R---D-GERR----------T-P-RE---V------LRV---R-G---------------------G------------------------------D---S------Q-V--VE------------AWAQALYETL--VDPVTAFGRAAELRGQL-LE-R--V---SWRRTALDL
WP_149263194.1  ---------------AP-KRVLVIADEW-FP-A--R-GGLSSLN--RHLCAALA-----AA-G-AE-------VHC--LV-P--GA------SA--------EER--------A------D-------A--A-AS-GVR--LLEA----------R---R----------SPGT-S------E-RE---A---L-M---------RR-PP-L-PP----------GT-EP---------D-------A-VIGHGRVTGPIAN---AVTE-D-HY-----P-R-AARFHLVHMAPDEIE-WYK-L--D-G-G--------------N-D----A---GLRADTRS-RIELD-------LARDAT-AA-VPVGPRLHGWLA-R-DL--P---A--G--RD-GHRA---R-----------L---IQ------LDPG-F-D-----------M--AG-----P------P--------E-----------------------RG----------------I-RA---G----RP-LVMIM-GRMD--DVRLKGV-DLAARAI----GRA-RG--LYA---G-------A-----A--------D-W------------ELLVRG-T-----P-----------A-GT---------EQALRTQ-VLGW-I------G-D-P---S--AS--VTVRPY--SAE-----TAAIQEDLDRASLLLMPSLVEGYGLVGHEAIVNGTP-ALI-SA-N--SGLAEQV------AK-VA-P---D----H-------A--G---AL---V------VPV---R-H---------------------R------------------------------V---E------E---DVP------------AWGHRIAAVM--GDREAAFARAARARRAL-AE-K--A---SWAMAVDRL
WP_129557405.1  ---------------KP-RRIMTVATEW-SS-A--H-GGLSTLN--RELCIALA-----AA-G-HS-------VVC--LV-I--EP------AQ--------REI--------D------D-------A--K-AA-RVR--LIGC----------P---S----------DPAI-E------G-TG---R---L-L---------LF-HP-------S-Q---L-AGYTP---------E-------V-VIGHDHITGSAAQ---HIAH-R-LY-----G---VPNVHFVHTLPEEIE-IYK-S--R------------------S---EN-G---MLRGAEKA-EVQYR-------QCLSAQ-LV-VGVGPRIHHEMS-T-KITPN---S-----------D---V-----------P-V-VV------MRPG-L-D---R-----R-L--LE-----Y------E--------V------D----------------------------------L-SK-P----R-RP-QCLFL-ARLE--DGELKGA-GLACQMI----CSL-NT--NWS-W-T-------V----AS--------R-P------------RLIVRG-S-----I-----------RLQK---------NLRKR------------------------------------------------------------------------------------------------------------------------------------------------------------------------------------------------------------------------------------------------------------------------------------------------
WP_167485160.1  ---------------KR-LRILMMCTEW-DP-H--K-GGVVAVN--KNLAEGFA-----EA-G-HE-------VFV--RV-GH-EV------TG-------------------A--E---G-------D--G----RVT--VIGT----------R---E-------Q--DATV-D------A-RE---Q---L-T-------S-HP-ED-L-PE----------GI------------D-------V-VIGHSRFSGFAAR---EVHD-A-LY-----P-E-AKLVHVVHMVTDALA-RVQ-----------------------E-R--------PEVGPVRE-GYERD-------LISTSD-VA-VGVGPTLAEEAG---RL--A---E--M--EN----A---D------P----R-I-HE------LVPG-V-P-----------F--ED------------H--------I-----------------------PL----------------P-EG---E----PQ-RMLVF-GRV---DDPQKGA-LQAAQMI----RAL-ND--------R-------G--------L-----D-V------------DLTVRG-A-----P-----------P-ET---------VAEAREI-LSAA-A------G-R-D----------VDVRPY--TVD-----RAEILGDMREASVVVMPSRAEGFGLVAMEAAGAGVP-VVV-PD-T--SGAGRFI-GD---TA-RF-P---D----E-------F--A-R-AS---T------VRQ-----G----F----------------E------------------------------E---Q------V---PVD------------RWVDKLHEVL--SDPVAARERAVDLQQRLRDQ-N--L---TWRSAAEDL
WP_167485160.1  ---------------KR-LRILMMCTEW-DP-H--K-GGVVAVN--KNLAEGFA-----DA-G-HE-------VIV--RV-GH-EL------TG-------------------A--E---G-------D--G----RIT--VIGP----------R---E-------V--DANV-D------A-RH---Q---L-T-------S-DL-DT-F-PE----------NV------------D-------A-VIGHSRFSGFAAR---DVRE-A-LY-----P-Q-AKLVHVVHMVTDALA-RVQ-----------------------GLE--------PGKGAERQ-GIERD-------LVSTSD-IS-VGVGPTLAEEAG---RL--A---E--M--GD----G---N------P----V-I-HE------LIPG-V-P-----------F--EE------------P--------V-----------------------PP----------------P-TG---E----TR-NVFAL-GRM---GDPQKGA-AQAAEMV----RAL-NE--------R-------G--------H-----D-V------------RLTLRG-A-----P-----------P-ET---------LAESRAQ-LSEL-A------G-R-E----------VDVRPF--TVD-----RGDILGDMREADVVIMPSRAEGFGLVAMEAAGAGVP-VVV-PD-T--SGAGRFI-GD---ST-RF-P---A----H-------I--A-D-NS---T------VRQ-----G----F----------------E------------------------------E---E------I---PVD------------RWADKLESVL--SDPAAAQARALELRQLLSDQ-N--R---TWQHAAEGL
PKN17915.1      ---------------PL-LTFLVVNDEW-FS-G--H-GGVSTFN--RHLCIALA-----KL-G-HR-------VVC--FI-P--EA------KD--------IEI--------D------Q-------A--K-KY-GVE--IVAA----------L---K----------SPGL-T------V-PQ---L---L-A---------IG-PN-------G-N---L-SP-PP---------D-------V-VIGHDQVTGSEAL---ALAR-R-RF-----N---CPYLHFIHSSPEELE-PVK-S--M-A-G--------------S-V----D---YLKASKKR-ELQKS-------VSLSSD-VV-LAVGPCLYRHMR-T-AL--VGGNG-----------A---A-----------N-V-IE------VIPG-L-N---P-----D-L--LT-----F------S--------R------P----------------------------------Q-DD-G----F-QL-HCLLS-GRLD--EIGVKGT-EL---FV----KIA-GS--FQM-Q-S-------T----IK--------G-V------------RFIMRG-F-----S-----------A-ET---------MNSTVEE-LQKQ-C------G-A--------KPYNIFAREF--TTD-----EKALLDELKSATAFLMPSKVEGFGLTGLDAISAGIP-MIA-SA-A--SGLAQLLARHAKNFS-GD-L---E----R-------I--A-M-DA---V------LDV---E-P---------------------D------------------------------G---D------D---VLD------------KWFDRLKTIL--TNPEKALIEADDLRKAL-AP-K--V---SWTLAAQTV
WP_158893312.1  ---------------QS-VRVLAVNDEW-TS-R--N-GGLSTLN--RELCKALA-----AQ-G-IE-------VYC--ST-P--YA------SE--------DER--------R------D-------A--E-SV-GVH--LVHP----------P---P----------ALGA-P------E--S---A---L-S---------RL-PG-L-PS----------GV-VP---------D-------F-VIGHGRKTGEAAL---WLVE-D-HF-----R-D-AKLLHFFHVISDRVE-FEK-E--H-G-L--------------G-S--D-P---MAAAEQRI-QDELV-------IARRAD-LA-IGVGPALYHYLR-D-RL--H---G--S--GA----P---E-----------P---LR------FDPG-F-D-----------M--ME-----P------A--------L-----------------------GP----------------P-PP---S--D-TV-RILLV-GRLSLREARLKGL-DIAARAL----GHV-LM--QRG---P-------N----DP--------E-V------------ELVLRG-V-----E-----------A-GS---------GKALAAS-IQDW-A------E-V-A---S--LR--VVPRPY--SAD-----TATLSQDLHQAHLVLMPSRTEGFGLVGLEAIATGVP-TLV-SK-Q--SGLGALL------DE-ER-A---E----L----------S-V-ELSPRV------IPV---T-N---------------------N------------------------------E---Q------V---DTL------------RWGDAISAVL--NSPRPAFSAARALRVEM-AT-K--R---TWAMAAANL
OXM47905.1      ---------------GR-VRVLAVNTEW-ASGH--G-GGISTIN--RELCKALA-----GK-G-AE-------VFC--SV-P--SA------SD--------EER--------N------D-------A--A-AA-GVH--LVHP----------P---A----------ALGA-P------E--S---A---L-S---------RP-PV-V-SS----------PI-TP---------D-------F-VIGHGRKTGEAAL---WLVE-D-HY-----R-D-AKLLHFLHVVSDRVE-VDK----R-R-M--------------D-G--D-P---AAQADERS-RHEIE-------IAKKAH-LA-IGVGPALSNNLR-D-HL--R---G--S--GG----P---E-----------V---LR------LDPG-F-D-----------V--SD-----D------I--------A-----------------------ET----------------P-VL---S--D-TV-RVLLM-GRLGHQEARIKGV-DIAARAL----GHV-LS--QRG---A-------N----EP--------E-V------------ELVLRG-A-----E-----------K-GD---------SERLIRE-VKSW-A------G-N-D---S--LR--VVPRPY--SPD-----REALRQDLHRANVVIMPSRSEGFGLVGLEAIKLGVP-TLI-SK-R--SGLGLLL------AE-EQ-S---E----L----------S-V-DLSNKL------IPV---T-E---------------------E------------------------------E---Y------K---DTL------------RWGDAIAAVL--ANPKPSFGMARLLREEM-AE-R--R---TWAMAADML
WP_039793765.1  ---------------GR-VRVLAVNTEW-ASGH--G-GGISTIN--RELCKALA-----GK-G-AE-------VFC--SV-P--SA------SD--------EER--------N------D-------A--A-AA-GVH--LVHP----------P---A----------ALGA-P------E--S---A---L-S---------RP-PV-V-SS----------PI-TP---------D-------F-VIGHGRKTGEAAL---WLVE-D-HY-----R-D-AKLLHFLHVVSDRVE-VDK----R-R-M--------------D-G--D-P---AAQADERS-RHEIE-------IAKKAH-LA-IGVGPALSNNLR-D-HL--R---G--S--GG----P---E-----------V---LR------LDPG-F-D-----------V--SD-----D------I--------A-----------------------ET----------------P-VL---S--D-TV-RVLLM-GRLGHQEARIKGV-DIAARAL----GHV-LS--QRG---A-------N----EP--------E-V------------ELVLRG-A-----E-----------K-GD---------SERLIRE-VKSW-A------G-N-D---S--LR--VVPRPY--SPD-----REALRQDLHRANVVIMPSRSEGFGLVGLEAIKLGVP-TLI-SK-R--SGLGLLL------AE-EQ-S---E----L----------S-V-DLSNKL------IPV---T-E---------------------E------------------------------E---Y------K---DTL------------RWGDAIAAVL--ANPKPSFGMARLLREEM-AE-R--R---TWAMAADML
WP_141569577.1  ---------------FG-MRILAYCTEW-DP-H--K-GGIVAVN--RNLVEGLA-----AA-G-HE-------VYV--RV-GH-EV------PP-------------------Q--A---P-------G--E----RIH--LIGP----------R---E-------Y--DPAR-G------E-QE---Q---L-V-------Y-GG-ED-L-PQ----------GV------------D-------A-VIGHSRYSGPEAL---QVRD-Q-LY-----P-D-TPYVQVVHMVTGALA-RVA-----------------------E-R--------PDLEVEFE-GIERR-------MVAAAD-MV-AGVGPVLADEAR---RL--A---A--T--NP----G---D----HSP----A-I-HQ------IVPG-V-P-----------F--EE------------Q--------R-----------------------LP----------------AWDG---E--R-TR-NVLLV-GRA---DAPQKGA-HHAALMI----RRL-NE--------E-------G--------I-----D-V------------KLTVRG-A-----A-----------P-ET---------VEQVKER-LSNI-A------G-R-E----------VEVKPF--SID-----RAEILADMRQADVLVMPSQAEGFGLVGFEAAGSGLP-VLL-PR-T--SGVGAFF-AD---PN-RF-S---P----E-------L--T-R-NS---L------VEQ-----D----F----------------E------------------------------G---Q------V---DVG------------LWTDKLREIL--RDIPAARENALALQRQLREA-N--T---TWVGAADSL
WP_141585352.1  ---------------FG-MRILAYCTEW-DP-H--K-GGIVAVN--RNLVEGLA-----AA-G-HE-------VYV--RV-GH-EV------PP-------------------E--P---P-------G--E----RIH--LIGP----------R---E-------Y--DPAR-G------E-QE---Q---L-V-------Y-GG-ED-L-PQ----------GV------------D-------A-VIGHSRYSGPEAL---QVRD-Q-LY-----P-D-TPYVQVVHMVTGALA-RVA-----------------------E-R--------PDLEVEFE-GIERR-------MVAAAD-MV-AGVGPVLADEAR---RL--A---A--T--NP----G---D----HSP----A-I-HQ------IVPG-V-P-----------F--EE------------Q--------R-----------------------LP----------------AWDG---E--R-TR-NVLLV-GRA---DAPQKGA-HHAALMI----RRL-NE--------E-------G--------I-----D-V------------KLTVRG-A-----A-----------P-ET---------VEQVKER-LSNI-A------G-R-E----------VEVKPF--SID-----RAEILADMRQADVLVMPSQAEGFGLVGFEAAGSGLP-VLL-PR-T--SGVGAFF-AD---PN-RF-S---P----E-------L--T-R-NS---L------VEQ-----D----F----------------E------------------------------G---Q------V---DVG------------LWTDKLREIL--RDIPAARENALALQRQLREA-N--T---TWVGAADSL
EKX63918.1      ---------------FG-MRILAYCTEW-DP-H--K-GGIVAVN--RNLVEGLA-----AA-G-HE-------VYV--RV-GH-EV------PP-------------------E--P---P-------G--E----RIH--LIGP----------R---E-------Y--DPAR-G------E-QE---Q---L-V-------Y-GG-ED-L-PQ----------GV------------D-------A-VIGHSRYSGPEAL---QVRD-Q-LY-----P-D-TPYVQVVHMVTGALA-RVA-----------------------E-R--------PDLEVEFE-GIERR-------MVAAAD-MV-AGVGPVLADEAR---RL--A---A--T--NP----G---D----HSP----A-I-HQ------IVPG-V-P-----------F--EE------------Q--------R-----------------------LP----------------AWDG---E--R-TR-NVLLV-GRA---DAPQKGA-HHAALMI----RRL-NE--------E-------G--------I-----D-V------------KLTVRG-A-----A-----------P-ET---------VEQVKER-LSNI-A------G-R-E----------VEVKPF--SID-----RAEILADMRQADVLVMPSQAEGFGLVGFEAAGSGLP-VLL-PR-T--SGVGAFF-AD---PN-RF-S---P----E-------L--T-R-NS---L------VEQ-----D----F----------------E------------------------------G---Q------V---DVG------------LWTDKLREIL--RDIPAARENALALQRQLREA-N--T---TWVGAADSL
WP_133925636.1  ---------------RG-LRILAVADEW-FP-T--K-GGISALN--RSLCRALA-----EA-G-HE-------VFC--LL-P--SA------SP--------QEI--------D------D-------I--E-AC-RVR--LALA----------P---P----------LPGR-S------G-RD---L---L-M---------RK-PV-L-PG----------GR-PP---------D-------V-VIGHGRVTGPAAF---VQAE-Q-NF-----A-G-AARLHLVHDWPEESD-RYK-E--A-R-G--------------V-D----L---HARAEDRK-WTDLD-------LGRGAT-RV-VAVGPRLHELCV-Q-EF--S---A--W--PE-V--P---R-----------P---LR------LDPG-F-D-----------S--PL-----V------R--------P-----------------------RE----------------P-VQ---G----PP-RILLT-GRME--DDAVKGL-DLAARAV----GHA-LA--LRD---P-------D----EP--------E-V------------RLMVRG-V-----T-----------Q-GQ---------ADQLYRK-ILDW-A------G-Q-P---S--LN--LMLRPF--TTD-----RERLDHELRLATLVLMPSRAEGFGLVGLEAIVHGVP-VLI-SR-R--SGLGELL------KE-CL-P---K----E-------L--L-P-RT---A------LPV---T-D---------------------E------------------------------P---D------R---DTV------------RWGSAVAAVL--QRPGAAFTDADTVRTVM-AG-E--R---TWAKAAAEL
WP_051765847.1  ---------------PD-VTVLSVGTAW-YS-Q--T-GGIDMLN--QRFCTALA-----RA-G-LQ-------VFC--RV-P--PA------TH--------REI--------A------E-------A--E-RQ-GVV--L--V----------P---A----------APG--P------R-DF---S---L-A---------RR-PH-L-PD----------GV-VP---------D-------L-VIGHGRFTGLVAR---GITE-D-YF-----P-T-ARRLHFLHVSPDEIE-WHK-D--R-R-G--------------E-D----A---GDRAERRT-ALELD-------LAATAD-RA-VAIGPVLHERYL-T-EL--S---A--F--DV----P---P-----------P---LL------FVPG-F-D---------G-G--PA-----V------R--------------------------------RT----------------P-PP---G--S-PV-RILLS-GRTE--DSSLKGL-DLAARAV----GLV-AR--R---RGA-------G----TT--------G-L------------EFVVRG-A-----R-----------P-GT---------SAAVRSK-LLRW-A------G-Y-P---G--LN--VVVRPY--TSD-----GARLTAAQRTASLTLMPSRTEGFGLAGAEAITAGTP-VLV-SS-T--SGLGLLI------RE-EL-G---A----D-------G--A-R-PF---V------VAM---S-G---------------------D------------------------------D---A------E---DAD------------AWARAIEAVL--DDRVAAFARAHVLREHL-AS-R--Y---SWDSAVASL
PRY58656.1      ---------------RP-VRVFIVAQEW-RS-A--H-GGLATMN--RSLSIALA-----AA-G-AS-------VVC--LM-P--EV------RR--------EDY--------E------D-------A--A-AH-DVI--LIEA----------R---P----------VPGG-T------A-QQ---A---M-L---------RK-PV-L-PH----------GW-RP---------D-------L-VIGHGRVTGPEAL---GLTQ-D-FF-----G-E-AKRLQVVHVAPDEIE-WWK-E--G-R-T--------------D-D----A---GVRAQART-ELELD-------LAVSAH-RT-VAVGPRLHARMR-R-DL--S---V--H--DG-V--P---E-----------P---VR------LDPG-F-D-----------H--TD-----L------D--------V-----VR----------------TP----------------P-PG---G----PD-QVLLM-GRIE--DYEIKGV-GLAAQAL----AHA-MR--LRG---P-------A----AP--------K-I------------ELLVRG-A-----P-----------P-GE---------SAALRER-LIIE-L------G-D-A---A--MQ--VTVRPF--TTD-----QSALRHDLLRASLLLMPSSAEGYGLVGLEGITAGTP-VLL-SG-Q--SGLGQSL------SG-VV-Y---P----A-------G--A-T-GP---V------VPV---T-S---------------------D------------------------------P---T------E---DAD------------RWGHRIAAVL--EDRDAAFRRADWLKREL-AA-K--W---TWKSAAEDL
WP_168512294.1  ---------------RG-WRVLVLADEW-FP-A--E-GGISALN--QSLCRALA-----EA-G-RE-------VFC--LV-P--SA------SA--------EEI--------A------N-------A--D-RS-RVH--LVLA----------P---S----------FPGA-T------E-RD---R---L-M---------RK-PV-L-PG----------GL-PP---------D-------L-IIGHSRVTGPAAL---FQAE-E-NF-----P-G-TPRLHFVHMWADDTD-RHK-R--KTR-G--------------L-D----L---YARADDRN-WTELK-------LGRGAT-RL-VAVGPRLYDYYR-Q-EM--S---V--L--PG-V--P---Q-----------P---LR------LDPG-F-D-----------S--PL-----S------G--------P-----------------------RE----------------P-VE---G----PL-RVLLT-GRLE--DDGVKGL-DLAARAV----GHA-VG--LRD---P-------D----EP--------E-V------------WLMLRG-A-----T-----------P-GQ---------AERLDRA-IRKW-A------G-Q-P---S--LN--VVVRNF--STD-----RERLEHELRLASLVLMPSRADGFGLVGLEAIVRGVP-VLI-SR-R--SGLGQLL------RE-YL-P---A----E-------D--A-A-RI---V------IPV---Q-D---------------------D------------------------------P---R------L---DVP------------RWGSAVAAVL--HRRKAAFADAETVRTIM-AE-K--R---TWAMAAAEL
WP_133255578.1  ---------------ER-KTILAVASEW-MS-L--H-GGISTLN--RELCRALA-----AL-G-HT-------VIC--LV-P--DA------TE--------AEI--------N------D-------A--T-GV-KVN--LVAC----------P---E----------SVGI-S------G-ID---R---L-L---------LC-QA-------A-D---I-GG-LP---------E-------L-VLGHDHITGRFAK---ALAT-R--F-----H---AKYVHFLHTIPQENE-GLK-S--P-K-A--------------D-R-PR-N---VLGGETKL-QNQLD-------LAGAAN-LV-VAIGPRIQKSFL-A-EA--I---D-----------P---P-----------P-V-CV------LVPG-L-N---P-----D-L--LT-----L------N--------P------D----------------------------------P-AK-L----H-LN-MCIMS-ARME--DAVAKGG-MLACNVI----KIV-GN--GRE-W-T-------V----HG--------L-P------------VLIMRG-F-----S-------------ED---------ANAEFAR-IGEL-S------D-Y--------AQF-VQPRSF--TTD-----PLKLTNGYLKAALILMPSVAEGFGLTGLEAIAAGVP-VVI-SS-S--SGLADYL-RGAVTND-GL-S---R----E-------L--V-E-SC---I------APV---H-L---------------------S------------------------------E---E------E---TRN------------AWAEKVDAAL--FNREEAFQRAADLRKAL-RL-Q--L---TWEHAARRL
WP_156395661.1  ---------------RR-LCIIAVGTEW-ES-R--H-GGLSTLN--RNLCIELA-----AV-G-HR-------VIC--MV-P--EA------SE--------QER--------T------E-------A--E-QA-GVH--LLTP----------D---A----------EPGL-S------G-TD---R---L-L---------LN-ML-L-PE----------NF-VP---------D-------L-IIGHDRKTGPHAK---VL-T-Q-KY-----D-R-AKFVLFVHTRPESIE-WYKDK-LG-P----------------D-D----Q---AYSAEERR-VLQTN-------LASSAA-IV-VGVGPTLTLAAR-S-LV--Y---L--A--EP----T---P-----------L-V-HQ------LDPG-Y-R---------A-V--TR-----P------S--------N---------------L-------------------------P-PE-I---------VCLLL-GRAE--DYTLKGL-DIAAKAL----GEV-TR--------R-------G--KLPM--------P-P------------KLIVRG-A-----P-----------A-GT---------GQELRNL-LVQF-G------G---G---K--LD--VEVRNY--SHD-----TNLLLKDIQMASLVLMPSRSEGFGLVALEAVAAKTP-VLV-SD-R--SGFASLL------KD-KL-G---Q------------S--A-Q-YM---I------VDT---H-D---------------------D------------------------------L---D------E---SAK------------EWERSIEYVL--LDRKSAFARAETLQTKL-TE-V--L---NWTEAVRQL
PZM02119.1      ---------------ER-KTILAVASEW-MS-L--H-GGISTLN--RELCRALA-----AL-G-HT-------VIC--LV-P--DA------TE--------AEI--------N------D-------A--T-GV-KVN--LVAC----------P---E----------SVGI-S------G-ID---R---L-L---------LC-QA-------A-D---I-GG-LP---------E-------L-VLGHDHITGRFAK---ALAT-R--F-----H---AKYVHFLHTIPQENE-GLK-S--P-K-A--------------D-R-PR-N---VLGGETKL-QNQLD-------LAGAAN-LV-VAIGPRIQKSFL-A-EA--I---D-----------P---P-----------P-V-CV------LVPG-L-N---P-----D-L--LT-----L------N--------P------D----------------------------------P-AK-L----H-LN-MCIMS-ARME--DAVAKGG-MLACNVI----KIV-GN--GRE-W-T-------V----HG--------L-P------------VLIMRG-F-----S-------------ED---------ANAEFAR-IGEL-S------D-Y--------AQF-VQPRSF--TTD-----PLKLTNGYLKAALILMPSVAEGFGLTGLEAIAAGVP-VVI-SS-S--SGLADYL-RGAVTND-GL-S---R----E-------L--V-E-SC---I------APV---H-L---------------------S------------------------------E---E------E---TRN------------AWAEKVDAAL--FNREEAFQRAADLRKAL-RL-Q--L---TWEHAARRL
KQW27056.1      ---------------RR-LCIIAVGTEW-ES-R--H-GGLSTLN--RNLCIELA-----AV-G-HR-------VIC--MV-P--EA------SE--------QER--------T------E-------A--E-QA-GVH--LLTP----------D---A----------EPGL-S------G-TD---R---L-L---------LN-ML-L-PE----------NF-VP---------D-------L-IIGHDRKTGPHAK---VL-T-Q-KY-----D-R-AKFVLFVHTRPESIE-WYKDK-LG-P----------------D-D----Q---AYSAEERR-VLQTN-------LASSAA-IV-VGVGPTLTLAAR-S-LV--Y---L--A--EP----T---P-----------L-V-HQ------LDPG-Y-R---------A-V--TR-----P------S--------N---------------L-------------------------P-PE-I---------VCLLL-GRAE--DYTLKGL-DIAAKAL----GEV-TR--------R-------G--KLPM--------P-P------------KLIVRG-A-----P-----------A-GT---------GQELRNL-LVQF-G------G---G---K--LD--VEVRNY--SHD-----TNLLLKDIQMASLVLMPSRSEGFGLVALEAVAAKTP-VLV-SD-R--SGFASLL------KD-KL-G---Q------------S--A-Q-YM---I------VDT---H-D---------------------D------------------------------L---D------E---SAK------------EWERSIEYVL--LDRKSAFARAETLQTKL-TE-V--L---NWTEAVRQL
WP_181245803.1  ---------------RP-VRVFIVAQEW-RS-A--H-GGLATMN--RSLSIALA-----AA-G-AS-------VVC--LM-P--EV------RR--------EDY--------E------D-------A--A-AH-DVI--LIEA----------R---P----------VPGG-T------A-QQ---A---M-L---------RK-PV-L-PH----------GW-RP---------D-------L-VIGHGRVTGPEAL---GLTQ-D-FF-----G-E-AKRLQVVHVAPDEIE-WWK-E--G-R-T--------------D-D----A---GVRAQART-ELELD-------LAVSAH-RT-VAVGPRLHARMR-R-DL--S---V--H--DG-V--P---E-----------P---VR------LDPG-F-D-----------H--TD-----L------D--------V-----VR----------------TP----------------P-PG---G----PD-QVLLM-GRIE--DYEIKGV-GLAAQAL----AHA-MR--LRG---P-------A----AP--------K-I------------ELLVRG-A-----P-----------P-GE---------SAALRER-LIIE-L------G-D-A---A--MQ--VTVRPF--TTD-----QSALRHDLLRASLLLMPSSAEGYGLVGLEGITAGTP-VLL-SG-Q--SGLGQSL------SG-VV-Y---P----A-------G--A-T-GP---V------VPV---T-S---------------------D------------------------------P---T------E---DAD------------RWGHRIAAVL--EDRDAAFRRADWLKREL-AA-K--W---TWKSAAEDL
WP_156551292.1  ---------------ER-KTILAVASEW-MS-L--H-GGISTLN--RELCRALA-----AL-G-HT-------VIC--LV-P--DA------TE--------AEI--------N------D-------A--T-GV-KVN--LVAC----------P---E----------SVGI-A------G-ID---R---L-L---------LC-QA-------A-D---I-GG-LP---------E-------L-VLGHDHITGRFAK---ALAT-R--F-----H---AKYVHFLHTIPQENE-GLK-S--P-R-A--------------D-R-PR-N---VLGGETKL-QNQLD-------LAGAAN-LV-VAIGPRIQKSFL-A-EA--I---D-----------P---P-----------P-V-CV------LVPG-L-N---P-----D-L--LT-----L------N--------P------D----------------------------------H-AK-L----H-LN-MCIMS-ARME--DAVAKGG-MLACNVI----KIV-GN--GRE-W-T-------V----HG--------L-P------------VLIMRG-F-----S-------------ED---------ANAEFAR-IGEL-S------D-Y--------AQF-VQPRSF--TTD-----PLKLTNGYLKAALILMPSVAEGFGLTGLEAIAAGVP-VVI-SS-S--SGLADYL-RGAVTND-GL-S---R----E-------L--V-E-SC---I------APV---H-L---------------------S------------------------------E---E------E---TRN------------AWAEKVDAAL--FNREEAFQRAADLRKAL-RL-R--L---TWEHAARRL
NTC82454.1      ---------------ER-KTILAVASEW-MS-L--H-GGISTLN--RELCRALA-----AL-G-HT-------VIC--LV-P--DA------TE--------AEI--------N------D-------A--T-GV-KVN--LVAC----------P---E----------SVGI-A------G-ID---R---L-L---------LC-QA-------A-D---I-GG-LP---------E-------L-VLGHDHITGRFAK---ALAT-R--F-----H---AKYVHFLHTIPQENE-GLK-S--P-R-A--------------D-R-PR-N---VLGGETKL-QNQLD-------LAGAAN-LV-VAIGPRIQKSFL-A-EA--I---D-----------P---P-----------P-V-CV------LVPG-L-N---P-----D-L--LT-----L------N--------P------D----------------------------------P-AK-L----H-LN-MCIMS-ARME--DAVAKGG-MLACNVI----KIV-GN--GRE-W-T-------V----HG--------L-P------------VLIMRG-F-----S-------------ED---------ANAEFAR-IGEL-S------D-Y--------AQF-VQPRSF--TTD-----PLKLTNGYLKAALILMPSVAEGFGLTGLEAIAAGVP-VVI-SS-S--SGLADYL-RGAVTND-GL-S---R----E-------L--V-E-SC---I------APV---H-L---------------------S------------------------------E---E------E---TRN------------AWAEKVDAAL--FNREEAFQRAADLRKAL-RL-Q--L---TWEHAARRL
WP_174156125.1  ---------------ER-KTILAVASEW-MS-L--H-GGISTLN--RELCRALA-----AL-G-HT-------VIC--LV-P--DA------TE--------AEI--------N------D-------A--T-GV-KVN--LVAC----------P---E----------SVGI-A------G-ID---R---L-L---------LC-QA-------A-D---I-GG-LP---------E-------L-VLGHDHITGRFAK---ALAT-R--F-----H---AKYVHFLHTIPQENE-GLK-S--P-R-A--------------D-R-PR-N---VLGGETKL-QNQLD-------LAGAAN-LV-VAIGPRIQKSFL-A-EA--I---D-----------P---P-----------P-V-CV------LVPG-L-N---P-----D-L--LT-----L------N--------P------D----------------------------------P-AK-L----H-LN-MCIMS-ARME--DAVAKGG-MLACNVI----KIV-GN--GRE-W-T-------V----HG--------L-P------------VLIMRG-F-----S-------------ED---------ANAEFAR-IGEL-S------D-Y--------AQF-VQPRSF--TTD-----PLKLTNGYLKAALILMPSVAEGFGLTGLEAIAAGVP-VVI-SS-S--SGLADYL-RGAVTND-GL-S---R----E-------L--V-E-SC---I------APV---H-L---------------------S------------------------------E---E------E---TRN------------AWAEKVDAAL--FNREEAFQRAADLRKAL-RL-Q--L---TWEHAARRL
WP_177014872.1  ---------------KQ-LKVLVVGTEW-DS-R--H-GGLSTLN--RNLCIGLA-----SV-G-HE-------VIC--LV-P--ES------SI--------RER--------E------D-------A--E-RD-GVR--LISP----------N---A----------EPGL-E------G-TE---R---L-L---------LN-AP-L-PD----------GF-VP---------D-------F-VIGHDRKTGPHAN---VL-A-Q-QS-----G-T-AKFILFIHTRPENIE-WYKDK-LG-G----------------D-D----A---ANSAEDRR-LLQSK-------LASSAS-LV-VGVGPTLTLKAK-S-DV--Y---L--L--DP----A---P-----------I-V-HR------LDPG-F-I---------S-I--DR-----P------R--------E---------------L-------------------------P-PE-F---------LCLLL-GRAD--DFRLKGL-DIAAKAL----GEV-VR--------R-------N--RLTA--------R-P------------RLIVRG-A-----P-----------I-GT---------GQALYDQ-LVEL-S------G---G---K--LE--VEVRNY--SEN-----VELLMKDIQTASLVLMPSRSEGFGLVALEAIAAKTP-VLV-SD-R--SGIASML------RE-LL-P---E------------D--T-K-RV---I------VET---Q-D---------------------D------------------------------L---N------G---SSE------------EWERSIEAVL--MDREAAFARAEVLQVKL-GE-I--V---DWKKAIRNL
WP_157528945.1  ---------------AA-ETFLLLCTEY-GP-E--R-GGVVVFN--RSLAEALA-----DA-G-HN-------VVV--RI-G--ED------PT-------------------P--YADAQ-------R--P----NLT--ILGP----------K---D-------P--PPNKDD------S-GK---F-LGP-E-------H-DP-EG-M-PK----------HV------------D-------Y-VVGHTRFSGPDAR---ATRD-A-NY-----S-D-AKLIHFVHMVPEALG-RVK-----------------------E-D--------TDPGMGEE-AKGIQNHAVERDLVAGAD-LA-VGVGPAITENVH---EM--V---D--Q--AR----Q---M----GMPVATQA-V-HE------LIPG-M-D-----------F--RE------------R--------R-----------------------ER----------------S-TE---G--R-PV-NVFLF-GRT---DVGQKGA-TQAAEVV----ARL-HQ--------T-------G--------H-----D-V------------KLTVRG-V-----P-----------A-HL---------VSEQKLA-LEEI-T------D-V-D----------VDVRPF--TTD-----RSDLYADLDDADVMVMTSRAEGFGLTAQEAAAAGVP-VMA-PS-S--SGFGRWL-GE---SG-EF-S---P----E-------L--T-G-PS---I------VEQ-----G----F----------------E------------------------------D---R------V---PVD------------RWYDALKDVV--DDYPAAQRRALDLQQEFKDR-K--V---TWGTAVGPL
CEL20906.1      ---------------AA-ETFLLLCTEY-GP-E--R-GGVVVFN--RSLAEALA-----DA-G-HN-------VVV--RI-G--ED------PT-------------------P--YADAQ-------R--P----NLT--ILGP----------K---D-------P--PPNKDD------S-GK---F-LGP-E-------H-DP-EG-M-PK----------HV------------D-------Y-VVGHTRFSGPDAR---ATRD-A-NY-----S-D-AKLIHFVHMVPEALG-RVK-----------------------E-D--------TDPGMGEE-AKGIQNHAVERDLVAGAD-LA-VGVGPAITENVH---EM--V---D--Q--AR----Q---M----GMPVATQA-V-HE------LIPG-M-D-----------F--RE------------R--------R-----------------------ER----------------S-TE---G--R-PV-NVFLF-GRT---DVGQKGA-TQAAEVV----ARL-HQ--------T-------G--------H-----D-V------------KLTVRG-V-----P-----------A-HL---------VSEQKLA-LEEI-T------D-V-D----------VDVRPF--TTD-----RSDLYADLDDADVMVMTSRAEGFGLTAQEAAAAGVP-VMA-PS-S--SGFGRWL-GE---SG-EF-S---P----E-------L--T-G-PS---I------VEQ-----G----F----------------E------------------------------D---R------V---PVD------------RWYDALKDVV--DDYPAAQRRALDLQQEFKDR-K--V---TWGTAVGPL
WP_103660162.1  ---------------SR-RNILLVATEW-SS-T--H-GGISTLN--RELCIALA-----TI-G-HR-------IQC--LV-V--DA------SD--------VDK--------N------D-------A--I-GR-SVR--LVRT----------R---Q----------SAGI-T------G-RE---Q---L-L---------LC-ER-------D-D---L-ET-TP---------D-------I-VIGHDHVTGSYAR---AIAT-R--F-----G---AKYVHMLHTIPQENE-ALK-D--A-R-D--------------G-I-DR-P---ILGGEAKL-AEQVA-------LARAAD-LI-VAIGPRIEDHFL-T-EV--Y---D-----------P---P-----------E-V-VM------MVPG-L-N---S-----E-L--LS-----M------Q--------L------S----------------------------------P-SG-R----R-MN-LCLMS-GRME--DASLKGG-RLACDVV----KHV-AQ--SRT-W-P-------S----GL--------T-P------------KLSIRG-F-----S-----------K-QK---------ADEEFDR-IGFR-K------D-Y--------AQF-VLCRSY--STD-----PLELRKDYEKSALIVMPSVAEGFGLTGLEAIAAGVP-VVL-SS-E--SGLAHYL-LKPELNG-GL-D---Q----A-------L--V-E-PS---I------ATV---T-R---------------------G------------------------------E---S------E---NIK------------AWAEKVDAIL--SDHVAAVERAAKLRDAL-RA-R--L---SWDVVARKF
WP_149896003.1  ---------------SR-RNILLVATEW-SS-T--H-GGISTLN--RELCIALA-----TI-G-HR-------IQC--LV-V--DA------SD--------VDK--------N------D-------A--I-GR-SVR--LVRT----------R---Q----------SAGI-T------G-RE---Q---L-L---------LC-ER-------D-D---L-ET-TP---------D-------I-VIGHDHVTGSYAR---AIAT-R--F-----G---AKYVHMLHTIPQENE-ALK-D--A-R-D--------------G-I-DR-P---ILGGEAKL-AEQVA-------LARAAD-LI-VAIGPRIEDHFL-T-EV--Y---D-----------P---P-----------E-V-VM------MVPG-L-N---S-----E-L--LS-----M------Q--------L------S----------------------------------P-SG-R----R-MN-LCLMS-GRME--DASLKGG-RLACDVV----KHV-AQ--SRT-W-P-------S----GL--------T-P------------KLSIRG-F-----S-----------K-QK---------ADEEFDR-IGFR-K------D-Y--------AQF-VLCRSY--STD-----PLELRKDYEKSALIVMPSVAEGFGLTGLEAIAAGVP-VVL-SS-E--SGLAHYL-LKPELNG-GL-D---Q----A-------L--V-E-PS---I------ATV---T-R---------------------G------------------------------E---S------E---NIK------------AWAEKVDAIL--SDHVAAVERAAKLRDAL-RA-R--L---SWDVVARKF
WP_104365810.1  ---------------SH-HRLLAVATEW-FP-A--H-GGLSTLN--QHLCTALA-----AR-G-DQ-------VFC--LV-P--TM------SE--------AEH--------A------A-------A--A-AV-GVE--LIAA----------R---R----------TPGY-S------G-RN---I---L-M---------RR-PS-L-PG----------EV-IP---------T-------V-VLGHGHVTGPEAK---VLCE-D-TF-----P-S-AVHVHVMHVAPNEVT-HLR-P----Q-P--------------E-GSRDAA---SVRADERT-RLETE-------LAATAD-LA-VAIGPRLHRLAL-R-DL--G---R--I--AG-A--P---T-----------P---VR------LDPG-F-D-----------I--AA-----E------H----------Y---------------------SH----------------P-PL---G--G-PI-QVLVS-GRMG--DATVKGV-DLAARAL----AFA-LD--LRG---R-------S----DQ--------E-L------------ELVVRG-A-----P-----------A-GD---------CDSLRRR-LVAM-V------A-N-P---A--LH--ITVLPY--TTA-----IAERRQDLARAMLSVMPSRADGFGLSGLETITAGVP-TLV-SD-R--SGLGELI------TD-LV-D---G----D-------L--A-A-QT---V------VPV---T-L---------------------D------------------------------D---R----------DAM------------RWGHEIAAIL--RNPTAAYASADDLRRRL-AA-A--R---SWRRAAHEL
WP_178066132.1  ---------------PP-PRVLALDTDW-FS-A--K-GGLSTFN--RSLCAALA-----RA-G-AD-------VVC--VV-L--EP------SP--------EEI--------A------H-------A--R-EV-GVT--LVAA----------P---A----------ATTG-G------L-RD---A---L-A---------RR-PR-L-AG----------GW-AP---------D-------L-VIGHGRITGGHAR---VQVE-D-HF-----P-A-AARAHIVHTWSDHIE-WQR-G--D-R-P----------------D----S---GAIAERRW-KEDIE-------LARTAT-RA-FGVGPLLHDLLS-R-DL--S---G--Y--PD-A--P---A-----------P---GR------IDPG-F-D-----------L--DD-----E------T--------P-----------------------RV----------------P-PL---W--Q-QR-QVMLS-GRLD--DWSVKGL-DLAARAV----GAA-VE--LLS---L-------G----GT--------E-P------------ELVLRG-V-----P-----------P-DD---------HGRVREL-VLEW-A------G-R-R---T--LQ--VTPRAY--STS-----ADDLRADLRRACLALMPSRAEAFGLVGREAIVAGTP-LLV-SA-K--SGLGRLL------HE-VL-T---P----Q-------D--A-A-LT---V------LPV---E-D---------------------D------------------------------E---S------T---DTR------------RWAFETARIL--RDPAGAFALAERIRRAM-AA-R--V---TSAAAAASV
WP_176735010.1  ---------------PP-PRVLALDTDW-FS-A--K-GGLSTFN--RSLCAALA-----RA-G-AD-------VVC--VV-L--EP------SP--------EEI--------A------H-------A--R-EV-GVT--LVAA----------P---A----------ATTG-G------L-RD---A---L-A---------RR-PR-L-AG----------GW-AP---------D-------L-VIGHGRITGGHAR---VQVE-D-HF-----P-A-AARAHIVHTWSDHIE-WQR-G--D-R-P----------------D----S---GAIAERRW-KEDIE-------LARTAT-RA-FGVGPLLHDLLS-R-DL--S---G--Y--PD-A--P---A-----------P---GR------IDPG-F-D-----------L--DD-----E------T--------P-----------------------RV----------------P-PL---W--Q-QR-QVMLS-GRLD--DWSVKGL-DLAARAV----GAA-VE--LLS---L-------G----GT--------E-P------------ELVLRG-V-----P-----------P-DD---------HGRVREL-VLEW-A------G-R-R---T--LQ--VTPRAY--STS-----ADDLRADLRRACLALMPSRAEAFGLVGREAIVAGTP-LLV-SA-N--SGLGRLL------HE-VL-T---P----Q-------D--A-A-LT---V------LPV---E-D---------------------D------------------------------E---S------T---DTR------------RWAFETARIL--RDPAGAFALAERIRRAM-AA-R--V---TSAAAAASV
SCF46304.1      ---------------PP-PRVLALDTDW-FS-A--K-GGLSTFN--RSLCAALA-----RA-G-AD-------VVC--VV-L--EP------SP--------EEI--------A------H-------A--R-EV-GVT--LVAA----------P---A----------ATTG-G------L-RD---A---L-A---------RR-PR-L-AG----------GW-AP---------D-------L-VIGHGRITGGHAR---VQVE-D-HF-----P-A-AARAHIVHTWSDHIE-WQR-G--D-R-P----------------D----S---GAIAERRW-KEDIE-------LARTAT-RA-FGVGPLLHDLLS-R-DL--S---G--Y--PD-A--P---A-----------P---GR------IDPG-F-D-----------L--DD-----E------T--------P-----------------------RV----------------P-PL---W--Q-QR-QVMLS-GRLD--DWSVKGL-DLAARAV----GAA-VE--LLS---L-------G----GT--------E-P------------ELVLRG-V-----P-----------P-DD---------HGRVREL-VLEW-A------G-R-R---T--LQ--VTPRAY--STS-----ADDLRADLRRACLALMPSRAEAFGLVGREAIVAGTP-LLV-SA-N--SGLGRLL------HE-VL-T---P----Q-------D--A-A-LT---V------LPV---E-D---------------------D------------------------------E---S------T---DTR------------RWAFETARIL--RDPAGAFALAERIRRAM-AA-R--V---TSAAAAASV
WP_052457075.1  ---------------RP-VRVLVVADEW-FS-K--A-GGLSTFN--RHLCIALV-----AA-G-AD-------LCV--LV-E--KL------SD--------QER--------A------H-------A--A-QH-GVR--LHNA--------------A----------RPGH-I------G-AE---T---L-M---------RR-PD-L-PG----------GF-EP---------E-------L-VIGHGRVTGPAAR---QQSE-D-HF-----R-G-SKRLHFLHVEPDQGE-WYK-L--P-G-E--------------V-D----V---GAHTAART-KREFD-------LCRGAL-RT-VPVGARLENALL-R-ER--H---A--R--RH----E---A-LG-------PP---LR------IYPG-F-D-----------T--GT-----P------V--------------------T-----------GP----------------P-PP---E--A-VP-QILLM-GRLD--VAGGKGL-DIACRAL----GKA-VP----E-R-S-------H----PG--------R-W------------ELVARG-V-----P-----------E-GE---------SHAFRTM-AEKW-I------D-N-P---A--VH--VIPRPY--SSD-----PQEVIDDVARASLVLMPSRAESFGLVGLEAITAGVP-VLV-SS-R--SGLGMLL------TE-TL-P---P----D---------QV-E-RM---V------MDVGATA-R---------------------E------------------------------V---K------N---DVT------------RWARAISNMM--WSVSGAFQQAAEVRKTM-AD-R--V---TWHAAATKL
WP_064054195.1  ---------------RC-LHILTLGTEW-ES-R--H-GGLSTFN--RELSIALA-----AA-G-HQ-------VVC--IV-P--ES------TV--------KER--------N------A-------A--E-AA-GVH--LVSP----------S---P----------EFGL-E------G-SE---K---L-L---------LN-TQ-L-PE----------NF-HP---------V-------L-IIGHDRKTGPHAN---VL-T-Q-RY-----K-N-TKFVLFIHTRPEDIE-WHKDK-LG-P----------------D-D----T---ATTAEARR-HLLKQ-------LAGSAA-LV-VGVGPKLTKSAE-T-LV--Y---L--A--DP----Q---P-----------I-V-HQ------LNPG-F-S---------V-S--SR-----P------A--------R---------------L-------------------------P-PE-I---------QCLLL-GRAE--DWTLKGL-DIAAKAL----GEV-NR--------R-------N--RIES--------A-P------------RLVVRG-A-----P-----------I-GT---------GQDLRVR-LIEF-A------G---G---K--LD--VEVRDY--SPN-----LALLQQDILMSSLVLMPSRSEGFGLVALEAIAANTP-VLV-SD-R--SGLATLL------KE-LL-G---K------------E--A-H-SM---I------VET---R-D---------------------D------------------------------L---L------W---SAQ------------EWERAIEAVL--IDRNAAFSRAKALRVKL-ND-T--F---DWQDAIRQL
WP_102909088.1  ------------------MRMLTLSTAW----A--GHSGGVTVN--RELSIALA-----EM-G-HD-------VTA--RV-S--VP------SP-------------------P--H---P-------R--V----RVQ--GLEP--VLG-----------------V--PDER-G-----------------Q-L-------L-RA-DG-L-PR----------NV------------D-------V-IVGHGRFTGGAAS---YLRD-Q-FY-----P-Q-AKVVHIVHALTDELD-RLR-----------------------D-D--------PMQATEHA-NTERL-------LIGKAD-VA-MGLGPLLTDDAA---RL--A---R--M--AP----T---P------T----L-V-AE------MPPG-V-V-----------L--GD------------P--------P-----------------------AL----------------A-PF---Q--T-RL-NLLLF-GRA---DDPLKGA-SLAAQAA----GRL-HA--------E-------G--------I-----D-L------------QMTVLG-A-----Q-----------P-AQ---------IRAQERA-LSDL-A------Q-F-P----------VKVKPF--TPD-----RALIEAEIRGADLVLMPSRHEGFGLVATEAAGFGVA-VAV-AS-N--TGAGMFF-SD---AR-RV-P---E----H-------L--G-R-TC---V------VQA-----P--PHA----------------D------------------------------D---Q------Q---LVS------------LWAQHIKDRLSPDALTQTRARARELRDFL-GQ-N--Y---TWKHSAQAM
WP_161684505.1  ---------------PP-PRVLALDTHW-FS-A--K-GGMSTFN--RSLCAALA-----RA-G-AD-------VVC--VV-P--QP------GP--------DEI--------A------H-------A--R-VR-GVT--LVAA----------P---P----------PVAG-G------AERD---G---L-A---------RR-PR-L-AD----------GW-VP---------D-------L-VIGHGRITGGHAR---AQVE-D-NF-----R-S-AARAHIVHTWSDHIE-WQR-G--D-R-P----------------D----A---GAIADQRW-QEDIE-------LARTAT-RA-FGVGPLLHGLLQ-R-DL--S---G--Y--PD-T--R---S-----------P---DR------IDPG-F-D-----------L--DD-----Q------L--------P-----------------------RV----------------P-PS---W--H-QR-QVMLM-GRID--DWSVKGI-DLAARAV----GSA-VE--LLS---L-------G----GT--------E-P------------ELVLRG-V-----P-----------P-TE---------HGRVRDQ-VLQW-A------G-R-R---T--LQ--VTPRTY--STS-----EEELRADLRRACLALMPSRAEAFGLVGREAIVAGTP-LLV-SA-R--SGLGMLL------HE-VL-P---P----R-------D--A-A-LT---V------LPV---D-D---------------------D------------------------------E---S------A---DTK------------RWAFETARIL--RDPAGAFVVAERIRQTM-AE-R--V---TNDQAAASV
WP_130343732.1  ---------------AV-KTFLLLCTEY-SP-R--R-GGVVVFN--RALAEALA-----DA-G-HN-------VVV--RI-G--ED------AT-------------------P--YADAQ-------R--P----NLR--ILGP----------R---D-------L--PDNP-D------S-RL---L-LGP-E-------H-DP-AD-M-PE----------KV------------D-------F-VVGHTRFSGPDAA---ATRD-A-NF-----S-D-AKLIHFTHMVPEALG-RVK-----------------------E-S--------DEA--GEA-AKGIENHAVERDLVAGAD-LA-VGVGPAITENVR---EM--V---D--E--AQ----Q---IAARTGEHVATQG-V-HE------LIPG-M-E-----------F--RD------------R--------P-----------------------ER----------------S-TE---G--R-PL-TVYIS-GRA---DVGQKGT-REAAEVV----GRL-RE--------A-------G--------V-----P-A------------RLVVRG-V-----P-----------A-EL---------VKAQSRI-LSRI-A------G-D-T----------VEVRPF--TTE-----RSDLDADLDDADVMVMTSRAEGFGLTAQEAAAAGVP-VMV-PS-S--SGFGRWL-GE---SG-QF-S---P----E-------L--T-G-NS---I------VEQ-----G----F----------------E------------------------------D---R------V---PTD------------LWFDGLRTML--EDYPAAQQRALDLQQEFKDR-K--V---TWETAVGSL
MBS82255.1      ---------------RQ-LTIAAVATEW-HS-G--H-GGVSTVN--RELCAALA-----GL-G-HK-------VFC--IV-P--NC------DE--------NDK--------R------A-------A--I-VD-GVR--LVQP----------P---D----------AEGI-E------D-ID---R---L-L---------LV-RS-------S-H---F-ET-KP---------D-------I-VIGHDHVTGPYAL---QVAI-E--L-----G---AKYVHMLHTVPQEAE-GLK-S--R-A-S--------------D-S-AP-R---LLRGNEKG-VAQRN-------LSLKAQ-LV-VAIGPKIAGNAM-H-RL--G---D-----------E---V-----------P-V-HT------LMPG-L-N---K-----R-L--LE-----H------V--------P------N----------------------------------P-DR-L----R-RI-HCLLT-ARMQ--DAELKGA-RLGCEAV----RRI-AL--EHA-G-D-------V----SL--------R-P------------RLVLRG-F-----S-----------P-ES---------QEAEFSP-IGRF-E------D-F--------RGH-IEGRAY--TED-----SSEIYRDIRESSLVVMPSLSEGFGLTAYEAIAAGVP-VIV-SV-E--SGLAEYL-LSAGEHG-RI-D---P----S-------I--A-E-LC---V------AQV---L-G---------------------D------------------------------N---A------Q---VVA------------DWVERISHIF--ADRHAAFQRARELRAAL-VP-V--L---TWEAAARDL
WP_167531487.1  ---------------EA-LAILSVATEW-DS-G--H-GGLSTLN--RNLCIALA-----EE-G-HT-------ISC--LV-I--DA------TD--------EDR--------A------D-------A--N-AH-GVL--LLSC----------P---T----------EPGF-D------G-IK---R---L-L---------LA-SP-------D-E---L-AATGA---------Q-------V-VIGHDHITGPAAH---HIAE-R-VL-----K---VPNVHVVHTIPDEIE-AHK-T--T------------------D-L-YD-G---LKKGAHKA-DVQLK-------QCKQAD-LV-IGVGPRIYREIA-D-KL--G---G-----------S---P-----------P-V-GQ------LRPG---------------L--VI-----S------P--------T------S----------------------------------T-TK-P----L-ST-VLLFQ-GRLE--HAELKGA-KLAVDAT----TLV-RN--DPS-F-D-------E----WT--------K-P------------TLTMRG-F-----E-------------EE---------KLKEQCS-FIEQ-E------S-L--------KTF-VKTRFY--TTD-----GVSLAADLSEASLLLMPSKKEGFGLVALEAIAAGVP-VLI-ST-A--SGLAEMLHKDEEVVA-AI-G---L----T-------S--A-Q-AV---V------CIV---DGK---------------------S------------------------------E---A------D---IVA------------EWAKQVRVVL--SDRDAAFQRADHFRKAI-SP-V--L---TWKAAARAL
WP_124130642.1  ---------------RQ-LNILVVGTEW-ES-R--H-GGLSTLN--RNLCIELA-----SV-G-HR-------VVC--LV-P--EA------SG--------QEL--------E------N-------A--K-QA-GVL--LINP----------H---A----------EPGL-E------G-TE---R---L-L---------LD-AP-L-PT----------GF-IP---------D-------F-VIGHDRKTGPHAN---VL-A-Q-KF-----E-N-AKFVFFVHTRPENIE-WYKDK-LG-A----------------D-D----S---ATSAEDRR-LLQSR-------LAASAA-LI-VGVGPTLTLKAR-S-DV--Y---L--L--DP----A---P-----------L-V-HR------LDPG-F-Y---------A-V--SR-----P------N--------Q---------------L-------------------------P-PE-F---------ICLLL-GRAD--DFKLKGL-DIAAKAL----GEV-SR--------R-------G--KLPV--------Q-P------------RLIVRG-A-----P-----------V-GT---------GQDLRDQ-LVQL-S------G---G---K--LD--VEIRNY--SEQ-----MDLLQKDIQTASLVLMPSRSEGFGLVALEAIAAKTP-VLV-SD-R--SGIASML------RE-LL-P---E------------V--A-Q-QL---L------VET---Q-D---------------------D------------------------------L---E------S---SAK------------EWERSIEAIL--MDRSAAFARAEALQAKM-GD-F--L---DWKKAIRSL
WP_127872272.1  ---------------EA-LAILSVATEW-DS-G--H-GGLSTLN--RNLCIALA-----EE-G-HT-------ISC--LV-I--DA------TD--------EDR--------A------D-------A--N-AH-GVL--LLSC----------P---T----------EPGF-D------G-IK---R---L-L---------LA-SP-------D-E---L-AATGA---------Q-------V-VIGHDHITGPAAH---HIAE-R-VL-----K---VPNVHVVHTIPDEIE-AHK-T--T------------------D-L-YD-G---LKKGAHKA-DVQLK-------QCKQAD-LV-IGVGPRIYREIA-D-KL--G---G-----------S---P-----------P-V-GQ------LRPG---------------L--VI-----S------P--------T------S----------------------------------T-TK-P----L-ST-VLLFQ-GRLE--HAELKGA-KLAVDAT----TLV-RN--DPS-F-D-------E----WT--------K-P------------TLTMRG-F-----E-------------EE---------KLKEQCS-FIEQ-E------S-L--------KTF-VKTRFY--TTD-----GVSLAADLSEASLLLMPSKKEGFGLVALEAIAAGVP-VLI-ST-A--SGLAEMLHKDEEVVA-AI-G---L----T-------S--A-Q-AV---V------CIV---DGK---------------------S------------------------------E---A------D---IVA------------EWAKQVRVVL--SDRDAAFQRADHFRKAI-SP-V--L---TWKAAARAL
PBV03828.1      ---------------RQ-LNILVVGTEW-ES-R--H-GGLSTLN--RNLCIELA-----SV-G-HR-------VVC--LV-P--EA------SG--------QEL--------E------N-------A--K-QA-GVL--LINP----------H---A----------EPGL-E------G-TE---R---L-L---------LD-AP-L-PT----------GF-IP---------D-------F-VIGHDRKTGPHAN---VL-A-Q-KF-----E-N-AKFVFFVHTRPENIE-WYKDK-LG-A----------------D-D----S---ATSAEDRR-LLQSR-------LAASAA-LI-VGVGPTLTLKAR-S-DV--Y---L--L--DP----A---P-----------L-V-HR------LDPG-F-Y---------A-V--SR-----P------N--------Q---------------L-------------------------P-PE-F---------ICLLL-GRAD--DFKLKGL-DIAAKAL----GEV-SR--------R-------G--KLPV--------Q-P------------RLIVRG-A-----P-----------V-GT---------GQDLRDQ-LVQL-S------G---G---K--LD--VEIRNY--SEQ-----MDLLQKDIQTASLVLMPSRSEGFGLVALEAIAAKTP-VLV-SD-R--SGIASML------RE-LL-P---E------------V--A-Q-QL---L------VET---Q-D---------------------D------------------------------L---E------S---SAK------------EWERSIEAIL--MDRSAAFARAEALQAKM-GD-F--L---DWKKAIRSL
WP_125995743.1  ---------------DR-RIILAVATEW-SS-A--T-GGISTLN--RELCVALA-----AL-G-HG-------VAC--LV-Q--TA------TT--------FEI--------D------E-------A--K-AM-GIT--LIAC----------P---T----------SEGI-D------P-RS---A---Y-L---------LC-DE-------R-H---I-AT-PP---------Q-------V-VIGHDHITGQFGR---ALAS-R--F-----D---SKYVHFLHTIPQENE-GMK-S--N-R-G--------------D-I-PR-P---ILSGNRKS-DAQIR-------LASLSD-LV-VAVGPRIRRMFD-Q-VE--F---G-----------C---P-----------K-I-TT------FIPG-L-N---E-----S-L--LK-----I------R--------P------K----------------------------------P-DE-I----K-VN-QCLMI-GRME--DAGVKGV-RLACEVL----KAV-TE--GRR-W-P-------I----GE--------D-P------------KLLLRG-F-----S-----------L-EH---------ADDEIAE-IEDFRS------E-Y--------GSF-ATPLGY--STD-----ATMLQVELGRSVLFVMPSKAEGFGLTGLEALAAGIP-VIL-SA-Q--SGLAEFL-DAETKTG-FL-A---E----A-------L--I-E-PC---I------APV---T-L---------------------T------------------------------M---D------A---NIA------------DWKTKVELVM--TDRAAAFERAGQIRQSL-SA-R--Y---SWAATARKF
REF53875.1      ---------------GR-LRILAIATEW-SS-G--K-GGVSTFN--RRLCLSLA-----EQ---AQ-------VTC--LV-P--RA------TD--------KER--------Q------D-------A--A-AG-NVT--LVEP----------R---E----------APGA-T------DDAA---R---L-T---------YP-PA-F-PE----------DA-LP---------Q-------V-IIGHGRWTGPAAH---RMGI-D--F-----P-Q-AKILHFLHVIPEDIE-RYK-G--E-R-Q--------------V-D----A---AVLAEERQ-EVDLA-------LSAAAH-RA-VAVGPRIYEWFL-H-DL--D---A-----RD----I---D-----------PDKLIR------FDPG-F-D-----------P--GA-----A------R--------G-----------------------R-----------------P-PQ---G--R--C-TVLVV-GRTE--DYRLKGL-DLAALAF----NQA-RH--HR--R-A-------G----LP--------R-L------------ELVVRG-A-----P-----------P-EA---------ATDLEKQ-MREW-A------G-D-N---S--LP--VRARAY--STD-----HEVLRADLRGASLVLMPSRAEGFGLVAAEAIAAGTP-VLV-SS-E--SGLAQLL------EE--F-V---P----E-------E--A-S-RI---V------VPT---V-G---------------------D------------------------------D---D------R---DVE------------AWTHAIDGAL--RRPEAEFTATAQLSARL-AA-E--L---TWSSAVTPL
WP_078936874.1  ---------------FS-MRILAYCTEW-DP-H--K-GGIVAVN--RNLVEGLA-----AA-G-HE-------VFV--RV-GH-EV------PP-------------------E--P---P-------G--E----RIR--LIGP----------R---Q-------F--DPAR-G------E-QE---Q---L-V-------Y-GG-ED-L-PQ----------NV------------D-------A-VIGHSRYSGPEAL---QVRD-Q-LY-----Q-D-TPYVQVIHMVTGALA-RVA-----------------------N-R--------PDLEVEFE-GTERR-------MVAAAD-MV-AGVGPVLADEAR---RL--A---A--T--NP----G---D----HSP----A-V-HQ------IIPG-V-P-----------F--EQ------------Q--------Q-----------------------LL----------------PWDG---E--R-TR-HVLLV-GRA---DAPQKGA-QHAALMV----RRL-NE--------E-------G--------I-----D-V------------RLTVRG-A-----A-----------P-ET---------VEEVRER-LSNI-V------G-R-E----------VVVKPF--SID-----REEILADIRQADVLVMPSRAEGFGLVGLEAAGAGLP-VLL-PR-T--SGVGAFF-GD---PN-RF-P---S----E-------I--T-R-NS---L------VEQ-----G----F----------------E------------------------------D---Q------V---DVG------------RWTDKLRNIV--LDIPTARANALALQQHLREA-N--T---TWVGAADSL
WP_086802688.1  ---------------FS-MRILAYCTEW-DP-H--K-GGIVAVN--RNLVEGLA-----AA-G-HE-------VFV--RV-GH-EV------PP-------------------E--P---P-------G--E----RIR--LIGP----------R---Q-------F--DPGR-G------E-QE---Q---L-V-------Y-GG-ED-L-PQ----------NV------------D-------A-VIGHSRYSGPEAL---QVRD-Q-LY-----Q-D-TPYVQVIHMVTGALA-RVA-----------------------N-R--------PDLEVEFE-GTERR-------MVAAAD-MV-AGVGPVLADEAR---RL--A---A--T--NP----G---D----HSP----A-V-HQ------IVPG-V-P-----------F--EQ------------Q--------Q-----------------------LL----------------PWDG---E--R-TR-HVLLV-GRA---DAPQKGA-QHAALMV----RRL-NE--------E-------G--------I-----D-V------------RLTVRG-A-----A-----------P-ET---------VEEVRER-LSNI-V------G-R-E----------VVVKPF--SID-----REEILADIRQADVLVMPSRAEGFGLVGLEAAGAGLP-VLL-PR-T--SGVGAFF-GD---PN-RF-P---S----E-------I--T-R-NS---L------VEQ-----G----F----------------E------------------------------D---Q------V---DVG------------RWTDKLRNIV--LDIPTARANALALQRHLREA-N--T---TWVGAADSL
WP_176052200.1  ---------------RK-VHIVAVGTEW-ES-R--H-GGLSTFN--RDLCIELA-----AS-G-HS-------VVC--VV-P--TA------ST--------AES--------A------D-------A--S-SH-HVQ--LVSP----------A---G----------SAGL-T------D-TE---R---L-L---------LD-ID-L-PQ----------GF-RP---------D-------F-VIGHDRKTGPQAR---VL-S-K-RL-----A-G-SKLVLFIHTRPEDIE-WHKDS-IG-P----------------D-D----A---ATTAEARR-LLQQD-------LACGAD-LV-VGVGPSLALGVA-T-LV--H---L--A--DP----R---P-----------L-T-HR------FDPG-VRP---------V-S--RR-----R------S--------D---------------L-------------------------P-PE-F---------QCLLL-GRAE--DLKLKGL-DIAARSI----GTV-SK--------R-------N--KIPM--------A-P------------RLIVRG-A-----P-----------V-GK---------GASLRET-LVAY-G------G---G---K--LN--VEVRDY--SPS-----VERLQDDILRASLVLMPSRSEGFGLVALEAIAASTP-ILV-SD-R--SGFAMFL------SE-RL-G---N------------D--A-K-SF---I------VET---Q-E---------------------D------------------------------L---V------A---AAE------------EWERSIESAL--IDRESTFNRAKKLHTRM-AE-I--L---TWTDAIRGL
WP_013226178.1  ---------------RR-LRVLAVNTEW-ES-R--N-GGLSTFN--RELCRALA-----AE-D-VE-------VYC--SI-P--FA------SE--------EER--------R------D-------A--A-AT-GVI--LVHP----------P---A----------ALDR-P------E--K---A---L-S---------RP-PL-L-LD----------GV-VP---------D-------I-VIGHGRKTGEPAL---WLVE-D-HY-----R-D-AKLLHFFHVIADRVE-LEK-E--Y-E-P--------------D-E--D-P---AEEAEKRF-RAEFA-------IASKAH-LA-VGVGPVLHHYLR-D-RL--H---G--T--VN----T---A-----------S---LR------LDPG-F-D-----------A--VE-----P------P--------A-----------------------EL----------------P-PP---S--D-TV-RVLLV-GRLTRREAKLKGV-DLLARAL----GHA-CR--QRG---S-------R----DP--------E-V------------ELVLRG-V-----E-----------A-KE---------GKPLADA-VRSW-A------E-S-P---S--LR--VVPRPY--SPS-----VSTLAQDLRQASVVVMPSRTEGFGLVGLEAITAGVP-AIV-SN-R--SGLGALL------EE-ER-G---E----L----------S-V-ELTSRV------LPV---D-D---------------------D------------------------------E---R------V---DTL------------RWGDALAAVL--NNPKPAFATARALREEM-SA-K--R---TWAMAAKKL
WP_147321781.1  ---------------GR-LRILAIATEW-SS-G--K-GGVSTFN--RRLCLSLA-----EQ---AQ-------VTC--LV-P--RA------TD--------KER--------Q------D-------A--A-AG-NVT--LVEP----------R---E----------APGA-T------DDAA---R---L-T---------YP-PA-F-PE----------DA-LP---------Q-------V-IIGHGRWTGPAAH---RMGI-D--F-----P-Q-AKILHFLHVIPEDIE-RYK-G--E-R-Q--------------V-D----A---AVLAEERQ-EVDLA-------LSAAAH-RA-VAVGPRIYEWFL-H-DL--D---A-----RD----I---D-----------PDKLIR------FDPG-F-D-----------P--GA-----A------R--------G-----------------------R-----------------P-PQ---G--R--C-TVLVV-GRTE--DYRLKGL-DLAALAF----NQA-RH--HR--R-A-------G----LP--------R-L------------ELVVRG-A-----P-----------P-EA---------ATDLEKQ-MREW-A------G-D-N---S--LP--VRARAY--STD-----HEVLRADLRGASLVLMPSRAEGFGLVAAEAIAAGTP-VLV-SS-E--SGLAQLL------EE--F-V---P----E-------E--A-S-RI---V------VPT---V-G---------------------D------------------------------D---D------R---DVE------------AWTHAIDGAL--RRPEAEFTATAQLSARL-AA-E--L---TWSSAVTPL
WP_067257069.1  ------------------MRVLAVADEW-FS-A--R-GGISTIN--RELCIALA-----AI-EDVE-------VWC--LI-A--GS-----FSE--------KER--------L------D-------A--A-KA-KVT--LVAS----------T---A----------TPGL-R------D-EQ---I---I-L---------RP-PR-L-PG----------GG-KP---------D-------V-VIGHGQVTGPYAL---ALVE-D-FY-----Q-R-ACHFHFVHTEPDLLE-LLK-S--G-R-K--------------E-D----P---AWRAEERS-WNDWQ-------VGGRAS-RA-VGVGPVLFDMLE-R-DL--P---R--S--------A---P--P--------P---HR------LDPG-F-D---------------------P------S--------P-----------------------VS----------------P-PERLRG--N-P--LVTLM-GRLE--DGDTKGV-VLAVRAT----NRA-LR--L---R-P-------D----IK--------R-V------------DLMLRG-V-----R-----------P-GQ---------GDRLVRK-LSPW-V------T-E-P---R--LK--LLPRNY--TTD-----QARLEHDLGRVWLALMPSLAEAFGLVSSEHVRAGIP-CLM-SA-D--SGVGELI------TE-VD-----P----D-------L--A-R-HV---V------LPV---T-G---------------------G------------------------------E-E------------DEE------------LWAHRIAEVI--AHPEEALTRARRLRDAM-AQ-A--R---SWDDAARQL
WP_086055635.1  ---------------FS-LRILAYCTEW-DP-H--R-GGIVAVN--QKLVEGLA-----AA-G-HE-------LFV--RV-GH-EV------PP-------------------D--A---S-------G--D----RIH--LIGP----------R---R-------Y--DPNR-G------E-QE---Q---L-V-------Y-DG-ED-L-PS----------DV------------D-------A-IIGHSRYSGPEVL---QVRN-E-LY-----P-D-TPFVQVIHMVTGALA-RVA-----------------------N-R--------PDLEVEFE-GIERR-------MVAAAD-MV-AAVGPVLENEAQ---RL--A---A--T--NP----G---D----HVP----A-V-HQ------IIPG-V-P-----------F--KE------------Q--------Q-----------------------LL----------------PWDG---E--R-TR-HVLLV-GRA---DAPQKGA-HHAALMV----RRL-LE--------E-------G--------I-----D-V------------QLTVRG-A-----A-----------Q-ET---------VEEVKER-LSNI-A------G-R-E----------VVVKPF--SID-----RNEILADMRQADVMVMPSQAEGFGLVGLEAAGAGLP-VLL-PT-T--SGVGAFF-GD---PG-CF-P---P----E-------I--T-R-LS---L------VEQ-----G----F----------------E------------------------------D---Q------V---DVP------------RWTDKLREIL--LDIPTARENALTLQRLLHEA-N--T---TWVGAAESL
WP_153338839.1  ---------------AG-LRILALIDEW-HP-S--K-GGVISVN--KNLCEALS-----DL-G-HE-------IFV--RV-SH-PV------TG-------------------N--E---G-------A--E----KVT--LIPP----------R---D----------PADN-S------M-RG---N---T-V-------I-DM-RD-L-PP----------GV------------D-------V-VLGHSRFSGPAAA---QVRN-T-MY-----P-Q-ATLVHMVHMVTDSLA-RVK-----------------------G-E--------FDRAVTDR-RIEAD-------MVSAAD-VA-VGVGPTLAEEAT---RL--A---E--L--TG----S---D------A----V-L-HQ------LIPG-I-E-----------F--FD------------Q--------V-----------------------RP----------------P-GD---R--Q-TM-RMLVF-GRA---DDPVKGA-MQAAKMV----NEL-NE--------R-------G--------V-----D-V------------DLIVRG-V-----P-----------V-AK---------LEDQHRL-LVTA-A------G-R-D----------VDVRPY--TLD-----RGDILADMHDANVVLMPSRAEGFGLVATEAAGAGVP-IVV-PS-S--SGAGRFF-GD---HA-LF-P---N----E-------V--T-D-GM---L------VEQ-----G----V----------------E------------------------------D---H------V---SVD------------RWADILEAQL--SNQDIAWDRALLLQQIMRDR-N--F---TWESAGAAL
MQY24997.1      ---------------AG-LRILALIDEW-HP-S--K-GGVISVN--KNLCEALS-----DL-G-HE-------IFV--RV-SH-PV------TG-------------------N--E---G-------A--E----KVT--LIPP----------R---D----------PADN-S------M-RG---N---T-V-------I-DM-RD-L-PP----------GV------------D-------V-VLGHSRFSGPAAA---QVRN-T-MY-----P-Q-ATLVHMVHMVTDSLA-RVK-----------------------G-E--------FDRAVTDR-RIEAD-------MVSAAD-VA-VGVGPTLAEEAT---RL--A---E--L--TG----S---D------A----V-L-HQ------LIPG-I-E-----------F--FD------------Q--------V-----------------------RP----------------P-GD---R--Q-TM-RMLVF-GRA---DDPVKGA-MQAAKMV----NEL-NE--------R-------G--------V-----D-V------------DLIVRG-V-----P-----------V-AK---------LEDQHRL-LVTA-A------G-R-D----------VDVRPY--TLD-----RGDILADMHDANVVLMPSRAEGFGLVATEAAGAGVP-IVV-PS-S--SGAGRFF-GD---HA-LF-P---N----E-------V--T-D-GM---L------VEQ-----G----V----------------E------------------------------D---H------V---SVD------------RWADILEAQL--SNQDIAWDRALLLQQIMRDR-N--F---TWESAGAAL
WP_166659524.1  ---------------PT-QTVLVVADSW-SG-H--V-ESIATLN--RPLCEAMA-----RV-G-AD-------VYC--LV-P--TS------TG--------EER--------D------Q-------A--R-NA-GVK--LVDA--------L-----T----------VPGM-S------E-RE---S---L-L---------RK-PP-I-PD----------DV-VV---------D-------T-IIGHGRVTGQIAQ---ALAR-D-HF-----P-T-ATHVHVVHVAPDQVE-WYQ-L--D-Q-E--------------S-D----A---GQLAAERS-KIEIA-------LAVSAD-RV-VPVGPRLDEWMQ-R-EL--H---V--A--GG----K---P-----------P---VC------LDPG-F-D-----------L--GP-----T------T--------------------------------------------------A-RS---ALPG-IP-QILLL-ARPE--DEPRKGI-GIAARAT----GRA-MH----F-C-P-------A----GT--------R-W------------ELVIRG-S-----A-----------P-RH---------GAALRTD-VLGW-V------G-H-P---A--VD--VVVRDD--SHD-----RAELKTDLRRASLVLMPSRTEGFGLVGFEAVRAGTP-ALI-SD-Q--TGLATLM------GKVLS-A---A----I----------T-R-RI---V------VPV---T-G---------------------S------------------------------T---S------V---DVE------------AWANRIAGSL--LDLPATFETADLVRRTM-AQ-D--R---TWAMAARTI
WP_074848880.1  --------------------MMLISDEW-RS-G--R-GGLSTMN--RELATALA-----SA-G-VE-------TAV--MV-P--RS------TD--------EDI--------K------A-------A--S-DV-DVA--LVTP----------A---S----------IPGL-N------S-RE---L---L-L---------LR-PV-F-AD--------S-SW-EP---------D-------V-IIGHGRVLGSYAA---AQKQ-Q-FF-----S-R-ARRVHFVHTDAEQLE-AAK----E-M-P-GG-----------T-S----R---MASADERR-NLERD-------LARSAD-LV-VGVGPMLTATIT-D-DL--I---G--L--SP----R---P-----------K-I-MC------MVPG-L-R---S-AF--D-P--AS-----A------S--------P-----------------------------------------P-VR---N-------ALLVV-GRAD--DFQSKGI-DIVADAL----LKV-VD--RWP-Q-S-------R----PH--------P-P------------VLVLRG-V-----P-----------G-EA---------ATDVKAR-LDEI-F------E-G-R------VA--YHLRPY--SDS-----EELVKQDLAQSRVMLMPSRHEGFGLAAFEAIASDIP-VLI-SA-E--SGLAQFL------RE-SH-I---D----T----------E-P-SS---I------VTT---R-N---------------------T------------------------------S---T------R-L-AID------------EWADAIWYVL--THPAPSRAQAHEMRKRL-SE-I--V---DWRTAVDYL
WP_051865326.1  ---------------RR-LRILAVADEW-FP-A--K-GGISALN--RSLCRALA-----EA-G-HE-------VFC--LL-P--ST------SR--------KEI--------D------D------------AG-QVR--LVPA----------P---P----------LPGA-S------G-RD---L---L-M---------RK-PV-L-PG----------GL-PP---------D-------V-VIGHGRVSGPAAF---VQAE-Q-NF-----A-G-AARLHLVHDWPEESD-RYK-K--AMR-G--------------V-D----L---HARAEDRK-WTDLE-------LGRGAT-RV-VAVGPRLHGLCV-Q-EF--S---A--W--PE-V--P---R-----------P---LR------LDPG-F-D-----------S--PL-----V------R--------P-----------------------RE----------------P-VP---G----PP-RILLT-GRME--DDAVKGL-DLAARAV----GHA-LA--LRD---P-------D----EP--------E-V------------RLMVRG-V-----T-----------Q-GQ---------ADELYRK-ILEW-A------G-R-P---S--LN--LVLRPF--TTD-----RERLDHELRLATLVLMPSRAEGFGLVGLEAIVHGVP-VLI-SR-R--SGLGELL------KE-CL-P---E----E-------L--L-P-RT---V------LPV---T-D---------------------E------------------------------P---E------R---DTV------------RWGSAVAAVL--QRPGAAFTDADTVRVVM-AR-E--R---TWARAAAEL
WP_160448122.1  ---------------RL-NKFLLVADEW-NA-G--K-GGITSFN--RELALALV-----QA-G-KE-------VCV--YL-P--QA------DD--------EVS--------R------E-------A--G-AV-GID--IAVP----------A---S---------LIPGI-S------G-AS---A---L-L---------AS-QL-R-HS------RLE-NY-AP---------D-------V-IIGHGRILGPHAY---YVQG-L-FG-----D-K-ALRVHIVHTNPELLE-LAK----E-G-D-GG-----------E-P----R---TRIASERR-QLEVA-------LAKSAN-VV-AGVGPNLFAWIA-D-DL--I---A--I--DA----E---V-----------E-V-IQ------INPG-L-R---D-WG--V-L--RD-----P------A--------T---------V-------------------------------P-AK---R-------EFLLV-GRIE--DFESKGV-ELAIRAL----GVA-LQ--ERP---H-------I----DE--------A-I------------SLVLRG-V-----P-----------T-EH---------K-ILRDR-VTEI-A------E-EYS------LD--VVFREY--SDN-----VLDVKTDIRKAIAVMMPSPHEGFGLSAFEAIAMGTP-VII-SK-E--SGLSQML------SK-LR-S---M-G--K----------L-S-AV---P------MMT---S-G---------------------K------------------------------G---A------D-G--ID------------RWAALVGSVL--DAPEAALREARVLHDEL-TA-L--D---LWPTSIAEL
WP_157224231.1  ---------------AR-ARVLLLNDEW-HP-G--Q-GGVTVLN--RNLAEGFA-----AG-G-HE-------VFV--RV-GH-DV------TG-------------------A--E---G-------G--D----SIT--VLGP----------R---H-------Y--APDV-D------R-RE---Q---M-T-------T-DL-DT-L-PD----------GV------------D-------V-IIAHSRHTGYAGR---LIRA-L-RY-----P-D-ATLVHLAHTDNHAFG-NVS-----------------------G-K--------SEVGVANE-FKESA-------LISTAD-VV-VGTGPILTRYVA---DM--A---D--R--VH----A---E------P----L-V-HE------LVPG-L-I-----------F--GE------------Q--------I-----------------------SP----------------P-EP---G--G-PY-NLLVF-GRA---NDERKGI-ADAAEMV----RQL-NE--------R-------G--------I-----D-V------------GLTVRG-A-----K-----------P-ET---------ISRAELL-LSEQ-A------G-R-S----------VSVLPY--TLD-----PGDILADLRRTHLVLMPSRAESFGMVATESLAVGVP-VLV-PD-T--SGVGRFL-AD---PA-RF-P---P----E-------L--T-A-DL---L------VPQ-----G----Y----------------A------------------------------S---R------V---PIG------------EWVDRIEHRL--QNQETVWRRAGQIRQELIDA-Q--V---TWQSAAESL
WP_083731258.1  ---------------FS-LXILAYCTEW-DP-H--R-GGIVAVN--QKLVEGXA-----AA-G-HE-------LFV--RV-GH-EV------PP-------------------D--A---S-------G--D----RIH--LIGP----------R---R-------Y--DPNR-G------E-QE---Q---L-V-------Y-DG-ED-L-PS----------DV------------D-------A-IIGHSRYSGPEVL---QVRN-E-LY-----P-D-TPFVQVIHMVTGALA-RVA-----------------------N-R--------PDLEVEFE-GIERR-------MVAAAD-MV-AAVGPVLENEAQ---RL--A---A--T--NP----G---D----HVP----A-V-HQ------IIPG-V-P-----------F--KE------------Q--------Q-----------------------LL----------------PWDG---E--R-TR-HVLLV-GRA---DAPQKGA-HHAALMV----RRL-LE--------E-------G--------I-----D-V------------QLTVRG-A-----A-----------Q-ET---------VEEVKER-LSNI-A------G-R-E----------VVVKPF--SID-----RNEILADMRQADVMVMPSQAEGFGLVGLEAAGAGLP-VLL-PT-T--SGVGAFF-GD---PG-CF-P---P----E-------I--T-R-LS---L------VEQ-----G----F----------------E------------------------------D---Q------V---DVP------------RWTDKLREIL--LDIPTARENALTLQRLLHEA-N--T---TWVGAAESL
WP_131738585.1  ---------------GG-LRILSVGTEW-AS-A--H-GGLSTFN--RQLCTVLA-----SY-G-AE-------VSS--LV-E--TL------DD--------EEV--------R------D-------A--M-DG-GVR--LVTE---------------------------------------PD---Q---R-F-------------------------------------------D-------V-VIGHGRITGTRAR---DLAE-R--F-----P-G-TRRVHFFHMAPEEIE-WVK-H--R-R-EDGAEHPEGDAGGRHG-D----A---GDRAAARR-ALEIE-------LGASAD-LA-AAVGPRLYERFK-L-DL--A---P--Y--------P---S--A--------R-L-IR------FDPG-F-D-F---------Q--SP-----A------E--------------------------------RT----------------A-PP---G--S-PW-RILVF-GRTE--DAFLKGL-DLAAKAV----GRV-HS--FRG---A-------A----AT--------R-I------------ELVVRG-A-----P-----------P-GH---------SESLRRR-LHEA-A------G-V-P---G--LM--ITVRPF--TAD-----AAGVAADLREASLVLLPSRAEGFGLSGLEAITAGTP-LLV-SG-E--SGLGMLL------AE-VL-P---S----E-------Q--A-Q-RS---V------VPI---S-G---------------------D------------------------------E---E------T---DVA------------SWDRAAWAVL--RDREASFRRAAELHRAM-AA-E--R---TW-HEAAGL
WP_112733881.1  ---------------PP-VRVLAIDTHW-SS-A--R-GGISTFN--RELCLALA-----KS-GAAD-------VCC--LV-I--EA------DP--------SEI--------A------A-------A--G-DA-GVR--LIPT----------G---H----------LPGW-T------E-RE---L---L-M---------RR-LR-S-LE----------DW-SP---------Q-------V-IIGHGRVTGHSAE---THRD-D-SF-----P-T-AVYLHVVHTDPDRM------G--G-D-R--------------A-E----T---KWEEE-------LP-------LLVTAD-RV-LAVGPALWRRAQ-N-DL--A---S--K--------A---P--V--------P---IR------IDPG-F-D-L---------V--GE-----P------A--------R-----------------------CP----------------P-PG---G--A-R--KILIA-GRLE--DYDIKGL-DLAARAV----AEA-LR--L---C-A-------S----ST--------RGV------------ALRLRG-V-----P-----------P-GE---------RAKTEEK-VRQW-A------G-Q-----D--LH--VDLRSY--STR-----ATDLQDDLRRCVLVLMPSRAEGFGLVGQEAIVAGVP-VLV-SG-E--SGLGELL------CD-EA-----V----G-------L--A-H-DL---V------LPV---N-R---------------------D------------------------------G-Q------------DIQ------------PWSKAIAAVL--DDPEAAFARAAELREQM-SR-K--R---SWTEAAQRV
WP_151009920.1  ---------------AA-RRFLAVADEW-FP-A--R-GGLSSLN--RYLCAALA-----AA-G-AQ-------TYC--LV-P--GA------SD--------AER--------A------D-------A--E-RA-GVR--LLEA----------L---R----------PSGI-S------E-HG---A---L-L---------RR-PP-L-PP----------GA-EP---------D-------V-VLGHGRVTGPIAE---ALVQ-D-HF-----P-R-AARFHLVHTAADEIE-WYK-L--D-G-V--------------D-D----A---GLRARDRT-EFERA-------LARDAS-AL-VPVGPRLRLRAE-R-DL--A---R--D--AD-GRRT---P-----------V---LP------LDPG-F-D-----------M--TG-----P------P--------E-----------------------RT----------------M-RG---G----RP-LIMIM-GRMA--DGTLKGV-DLAARAL----GQA-RR--LDP---D-------A-----A--------N-W------------ELLVRG-T-----P-----------P-GT---------EGGLRAR-ILDG-I------G-H-P---D--AP--VTVRPY--ESG-----ISAIREDLDRASLLLMPSIVEGYGLVGHEAITAGTP-ALV-SA-S--SGLADLV------TA-LA-P---D----R-------A--A---SV---V------VPV---R-Q---------------------R------------------------------D---A------D---DAL------------VWGHRIAAAA--GDRAAAFARAADLRRAL-AG-R--W---TWEMAVRPL
WP_020647322.1  ---------------RR-LRVLAVNTEW-TS-L--N-GGLSTFN--RELCKALA-----AQ-D-AE-------VYC--ST-P--FA------SE--------EER--------R------D-------A--G-EM-GVA--LVHP----------P---P----------ALNA-P------E--T---A---L-S---------RP-PR-L-PE----------GI-VP---------D-------V-VIGHGRKTGEPAM---WLVD-D-HF-----R-D-AKLVHFCHVISDRVE-LEK-V--Y-D-S--------------D-E--D-P---VLEADRRY-EEEFT-------IAARAD-LA-IGVGPVLHHYLR-D-RL--H---G--T--PG----R---P-----------P---IR------FDPG-F-D-----------A--AD-----V------L--------A-----------------------GL----------------P-PV---S--D-TV-RVLMV-GRLSRREAQVKGI-DLLARAL----GHA-LK--QRG---P-------G----DP--------E-V------------ELVLRG-V-----E-----------A-KE---------GKPLADE-VRAW-A------G-M-P---S--LR--VVPRPY--SPK-----AATLAQDLHQASVVVMPSRTEGFGLVGLEAITAGVP-TLV-SR-R--SGLGALL------EE-ER-A---D----L----------S-V-EL-NRV------LPV---T-D---------------------D------------------------------E---G------V---DAL------------RWGDALAAVL--NHPKPAFFAARQLRDEL-SA-K--R---TWAMSAKKL
WP_132323823.1  ---------------RQ-LRVLSLADKW----Y--G-GGPFAVN--REVSLSLA-----RM-G-HH-------VTT--RV-T--TP------DA-------------------QDVH---P-------N--V----HIQ--VLEP--VPG-----------------V--TDAR-A-----------------Q-L-------L-RA-DN-L-PE----------DV------------D-------L-IIGHGRFSGGAAG---YLRD-N-FY-----P-N-AKVVHFMHVTADEMD-RGR-----------------------G-N--------PEQSNEHT-RTEQK-------LVDRAD-LV-VGVGPLLTEEGR---RL--A---R--M--CE----K---P------P----P-V-VE------LKPG-M-V-----------M--QT------------P--------A-----------------------VL----------------D-PQ---Q--R-IK-NLLVF-TRT---DDPLKGA-DIAARTA----AEL-RD--------R-------G--------L-----P-V------------QLTMLG-A-----M-----------A-AD---------VPAQERA-LSDI-A------G-F-P----------VRVRSY--TKD-----PREMAAEIRGADLVMHTARWGDYELAPLEVAGYRVP-VIV-GS-H--TGVGMDL-SN---PD-SV-P---N----G-------V--G-D-AA---V------VDT-----A--G-L----------------P------------------------------Y---E------E---FHQ------------AFADKAEWHL--RNPELSKQSANRLGDHF-EQ-H--R---SWDHATAGL
WP_062720264.1  ---------------SG-QRVLVVADEW-LP-A--K-GGLSAFS--RYLCQAFA-----AL-G-LQ-------TYC--LV-P--EP------SA--------KET--------A------D-------A--D-AY-DVR--LVAA----------P---V----------DPGR-P------R-DE---A---L-M---------QK-PD-L-PR----------GV-EP---------D-------I-VVGHSWVTGRYA----RVMQ-G-YF-----P-N-AQRVHFIHMSADDTP-FHK-Q--H-E-P-------GTTV-----D----E---AAVAEERG-KAEEA-------LARGAK-LT-VCVGPLLYDWFG-R-HV--H---E--K--AG-I--P---S-----------P---VQ------LDPG-F-D---G-PD--E-F--SR-----A------P--------------------------------RT----------------R-PP---G--T-P--RILLF-GRLS--DEGIKGV-DLAARAV----GAA-MR----G-R-S-------P----HR--------E-V------------ELLVRG-A-----K-----------P-GE---------GRALKER-LEDI-A------D-C-P---A--VK--VLPRNF--TDD-----LQAIRDDLRTSSLVLMPSRVEGFGLAGLEAITSGTP-VLI-SG-A--SGLGLLL------EK-LL-SQDMP----E-------M--I-N-RL---V------VPV---R-N---------------------G------------------------------KRHED------A---NVD------------DWRIAITMVL--GNLDAAFDGAATVRAAL-TE-K--R---TWAMAATRL
WP_176404534.1  ---------------PV-TRVLAVADEW-FP-A--R-GGLSSLN--RYLCGALA-----AA-G-AE-------TYC--LV-P--GA------SA--------AER--------A------D-------A--E-RS-GVR--LVAA----------R---R----------SPGT-T------E-RE---A---L-M---------RR-PP-L-PS----------GV-VP---------D-------L-VIGHGRVTGQIAK---ALTE-D-HF-----A-G-AARLHLVHMDPDDIE-WFK-L--D-R-E--------------D-D----A---GVRAEERG-RLELD-------LARDAA-AV-MPVGPRLHEKLL-R-DL--P---D--G--------P---R-----------L---LR------LDPG-F-D-----------A--AG-----S------G--------E-----------------------HT----------------A-PA---G----RP-LIMIM-GRLA--DARLKGL-ELAARAI----GHA-WA--LDP---R-------A-----A--------G-W------------ELLVRG-A-----P-----------A-GD---------EHRLRER-VLDL-I------G-H-R---S--AN--VTVRAY--SAE-----TSVIRDDLRRASLLLMPSLVEGYGLVGHEAIVLGTP-ALV-SA-R--SGLGGLI------TE-VA-P---A----E-------A--A---DV---V------VPV---L-H---------------------D------------------------------D---A------R---DVP------------VWGHRITAIM--TDRAWAFAKAEAARQVL-AR-R--R---TWAMAAEEL
WP_068874779.1  ---------------RR-LRILAVATEW-SS-A--H-GGVSTLN--RELCVALA-----SL-G-HE-------VRC--VV-V--DP------TG--------EET--------T------A-------A--D-ML-GVS--LVAC----------P---K----------GLCI-P------E-DQ---R---L-L---------LV-RS-------R-D---L-EGFAA---------D-------I-VLGHDHVTGPAAL---RMAE-E--L-----G---AAYVHMLHTVPEEAE-GLK-S--R-S-A--------------G-P-GR-A---LLRGDDKA-NDQIA-------LCRAAQ-LV-VAVGPKIHASIA-V-RL--P---R-----------G---S-----------R-L-VE------IVPG-L-N---E-----E-L--LS-----H------E--------A------D----------------------------------V-TQ-L----P-RS-YGLMS-ARMQ--DADLKGA-RLACECF----REA-GL--AHA-W-Q-------P----GG--------R-P------------HLILRG-F-----S-----------D-RA---------TEEFEQA-IGPR-D------Q-F--------SEW-VYTRGY--TED-----VAEMHEDIRTASVVLMPSRTEGFGLAGLEAIAAGVP-VML-SL-E--SGLAEYL-SRAVATR-QI-D---E----A-------L--I-D-GC---I------LGV---V-G---------------------P------------------------------S---P------A---VTS------------EWAGRVGTVL--LDRPAAFQRARALRDAL-RP-M--M---SWPAAAASF
WP_007453552.1  ---------------RP-LNVLTLCDKW----I--G-GGPIAVN--REISIALA-----EL-G-HR-------VTT--RV-S--VP------SP-------------------S--H---P-------L--V----DIQ--VLDP--VPG-----------------V--SDTR-A-----------------Q-L-------L-RA-DR-L-PA----------DV------------D-------V-IMGHGRFSGGAAS---YLRD-N-FY-----P-H-AKVVHFVHVTADEMD-RGR-----------------------G-E--------PLESNQHT-ETERA-------LVSRAD-LV-VGVGPLLTDEGR---RL--A---R--M--CE----K---P------P----P-V-VQ------MTPG-V-I-----------L--ET------------P--------P-----------------------RY----------------D-PE---Q--T-RL-NLLVF-TRT---DDRLKGA-DIAAAAV----GEL-HN--------R-------G--------M-----D-V------------RLTMLG-A-----H-----------K-SD---------VAEQERV-LSDI-A------G-F-P----------VRVRGY--TSD-----PNVMAAELRGADMVIHAARHEDFGLAPLEAAGHGVP-VLV-GN-H--TGVGMFL-GD---PK-EV-P---A----A-------L--G-A-PS---V------VNT-----R--G-S----------------S------------------------------E---A------T---LPT------------VWADHAEAVL--KDLPEARRRAMDLREHL-GQ-N--H---TWRHAAEGV
WP_123439297.1  ---------------RP-VRVLVVADEW-FP-A--R-GGLSTFN--SKLCVALA-----RR-K-AD-------VRV--LV-E--AA------TP--------QER--------A------D-------A--A-AY-GVE--LIDV--------------A----------QQGL-S------R-DA---A---L-S---------AP-PE-F-AD----------GF-VP---------D-------L-VLGHGRVTGPPAK---VLVE-R-HF-----R-N-AGRLHFLHVEPDQAE-AHK-P--Y-A-E--------------G-D----L---AARAEDRT-DLELR-------LCRGAL-HP-VPVGPRLERALW-P-HL--R---T--P--EY----R---D-LA-------AP---VR------IDPG-F-D-----------G--GT-----L------V--------------------------------TP----------------P-RP---E--E-IP-QILLL-ARLD--DAPLKGL-DIAAKAL----GKA-IS----K-A-G-------G----PG--------S-C------------HLLVRG-V-----P-----------D-DE---------SRSLAAQ-VEKW-V------D-N-S---A--VD--VIPRRY--SAD-----PRRIENDLARASLVLMPSRAEAFGLAGAEAIACGVP-VLV-SG-R--SGLGMLL------GA-QR-S---R----V----------A-D-RA---V------VDVEATR-G---------------------S------------------------------R---K------A---DIR------------TWAQAIHTVL--HNPEAAFRDAAELRELM-AA-R--C---TWAAAADTV
WP_155252689.1  ---------------RP-LNVLTLCDKW----I--G-GGPIAVN--REISIALA-----EL-G-HR-------VTT--RV-S--VP------SP-------------------S--H---P-------L--V----DIQ--VLDP--VPG-----------------V--SDTR-A-----------------Q-L-------L-RA-DR-L-PA----------DV------------D-------V-IMGHGRFSGGAAS---YLRD-N-FY-----P-H-AKVVHFVHVTADEMD-RGR-----------------------G-E--------PLESNQHT-ETERA-------LVSRAD-LV-VGVGPLLTAEGR---RL--A---R--M--CE----K---P------P----P-V-VE------MTPG-V-I-----------L--ET------------P--------P-----------------------RY----------------D-PG---Q--T-RL-NLLVF-TRT---DDRLKGA-DIAAAAV----GEL-HK--------R-------G--------L-----D-V------------RLTMLG-A-----H-----------K-SD---------VADQERV-LSDI-A------G-F-P----------VRVRGY--TSD-----PSVMAAELRGADMVIHAARHEDFGLAPLEAAGYGVP-VLV-GD-H--TGVGMFL-GE---PN-KV-P---A----A-------L--G-A-PS---V------VNT-----R--G-R----------------S------------------------------E---A------T---LPT------------VWADHAEAVL--KDLPETRRRATELREHL-GQ-N--H---TWRHAAEGV
WP_091582937.1  ---------------RP-LNVLTLCDKW----I--G-GGPIAVN--REISVALA-----EL-G-HR-------VTT--RV-S--VP------SP-------------------S--H---P-------L--V----DVQ--VLDP--VPG-----------------V--SDTR-A-----------------Q-L-------L-RA-DG-L-PA----------DV------------D-------V-IMGHGRFSGGAAS---YLRD-N-FY-----P-H-AKVVHFVHVTADEMD-RGR-----------------------G-E--------PLESNQHT-ETERA-------LVSRAD-LV-VGVGPLLTAEGR---RL--A---R--M--CE----K---P------P----P-V-VE------MTPG-V-V-----------L--ET------------P--------P-----------------------RY----------------D-PE---Q--T-RL-NLLVF-TRT---DDRLKGA-DIAAAAV----GEL-HN--------R-------G--------L-----D-V------------RLTMLG-A-----H-----------K-SD---------VAEQERV-LSDI-A------G-F-P----------VRVRGY--TSD-----PGVMAAELRGADLVIHAARHEDFGLAPLEAAGYGVP-VLV-GN-H--TGVGMFL-GD---PN-RV-P---A----A-------L--G-A-PS---V------VNT-----R--G-R----------------S------------------------------E---A------T---LPT------------VWADHAEAVL--KDLPETRRRATELREHL-GQ-N--H---TWRHAAEGV
WP_098743858.1  ---------------RP-LNVLTLCDKW----I--G-GGPIAVN--REISVALA-----EL-G-HR-------VTT--RV-S--VP------SP-------------------S--H---P-------L--V----DVQ--VLDP--VPG-----------------V--SDTR-A-----------------Q-L-------L-RA-DG-L-PA----------DV------------D-------V-IMGHGRFSGGAAS---YLRD-N-FY-----P-H-AKVVHFVHVTADEMD-RGR-----------------------G-E--------PLESNQHT-ETERA-------LVSRAD-LV-VGVGPLLTAEGR---RL--A---R--M--CE----K---P------P----P-V-VE------MTPG-V-V-----------L--ET------------P--------P-----------------------RY----------------D-PE---Q--T-RL-NLLVF-TRT---DDRLKGA-DIAAAAV----GEL-HN--------R-------G--------L-----D-V------------RLTMLG-A-----H-----------K-SD---------VAEQERV-LSDI-A------G-F-P----------VRVRGY--TSD-----PGVMAAELRGADLVIHAARHEDFGLAPLEAAGYGVP-VLV-GN-H--TGVGMFL-GD---PN-RV-P---A----A-------L--G-A-PS---V------VNT-----R--G-R----------------S------------------------------E---A------T---LPT------------VWADHAEAVL--KDLPETRRRATELREHL-GQ-N--H---TWRHAAEGV
WP_157851161.1  ---------------RP-VRVLMVADEW-FP-A--H-GGVSTFN--SRMSAALA-----RQ-G-AD-------VRV--MV-H--TS------TE--------RER--------A------D-------A--A-EH-GVR--LLDV--------------A----------QPGL-T------R-EV---A---R-S---------VP-PA-F-TD----------GF-LP---------D-------L-VVGHGRVTGPAAK---VLVE-R-YF-----K-N-AGRLHFLHVEPDQAE-ANK-P--D-A-E--------------G-D----L---AARAEERT-ELELQ-------LCLGAL-HP-MPVGPRLEQALA-P-HL--R---T--P--EY----E---H-LA--------P---VR------VDPG-F-D-----------G--GT-----L------V--------------------------------IP----------------P-RP---G--E-IP-QVLFL-GRLK--DAPLKGL-DIAARAL----GRA-VA----K-R-E-------G----PG--------S-L------------HLFVRG-I-----P-----------E-GE---------SEELAAL-VAKW-V------D-N-P---A--VD--VIPRSY--SAD-----PRRIRNDLARATLVLMPSRAEAFGLAGAEAIASGVP-VLV-SG-R--SGLGMLL------RA-QQ-T---P----A----------A-D-RA---V------VDVKAVR-G---------------------H------------------------------R---K------S---DMR------------TWAQAIHAVL--RNPEAAFRDAADLRDVM-AT-R--Y---TWAGAAATV
WP_143660221.1  ---------------RP-VRVLMVADEW-FP-A--H-GGVSTFN--SRMSAALA-----RQ-G-AD-------VRV--MV-H--TS------TE--------RER--------A------D-------A--A-EH-GVR--LLDV--------------A----------QPGL-T------R-EV---A---R-S---------VP-PA-F-TD----------GF-LP---------D-------L-VVGHGRVTGPAAK---VLVE-R-YF-----K-N-AGRLHFLHVEPDQAE-ANK-P--D-A-E--------------G-D----L---AARAEERT-ELELQ-------LCLGAL-HP-MPVGPRLEQALA-P-HL--R---T--P--EY----E---H-LA--------P---VR------VDPG-F-D-----------G--GT-----L------V--------------------------------IP----------------P-RP---G--E-IP-QVLFL-GRLE--DAPLKGL-DIAARAL----GRA-VA----K-R-E-------G----PG--------S-L------------HLFVRG-I-----P-----------E-GE---------SEELAAL-VAKW-V------D-N-P---A--VD--VIPRSY--SAD-----PRRIRNDLARATLVLMPSRAEAFGLAGAEAIASGVP-VLV-SG-R--SGLGMLL------RA-QQ-T---P----A----------A-D-RA---V------VDVKAVR-G---------------------H------------------------------R---K------S---DMR------------TWAQAIHAVL--RNPEAAFRDAADLRDVM-AT-R--Y---TWAGAAATV
WP_174527417.1  ---------------RP-MNVLTLCDKW----I--G-GGPIAVN--REISVALA-----EL-G-HR-------VTT--RV-S--VP------SP-------------------S--H---P-------L--V----DIQ--VLDP--VPG-----------------V--SDTR-A-----------------Q-L-------L-RA-DG-L-PA----------DV------------D-------V-IMGHGRFSGGAAS---YLRD-N-FY-----P-H-AKVVHFVHVTADEMD-RGR-----------------------G-E--------PLESNQHT-ETERA-------LVSRAD-LV-VGVGPLLTAEGR---RL--A---R--M--CE----K---P------P----P-V-VE------MTPG-V-V-----------L--ET------------P--------P-----------------------RY----------------D-PE---Q--T-RL-NLLVF-TRT---DDRLKGA-DIAAAAV----GEL-HR--------R-------G--------L-----D-V------------RLTMLG-A-----H-----------K-SD---------VAEQERV-LSDI-A------G-F-P----------VRVRGY--TSD-----PGVMAAELRGADLVIHAARHEDFGLAPLEAAGYGVP-VLV-GN-H--TGVGMFL-GD---AN-RV-P---P----A-------L--G-A-AS---V------VNT-----K--G-H----------------S------------------------------E---A------T---LPT------------VWADHAEAVL--KDLPETRRRAAELREHL-GR-N--H---TWRHAAEGV
WP_164236650.1  ---------------RP-VRVLMVADEW-FP-A--H-GGVSTFN--SKMSAALA-----RQ-G-AD-------VRV--MV-H--TS------TE--------RER--------A------D-------A--A-EH-GVR--LLDV--------------A----------QPGL-T------R-EV---A---R-S---------VP-PA-F-TD----------GF-LP---------D-------L-VVGHGRVTGPAAK---VLVE-R-YF-----K-N-AGRLHFLHVEPDQAE-ANK-P--D-A-E--------------G-D----L---AARAEERT-ELELQ-------LCLGAL-HP-MPVGPRLEQALA-P-HL--R---T--P--EY----E---H-LA--------P---VR------VDPG-F-D-----------G--GT-----L------V--------------------------------IP----------------P-RP---G--E-IP-QVLFL-GRLE--DAPLKGL-DIAARAL----GRA-VA----K-R-E-------G----PG--------S-L------------HLFVRG-I-----P-----------E-GE---------SEELAAL-VAKW-V------D-N-P---A--VD--VIPRSY--SAD-----PRRIRNDLARATLVLMPSRAEAFGLAGAEAIASGVP-VLV-SG-R--SGLGMLL------RA-QQ-T---P----A----------A-D-RA---V------VDVKAVR-G---------------------H------------------------------R---K------S---DMR------------TWAQAIHAVL--RNPEAAFRDAADLRDVM-AT-R--Y---TWAGAAATV
ONI48735.1      ---------------RP-VRVLMVADEW-FP-A--H-GGVSTFN--SRMSAALA-----RQ-G-AD-------VRV--MV-H--TS------TE--------RER--------A------D-------A--A-EH-GVR--LLDV--------------A----------QPGL-T------R-EV---A---R-S---------VP-PA-F-TD----------GF-LP---------D-------L-VVGHGRVTGPAAK---VLVE-R-YF-----K-N-AGRLHFLHVEPDQAE-ANK-P--D-A-E--------------G-D----L---AARAEERT-ELELQ-------LCLGAL-HP-MPVGPRLEQALA-P-HL--R---T--P--EY----E---H-LA--------P---VR------VDPG-F-D-----------G--GT-----L------V--------------------------------IP----------------P-RP---G--E-IP-QVLFL-GRLE--DAPLKGL-DIAARAL----GRA-VA----K-R-E-------G----PG--------S-L------------HLFVRG-I-----P-----------E-GE---------SEELAAL-VAKW-V------D-N-P---A--VD--VIPRSY--SAD-----PRRIRNDLARATLVLMPSRAEAFGLAGAEAIASGVP-VLV-SG-R--SGLGMLL------RA-QQ-T---P----A----------A-D-RA---V------VDVKAVR-G---------------------H------------------------------R---K------S---DMR------------TWAQAIHAVL--RNPEAAFRDAADLRDVM-AT-R--Y---TWAGAAATV
WP_063038911.1  ---------------AG-LRILVMIDEW-GR-A--K-GGIVSFN--TDFSTALA-----EA-G-ND-------VTV--RV-DH-DV------TG-------------------N--E---G-------G--S----RLR--IVGP--------------------------PRI-E------D------------A-------S-DR-AA-L-PP----------DV------------D-------V-VIGHSRFSGFAAR---EVRD-E-LY-----P-D-AKLIHIVHMINESDG-RVK-----------------------G-R--------PAEGLRLQ-QMEMD-------LVSTSD-VA-VGVGPAIAEDVH---RL--A---N--M--SE----S---D------P----I-V-HE------LIPG-V-P-----------F--AE------------Q--------I-----------------------PP----------------R-EG---E--G-PL-KVLLV-GRA---DSPRKGV-LEGAEMV----RLL-NE--------R-------G--------L-----D-V------------DLIVRG-V-----P-----------P-EQ---------VARTQHM-LSEA-V------G-R-L----------VDIRPY--TTD-----PADILSDLRDSNIMIMPSRGEHFGLVGTEAMGAGVP-VLL-PS-T--SGVGRFL-GD---PN-LF-P---G----N-------L--T-R-HS---L------VEQ-----G----F----------------E------------------------------D---E------I---PIE------------RWVDRLEHEL--RDQPGSWERARRIQDYLREQ-N--R---TWLAAAESL
OKJ80919.1      ---------------RP-VRVLVVADEW-FP-A--R-GGLSTFN--SKLCVALA-----RR-K-TD-------VRV--LV-E--AA------TP--------QER--------A------D-------A--A-AY-GVE--LIDV--------------A----------QQGL-S------R-DA---A---L-S---------AP-PE-F-AD----------GF-VP---------D-------L-VLGHGRVTGPPAK---VLVE-R-HF-----R-N-AGRLHFLHVEPDQAE-AHK-P--Y-V-E--------------G-D----L---AARAEDRT-DLELR-------LCRGAL-HP-VPVGPRLERALW-P-HL--R---T--P--EY----R---D-LA-------AP---VR------IDPG-F-D-----------G--GT-----L------V--------------------------------TP----------------P-RP---E--E-IP-QILLL-GRLD--DAPLKGL-DIAAKAL----GKA-IS----K-A-G-------G----PG--------S-C------------HLLVRG-V-----P-----------D-DE---------SRSLAAQ-VEKW-V------D-N-S---A--VD--VIPRRY--SAD-----PRRIENDLARASLVLMPSRAEAFGLAGAEAIACGVP-VLV-SG-R--SGLGMLL------GA-QR-S---R----V----------A-D-RA---V------VDVEATR-G---------------------S------------------------------R---K------A---DIR------------TWAQAIHTVL--HNPEAAFRDAAELRELM-AA-R--C---TWAAAADTV
WP_158075353.1  ---------------RP-VRVLVVADEW-FP-A--R-GGLSTFN--SKLCVALA-----RR-K-TD-------VRV--LV-E--AA------TP--------QER--------A------D-------A--A-AY-GVE--LIDV--------------A----------QQGL-S------R-DA---A---L-S---------AP-PE-F-AD----------GF-VP---------D-------L-VLGHGRVTGPPAK---VLVE-R-HF-----R-N-AGRLHFLHVEPDQAE-AHK-P--Y-V-E--------------G-D----L---AARAEDRT-DLELR-------LCRGAL-HP-VPVGPRLERALW-P-HL--R---T--P--EY----R---D-LA-------AP---VR------IDPG-F-D-----------G--GT-----L------V--------------------------------TP----------------P-RP---E--E-IP-QILLL-GRLD--DAPLKGL-DIAAKAL----GKA-IS----K-A-G-------G----PG--------S-C------------HLLVRG-V-----P-----------D-DE---------SRSLAAQ-VEKW-V------D-N-S---A--VD--VIPRRY--SAD-----PRRIENDLARASLVLMPSRAEAFGLAGAEAIACGVP-VLV-SG-R--SGLGMLL------GA-QR-S---R----V----------A-D-RA---V------VDVEATR-G---------------------S------------------------------R---K------A---DIR------------TWAQAIHTVL--HNPEAAFRDAAELRELM-AA-R--C---TWAAAADTV
WP_161268609.1  ---------------RP-VRVLMVADEW-FP-A--R-GGVSTFN--SKMSAALA-----RQ-G-AD-------VRV--MV-H--TS------TE--------RER--------A------D-------A--A-EH-GVR--LLDV--------------A----------QPGL-T------R-EA---A---R-S---------VP-PA-F-TD----------GF-LP---------D-------L-VVGHGRVTGPAAK---VLVE-R-YF-----K-N-AGRLHFLHVEPDQAE-ANK-P--D-A-E--------------G-D----L---AARAEERT-ELELQ-------LCLGAL-HP-MPVGPRLERALA-P-HL--R---T--P--EY----K---H-LA--------P---VR------VDPG-F-D-----------G--GT-----L------V--------------------------------IP----------------P-RP---G--E-IP-EVLFL-GRLE--DAPLKGL-DIAARAL----GRA-VA----Q-G-E-------G----PG--------S-L------------HLFVRG-I-----P-----------E-GE---------SEELAAL-VEKW-V------D-N-P---A--VG--VIPRSY--SAD-----PRRIRNDLARATLVLMPSRAEAFGLAGAEAIACGVP-VLV-SG-R--SGLGMLL------RA-QQ-T---S----A----------A-D-RA---V------VDVKAAR-G---------------------H------------------------------R---K------S---DMR------------TWAQAIHAVL--RNPEAAFRDAAELRAVM-AT-R--Y---TWAGAAATV
WP_019063569.1  ---------------QR-VRVLVVADEW-FP-A--R-GGLSTFN--SKLCAALA-----RQ-H-AD-------VRV--MV-E--AA------TP--------DER--------A------D-------A--A-EY-GVG--LINV--------------A----------QPGL-S------T-DA---A---L-S---------VP-PV-F-DD----------GF-VP---------D-------V-VIGHGRVTGPPAK---ALVE-R-YF-----K-N-AERLHFLHVEPDQAE-AHK-P--H-A-E--------------G-D----L---AARAEDRT-DLELR-------LCRGAL-HP-MPVGLRLERALL-P-HL--R---T--P--EY----R---D-LA-------AP---VR------IDPG-F-D-----------D--GT-----P------V--------------------------------IQ----------------P-RP---E--E-IP-QILLL-GRLA--DADLKGL-DIAARAL----GKA-LS----R-A-E-------G----PG--------S-C------------HLFVRG-V-----P-----------P-DE---------SEELALQ-VEKW-L------D-N-P---A--VD--VHPRRY--SAD-----PRRIRNDLARASLVLMPSRAEAFGLAGAEAIACGVP-VLV-SG-R--SGLGMLL------HS-QG-T---P----A----------A-A-RA---V------VDVNGKR-G---------------------H------------------------------R---K------A---DVE------------TWAQAIHSVL--RNPPAAFDDAAGLRDHM-AA-R--Y---TWASAATTV
WP_153467262.1  ---------------RP-LRILILGTAW----S--G-NGGHTVN--RELAGGAA-----EL-G-HH-------VAL--RV-I--GT------AG-------------------A--P---P-------HPGV----TVQ--ALDP--IPG-----------------I--SD-R-G-----------------Q-L-------L-RT-DG-L-PR----------NV------------D-------V-IVGAGRFSSGAAG---YLRD-Q-FY-----P-A-AKVVHFVHAAVDELD-RWR-----------------------G-D--------PEQANQHA-RTERD-------LIARAD-LV-VGVGPLLTDEAI---RL--A---R--M--LP----S---P------P----P-V-HQ------LIAG-T-V-----------L--KE------------P--------P-----------------------TY----------------Y-TG---Q--R-RL-NVLLF-GRA---DDPLKGA-DTAAHAV----GEL-RN--------R-------G--------L-----D-V------------QLVVRG-G-----N-----------P-AT---------LREQEAA-LSNM-A------G-M-P----------VKVRAF--TGD-----QAEIDSDLRSADLVVIPSRQDGFPLTAMEATGFGIP-ILA-GS-N--IGTGMFL-SD---PA-RV-P---P----E-------L--G-S-QF---V------VPM-----R--GNE----------------P------------------------------A---A------E---LGK------------LWADRAEPML--RNVAATRQSAMALREYF-GQ-N--Y---TWSHATQGL
WP_097329102.1  ---------------RA-ARFLLVAGGW-DA-G--L-GSISTLN--RDLAVALA-----AD-G-AD-------VRV--AV-P--AA------TR--------EEL--------N------S-------A--T-SA-GVR--LVTP----------E---P----------IPGI-N------G-RH---L---M-L---------AK-PR-F-TD--------R-DY-QP---------D-------V-IVGHGRQVGSYAY---GLQR-L-YF-----P-R-ARRIHVVHTDPDRLD-SAE----E-N-E-HL-----------T-R----M---L--GDARR-EVEID-------LAATAT-LV-AAVGPQLTELIR-D-RL--R---RR-P--GT----M---P-----------E-V-VN------LEPG-L-H---D-WG--Q-M--VD-----P------H--------H---------P-------------------------------P-GL---P-------RILLM-ASPG--DGMSKEI-DMFVRA-----ART-AA--AHP-R-F-------R----DQ--------R-L------------QLVIRG-I-----A-----------A-E------------DVRDR-IGMV-A------G-Q-V------LE--VTFRPY--TSA-----EGELSTDLRQAQVVAMPSHHEGFGLTTYQAIAAGVP-VLV-SV-E--SGLAQMI------AS-MF-T---D-E--A----------R-P-PE---I------LPT---R-G---------------------V------------------------------D---A------D-V--EK------------IWTTALTNTL--ADPHRAFQRAAQFREQI-GA-R--A---SWDAAIAEL
WP_159015082.1  ---------------RP-VRVLVVADEW-YP-A--H-GGLSTFN--SRLCVALA-----RL-K-AD-------VRV--LV-E--AS------TP--------QER--------A------D-------A--A-KD-GVL--LIDT--------------A----------QEGL-S------R-DA---A---L-S---------VP-PV-F-TD----------GF-VP---------D-------L-VLGHGRVTGPPAK---VLVE-R-YF-----K-N-AGRLHFLHVEPEQAE-ANK-P--H-A-E--------------G-D----L---AARAEDRT-DTELR-------LCRGAL-HP-MPVGPRLERALW-P-HL--R---T--P--EY----R---D-LA-------EP---VR------IDPG-F-D-----------G--GI-----P------V--------------------------------IP----------------P-RP---G--E-IP-QILLL-ARLD--DAPLKGL-DIAARAL----GRA-GS----K-T-A-------G----AG--------S-W------------HLHVRG-V-----P-----------D-GK---------SAALKAQ-VEKW-V------A-N-P---ATTVD--VIPRRY--SSD-----PRRIRNDLARASLVLMPSRAEAFGLAGAEAIASGVP-VLV-SG-R--SGLGMLL------RA-QG-L---P----V----------A-D-RA---V------VDVGGTP-G---------------------S------------------------------R---K------A---DVR------------IWREAIQAVM--RNPEAAFRDAAELREKM-AA-R--Y---TWTMAAEAV
WP_162948626.1  ---------------RP-VRVLVVADEW-YP-A--H-GGLSTFN--SRLCVALA-----RL-K-AD-------VRV--LV-E--AS------TP--------QER--------A------D-------A--A-KD-GVL--LIDT--------------A----------QEGL-S------R-DA---A---L-S---------VP-PV-F-TD----------GF-VP---------D-------L-VLGHGRVTGPPAK---VLVE-R-YF-----K-N-AGRLHFLHVEPEQAE-ANK-P--H-A-E--------------G-D----L---AARAEDRT-DTELR-------LCRGAL-HP-MPVGPRLERALW-P-HL--R---T--P--EY----R---D-LA-------EP---VR------IDPG-F-D-----------G--GI-----P------V--------------------------------IP----------------P-RP---G--E-IP-QILLL-ARLD--DAPLKGL-DIAARAL----GRA-GS----K-T-A-------G----AG--------S-W------------HLHVRG-V-----P-----------D-GK---------SAALKAQ-VEKW-V------A-N-P---ATTVD--VIPRRY--SSD-----PRRIRNDLARASLVLMPSRAEAFGLAGAEAIASGVP-VLV-SG-R--SGLGMLL------RA-QG-L---P----V----------A-D-RA---V------VDVGGTP-G---------------------S------------------------------R---K------A---DVR------------IWREAIQAVM--RNPEAAFRDAAELREKM-AA-R--Y---TWTMAAEAV
NUS43770.1      ---------------ER-RRVLLVNLAWAGP-G--V-GGSATVN--RELAAALA-----RQ-G-HE-------VFV--RV-GH-PA------SD-------------------W--V---P-------P--P----GVT--LIGP----------R---V-------H--DPEI-H------P-IY---Q---L-D-------M-DL-EI-L-PD----------RI------------D-------T-IIGHKDFSGFAAR---FIRN-V-CY-----P-D-AGLIHFLHLDDAASQ-AMQ-----------------------G-R--------ERLGQAIQ-FMNAE-------LTAAAD-VV-TGAGPVLAALAG---KF--A---M--T--AE----H---P------P----V-V-HE------LIPG-M-E-----------V--TT------------Q--------F-----------------------VQ----------------P-PL---T--G-RP-KVLLM-GRL---DSQHKGA-HEAAQIA----RLV-SE--------R-------G--------G-----G-I------------DLTLVG-A-----R-----------Q-ET---------LERSRQM-LSDI-A------G-Q-S----------VDVQPF--TSN-----PVEKLNHLRSAHLLIMPSRIDAFGLMSLEALSAGLP-PMA-PK-T--TGFGRFL-VE------RF-P---R----E-------I--S-Q-KM---V------VEQ-----D----Y----------------A------------------------------G---P------V---PIE------------RWADQIIEVT--ADVPLLWRRAAEGRAILQES-N--Y---TWDAAAEHL
WP_159058466.1  ---------------RP-VRVLVVADEW-YP-A--H-GGLSTFN--SRLCVALA-----RL-K-AD-------VRV--LV-E--AS------TP--------QER--------A------D-------A--A-KD-GVL--LIDT--------------A----------QEGL-S------R-DA---A---L-S---------VP-PV-F-TD----------GF-VP---------D-------L-VLGHGRVTGPPAK---VLVE-R-YF-----K-N-AGRLHFLHVEPEQAE-ANK-P--H-A-E--------------G-D----L---AARAEDRT-DTELR-------LCRGAL-HP-MPVGPRLERALW-P-HL--R---T--P--EY----R---D-LA-------EP---VR------IDPG-F-D-----------G--GI-----P------V--------------------------------IP----------------P-RP---G--E-IP-QILLL-ARLD--DAPLKGL-DIAARAL----GRA-GS----K-T-A-------G----AG--------S-W------------HLHVRG-V-----P-----------D-GK---------SAALKAQ-VEKW-V------A-N-P---ATTVD--VIPRRY--SAD-----PRRIRNDLARASLVLMPSRAEAFGLAGAEAIASGVP-VLV-SG-R--SGLGMLL------RA-QG-L---P----V----------A-D-RA---V------VDVGGTP-G---------------------S------------------------------R---K------A---DVR------------IWREAIQAVM--RNPEAAFRDAAELREKM-AA-R--Y---TWTMAAEAV
WP_132113254.1  ---------------ST-PSFLVLCDEW-LP-R--H-GGISSFH--RSLAIALV-----TA-G-YR-------IAS--LV-L--TA------SP--------AEH--------A------D-------A--E-HH-GVR--LITA----------V---D----------TPGG-P------N------------W---------YV-CP-D-KV--R-------EF-AP---------D-------V-VIGHDRVSGNAAW---CYAK-VQF------P-G-ARLVHIVHTAPAEIE-PHK------G-N--------------N-E----T---TRIIEQRE-DFTRR-------LAADAD-VV-AAVGPRLTRTTQ-S-VI--D---D-----GY----G---T--V--------Q-V-VR------LDPG-L-T-----------V--PA-----A------A--------E-GRR-------------------RR----------------V-PA-T-S-------SVLML-GRTN--EIRLKGQ-DIAAKAV----AVL-AA------S-S-------D----IP--------T-L------------CLRVRG-A-----P-----------A-DE---------CDRLRAH-LAGL-A------G-A-P---A--DL--ISVLPF--VPD-----RDRLDIELNQAALCVMPSTVEGFGLVAQEAIAAGTP-VLV-SS-R--SGIAELL------AE-QL-G---W------------S--A-E-PL---I------VPV---T-G---------------------D------------------------------V---D------R---DAA------------AWADAMRRTL--TDLSGAFDHAHHIRELL-AP-R--L---RWNAVVDRL
WP_147994072.1  ---------------TG-TRILVVADEW-LP-A--Q-GGLSAFS--RYLCLAFV-----GL-G-LE-------TYC--LV-P--EP------SA--------KET--------A------D-------A--D-KY-DVR--LIGA----------P---V----------PPGR-P------R-TE---A---L-M---------QK-PE-L-PG----------GV-QP---------D-------I-VIGHSWVTGYYA----KVMQ-S-YF-----P-K-AQRVHFIHMSADDTP-FHK-R--R-N-P-------DAAA-----N----S---AAVAEERA-SAEEG-------LARGAK-LT-VCVGPLLHEWFA-R-HV--H---E--K--AG-I--A---S-----------P---VR------LDPG-F-D---G-PD--G-F--SK-----E------P--------------------------------RT----------------R-PP---F--E-P--RILQF-GRLS--DDGIKGV-DLAARAV----GAA-MR----G-Q-T-------P----HR--------E-V------------QLMARG-M-----R-----------PEDD---------ADAVKEH-LEDL-A------D-C-P---A--VK--VLPRNF--TDD-----LEAIRDDLRSSSLVLMPSRVEGFGLAGLEAITSGTP-VLI-SG-A--SGLGLLL------EE-LL-SQEMP----E-------M--I-T-RL---V------VPV---R-N---------------------G------------------------------KRHED------A---NVD------------DWRMAIAMAL--GNLDSAFADAATVRSVL-AQ-K--R---TWEMAATQL
WP_031063336.1  ---------------RP-VRVLAVADEW-FP-A--R-GGLSAFN--SRLCVALA-----RE-K-AD-------VRV--MV-V--SS------TP--------AER--------A------D-------A--A-EN-GVR--LIDT--------------A----------QEGL-S------R-DA---A---L-S---------VP-PV-F-AD----------GF-VP---------D-------L-VLGHGRVTGPAAK---ALVE-R-YF-----K-N-AGRLHFLHVEPDQAE-ARK-P--H-S-A--------------G-D----F---AARAEDRT-DLELR-------LCRGAL-HP-MPVGPRLERALL-P-HL--R---T--P--EY----Q---D-LA-------AP---VP------VVPG-F-D-----------G--GT-----P------V--------------------------------TP----------------P-RP---E--E-IP-QILLL-GRLE--DADLKGL-DIAARAL----GKA-VP----K-A-A-------G----PG--------S-W------------HLFVRG-V-----P-----------D-DE---------SEALAAR-VEKW-V------G-N-S---A--VD--VIPRRY--SAD-----PRRIGNDLARATLVLMPSRAEAFGLAGAEAIACGVP-VLV-SG-R--SGLGMLL------RA-QR-S---G----A----------A-D-RA---V------VDVEATR-G---------------------S------------------------------H---K------A---DVQ------------SWTRAIHAVA--RNPEAAFQDAARLREEM-AA-R--Y---TWAMAAATV
WP_031021212.1  ---------------RP-VRVLAVADEW-FP-A--R-GGLSAFN--SRLCVALA-----RE-K-AD-------VRV--MV-V--SS------TP--------AER--------A------D-------A--A-EN-GVR--LIDT--------------A----------QEGL-S------R-DA---A---L-S---------VP-PV-F-AD----------GF-VP---------D-------L-VLGHGRVTGPAAK---ALVE-R-YF-----K-N-AGRLHFLHVEPDQAE-ARK-P--H-S-A--------------G-D----F---AARAEDRT-DLELR-------LCRGAL-HP-MPVGPRLERALL-P-HL--R---T--P--EY----Q---D-LA-------AP---VP------VVPG-F-D-----------G--GT-----P------V--------------------------------TP----------------P-RP---E--E-IP-QILLL-GRLE--DADLKGL-DIAARAL----GKA-VP----K-A-A-------G----PG--------S-W------------HLFVRG-V-----P-----------D-DE---------SEALAAR-VEKW-V------G-N-S---A--VD--VIPRRY--AAD-----PRRIGNDLARATLVLMPSRAEAFGLAGAEAIACGVP-VLV-SG-R--SGLGMLL------RA-QR-S---G----A----------A-D-RA---V------VDVEATR-G---------------------S------------------------------H---K------A---DVQ------------SWTRAIHAVA--RNPEAAFQDAARLREEM-AA-R--Y---TWAMAAATV
WP_063127006.1  ---------------RR-HRVLLVSYNWNAP-D--S-GGRTAFN--RQLAASLA-----EA-G-HE-------VFA--RI-GQVPL------PG-------------------T--E---L-------P--D----GVT--LVAP----------Q---S-------G--TSHT-KHIGPETR-HE---Q---L-I-------A-DL-DT-L-PE----------GI------------D-------T-VISQGHAYGAAGR---FIRE-N-RY-----P-D-AALVHFVHADGYGFG-AVT-----------------------A-E--------RPFGRRVKIRKERE-------AVAGAD-LV-VGVGPVLADYGR---RL--A---T--E--AG----V---D------T----H-V-HE------FIPG-G-G-----------N--HE----FSTGNQATE--------L-----------------------IP----------------MYNP---E--G-PY-RVLVF-GRA---SDPRKGV-WEAARMI----RLL-RA--------E-------G--------I-----D-V------------SLTVRG-V-----P-----------E-EK---------ADSTRTL-LSAT-A------G-H-E----------VTVKPY--HRN-----HAAVLWDMRETNLVIMPSFAESFGLVITEALGAGVP-ALA-PD-S--SGVGRFL-RS------RF-P---S----E-------L--T-D-DM---L------VEQ-----E----Y----------------T------------------------------G---L------V---RPA------------DWAEKIQRQL--GDQHGIWRKAGELREALIAD-D--T---TWLSETQKL
NNJ62389.1      ---------------NR-RSLLFLAPKW-TG-S--N-GG-DTVN--RDLARALA-----NL-G-FE-------VFV--RV------------SE--------EYF--------E------P-------E--S-MH-SNL--IVNG---------LV---P----------FPGV-S------L-KE-RAN---L-F---------RR-EG-L-PR-------------EV---------D-------I-IVGHGRLTGGAAQ---YLQQ-Q-VY-----P-T-AARVQFVHADTGAMD-VRR----N---------LFGTREQL-A-A----G---IEESESHE-REEVL-------LIEGAA-LT-IGVGPVLTAYAS-K-LA--S---Q--C--GN----P---P-----------Q-V-YD------MFPG-V-E-----------V--FD-----Q------P----LL--S-----------------------GD----------------P-KK-I---------NLLLL-GRV---DDPIKGV-DIAANMVRELRGRG-YT--GFG-S-D-------G----KP--------E-V------------NLIIRG-A-----N-----------P-DT---------VSKITGK-VSRM------------A---D--CA--VEVRPF--TAD-----RKEIQSDIRAASVLLMPSRLEGFGLVGTEGLGNGVP-VLV-SG-C--SGLGEVL-SD---PN-RF-P---N----H-------M--A-E-LF---V------VPM---T-G---------------------K------------------------------E-P-T------E-N-IVG------------SWADKLMTII--DDLPEARVAAATVQSYL-AQ-T--Y---TWDHVARAL
TCO61886.1      ----------------------MLCDEW-LP-R--H-GGISSFH--RSLAIALV-----TA-G-YR-------IAS--LV-L--TA------SP--------AEH--------A------D-------A--E-HH-GVR--LITA----------V---D----------TPGG-P------N------------W---------YV-CP-D-KV--R-------EF-AP---------D-------V-VIGHDRVSGNAAW---CYAK-VQF------P-G-ARLVHIVHTAPAEIE-PHK------G-N--------------N-E----T---TRIIEQRE-DFTRR-------LAADAD-VV-AAVGPRLTRTTQ-S-VI--D---D-----GY----G---T--V--------Q-V-VR------LDPG-L-T-----------V--PA-----A------A--------E-GRR-------------------RR----------------V-PA-T-S-------SVLML-GRTN--EIRLKGQ-DIAAKAV----AVL-AA------S-S-------D----IP--------T-L------------CLRVRG-A-----P-----------A-DE---------CDRLRAH-LAGL-A------G-A-P---A--DL--ISVLPF--VPD-----RDRLDIELNQAALCVMPSTVEGFGLVAQEAIAAGTP-VLV-SS-R--SGIAELL------AE-QL-G---W------------S--A-E-PL---I------VPV---T-G---------------------D------------------------------V---D------R---DAA------------AWADAMRRTL--TDLSGAFDHAHHIRELL-AP-R--L---RWNAVVDRL
WP_132175767.1  ---------------RP-LRILNVGLGW----A--STTGGHTVT--RELSIGQA-----QA-G-HQ-------AYV--WL-P--QA------VQ-------------------T--P---D-------I--P----NLK--LLHP-TNPERWPDLT---Q--SDTAQL--ATQQ-Q-----------------M-L-------L-SR-DG-L-PD----------DI------------D-------L-IVGHARFTGDIAL---ELRD-R-YY-----P-N-ALTAYVMHMSPEEGS-RAR---------------------H-G-D--------GTHADLKA-REDTE-------RMRRAD-LT-VGVGPLIAEESG---KL--L---Q--R--DR----L---E------K----P-L-HE------LIPG-V-V-----------A--LD------------P--------P-----------------------LY----------------R-SF---Q--R-RY-ELLLT-GRM---DDLLKGG-PEAVQMV----NEL-RG--------R-------G--------V-----P-V------------HLSMRG-V-----P-----------P-AR---------LADEQNK-VNRL-S------G-G-A----------VRLRQF--TND-----SAELMRDYNGADAFIMPSHHEGYGLVASEAAGAGVP-ILV-DKMN--TGMGMFL-AD---ED-RV-P---R----E-------L--G-Q-GS---V------V------------P----------------A------------------------------S---S------Y---NTK------------VWSDRLQEML--ANLPQERERALALREHL-TT-N--Y---SWQKAAEGL
WP_174397973.1  ---------------RN-QRIMLVSDEW-RS-G--R-GGISTLN--RELAAALA-----TA-G-AD-------VSV--LV-P--KT------SD--------EDI--------R------A-------A--S-EV-NVA--IVTP----------A---R----------VPGL-S------D-FE---T---L-L---------LP-PV-F-AD--------R-EW-VP---------D-------I-IIGHGRVLGPYAA---AQ-Q-Q-FF-----P-R-ARRVHLVHTDSEQLE-AAK----E-Q-P-GG-----------D-S----H---MRIADDRR-NLERE-------LARSAD-LV-VGIGPLLTATIS-D-AL--I---G--S--AP----V---P-----------K-V-ID------VVPG-L-R---S-AF--D-A--AA-----A------Q--------P-----------------------------------------P-VH---N-------RVLIV-GRAD--DFQSKGI-DIAANAM----LQV-VD--GWP-P-S-------R----PH--------R-P------------ALIIRG-V-----P-----------D-EA---------AKQVKAQ-LDDI-L------E-N-Q------VG--CYLRPY--CDE-----EAEVVRDFAQARMLLMPSRHEGFGLSAYEAIASGIP-VLI-SA-E--SGLAEFL------RG-LR-I---R----S----------A-E-PS---I------LTT---R-N---------------------T------------------------------S---T------R-L-AID------------VWATAIQRVL--DDPESARAQARELRREL-RD-N--V---SWEQAAEKL
WP_053682326.1  ---------------AR-RRVLVVCDES-GL-G--L-GGVPVFN--MELVKGLK-----H--D-HD-------VTL--LT-V--NA----------------RADYDHEKTTAL--H--------------N----DAH--IVNA----------A---E----------RGAD----GE--G-RD---R---L-D-------A-LA-GG-S-PG----------QH-DL-PSDQ-EAFD-------I-VIGHSRFSGPAAQ---KIRD-A-WY-----P-G-ARLVHFLHTSPVRLD-KIK------------------GA--------------PKKGVEKG-IKERN-------AMRKAD-LV-AGVGSLLAREAE---RL--S---D--G--VL----R---V------P----A-L-HD------FVPG-T-E-----------V--GT------------P--------V-----------------------EPSLTNQAKYL-------L-HL---P--R-KL-KVLLP-GRA---EDQIKGV-EAAVQAI----GIL-RR--------P-KNQGGRG--------L-----D-V------------RMTIRG-TPDPQKH-----------P-EK---------FALWKSI-VDTH-G------A----------GG--VIMRPF--SEN-----QAELEHDRETTHAVIMPSLHEGFGLVATEGAGRSLP-VLV-NG-E--SGAAQFL-------S-QV-T---S----G--SFMGVV--N-A-PV---H------IDS-----A-------------------------------------GG-------------K---EVAGGADS---RAQ------------AWAAAIEGLR--SNLPGARSDATRLYELL--K-G--Y---SWRHAAQAL
WP_145835614.1  ---------------PS-PRVLTLDTHW-FS-A--K-GGLSTFN--RALCAALA-----RA-G-AD-------VVC--VV-L--RP------SP--------EET--------A------H-------A--R-AA-GVT--LVAA----------P---P----------AAAD-S------AERD---A---L-L---------RR-PP-L-PD----------GW-QP---------D-------L-VVGHGRITGAYAR---IMVE-D-HF-----P-T-AARAHVVHTWSDHIE-WQR-G--D-R-P----------------D----A---GAIAEQRW-KEDIE-------LARTAT-RA-FGVGPLLHGLLE-R-DL--S---V--R--PD-V--A---A-----------P---GR------IDPG-F-D-----------L--DD-----D------T--------P-----------------------RT----------------A-PR---W--H-QR-QVMLS-GRLD--DWQVKGL-DLAARAV----GAA-VE--LLS---P-------G----GT--------E-L------------ELLLRG-V-----P-----------P-TE---------HGRLRET-VLRW-A------D-R-P---G--LQ--VTPRTY--STD-----TADVRDDLHRASLVLMPSRVEGFGLVGLEAVVAGTP-LLV-SA-N--SGLGMLL------RE-VL-P---P----D-------D--A-A-LA---V------LPI---D-T---------------------D------------------------------D---A------A---TTR------------LWAAHTARVL--RDPSAAFAAAERIRRTM-AE-R--V---TSANAAAAV
TWH06591.1      ---------------PS-PRVLTLDTHW-FS-A--K-GGLSTFN--RALCAALA-----RA-G-AD-------VVC--VV-L--RP------SP--------EET--------A------H-------A--R-AA-GVT--LVAA----------P---P----------AAAD-S------AERD---A---L-L---------RR-PP-L-PD----------GW-QP---------D-------L-VVGHGRITGAYAR---IMVE-D-HF-----P-T-AARAHVVHTWSDHIE-WQR-G--D-R-P----------------D----A---GAIAEQRW-KEDIE-------LARTAT-RA-FGVGPLLHGLLE-R-DL--S---V--R--PD-V--A---A-----------P---GR------IDPG-F-D-----------L--DD-----D------T--------P-----------------------RT----------------A-PR---W--H-QR-QVMLS-GRLD--DWQVKGL-DLAARAV----GAA-VE--LLS---P-------G----GT--------E-L------------ELLLRG-V-----P-----------P-TE---------HGRLRET-VLRW-A------D-R-P---G--LQ--VTPRTY--STD-----TADVRDDLHRASLVLMPSRVEGFGLVGLEAVVAGTP-LLV-SA-N--SGLGMLL------RE-VL-P---P----D-------D--A-A-LA---V------LPI---D-T---------------------D------------------------------D---A------A---TTR------------LWAAHTARVL--RDPSAAFAAAERIRRTM-AE-R--V---TSANAAAAV
WP_171675029.1  ---------------RP-LRILNVGLGW----A--STTGGHTVT--RELAIGQA-----QA-G-HQ-------AYV--WL-P--EA------FE-------------------D--P---G-------I--P----NLR--LLHP-TNPAQWPDPT---Q--TAKQRA--ATQQ-A-----------------M-L-------L-SR-DG-L-PA----------EV------------D-------L-IVGHARFTGDLAL---ELRD-R-YY-----P-N-AMTAYVMHMSPEEGS-RAR---------------------H-G-D--------GTHADRKA-REDVG-------RMRRAD-LT-VGVGPLIAEESA---KL--L---Q--R--DR----L---D------K----P-V-HE------LIPG-V-V-----------P--LD------------P--------P-----------------------QY----------------R-SF---Q--R-RY-ELLLT-GRM---DDLLKGG-PEAVAVI----NEL-RG--------R-------G--------V-----P-A------------QLSMRG-V-----P-----------P-EN---------LAKAQLE-VNIQ-S------G-N-S----------VRLREF--TND-----TTELQRDYNGADLFVMPSHHEGFGLVATEAAGAGVP-ILV-DEMN--TGVGMFL-AD---EQ-RV-P---R----E-------L--G-A-GS---V------V------------R----------------A------------------------------S---S------H---DTT------------AWADRVQEIL--ATLPAERERAMRLRAHL-IT-N--Y---SWQQAAEGL
WP_108666907.1  ---------------ER-LHIVLVGTEW-RS-S--K-GGVSTVN--RELASALA-----TM---HD-------TYT--IV-P--EA------GE--------HEV--------E------D-------A--A-QR-DVT--LLAW-------------------------SDHV-P------I-VD-D-G---L-VYL-----TGRH-PG-L-PQ-------------RV---------D-------L-VIGHGRVTGQQAI---GLAR-S--------V-D-AQYAHLLHMDPIELS-SFK----D---T--------------P-N----V---THDAHMRN-DIERA-------LSRAAD-HV-FAIGRYLANNLG-A-RY------D-----------V---H-------------V-HA------LIPG-V----------------PD-----T------E--------P------R----------------------------------P-RA-R-G--G-RP-VLLLL-GRLE--DATIKGV-DVVVRAL----ASI-DR--------P-------R----ET--------R-P------------HLLLVG-V-----P-----------D-AE---------RADLRAH-IIEN-W------D-G-R---G--LD--VEMQPF--TDD-----PDVLRDHFGRAAAVLVPSAVEGFGLVAFEAIGEGIP-VLV-SD-E--SGAGMLL------TD---------------------L--A-P-EI---R------LPV-----R---------------------E------------------------------I-G-G------V-D-PAT------------AWRDAIVELL--DDLDGANRRAADLRTRA-RR-R--F---RWRGCATNI
WP_121799508.1  ---------------KR-YRILVVSDIS-GM-G--G-GGIPVFN--QHLTEALA-----K--E-HD-------VTL--FT-A--DP----------------DTR--------L--H--------------Q----GAR--MVST----------P---P----------IPEG----VE--D-RA---W---M-E-------F-QS-TL-D-PR----------TH-GL-PDPQERPFD-------L-IVGHSRFSGPAAA---ELRD-R-WY-----P-D-AKVAHFLHTSPERLA-EVK---YA-H-D-------PAHA--------------QTKAARDS-RIERE-------VMDRAD-VV-VGVGPLLAAEAE---RL--S---S--T--GQ----H---V------P----D-S-HQ------LVPG-V-K-----------I--EE------------L--------V-----------------------QR----------------G-PH---E--G-RL-NLLVM-GRT---DDPLKGV-DDALRAV----KML-ND--------N-------G--------I-----D-V------------HLTIRG-A-----N-----------P-KK---------LGKIAEG-AERL-G------G-------K--GN--VTVKPF--SED-----GDELKNDIIGADAVIMPSKHEGFGLVATEAAGHGVP-VLV-NQ-E--SGAAQFL-GD---KA-RI-A---P----E-------I--G-Q-PC---I------VPE-----P-------------------------------------SN-------------P---N------D---RPL------------TWATSIGRLK--ADLPQRRENAKELREAL--K-A--Y---SWEHAGEAL
WP_050363680.1  ---------------QR-YRILAVCTRS-GM-G--K-GGIPVFN--EQIAVALG-----R--E-HE-------VTV--LT-G--RS----------------DTA--------P--H--------------E----GVR--VLTM----------P---D----------PPEG----VE--E-EV---W---L-K-------Q-QV-AQ-D-PR----------VF-GL-PDPREQPFD-------L-IIGHSRFSGPAAV---VLRD-A-WY-----S-E-ARVAHFLHTSPERLA-EVK---YE-L-E-------PERA--------------LTKALTDS-AIERE-------VMARAD-IV-VGVGPLLTEEAK---RL--A---S--T--GP----H---V------P----D-A-HE------LVPG-T-K-----------I--EE------------P--------A-----------------------QH----------------S-VP---G--G-RL-NVLAM-GRA---DDRLKGF-EDAAKAV----ALL-NK--------S-------G--------Y-----D-V------------HLTIRG-A-----P-----------L-DD---------LERVQAG-LRKF-G------G----------AH--VTVEPF--TES-----AAELQNTVRQADLVIMPSKHEGFGLVATEALGHGIP-VLV-NE-E--SGAAQFL-GE---ER-RF-G---P----D-------F--G-Q-SC---V------VRE-----P-------------------------------------EN-------------P---R------L---RSQ------------EWAKAIQRVQ--AELPERRKQAGQLREAL--R-S--Y---SWDHAGKAL
WP_125624986.1  ---------------QR-YRILAVCTRS-GM-G--K-GGIPVFN--EQIAVALG-----R--E-HE-------VTV--LT-G--RS----------------DTA--------P--H--------------E----GVR--VLTM----------P---D----------PPKG----VE--E-ED---W---L-K-------Q-QV-AQ-D-PR----------IF-GL-PDPREQSFD-------L-IIGHSRFSGPAAV---VLRD-A-WF-----T-D-ARVAHFLHTSPERLA-EVK---YE-L-D-------PERA--------------RTKALTDS-AIERD-------VMARAD-IV-VGVGPLLTEEAK---RL--A---S--T--GP----H---V------P----D-A-HE------LIPG-T-K-----------I--EE------------L--------V-----------------------QH----------------T-AS---S--G-RL-NVLAM-GRA---GDPLKGF-ESAAEAV----ALL-NE--------W-------G--------H-----E-V------------HLTIRG-A-----P-----------P-EE---------IEDVRAE-LREI-G------G----------DH--VAVELF--TKD-----AAELQNAVGQADLVIMPSKHEGFGLVATEALGHGIP-VLV-NE-E--SGAAKFL-GD---ER-RF-G---P----E-------L--G-K-SC---I------VPE-----P-------------------------------------AD-------------A---E------D---RPL------------EWAAAIQRVQ--AELPERREQARQLREVL--R-S--Y---SWDHAGKAL
KOX13006.1      ---------------RP-LRLLAVNTEW-SS-R--N-GGQSTLN--RELCKALA-----AQ-D-VE-------VYC--ST-P--YA------TE--------EER--------R------D-------A--E-AV-GVH--LVHP----------P---P----------ALGP-P------E--S---A---L-S---------RP-PG-L-PP----------GV-VP---------D-------V-VVGHGRKTGEAAM---WLVE-D-HF-----R-E-AKLLHFFHVISDRVE-FVK-G--H-D-I--------------D-D--D-P---VAEADQRF-QDEFA-------IAARAN-LA-VGVGPVLHHYLR-D-RL--R---G--S--MS----R---E-----------P---IR------MDPG-F-D-----------S--GW-----H------H--------A-----------------------EL----------------P-PP---S--D-TV-RVLLV-GRLSLREARVKGV-DLIARAL----GHA-LT--QRG---P-------N----DP--------E-V------------ELVLRG-V-----G-----------A-KE---------GEALANA-VREW-A------R-K-P---S--LR--VVPRPY--SPN-----AATLVQDLHQAGVVVMPSRAEGFGLVGLEAITTGVP-TLV-SK-R--SGLGALL------DE-ER-A---D----L----------S-V-ELSNRV------IPV---T-D---------------------D------------------------------E---M------V---DSL------------RWGDALAAVL--NNPKPAFAAAKTLREEM-SV-K--R---TWAMAAKSV
WP_082404817.1  ---------------RP-LRLLAVNTEW-SS-R--N-GGQSTLN--RELCKALA-----AQ-D-VE-------VYC--ST-P--YA------TE--------EER--------R------D-------A--E-AV-GVH--LVHP----------P---P----------ALGP-P------E--S---A---L-S---------RP-PG-L-PP----------GV-VP---------D-------V-VVGHGRKTGEAAM---WLVE-D-HF-----R-E-AKLLHFFHVISDRVE-FVK-G--H-D-I--------------D-D--D-P---VAEADQRF-QDEFA-------IAARAN-LA-VGVGPVLHHYLR-D-RL--R---G--S--MS----R---E-----------P---IR------MDPG-F-D-----------S--GW-----H------H--------A-----------------------EL----------------P-PP---S--D-TV-RVLLV-GRLSLREARVKGV-DLIARAL----GHA-LT--QRG---P-------N----DP--------E-V------------ELVLRG-V-----G-----------A-KE---------GEALANA-VREW-A------R-K-P---S--LR--VVPRPY--SPN-----AATLVQDLHQAGVVVMPSRAEGFGLVGLEAITTGVP-TLV-SK-R--SGLGALL------DE-ER-A---D----L----------S-V-ELSNRV------IPV---T-D---------------------D------------------------------E---M------V---DSL------------RWGDALAAVL--NNPKPAFAAAKTLREEM-SV-K--R---TWAMAAKSV
WP_138637396.1  --------------------MLVLGTAW----T--G-NGGHTVN--RELAAAFA-----QL-D-YD-------VTL--RA-V--GP------VG-------------------Q--A---P-------D-GV----RVQ--SLNPDAIPG-----------------L--DDPR-G-----------------Q-L-------L-RT-DG-L-PR-------RADGI------------D-------V-IIGAGRFSSGAAC---YLRD-R-HY-----P-Q-AKVVHFVHAVVDELD-RWR-----------------------G-D--------PEQANRHA-VTERK-------LIAKAD-LA-VGVGPLLAEEAA---RM--A---R--M--CE----K---P------P----P-V-HE------LIAG-T-V-----------L--KE------------P--------P-----------------------RA----------------P-EG---Q--R-RL-NVLLF-GRA---GDPLKGA-DTAAHAV----GELFHN--------R-------N--------L-----N-V------------QLTVRG-A-----D-----------P-HG---------LREQEQM-LQSI-A------R-M-P----------VKVRGF--SSD-----QAELDADLRGADLVVIPSRQDGFPLTAMEAAGMGVP-LLV-GS-N--IGTGIFL-SD---PA-RV-P---A----H-------L--G-Q-PS---V------VPM-----L--GGE----------------D------------------------------A---A------E---LGQ------------RWADHAEPVL--RDIGQSRQRALQLREYF-GQ-N--Y---TWRHAAEHL
WP_109448176.1  ---------------PR-RAVLVVCDES-GL-G--L-GGVPVFN--MELVKGLN-----H--D-HD-------VTL--LT-V--NS----------------REDYDHAKTVTQ--H--------------D----GAR--VVNA----------S---V----------PGVE-----E--G-RD---R---L-D-------V-VA-GG-S-PG----------QY-GL-PTAR-QAFD-------I-VIGHSRFSGPAAQ---KIRD-A-WY-----P-G-ARLVHFLHTSPVRLD-KIK------------------EA--------------PKKGAEKA-IKERK-------AMRKAD-LV-AGVGSLLAKEAE---RL--S---E--G--VL----R---V------P----A-L-HD------FVPG-T-E-----------V--GT------------P--------V-----------------------EP----------------L-RL---P--R-QL-KVLLP-GRA---DDRIKGV-EAAVRAI----GIL-RR--------P-KDQGGRG--------L-----D-V------------RMTIRG-TPDPKEQ-----------P-KA---------FAEWQSI-VETH-G------E----------GG--VVMLPF--SKN-----PEDLVRDRETTHAVIMPSLHEGFGLVATEGAGRSLP-VLV-NG-E--SGAAEFL-------S-SV-T---S----G--SFTGVV--E-A-PI---A------VDR-----A-------------------------------------SG-------------K---EVEGGADS---RAQ------------AWAAAIEGLW--ENLPAARDEAEQLHELL--K-G--Y---SWRHAAQAL
WP_051722648.1  ---------------QR-YRILAVCTRS-GM-G--K-GGIPVFN--EQIAVALG-----R--E-HE-------VTV--LT-G--RS----------------DTA--------P--H--------------E----GVR--VLTM----------P---D----------PPKG----VE--E-EV---W---L-K-------Q-QV-AQ-D-PR----------VF-GL-PDPREQPFD-------L-IIGHSRFSGPAAV---VLRD-A-WY-----T-E-ARVAHFLHTSPERLA-EVK---YE-L-D-------PERA--------------RTKALTDS-AIERE-------VMARAD-IV-VGVGPLLTEEAK---RL--A---S--T--GP----H---V------P----D-A-HE------LIPG-T-R-----------I--EE------------A--------V-----------------------QY----------------S-TS---H--G-RL-NVLAM-GRA---GDPLKGF-ESAAEAV----ALL-NE--------W-------G--------H-----E-V------------HLTIRG-A-----P-----------P-EE---------IEDVRAE-LREI-G------G----------DH--VTVELF--TKD-----AAELQNAVRQADLVIMPSKHEGFGLVATEALGHGIP-VLV-NE-E--SGAAKFL-GD---ER-RF-G---P----D-------L--G-K-AC---I------VPE-----P-------------------------------------EY-------------A---E------D---RPL------------QWAGAIRRVQ--TELPERREQARQLREAL--R-S--Y---SWDHAGKAL
WP_143740316.1  ---------------PS-PRVLTLDTHW-FS-A--K-GGLSTFN--RALCAALA-----RA-G-AD-------VVC--VV-L--RP------SP--------EET--------A------H-------A--Q-AA-GVT--LVAA----------P---P----------AAAD-S------AERY---A---L-F---------RR-PP-L-PD----------GW-KP---------D-------L-VVGHGRITGTHAR---IMVE-D-HF-----P-T-AARAHVVHTWSDHIE-WQR-G--D-R-P----------------D----A---GAIAEQRW-KEDIE-------LARTAT-RA-FGVGPLLHGLLE-R-DL--S---V--H--PD-V--T---A-----------P---GR------IDPG-F-D-----------L--DD-----D------T--------P-----------------------RT----------------A-PR---W--H-QR-QVMLS-GRLD--DWQVKGL-DLAARAV----GAA-VE--LLS---P-------G----GT--------E-L------------ELLLRG-V-----P-----------P-TE---------HGRLRET-VLRW-A------D-R-P---G--LQ--VTPRTY--STD-----SADVRDDLRRASLVLMPSRVEGFGLVGLEAVVAGTP-LLV-SA-N--SGLGMLL------RE-VL-P---P----D-------D--A-A-LA---V------LPI---D-T---------------------D------------------------------D---A------A---TTR------------LWAAHTARVL--RDPSAAFAATERIRRTM-AE-R--V---TSANAAAAV
SCF29539.1      ---------------PS-PRVLTLDTHW-FS-A--K-GGLSTFN--RALCAALA-----RA-G-AD-------VVC--VV-L--RP------SP--------EET--------A------H-------A--Q-AA-GVT--LVAA----------P---P----------AAAD-S------AERY---A---L-F---------RR-PP-L-PD----------GW-KP---------D-------L-VVGHGRITGTHAR---IMVE-D-HF-----P-T-AARAHVVHTWSDHIE-WQR-G--D-R-P----------------D----A---GAIAEQRW-KEDIE-------LARTAT-RA-FGVGPLLHGLLE-R-DL--S---V--H--PD-V--T---A-----------P---GR------IDPG-F-D-----------L--DD-----D------T--------P-----------------------RT----------------A-PR---W--H-QR-QVMLS-GRLD--DWQVKGL-DLAARAV----GAA-VE--LLS---P-------G----GT--------E-L------------ELLLRG-V-----P-----------P-TE---------HGRLRET-VLRW-A------D-R-P---G--LQ--VTPRTY--STD-----SADVRDDLRRASLVLMPSRVEGFGLVGLEAVVAGTP-LLV-SA-N--SGLGMLL------RE-VL-P---P----D-------D--A-A-LA---V------LPI---D-T---------------------D------------------------------D---A------A---TTR------------LWAAHTARVL--RDPSAAFAATERIRRTM-AE-R--V---TSANAAAAV
WP_091296338.1  ---------------SC-LSFLLINDEW-SP-T--R-GGISTFN--RLLATALA-----NA-G-CR-------TAC--LV-E--HA------TP--------RDR--------E------D-------A--A-ER-GVN--LVVA----------E---R----------TPAG-P------N------------L---------YV-RA-E-QA--L-------RT-LP---------D-------V-VVGHDRVSGSVAW---TYAR-R-Y------R-R-TRLVHIVHTAPSEIE-PYK------S-G--------------E-D----A---PRRIAQRE-RMTRD-------IAADAD-VV-AAVGPRLRRNAE-A-VV--C---D-----GF----G---G--V--------P-V-LQ------LDPG-L-T-----------V--PA-----G------L--------D-GRM-------------------RR----------------A-LA-E-P-------TVLVL-GRTG--DIELKGL-DIAAKAT----AGL-TV------P-T-------G----QP--------K-P------------VLYVRG-A-----P-----------G-SE---------CASLHGK-LVAM-S------G-A-A---R--DR--IDVRAF--TDD-----PDELGQDLKRASLSIIPSRVEGFGMAALDAISLGTP-LLV-SS-K--AGIAETL------RQ-HL-G---S------------L--A-G-AM---I------VE----T-D---------------------D------------------------------T---G------E---DVA------------RWKAAINRIL--SDREKAFHDAHEIRRRL-IG-V--L---SWERTVDKL
OZV80564.1      ---------------PS-PRVLTLDTHW-FS-A--K-GGLSTFN--RALCAALA-----RA-G-AD-------VVC--VV-L--RP------SP--------EET--------A------H-------A--Q-AA-GVT--LVAA----------P---P----------AAAD-S------AERY---A---L-F---------RR-PP-L-PD----------GW-KP---------D-------L-VVGHGRITGTHAR---IMVE-D-HF-----P-T-AARAHVVHTWSDHIE-WQR-G--D-R-P----------------D----A---GAIAEQRW-KEDIE-------LARTAT-RA-FGVGPLLHGLLE-R-DL--S---V--H--PD-V--T---A-----------P---GR------IDPG-F-D-----------L--DD-----D------T--------P-----------------------RT----------------A-PR---W--H-QR-QVMLS-GRLD--DWQVKGL-DLAARAV----GAA-VE--LLS---P-------G----GT--------E-L------------ELLLRG-V-----P-----------P-TE---------HGRLRET-VLRW-A------D-R-P---G--LQ--VTPRTY--STD-----SADVRDDLRRASLVLMPSRVEGFGLVGLEAVVAGTP-LLV-SA-N--SGLGMLL------RE-VL-P---P----D-------D--A-A-LA---V------LPI---D-T---------------------D------------------------------D---A------A---TTR------------LWAAHTARVL--RDPSAAFAATERIRRTM-AE-R--V---TSANAAAAV
WP_173124146.1  ---------------PK-LSILTVCDEW-TP-S--K-GGISTFN--RCLAIAAA-----RS-G-HQ-------VTC--LV-K--VA------TP--------EEV--------R------D-------A--R-SH-NVD--LIAA----------P---R----------LADG-P------N------------L---------NV-PV-E-EV--I-------IR-RP---------D-------V-VIGHDMVSGAVAD---NYVK-R-YI-----T-D-AVQVLVIHNTPAANE-PYK------R-T--------------A-D----A---SKRTAERE-KVLR---------AINAH-VV-AAVGPKLAIEAE-D-LV--D---N-----RH----G---R--V--------P-I-LQ------LDPG-M-D-----------I--PP-----V------D--------I-DLR-------------------RD----------------V-PG-T-R-------TVLMH-ARAT--HIQPKGF-DIAAQSL----AGI-RV------PTM-------G-----P--------Y-P------------RLLIRG-A-----E-----------DDER---------ADQFRDE-LVEL-S------K-L-P---R--GK--VTVFPY--TTD-----VHQLDHDLRASVLCVMPSRDEGYGLAALKSIAAGTP-VLV-SR-N--SGVANTL------SD-RL-G---P------------L--A-D-AM---I------VDV---V-D---------------------D------------------------------L---E------Q---DAL------------EWRRRIQRVL--DEPMQWFDYTHTIREAL-YP-K--M---RWSDTVATL
WP_082466077.1  ---------------RV-NRFLLVADEW-NA-G--K-GGITSFN--RELALALK-----RA-G-KE-------VCI--YL-P--AA------DE--------AVT--------Y------E-------A--S-LL-GID--IAVP----------A---T---------AVPGL-D------G-AS---A---L-L---------VP-QL-R-HS------GKE-RY-SP---------E-------V-VVGHGRVLGPHAY---YVQG-L-YE-----G-R-VLRVHVVHTHPELLE-LAK----E-G-A-GG-----------E-P----R---TRVADERR-SLEIQ-------LASSAD-VV-AGVGPTLAGWIS-D-DL--A---A--I--GA----V---P-----------P-V-VQ------IRPG-L-R---D-WG--D-V--RD-----P------L--------K---------V-------------------------------P-AQ---R-------EFLIA-GRVD--DFESKGI-EVAIRSV----GHA-AL--TRP---S-------L----AA--------S-V------------SLVLRG-V-----P-----------P-EH---------A-AIRDR-VNAI-A------D-EYG------LN--VVFRPY--SAS-----PKDVETDMRKAVAVLMPSLHEGFGLSAYEAIALGTP-VLI-SN-E--SGLAQML------QN-LR-A---S-N--L----------I-T-SH---V------LAT---S-A---------------------K------------------------------G---A------N-L--VP------------RWSSLVGRVL--DAPAEALRNAGVLSDEL-RR-I--D---LWRSSTEEL
TWJ29688.1      ---------------RS-PRVLALDTHW-FS-A--K-GGLSTFN--RALCAALA-----RA-G-AG-------VVC--VV-L--RP------SP--------EEI--------A------H-------A--R-AA-GVT--LVAA----------P---P----------AAAD-S------AERD---A---L-L---------RR-PP-L-PD----------GW-EP---------D-------L-VVGHGRITGGHAR---ILVE-D-HF-----R-S-AARAHVVHTWSDHIE-WQR-R--D-R-P----------------D----A---GAIAERRW-KEDIE-------LARTAT-RA-FGVGPLLHGLLE-R-DL--S---A--Y--PD-V--A---A-----------P---GR------IDPG-F-D-----------L--DD-----D------T--------P-----------------------RT----------------P-SR---W--H-QR-QVMLS-GRLD--DWPVKGL-DLAARAV----GAA-VE--LLS---P-------G----GT--------E-P------------ELLLRG-V-----P-----------P-TE---------HGTLREM-VLGW-A------G-R-P---G--LQ--VTPRAY--STN-----AGDVRDDLRRASLVLMPSRAEGFGLVGLEAIVAGTP-LLV-SA-N--SGLGRLL------HE-VL-P---P----E-------D--A-A-LA---V------LPI---D-V---------------------D------------------------------E---S------V---ATR------------VWAAHTARVL--RDPSGAFAAAERIRRTM-AD-R--V---TSADAAAAV
WP_145818563.1  ---------------RS-PRVLALDTHW-FS-A--K-GGLSTFN--RALCAALA-----RA-G-AG-------VVC--VV-L--RP------SP--------EEI--------A------H-------A--R-AA-GVT--LVAA----------P---P----------AAAD-S------AERD---A---L-L---------RR-PP-L-PD----------GW-EP---------D-------L-VVGHGRITGGHAR---ILVE-D-HF-----R-S-AARAHVVHTWSDHIE-WQR-R--D-R-P----------------D----A---GAIAERRW-KEDIE-------LARTAT-RA-FGVGPLLHGLLE-R-DL--S---A--Y--PD-V--A---A-----------P---GR------IDPG-F-D-----------L--DD-----D------T--------P-----------------------RT----------------P-SR---W--H-QR-QVMLS-GRLD--DWPVKGL-DLAARAV----GAA-VE--LLS---P-------G----GT--------E-P------------ELLLRG-V-----P-----------P-TE---------HGTLREM-VLGW-A------G-R-P---G--LQ--VTPRAY--STN-----AGDVRDDLRRASLVLMPSRAEGFGLVGLEAIVAGTP-LLV-SA-N--SGLGRLL------HE-VL-P---P----E-------D--A-A-LA---V------LPI---D-V---------------------D------------------------------E---S------V---ATR------------VWAAHTARVL--RDPSGAFAAAERIRRTM-AD-R--V---TSADAAAAV
SCL28302.1      ---------------RS-RRVLALDTHW-FS-V--K-GGLSTFN--RALCAALA-----RA-G-AD-------VVC--VV-L--RP------SP--------EEV--------A------H-------A--R-AA-GVT--LVAA----------P---P----------AAAD-S------AERD---A---L-L---------RR-PP-L-PD----------GW-EP---------D-------L-VVGHGRITGGHAR---ILVE-D-HF-----R-S-AARAHVVHTWSDHIE-WQR-R--D-R-P----------------D----A---GAIAERRW-KEDIE-------LARTAT-RA-FGVGPLLHGLLE-R-DL--S---A--Y--PD-V--A---A-----------P---GR------IDPG-F-D-----------L--DD-----G------T--------P-----------------------RI----------------P-SR---W--H-QR-QVMLS-GRLD--DWPVKGL-DLAARAV----GAA-VE--LLS---P-------G----GT--------E-P------------ELLLRG-V-----P-----------P-TE---------HGTLREM-VLGW-A------G-R-P---G--LQ--VTPRAY--STD-----TDDVRDDLRRASLVLMPSRAEGFGLVGLEAIVAGTP-LLV-SA-N--SGLGRLL------QE-VL-P---P----E-------D--A-A-LA---V------LPI---D-V---------------------D------------------------------E---S------V---ATR------------VWAAHTARVL--RDPSGAFAAAERIRRTL-AE-R--V---TSADAAAAV
WP_141714270.1  ---------------RS-RRVLALDTHW-FS-V--K-GGLSTFN--RALCAALA-----RA-G-AD-------VVC--VV-L--RP------SP--------EEV--------A------H-------A--R-AA-GVT--LVAA----------P---P----------AAAD-S------AERD---A---L-L---------RR-PP-L-PD----------GW-EP---------D-------L-VVGHGRITGGHAR---ILVE-D-HF-----R-S-AARAHVVHTWSDHIE-WQR-R--D-R-P----------------D----A---GAIAERRW-KEDIE-------LARTAT-RA-FGVGPLLHGLLE-R-DL--S---A--Y--PD-V--A---A-----------P---GR------IDPG-F-D-----------L--DD-----G------T--------P-----------------------RI----------------P-SR---W--H-QR-QVMLS-GRLD--DWPVKGL-DLAARAV----GAA-VE--LLS---P-------G----GT--------E-P------------ELLLRG-V-----P-----------P-TE---------HGTLREM-VLGW-A------G-R-P---G--LQ--VTPRAY--STD-----TDDVRDDLRRASLVLMPSRAEGFGLVGLEAIVAGTP-LLV-SA-N--SGLGRLL------QE-VL-P---P----E-------D--A-A-LA---V------LPI---D-V---------------------D------------------------------E---S------V---ATR------------VWAAHTARVL--RDPSGAFAAAERIRRTL-AE-R--V---TSADAAAAV
WP_171081495.1  ---------------PR-RRILLVSDVS-GL-G--L-GGVPVFN--MELARGLA-----V--H-HD-------VTL--LT-V--DP----------------DPAYSQQRMDEQ--H--------------G----NAF--VINV----------K---P----------SKAG----ME--P-RE---A---L-E-------E-LV-RR-N-PA----------AY-GL-PSSHGNPFD-------I-IIGHSRFSGPAAA---ALRD-R-WY-----P-R-ARLVHFLHTSPVRLD-WIK------------------GR--------------WEKGARNA-AIERS-------VMRRAD-VV-TGVGELLTAEAG---RL--S---E--Q--VV----R---V------P----A-L-HE------FIPG-T-E-----------I--GE------------R--------V-----------------------AG----------------P-HG---G--D-TL-RLLLP-GRA---TDEIKGV-EGAIEAV----GLL-RK--------S-RDQYGMT--------R-----D-V------------HLTVRG-GPHPVKQ-----------P-EQ---------YREWQGI-VDKY-G------A-------R--GA--VTLLPF--STD-----PAELRADREGVNAIVMPSLHEGFGLVATEGAGRGVP-VLV-NE-E--SGAAGFL-------R-KA-P---D----G-------I--G-E-PC---I------VRG-----A---------------------------------------------------------------R---RAE------------AWAQAIAALD--ADLDRRWENAGRLYEFL--R-Q--Y---SWEHGGQAL
WP_167985631.1  ---------------PR-FHVLAMGTAW-RS-E--F-GGLNTLN--RELCQALA-----AA-G-CR-------VVC--VV-D--HA------SE--------PET--------A------D-------A--A-SY-GVR--LLVS---------------------------------------PA---G---T-V---------AR-AD-L-PR----------GF-VP---------E-------I-VIGHGRVTGHLAE---AAAA-A--F-----P-R-SRRLHLVHVAPDEID------------------PFKDVGG--A-D----R---AGYSAQRT-AREVA-------LGRTAY-RV-VAVGPVLHGRYA-T-EF--A---P--L--------Q---A--A--------P-V-LR------LDPG-F-G-----------D--DA-----Q------A--------------------------------RT----------------P-PP---G--T-SW-RVLLF-GRAE--ESRLKGL-DIAARAT----ALA-AR--RRS---G-------R----RA--------R-V------------EFWVRG-A-----P-----------P-GT---------GDELAAK-LRDW-S------G-D-R---D--LP--VVVREF--TTD-----PAELAADLHRASVVLMPSRSEGFGLAGLEGLLAGVP-TLV-SA-P--SGLGRLL------AE-SL-P---A----D-------E--A-A-DV---V------LPV---G-S---------------------D------------------------------A---G------R---TAE------------DWARAIEFAL--LDRDAAFARATALRARL-AA-H--H---TWPAAAAGL
WP_161606588.1  ---------------TR-LTIVTVGTGW-SS-S--K-GGLSTFN--RHLSLGIS-----KL-G-HA-------AVC--VV-D--AY------DD--------HER--------T------S-------A--R-QA-GVE--LVLA----------S---D-------------------------------------------------A-R-AQ--------S-RF-SS---------D------CI-VVGHGRITGLLAR---EIAA-K--------A-G-CRRVHFLHMSPEAIE-PYK----R-----GA-----------S-E----A---MTKADERL-RSEIE-------LALDAD-LV-AAVGPRLQRDLA-T-IL---------H--DR----M---E-----------R-V-VS------FLPG-L-P---S-EF--G-PWPLS-----S------N--------P-----------------------------------------P-QG---I-------QCLLM-GRVE--DFELKGV-DIAVRAM----SLV-CH--G-----G-------L----DG--------E-P------------RLIIRG-L-----S-----------P-ET---------TDEIEQRILQIV-V------P-G-T------LD--HRLRPF--TSN-----EKDVAEDILQSSLLLMPSREEGFGLTGLEAIAAGIP-VII-SS-R--SGLADFL------RQ-EG-L---E-R--N----------V-V-SP---V------TGE---R-E---------------------R------------------------------D---A------I-N-----------------WRHDIEFVL--RDRTAAFARARELRTKL-AA-R--L---SWTQSIQVL
WP_144384941.1  ---------------KR-YRILVVSDIS-GM-G--G-GGIPVFN--QHITEALG-----K--E-HD-------VTL--FT-A--DP----------------DTQ--------P--H--------------K----GAR--MAST----------P---P----------IPEG----VE--G-RV---W---M-E-------F-QS-TL-N-PR----------TH-GL-PDPQERPFD-------L-IVGHSRFSGPTAA---ELRD-R-WY-----P-D-AKVAHFLHTSPERLA-EVK---YA-H-D-------PAHA--------------QAKAARDA-RIERE-------VMDRAD-VV-VGVGPLLTTEAE---RL--S---S--T--GQ----H---V------P----D-S-HQ------LVPG-V-E-----------I--EE------------L--------V-----------------------QR----------------G-PH---E--G-RL-NLLVM-GRT---DDPLKGV-DDALRAV----KML-NE--------N-------G--------I-----A-V------------HLTVRG-A-----N-----------P-EK---------LGEIVEV-TEGL-G------G-------K--GN--VTVKPF--TKD-----GNELKNDIITADAVIMPSKHEGFGLVATEAAGHGVP-ILV-NQ-E--SGAAQFL-GD---KA-RI-A---P----E-------I--G-Q-PC---I------VPE-----P-------------------------------------EN-------------S---E------Y---REI------------AWAEAIGQLK--ADLAQRRENAKELREAL--K-A--Y---SWDHASKAL
WP_037254756.1  ---------------RP-PSFLMICDEW-TP-K--H-GGISTFN--RALAIATA-----RA-G-HR-------TMC--LV-E--SA------TY--------EEV--------R------D-------A--K-AH-DVE--LIMA----------V---E----------SANG-P------N------------L---------SI-RQ-N-DV--I-------AR-KP---------D-------V-VVGHDVLTGPVAD---VYAS-L-YL-----E-N-AKQVLIIHNTPAKNE-PYK------R-D----------------D----A---SQPTVTRE-KVLRR-------VAFRAD-LV-AAVGPKLAIEAE-S-IV--G---D-----GY----G---R--V--------R-I-LQ------LDPG-M-D-----------F--PP-----V------D--------I-RRR-------------------RS----------------V-PR-S-R-------TVLML-ARTA--HVQSKGI-DIAARAL----PGV-----------L-------G----NP--------L-P------------HLVIRG-A-----E-----------DNRA---------ADSLRKR-LVKM-S------K-L-P---R--DR--VTVYPY--TMD-----FQEIRDDLCRAALCVMPSRDEGFGLVALEAIAAGTP-VLI-SR-N--SGVALTL------SD-RL-G---T------------L--A-E-GM---I------VDV---V-D---------------------D------------------------------L---E------R---DRL------------EWQRQIHRVL--GNLDSAFEHTHQVREVL-YP-D--M---QWCHTVESL
WP_005483680.1  ---------------AR-YNILVVSDNS-GR-G--E-GGAEVFN--QELAEALA-----R--R-HN-------VTL--FT-A--NP----------------DMP--------A--H--------------E----GIQRTVHTQ----------P---PMIDPGPGAGGEPRP----ME--R-RD---W---L-E-------E-LS-GR-D-PQ----------QY-GL-EDPAAQPYD-------L-IIGHSRFSGPAAA---GLRE-N-WY-----Q-D-ARLVHFLHTSPQRLP-YVR----D-L-T-------PEQA--------------DAKAAKDS-AIERR-------LMERSD-VV-AGVGPLLAQASR---DL--S---A--E--GV----S---V------P----H-S-HE------FVPG-T-K-----------V--YD------------P--------V-----------------------QH----------------D-PA---P--E-TL-NLLVM-GRV---GDPLKGV-DDAATAV----KRL-NE--------A-------G--------L-----R-V------------HLTVRG-V-----R-----------H-EE---------LEEQFER-LEDL-T------G----------GN--VTVKPR--TKS-----VDEINEDIRASHAMIMPSKHEGFGMVASEGLGHGVP-VLV-NE-E--SGAAQFL-QD---PE-RF-P---P----E-------I--G-R-PC---V------VTE-----P-------------------------------------TD-------------G---S------S---RAQ------------MWMQAIRRLR--QDLPARQAGALRMREIL--H-Q--Y---SWEHAAAAT
WP_114396907.1  ---------------DR-YRILLVSDVS-GP-G--L-GGVPVFN--QRLTEALS-----Q--K-HD-------VTL--LT-V--TA----------------REE--------G--H--------------G----DAR--IIRL----------R---N----------PYAG----ED--G-GE---RKALL-E-------A-IE-RG-H-PR----------TL-GL-PNPKRNSFD-------L-ILGHSRFSGPAAV---MLRE-K-WY-----P-N-ARVVHFLHTSPERLA-EVK------------------GS--------------L-KGPEHA-GIELA-------VLEKAD-LA-VGVGPLLTNEVR---RL--A---R--N--SQ----Q---R------P----A-S-HE------FVPG-T-D-----------I--HS------------L--------V-----------------------AR----RP----------A-VH---G--Q-PL-NLLLL-GRA---NDPIKGA-DDAAWAM----RQL-RQ--------D-------G--------Y-----D-V------------RLTIRG-A-DQAQL-----------A-QE---------QAKFDEI-AGR--------------------GV--IHVLPF--TKN-----PQEIIDDVRAADAVIMPSKHEGFGMVATEALGHGVP-VLV-NQ-E--SGAAEFF-SD---PR-RV-P---T----A-------V--G-E-HA---I------VPD-----L-------------------------------------GA-------------P---R-----DE---RVE------------LWSRHIAELH--DDLSAYQRTASQAHQHL--A-N--Y---SWAHGAEAL
WP_033524509.1  ---------------AR-YNILVVSDNS-GR-G--E-GGAEVFN--QELAEALA-----R--R-HN-------VTL--FT-A--NP----------------DMP--------A--H--------------E----GIQRTVQTQ----------P---PMIDPGPGR--EPQP----MK--R-RE---W---L-E-------E-LA-GR-D-PQ----------QY-GL-EDPTAQPYD-------I-IIGHSRFSGPAAA---GLRE-N-WY-----Q-N-ARLVHFLHTSPERLP-FVR----D-L-T-------PEQA--------------EAKAAKDA-GIERG-------LMERSD-VV-AGVGPLLAQASR---DL--S---A--E--GV----N---I------P----H-S-HE------FVPG-T-K-----------I--YE------------P--------V-----------------------QH----------------D-PE---P--D-RL-NLLVM-GRV---NDPLKGV-KDAAEAV----ARL-NE--------A-------G--------V-----P-V------------HLTVRG-V-----P-----------E-HE---------LEREGKL-LRKL-S------G----------GN--VTVKGR--TSS-----VDELNEDIRAAHAMIMPSKHEGFGMVASEGLGHGVP-VLV-NE-E--SGAALFL-QD---AD-RF-P---P----E-------I--G-G-VC---V------VNE-----P-------------------------------------TD-------------G---T------S---RAR------------AWMQAIHQLR--QDLPQRQAGALRIREIL--Q-Q--Y---SWEHAAEAT
RSM57832.1      ---------------EP-PSVLLISDEW-SP-T--R-GGISRFN--RRLAIAFA-----AE-G-YR-------TAC--LV-K--SV------SA--------LER--------S------D-------A--Q-EH-DVR--LFIA----------P---A----------TPDG-P------S------------L---------FV-PS-P-EV--L-------KW-RP---------D-------V-VIGHDIVSGAAAW---TYTQ-Y-YV-----P-D-AALVHVMHTSPAQNE-SFK------P-H--------------P-D----R---AKRIAAHE-RRMRE-------IAADAT-VV-AAVGPLLRNRAE-A-IL--D---S-----G---------------------D-V-LQ------LDPG-I-D-----------I--PD-----D------P--------R-WLR-------------------RS----------------P-PS-N-S-------IVLMV-CRAE--HIGPKGV-DIAAGAV----AGM-RF------P-H-------H----HP--------P-P------------ELRIRG-A-----H-----------R-ER---------CDSLKDD-LVTT-F------G-I-G---R--DR--IDVREY--DAD-----PAAIAHDLGHAALFLMPSRAEGFGLAALEAIGLGTP-VLI-SG-R--SGLAQML------RD-SY-P---E------------V--A-E-PM---I------VPV---V-D---------------------D------------------------------L---A------E---DIR------------VWQKAIERKM--DHLDGAFGYAGEMQRRL-AG-R--F---RWSTTVSTL
MSV29911.1      ---------------HK-SYIIFVMNRW-LS-A--V-GGIQTVN--RELACAIA-----SL-D-SS-------VQCVALV-A--SA------DD--------VDR--------A------H-------A--A-AH-RVD--LIAG----------K---S----------EDDW-S------S------A---L-----------LS-PE-I-EA--I-P-----AE-DV---------R-------A-VIGHSYFSGNQAV---DLRD-R-FF-----S-S-ARCIHFVHMSPLDTE-SLK-E--Y-R-A--------------D-A----Y---VLEREGRM-KREIQ-------IAQRAD-VV-VAIGPRLWAYFK-D-QL--A---A-----RR----P---S--P--------Q-V-AR------IDCG-L-------------K--RP-----T------K--------E-----------------------R-----------------T-PP------I-QP-TLLCL-GRAD--SINLKGL-DIFALAA----GHL-TK--ICA---N------------NPI-MRKRP-K-P------------KFIVRG-A-----K-------------EQ---------PEALERQ-LKDI-SRTAG--T-E-A---A------IIVRPY--TTD-----ADELTADFLSASVFVMPSREEGFGLVACEALSLGVP-LLI-TS-A--SGFADAV-QEMA-RT----S---H----M-------S--V-R-EC---I------VGH---D-G---------------------S------------------------------P---G------E---IGL------------RYAKAALDIL--SDEKTAADYTHQLREHL-LP-T--C---SWEAAGREL
WP_158633123.1  --------------------MLLISDEW-SP-T--R-GGISRFN--RRLAIAFA-----AE-G-YR-------TAC--LV-K--SV------SA--------LER--------S------D-------A--Q-EH-DVR--LFIA----------P---A----------TPDG-P------S------------L---------FV-PS-P-EV--L-------KW-RP---------D-------V-VIGHDIVSGAAAW---TYTQ-Y-YV-----P-D-AALVHVMHTSPAQNE-SFK------P-H--------------P-D----R---AKRIAAHE-RRMRE-------IAADAT-VV-AAVGPLLRNRAE-A-IL--D---S-----G---------------------D-V-LQ------LDPG-I-D-----------I--PD-----D------P--------R-WLR-------------------RS----------------P-PS-N-S-------IVLMV-CRAE--HIGPKGV-DIAAGAV----AGM-RF------P-H-------H----HP--------P-P------------ELRIRG-A-----H-----------R-ER---------CDSLKDD-LVTT-F------G-I-G---R--DR--IDVREY--DAD-----PAAIAHDLGHAALFLMPSRAEGFGLAALEAIGLGTP-VLI-SG-R--SGLAQML------RD-SY-P---E------------V--A-E-PM---I------VPV---V-D---------------------D------------------------------L---A------E---DIR------------VWQKAIERKM--DHLDGAFGYAGEMQRRL-AG-R--F---RWSTTVSTL
WP_157120634.1  ---------------ER-RRILLVSRWWAGA-G--V-GGSATVN--RELACALA-----RS-G-HE-------VFV--RA-GS-PV------DE-------------------W--T---P-------P--S----GVR--LIGP----------R---S-------Y--DPDL-P------P-ED---Q---L-D-------A-DL-DL-L-PE----------DI------------D-------T-IISHKNSGGWAAR---FIRH-V-RY-----R-D-AQLIHFLHFDDATCE-ANR-----------------------G-E--------PRKGAAIK-FLEGE-------LSAEAD-VV-AGVGPVLADLAG---EL--A---A--K--SG----R---A------P----V-V-HE------LLPG-I-D-----------V--VE------------Q--------L-----------------------GQ----------------P-PL---E--G-RP-RVVLM-GRL---HSDRKGV-HEAAQIA----RLV-SE--------R-------G--------G-----G-I------------DLTLVG-A-----Q-----------P-ET---------LERTQRM-LSHI-A------G-Q-E----------VEVVPY--TTD-----PERKLEVLRRAHLLIMPSRAESFGLVSSEALAAGLP-VLA-PD-S--SGFGRFL-RD------HF-S---N----E-------I--S-R-RM---V------VAQ-----D----Y----------------A------------------------------G---P------I---PIE------------TWADRIIEET--ADMPRLWRAAALARAAMQDD-N--Y---TWDAAAEKM
WP_146349043.1  ---------------RK-LCFKLACDEW-LP-R--T-GGISQFN--RSLAIALA-----RN-G-HR-------TLC--VV-H--QA------SR--------EEF--------Q------D-------A--A-DH-GVV--LFTA----------A---P----------TPDG-P------M------------P---------YL-GI-P-DV--I-------AA-RP---------D-------V-VIGHDIVSGSVAW---AYVK-H-YL-----P-E-AKLMQIVHTPHAQNE-AYK------R-P--------------K-A----A---TEYTEFRE-EQIRR-------VAVDAD-VI-AAVGPQLARRAE-A-II--G---N-----AF----G---V--L--------P-V-LQ------LDPG-M-D-----------V--PD-----S------H--------A-GRR-------------------RK----------------P-PA-N-F-------TIMML-TRTG--HVEPKGL-DLAARAI----AAL-KV------R-P-------G----AP--------L-P------------DLLVRG-A-----Q-----------P-KT---------CDDLRRR-LIKL-S------G-L-S---P--DR--VDVRPF--TPD-----HTVVTRDLERAALFVMPSRVEGFGLAGLEAIAHGTP-ALV-SS-K--SGLAETL------AT-KL-P---M------------P--A-R-SM---V------VDV---T-G---------------------D------------------------------D---D------V---DVA------------QWCRAIEWSL--DNLQASFDHAHEVRDLL-AP-M--L---TWEHVVDAI
WP_161065972.1  ---------------AP-TRILVVSNES-GM-G--L-GGVPVFN--QLLTEGLA-----ANPN-HK-------VDL--LY-V--TD----------------NPQ--------P--H--------------G----AAV--VHTV----------P--------------PVEG----ED--K-ML---T---I-L-------K-AA-QR-D-PQ----------EF-GL-PAMGSDQYD-------I-VIGHSRFSGPAAS---AMQS-S-WY-----P-D-AVHMNFLHTSPEKLE-QAK----I-T-D-------PNDPAM-V-E------MRTEAGLAKV-KIEKE-------ILSKAR-VG-VGVGGALTEDIR---RI--Q---A--M--TA----Q---A------K----S-W-HD------LMPG-G-E-----------T--VK------------T--------F-----------------------IP----------------P-SP---K--D-QL-NVLLM-GRM---DDHMKGG-GDALAAV----KHL-HD--------G-------G--------R-----N-V------------HLTIRG-A-----N-----------P-DK---------LQETQAE-ADKLAG------G-------E--GR--VTVKPF--TKD-----KQDLVDDMHANHVVIMPSKTEGFGLVATEAAAHCIP-ILV-NR-D--SGAAKFL-QD---PD-RG-A---A----H-------L--G-K-DS---V------VMT-----P-------------------------------------ED-------------A---S------Q---RHI------------AWADAIGKVA--DNWADRKVGAHELHNVL--K-N--Y---TWENAGTAL
RWH25252.1      ---------------MK-KRVIFVMNRW-DS-S--K-GGIQTVN--RELMLALA-----RS-R-TD-------LDCVAVV-T--TA------EK--------AEV--------E------Q-------A--Y-LN-GVT--LIHG----------E---R----------ADDW-T------P------V---L-----------MS-EE-L-RA--I-D-----KA-SV---------L-------A-VVGHSSFSGVAAS---ELRR-F-WF-----P-D-ACAVQFIHMDPMRTE-AVK-E--D-K-K--------------D-K----F---VAAREEKL-KAELE-------IAKIAD-IV-FCVGPRLFRVTR-D-MF--L---A-----HG-L--E---R--G--------H-V-YR------IDCG-M-------------F--PD-----Q------Q--------I-----------------------RD----------------A-PP------E-QP-TVVCL-GRTE--STEVKGL-DIFAYTA----GMI-DQ--QWA---T------------SPL-TKGKHIR-P------------RYIVRG-A-----E-------------DN---------PEELQAK-MKTW-AAEVG--G-T-P---E------IVVRPY--TTS-----KADLSADLRGATAFLMPSREEGFGLVACEAMSFGAP-IIV-SQ-Q--SGIAELI-LETA-QQ----T---G----Q-------N--F-S-RC---V------VEM---S-G---------------------D------------------------------P---K------D---IAA------------RFASAALPLL--VEGAGDELLYPRLRGYL-AS-V--C---SWDKAATTF
WP_079101522.1  ---------------VK-QKVLVVSDST-GR-G--L-GGVPVFN--WELTKGLA-----K--H-YD-------VTL--FT-V--MPHQGKEKTQGKTLEELYDEA--KVEISEQ--H--------------G----GVK--VALV----------R---N----NANI--ENKY----LK--G-LL---W-----G-------A-VE-SG-K-PE----------DY-GL-PSAGDNVFD-------V-TIGHSRFSGPAAV---RIGE-L-WY-----P-D-TKKVWFLHTLPEEYD-AIK------------------GT--------------PQEGIEHA-LLEAH-------WMPRAD-IV-TGVGPVMTEEAL---IL--S---RRLG--LP----K---V------P----S-V-HD------FTPG-T-E-----------L--SD------------P--------V-----------------------TP------------------EE---H--D-FF-EVLLM-GRA---DDKIKGA-DDAIRAI----RLA-NA--------E----AG-D--------K-----K-F------------RLKIRG-V-----P-----------S-PE---------VKLTQDW-ANDI-A------G----------NDYSVVILAF--TKD-----GNELINDIRSADTGIMDSHVEGFGLVFTEFSSHGIP-ALA-NE-R--SGAAGFV-LD---PQ-RV-P---Q----E-------I--G-A-DC---V------VLD-----R-------------------------------------GF-------------A---G------I---RPQ------------LWKDALLKQR--DHISERFEAARELRETF--S-R--Y---SWENGAKVL
WP_167983001.1  ---------------GP-VRVLAVVDEW-LP-A--H-GGVSNLN--RALCRALA-----AA-G-AE-------VYV--LL-P--AA------GP--------AEQ--------A------D-------A--A-AA-GVR--LVEA--------------A----------RPDL-A------G-PA---S---L-M---------RR-AR-L-PA----------GV-VP---------D-------L-VIGHGRLTGPAAR---AQTE-D-HF-----G-GVPRRLHFLHVEPDRNE-WFK-D--G-R-G--------------H-D----L---GARAEERT-LLELE-------LARGAW-RI-LPVGPRLESMVE-R-ER--G---V--P--AY----Q---D-LP-------PT---LR------IDPG-F-D-----------T--GR-----P---------------------------------------GP---------------HP-PP---A--G-VP-QILLM-GRMA--DDEGKGL-NIACRAL----GRA-VP----E-R-S-------A----FG--------R-W------------ELLVRG-A-----A-----------E-GT---------SQAVRAE-VEAL-V------D-N-P---A--VE--VTVRPY--TPD-----PARIAADLARASLVLMPSRAESFGLVGAEAVGDAVP-ALV-SG-R--SGLGIML------AG-LL-P---A----R---------WA-E-QV---V------VDVAGQP-A---------------------R------------------------------I---E------E---DVA------------RWAARIGQVM--YDLPTSFRRAAELRRHL-VE-Q-AV---TWADVARRV
WP_087651531.1  ---------------MK-KRIIFVMNRW-DS-S--K-GGIQTVN--RELLLAIA-----KM-R-PD-------IDCISVV-T--FA------TA--------AEV--------S------Q-------A--Y-NN-NIT--LIHG----------R---T----------PDQW-E------D------V---L-----------LS-EE-I-RT--I-D-----QS-SV---------I-------A-IVGHSHFSAKQAR---LLQN-T-YF-----K-N-ALIVQFVHMDPMRTE-GIK-E--D-N-Q--------------E-D----Y---VFRREAKQ-ETELS-------YAKAAD-II-FCIGPKLTRVMK-D-NF--C---A-----HD-L--D---D--S--------R-I-HR------IDCG-I-------------S--TE-----R------S--------P-----------------------RN----------------A-PP------K-QP-TVVCI-GRTE--SIRVKGL-DIFARAA----GIL-DK--QWD---T------------DPA-TKGQILK-P------------RFIVRG-A-----E-------------KE---------PERLQQT-LQEL-ALEMG--G-R-P---E------LIVRPY--TTD-----KKSLHADLRGATTFLMPSREEGFGLVACEAISFGVP-IIV-SR-Q--SGIAELI-SETS-RS----S---G----N-------N--F-D-TC---I------VDT---Q-G---------------------D------------------------------A---M------M---VSK------------NFASTTFSLL--VNN-NDEFFYPRLRAHL-SE-I--C---SWKVGAETF
WP_132114377.1  ---------------RP-PSFLLICDEW-TP-G--R-GGISQFN--RSLATALA-----VA-G-HR-------TTC--LV-N--QA------TT--------GEI--------Q------D-------A--T-SR-GVV--LRVA----------E---S----------TPEC-P------N------------M---------YV-PA-E-KV--V-------HD-SP---------D-------V-VIGHDIVSGSVAH---VYAR-R-Y------L-S-ARLVVIVHT-PAQVE-MYK------R-K--------------P-D----P---TRRVAERE-ALIRR-------ICADAD-LV-AAVGHRSARSTE-A-VI--S---D-----GF----G---R--G--------R-V-LP------LEPG-I-D-----------V--VD-----R------T--------------------------------RQ----------------I-PA-T-P-------TIVVL-GRGE--HPEAKGL-DIAARAV----AGL-TT------D-Q-------A-----------------------------DLFVQG-A-----P-----------A-DR---------CDDLHRS-LIEL-S------G-L-A---R--HR--IDVRPF--TDN-----IDQVAHALTRAALCVLPSRIEGFGLSALEAIGAGTP-VLV-TT-R--SGLAETL------QR-HL-G---P------------F--A-E-PM---I------VDV---T-D---------------------D------------------------------V---E------A---DVT------------RWRDATQRVL--DGLPAAFNYTDKVRHTL-KN-P--L---SWARTVATL
WP_149830792.1  ---------------MP-RSYLFLCPMW-AP-A--R-GGVPAFN--RSFATAMA-----ET-G-HR-------TAC--LV-K--SA------TA--------EEH--------E------D-------A--R-RC-GVT--LLTA----------E---R----------TPAG-P------D------------F---------LL-RA-A-SA--V-------DF-GA---------D-------V-IVGHDRFSGCEAW---AYAR-Q-Y------T-S-AQLVYIAHTVPAEIE-RYK------N-S--------------G-N----A---TARIEERE-RIIRE-------VGAAAD-VV-AAVGPRITRCTA-D-LLAGE---N-----TT----G---I--G--------G-V-VR------LDPG-I-T-----------P--TT-----L------T--------P-----------------------RR----------------P-PG-T-R-------HVLVL-GRTE--DIGLKGL-DIAARAV----ADV-PV------L-P-------G-----P--------A-L------------TLLVRG-A-----H-----------A-DE---------CDGLHKT-LVKV-S------G-L-A---R--ER--VDVRPY--TVD-----PAELRRDLTRSALCLMPSRVEGFGLVSLEAIAAGTP-VLV-SG-S--SGVAELL------RE-IL-G---R------------S--A-E-PM---I------VEM---S-D---------------------D------------------------------E---K------T---DVR------------RWRDAIAKVT--SDLDAAFTYAEEVRTRL-VG-P--L---DWHGTARTL
WP_164932131.1  --------------------------MW-AP-A--R-GGVPAFN--RVLATAMA-----EN-G-HR-------TAC--LV-L--SA------TA--------EEH--------E------D-------A--R-RC-GVT--LLTA----------E---R----------TPAG-P------D------------F---------LL-PA-A-SA--V-------GF-GA---------D-------V-IVGHDRFSGSAAW---AYAR-L-Y------T-S-ARLVYIAHTVPAEIE-RYK------N-S--------------G-A----A---TARIEERE-RLIRE-------LGAAAD-VV-AAVGPRIARRTA-D-LLAGD---G-----ST----A---A--D--------G-V-VR------LDPG-I-T-----------L--PR-----H------P--------S-----------------------RR----------------P-PA-T-R-------HVLVL-GRTE--DIGLKGL-DLAARAV----ADV-PV------L-P-------G-----P--------P-L------------TLLVRG-A-----S-----------A-DE---------CDGLHST-LVEI-S------R-L-A---R--ER--VDVRPY--TVD-----PAELRRDLTRAALCLMPSRVEGFGLVALEAIAAGTP-VLV-SG-S--SGAAELL------RE-ML-G---F------------E--A-E-PM---I------VEM---S-G---------------------D------------------------------E---E------T---DVR------------RWSRAIAKVT--SDLDAAFAYAEKVRTGL-AG-R--L---DWQATARAL
KWI84975.1      -------------------------------------------------------------------------------------------------------------------------------------------------------------------------------------------------M-Y---------RR-LS-V-------------PI-DP---------D-------F-VIGHGRITGHVAQ---AQVE-D-NF-----P-S-AARIHFVHMAPGEIE-WFK----G-K----------------A-D----A---AMVAESRE-REELE-------LAATAK-IV-AAVGPRLYREVG-N-LL--E---S--K--SV----K---P-----------A-L-IE------FNPG-------------C-Q--AP-----D------K--------P--------------RTC------------------------P-PH-L---------HCLLL-GRAE--DVELKGL-DIAALAM----ARV-AS--------G-------AMVAFES--------R-P------------ELIVRG-A-----P-----------E-GT---------GQVLQQR-LKSL-T------E-G-L---E--LS--VRVREY--SSS-----QDDIQADLRRASILLMPSRREGFGLVALEALTLGTP-ILV-SD-Q--SGVAELI------TR-YV-S---P----A-------E--A-S-GV---I------VPT---P-E---------------------A------------------------------V---S------S---AAS------------TWARAIEFQL--ADREASFNRAWRLGKRF-ME-E--D---GWSKSVRDL
WP_108006164.1  ---------------AS-KSYLFLCPMW-AP-A--R-GGVPAFN--RVFATAMA-----EN-G-HR-------TAC--LV-L--SA------TA--------EEH--------E------D-------A--R-RC-GVT--LLTA----------D---R----------TPAG-P------D------------F---------LL-PA-A-AA--V-------GF-GA---------D-------V-VVGHDRFSGSAAW---AYAR-L-Y------T-S-ARLVYIAHTVPAEIE-RYK------N-S--------------G-A----A---TARIEERE-RIIRE-------LGAAAD-VV-AAVGPRIARRTA-D-LLAGD---G-----ST----A---A--D--------G-V-VR------LDPG-I-T-----------L--PR-----H------P--------S-----------------------RR----------------P-PA-T-R-------HVLVL-GRTE--DIGLKGL-DLAARAV----ADV-PV------L-P-------G-----P--------P-L------------TLLVRG-A-----S-----------A-DE---------CDGLHST-LVEV-S------R-L-A---R--ER--VDVRPY--TVD-----PAELRRDLTRAALCLMPSRVEGFGLVALEAIAAGTP-ALV-SG-S--SGAAELL------RE-VL-G---F------------E--A-E-PM---I------VEM---S-G---------------------D------------------------------E---D------T---DVR------------RWSSAIAKVT--SDLDAAFAYAEKVRTGL-AG-R--L---DWQATARAL
WP_157229180.1  ---------------TR-QRILVCCSQW-GA-G--G-TGMATLN--VSLCEGLA-----QA-G-HEVIVWAEEVIV--QA-E--DV------ES-------------------D--F---R-------P--P----DVE--ASLT----------A---A--VGSPRL--P--R-------------------L-V-------D-RYADD-L-PQ----------PV------------D-------L-VIVHDADDGLEAA---LEAE-M-RY-----P-A-AKLVSVHHLTPMLWE-RLS-----------------------D-N--------PEQGRSKV-AAGIY-------MARRAH-LV-TGLGPVLAMDAL---SE--A---V--M--AG----R---G-----------S-V-HE------LRPG-L-A-----------M--VE------------Q--------P-----------------------QV----------------P-SP---G--D-PA-RILLF-GRL---EDPLKGV-KEIAGVV----GQL-RA--------Q-------G--------R-----D-V------------RLVARG-Y-----S-----------G-DD--------------AE-LVEL-I------G-D-PAA--------VELKPH--TSD-----LEELQADIRSSTVVVMPSRAEGFGLVATEAIEQGVP-VVV-PS-S--SGVGRFL-AD---IP-EY-R---V----W-------A--E-R-FN---L------VEQ-----P----L----------------G------------------------------A---K------P---DDT------------AWVAALGAIL--ADVPAAWAAARRLQEQL--R-P--F---TRVRSAKML
WP_168477813.1  ---------------MA-KNILFVCDAS-GP-G--L-GGVPIFN--QRLVTGLA----GST-A-YK-------PLL--LT-V--RP-KGK--TD-DQLRE-------------D--H--------------P----GVE--VSII----------P--------------NPRD----LD--E-PD---S---L-R-LLLEDAV-RS-TQ-D-PT----------KF-GL-PEAHRLTSA------YV-VVGHSRFSGPAAV---QIVQ-K-WY-----E-D-ARYAHILHTSPLRLG-QIQ-----------------GKA--------------LAKAMRNA-SIELD-------CLSKAD-LG-SGVGPLLTDTLR---EL--R---T--D--G-----Q---T------P----R-I-HE------LVPG-S-D-----------P--SA------------G--------P-----------------------VP---LRE----------D-KT---D--EDTL-NLLLL-GRA---DDMTKGL-PDAISAV--------RK--------L-------N--------E-----G-FTHNSVTYRPSRARLTVIG-V-----P-----------P-ERTPDPGIPTLLEVTQRW-ANEM-C------GQD-AQEPP--ET--RRVTVLHTTND-----REFLIREIRGCDAMIAPSHTEGFGLVSLEALEQGVP-VLA-SE-E--SGFARFV-LD---PS-RV-P---A----D-------V--G-Q-AC---V------VQD-----S-------------------------------------GF-------------A---A------Y---RPF------------LWARALHTLK--RNLHQGYLHARTLHTLL--G-H--F---TWTHSASSL
WP_155097668.1  ------------------MLIVLIATEW-GP-A--E-GGINAFN--QPLAIGLAKVG--RP-T-YK-------IAC--AV-T--GW------SH--------EVS--------R------E-------A--E-KD-GVT--LVPI----------K-G-D----------DNGR-P------L-DT-C-G---G-E---------IV-TW-L-RN--H-G---V-AD-PV---------G-------L-WVGHDAVTGRAAI---SAAE-H----------G-GRVAIVHHMDYHDYQ-NLV------P-----------------------G-K-GERTTENH-KLQTK-------LFSTKG-VVLFGVGSELAESAT-R-LS--L-S-D---------------R-----------K-A-GI------LVPG-F----------------PR--S--F------N--------K------N----------------VS----------G-----E-KV-L---------RAFSS-GRFETNSEPLKQS-RLAASAL----GLA-VK--KGD-D-R-------I----DA--L---K-A-A------------SMSIIG-V-----EKAR----------ID---------AGELEAL-AINE--------A-G-R---H--VN--VVPGEF--DKD-----PEAIVDQLVQSNLAIMPSFREGFGLSGWEAIGCEVP-LVL-GR-E--TGLFKFI------DR-TL-G---G----V-------G--T-G-CV---T--G---IDL---N-G-------------G-DLH---P------------------------------D--------------DKE------------RMADAIVKIA--QNLGRAKKDAASLKKHL-IA-E--H-GCSWENTADQF
WP_157120699.1  ---------------TR-QRILVCCTYW-GM-G--G-SGMSTLN--LALCQGLA-----EA-G-HE-------VIV--WT-G--GV------GQ-------------------G--S---R-------I--P----GVK--IYGG----------R---G--SVAGPV--GRKL-------------------Y-D-------G-DA-DD-L-PQ----------SV------------D-------L-VIVHAEDGGIRAA---LAAE-T-RY-----P-A-AKLVSVHHLTPMLWE-TLR-----------------------H-S--------PERGRAKV-ASHIY-------LARRAH-LV-TGLGPVLATDSL---SA--A---V--M--AG----H---G-----------S-V-HE------LQPG-L-E-----------I--AE------------Q--------P-----------------------PE----------------P-AP---G--D-PA-WILLF-GRV---NDQLKGA-AETAEVV----KRL-RA--------Q-------G--------R-----D-V------------RLMVRG-Y-----P-----------K-RG---------VESAHAA-LAEL-V------G-D-RDA--------VEVRPH--TSS-----RVKVRHDIRTATVVVMPSRAEGFGGVAAEAIEQGVP-VAV-PS-S--SGVGRFL-AE---LA-DY-R---D----L-------A--E-R-FN---L------VEQ-----S----L----------------G------------------------------A---H------V---PID------------NWVAGLGSLL--DDLPGAWAAARGLQGLM--R-P--Y---TRENSARML
WP_174295717.1  ----------------MQLQIVLFASDW-GS-G--R-GGINAFN--RDFAIGLAQVG--QP-Q-IK-------VFC--AV-P--RP------TG--------EAI--------A------S-------A--E-SS-GVS--LIPV----------E-P-D----------AHGL-P------A-PD-A-G---G-A---------AA-KW-L-QD--N-C---G-SD-QV---------D-------V-WVGHDIKTGFVAL---KAAE-D----L-----G-GSAALIHHMRYLSYE-NIS------G-----------------------G-H-GVAAGDKD-RNQRE-------LFSQGG-AV-FGVGTELQQSAR-E-LS------G---------------R-----------D-A-NL------LVPG-F----------------PQ--E--F------K--------I------N----------------DA----------S-----D-SQ-L---------RVVVA-GRFDLESEPLKQS-RLAAEAL----GAA-VF--KSA-N-L-------L----PA--L---E-Y-P------------ELVIMG-V-----DAGR----------IE---------EGELEKI-ASER--------A-R-R---R--IA--VVPTPF--DSS-----GREVVKQLARSNLAILPSIREGFGLVGWEAIGCEVP-LVL-GD-A--TGIKRFI------DD-QL-G---G----A-------G--T-G-CF---S--S---VHI---S-G-------------M-D-H---E------------------------------A--------------DVE------------AMADAVIKVA--KNIPKARRDAQSLRNQL-KS-Q--L-GCNWGTAATDF
WP_043738635.1  ---------------TR-QRILVCVGEW-GT-D--S-TGMATLN--VALCRALA-----EA-G-HE-------VIV--RA-G--EV------GS-------------------A--H---R-------I--P----GVT--VIGH----------R---E--SGPFAS--MRER-------------------M-L-------S-DW-DE-L-PP----------SM------------D-------L-VIVHDAASGLAAA---LAAE-E-RY-----P-A-ARLVRVNHLTPMLRE-TLG-----------------------N-D--------PERGRAKV-AADVY-------LARRAH-LV-TGLGPVLAADAL---SS--A---V--M--AG----H---G-----------S-V-HE------LQPG-L-V-----------M--AE------------Q--------P-----------------------PV----------------P-AP---G--D-PA-RILLF-GRA---DDPLKGV-AAAARVV----RQL-RA--------R-------G--------R-----D-A------------RLMVRG-Y-----P-----------E-RG---------LESARAE-LVRL-V------G-D-PDA--------VEVAPQ--TSN-----RATLQADIRSATVVVMPSRAEGFGLVATEAIEQGVP-VVV-PS-S--SGVGRFL-AE---LD-EY-R---E----L-------A--A-R-FN---V------VEQ-----H----L----------------G------------------------------A---A------P---ESD------------LWVAALDSLF--DDVPGAWAAARRLQELL--R-P--F---TGKRSAKML
SDU29240.1      ------------------------------------------------------------------------------MV-P--RS------TD--------EDI--------K------A-------A--S-DV-DVA--LVTP----------A---S----------IPGL-N------S-RE---L---L-L---------LR-PV-F-AD--------S-SW-EP---------D-------V-IIGHGRVLGSYAA---AQKQ-Q-FF-----S-R-ARRVHFVHTDAEQLE-AAK----E-M-P-GG-----------T-S----R---MASADERR-NLERD-------LARSAD-LV-VGVGPMLTATIT-D-DL--I---G--L--SP----R---P-----------K-I-MC------MVPG-L-R---S-AF--D-P--AS-----A------S--------P-----------------------------------------P-VR---N-------ALLVV-GRAD--DFQSKGI-DIVADAL----LKV-VD--RWP-Q-S-------R----PH--------P-P------------VLVLRG-V-----P-----------G-EA---------ATDVKAR-LDEI-F------E-G-R------VA--YHLRPY--SDS-----EELVKQDLAQSRVMLMPSRHEGFGLAAFEAIASDIP-VLI-SA-E--SGLAQFL------RE-SH-I---D----T----------E-P-SS---I------VTT---R-N---------------------T------------------------------S---T------R-L-AID------------EWADAIWYVL--THPAPSRAQAHEMRKRL-SE-I--V---DWRTAVDYL
WP_019609270.1  ---------------SP-LEILVVSDVS-GR-ASNM-GGIPVAS--GQLTESLA-----SLPD-VN-------VTL--LT-V--GD------TE-------------------P--H--------------G----DAR--LLTI----------P---R----------DPDV---RWA--S-QQ---L---E-D-------L-PL-RN-R-PA----------DVPGF-PSSEEWRPD-------I-VIGHSRFSGPAAL---AFRQ-H-WY-----P-Q-AQLGHVVHMPIQRCA-QIQ-----------------GRS--------------PEVQEMLV-RLERE-------VMAEAD-LV-IGNGKMLTGIAR---EM--A---A--S--NP----R---Q------P----A-F-HE------MLPG-A-E-----------V--TG------------P--------A-----------------------VT----------------P-TP---G--R-TF-NLLFT-GRV---NDDVKGY-DHLLEVV----TEL-RG--------R-------G--------V-----D-V------------RLRVRG-V--P--E-----------A-YV---------EQQRQYA-ADRV-G------A-------A--GV--VDVRPY--TPD-----LGELSGDYAASHLAVMPSLTEGFGLVAAEAAGRGLP-VLV-NQ-E--SGVAEFF-AD---T--RV-PGA-E----N-------V--G-R-SF---V------VPD-----L-------------------------------------GL-------------D---Q-RPG--E---RVA------------AWARAIDGVI--RDYPAQVANAARMRTVL--R-D--Y---SWRDAAAGL
WP_071621050.1  ---------------SP-LEILVVSDVS-GR-ASNM-GGIPVAS--GQLTESLA-----SLPD-VN-------VTL--LT-V--GD------TE-------------------P--H--------------G----DAR--LLTI----------P---R----------DPDV---RWA--S-QQ---L---E-D-------L-PL-RN-R-PA----------DVPGF-PSSEEWRPD-------I-VIGHSRFSGPAAL---AFRQ-H-WY-----P-Q-AQLGHVVHMPIQRCA-QIQ-----------------GRS--------------PEVQEMLV-RLERE-------VMAEAD-LV-IGNGKMLTDIAR---EM--A---A--S--NP----R---Q------P----A-F-HE------MLPG-A-E-----------V--TG------------P--------A-----------------------VT----------------P-TP---G--R-TF-NLLFT-GRV---NDDVKGY-DHLLEVV----TEL-RG--------R-------G--------V-----D-V------------RLRVRG-V--P--E-----------A-YV---------EQQRQYA-ADRV-G------A-------A--GV--VDVRPY--TPD-----LGELSGDYAASHLAVMPSLTEGFGLVAAEAAGRGLP-VLV-NQ-E--SGVAEFF-AD---T--RV-PGA-E----N-------V--G-R-SF---V------VPD-----L-------------------------------------GL-------------D---Q-RPG--E---RVA------------AWARAIDGVI--RDYPAQVANAARMRTVL--R-D--Y---SWRDAAAGL
WP_017594508.1  ---------------DS-KRILVLCHRS-AR-D----GGLFEFN--RRITIALA-----EL-G-HR-------VTL--LT-A--PP-VA------------------------D--H--------------P----GVR--IVEV----------P---V----------APAD----AG--D-PM---A---V-A-REIRR-L-AA-GA-G-LD----------RM-GLAPEGAGFD---------I-VIGHTQLTGRAAA---DLRD-R-FY-----P-R-ARAVAFSHAAMERLP-EVI-----------------GRP-----E--------FIAPTRRA---EVD-------TWKRVD-LA-VGVGPLLTEELRHTVDQ--E---L--R--G-----Y---A------V----N-T-HE------LIPG-A-D-----------T--AA------------G--------A-----------------------GP---PRP----------A-PP---G--A-PL-RVLLL-GGL---ASPLKGA-DTAMRAV----VAA-RR--------M-------G--------H-----D-V------------RLVMRG-Y-----A-----------E-DE---------VEGRRRA-ANAI-A------GR------P--GI--LDVRPL--TTD-----DRVIDADIRGCDLLILPSWNEGFGLVAAEAAMMGRP-VLA-TS-E--SGFAWFL-RD---PR-RG-R---A----A-------E--F-G-AS---V------VDD-----A-------------------------------------GFFASASPRWHAEAGA---G------P---DPW-SWSGAVHGRQDIWARALIDAA--RTRAERRRTAEGLARYL--A-G--F---TYAHGARAL
WP_130721989.1  ------------------MLIVLIATEW-GP-A--E-GGINAFN--QSLAVALAKVG--GA-S-VK-------IAC--AI-T--GW------SH--------DAS--------V------K-------A--A-KE-GVM--LIPV----------K-G-D----------DGGR-P------L-ET-C-G---A-E---------IV-AW-L-AS--H-G---M-TE-SV---------S-------I-WVGHDVVTGGAAV---TAAD-H----------G-GRVALIHHMDYHDYQ-NLV------P-----------------------G-R-GDKTTRNH-KHQTE-------LFSTND-AIIFGVGSELAETAS-R-LS--L-S-D---------------S-----------K-A-GV------LIPG-F----------------PP--S--F------K--------R------N----------------NS----------G-----D-RS-V---------RAFAS-GRFETNSEPLKQS-RLAAAAL----GLA-VK--KSN-G-L-------I----EA--L---G-A-A------------SISFMG-V-----EEAR----------IN---------SGELENL-VFNE--------A-G-R---H--VN--VVPGGF--END-----PGAIVDQLVQSNIAIMPSYREGFGLAGWEAIGCEVP-LVL-GR-E--TGLFKFI------EK-TL-G---G----A-------G--T-G-CI---A--G---IDL---K-G-------------G-DLH---P------------------------------D--------------DKE------------SVATAIMKIA--KNLRKAKADAVALKKQL-IA-E--H-GCSWNNAADQF
WP_141100843.1  ---------------SN-LGVVFVATAW-GV-A--H-GGVNALN--YDVARHLG-----ER-R-DR-AVR---LIC--LV-P--EA------SG--------DEF--------D------D-------A--A-KS-TVN--LVVE----------P---A---LLK----EPET-A--------LR---R---L-I---------DS-RE-I-ED--L-----M-EK-MP------------V----V-VVGHDAITGDVAC---KLAR---AL-----P-R-ARSCVFVHMDYEAYH-ALK----G-Q-P----------------R----A---VPIEHAKS-ATQRL-------VIQSAD-RI-VAVGPKLRQTAL---RL------G-----AT----S---E-----------R-L-YE------FVPG-L-S--------------DD-----A----L-P--------P-----------------------------------G-----P-PK---D--K-AF-FSFIS-GRLDPENDVIKQG-VLAVAAF----GRA-IH-GVRS-A-H---PSL-G--------V---H-D-A------------VMSVFG-V-DA--D-----------A-GA-RNDQ----AFMLKSV-ADAF--------A-Q-R---A--IT--LNAHPF--TRD-----RDAMRSLLGQHHVALFTSLHDGFGLSGWDAIDRGIP-LVL-TE-N--CGLASLL--D---AR-RL-A---H----R-------V------RT---V--T---VQH-----G----L--DYQKL-A-------D-PEAIGTRPRKTDN-GK--DRVARRYV---D---A-LHH--E---DVD------------AVASAIKDVW--FDYARAKEDATSLRADL-LR-G--G-L-GWPAVSKGL
WP_157097111.1  ------------------MLIVLIATEW-GP-T--G-GGINAFN--QSLAIGLAAVG--GP-S-VR-------IAC--AV-T--GW------SH--------DAS--------F------K-------A--E-KD-RVM--LLPI----------K-G-G----------DGGR-P------L-ET-C-G---G-E---------IV-GW-L-KS--H-G---I-AE-PV---------D-------L-WVGHDVVTGGAAV---KAAE-H----------G-GRVALIHHMDYHDYQ-NLV------P-----------------------G-K-GEKTTRNH-KHQTE-------LFSTEG-ALLFGVGSELAETAT-R-LS--L-S-D---------------R-----------K-A-GI------LVPG-F----------------PS--S--F------R--------K------N----------------IS----------G-----D-RS-V---------RAFAS-GRFETASEPLKQS-RLAAAAL----GRA-VR--SGN-G-L-------I----DA--L---E-A-P------------SLSFIG-V-----ENAR----------IE---------AGELEKL-AFDE--------A-G-R---R--VN--VVPGGF--ENE-----PEAIVDQLVQSNLAIMPSYREGFGLAGWEAIGCEVP-LIL-GR-E--TGLFKFI------EK-TL-G---G----A-------G--T-G-CV---A--G---IDL---K-G-------------G-DLH---P------------------------------D--------------DMD------------SVARAIMTIA--KNLGKAKADAVALKRYL-MA-E--Y-GCTWNNTADQF
WP_082136219.1  ---------------PE-KTMIAFSTRW-GS-Q--F-GGINSFN--QDLIGAFASAF--YQ-R-IV-------TVC--VV-L--YA------TD--------VEI--------K------S-------A--L-AE-QVL--LVSL----------G-R-E----------SEHT-F------S-PD-L-E---A-A---------IW-QA-L-QV--H-K---V-PT-LI---------DQTV------WLGHDRITGAIAC---AASK-A--------R-G-GRSALIHHMSYSRYE-AFA------E-----------------------S---SAIAKKKE-VEQKQ-------LFLSAD-VV-LAVGPLLGDALA-D-IR------D-----------A---L-----------S-V-PV------LIPG-L----------------PD-----I------I--------V------K----------------TA----------------P-RN-F---------KGFIS-GRLSEDAKRIKQA-HLGVAAF----ASA-IR--QAD-E-N-------MGLP-DV--LRGEN-E-P------------MLTLRG-V-----DFEKSYCGQHA---EA---------EIALIKF-AEEY--------A-G-R---A--FN--LHALPF--TTD-----RQELFDDLRSASVAMMPSWHEGFGLVAWEAIAAGVP-LII-SN-K--SGAFRML------KE-FE-D---G----V-------Y--L-S-CV---M--H---IDV---A-G-------SSSEP---YFL---P------------------------------K--------------DVS------------KLAQAIISVA--KNSPEARQKAARLREVM-SS-K--F---TWANCARQV
WP_157204012.1  ---------------TM-HSLIAFATQW-GS-K--F-GGINAFN--TDFLSAFGVAY--PT-Q-LK-------VIC--IV-S--SA------TE--------AEI--------A------D-------A--K-NA-NVT--LVTL----------P-YPP----------SDKL-F------T-EQ-Q-A---N-T---------AI-DE-L-TK--Q-G---I-PL-TP---------DLTI------WLGHDRISGRAAL---QAVK-K--------F-G-GRSALIHHMSYEAYE-AYA------E-----------------------D---SHSAHSKS-TEQRT-------LFEQAD-LC-LAVGPSLHSALC-D-LI------D----------VK-S-E-----------Q-V-HH------IIPG-L----------------AE-----I------D--------P------RK---------------NT----------------P-QK-F---------NAFIS-GRLSDDAARIKQA-HLGIAAF----ATA-IE--QAQ-N-N-------Q-AP-EK--LI--N-Q-P------------KLVLRG-V-----DFESRLDYKQSQSTNP---------ELELLQF-SESY--------A-N-Q---I--IT--LHALPY--TQD-----RTALYSDLKSASAAMMPSWHEGFGLVAWEAIAACVP-LIV-ST-Q--SGVYQLL------KQ-QG-L---E-----------------G-FV---Y--P---IQV---R-G-------KTVTP---FFH---D------------------------------D--------------DLA------------NLTKAVIHIA--TNVDAAKQKSQLLKTNL--A-A--Y---TWSACVEEV
OAI03591.1      ----------------M-HSLIAFATQW-GS-K--F-GGINAFN--TDFLSAFGVAY--PT-Q-LK-------VIC--IV-S--SA------TE--------AEI--------A------D-------A--K-NA-NVT--LVTL----------P-YPP----------SDKL-F------T-EQ-Q-A---N-T---------AI-DE-L-TK--Q-G---I-PL-TP---------DLTI------WLGHDRISGRAAL---QAVK-K--------F-G-GRSALIHHMSYEAYE-AYA------E-----------------------D---SHSAHSKS-TEQRT-------LFEQAD-LC-LAVGPSLHSALC-D-LI------D----------VK-S-E-----------Q-V-HH------IIPG-L----------------AE-----I------D--------P------RK---------------NT----------------P-QK-F---------NAFIS-GRLSDDAARIKQA-HLGIAAF----ATA-IE--QAQ-N-N-------Q-AP-EK--LI--N-Q-P------------KLVLRG-V-----DFESRLDYKQSQSTNP---------ELELLQF-SESY--------A-N-Q---I--IT--LHALPY--TQD-----RTALYSDLKSASAAMMPSWHEGFGLVAWEAIAACVP-LIV-ST-Q--SGVYQLL------KQ-QG-L---E-----------------G-FV---Y--P---IQV---R-G-------KTVTP---FFH---D------------------------------D--------------DLA------------NLTKAVIHIA--TNVDAAKQKSQLLKTNL--A-A--Y---TWSACVEEV
OWQ88588.1      --------------------MVFVATAW-GV-A--H-GGVNALN--YDVARHLG-----ER-R-DR-AVR---LIC--LV-P--EA------SG--------DEF--------D------D-------A--A-KS-TVN--LVVE----------P---A---LLK----EPET-A--------LR---R---L-I---------DS-RE-I-ED--L-----M-EK-MP------------V----V-VVGHDAITGDVAC---KLAR---AL-----P-R-ARSCVFVHMDYEAYH-ALK----G-Q-P----------------R----A---VPIEHAKS-ATQRL-------VIQSAD-RI-VAVGPKLRQTAL---RL------G-----AT----S---E-----------R-L-YE------FVPG-L-S--------------DD-----A----L-P--------P-----------------------------------G-----P-PK---D--K-AF-FSFIS-GRLDPENDVIKQG-VLAVAAF----GRA-IH-GVRS-A-H---PSL-G--------V---H-D-A------------VMSVFG-V-DA--D-----------A-GA-RNDQ----AFMLKSV-ADAF--------A-Q-R---A--IT--LNAHPF--TRD-----RDAMRSLLGQHHVALFTSLHDGFGLSGWDAIDRGIP-LVL-TE-N--CGLASLL--D---AR-RL-A---H----R-------V------RT---V--T---VQH-----G----L--DYQKL-A-------D-PEAIGTRPRKTDN-GK--DRVARRYV---D---A-LHH--E---DVD------------AVASAIKDVW--FDYARAKEDATSLRADL-LR-G--G-L-GWPAVSKGL
TDP89614.1      -----------------------------------------------------------------------------------------------------------------------------------------------------------------------------------------------------------------M-L-PD----------GV-RP---------T-------V-VVGHARFTGPMAK---ALAD-Q-SY-----P-Q-ATRLHFVHMHPDRIE-WGK-G--D-R----------------E-D----A---ARTAEQHT-IQERE-------LCETAT-RT-IAVGPLLHEYAL-S-KL--T---Y--G--PR-V--A---D-----------A---VQ------VVPG-F-D-----------A--MP-----P------V--------------------------------RR----------------Q-RL---G--R-AL--IMVL-GRVH--NEN-KGL-ALAAKAV----GYA-VN--QLG---H-------S----EE--------D-L------------ELYLRG-V-----R-----------P-GR---------GADVRRA-LLEW-S------G-L-P---G--LT--TTIRNY--TEN-----PAAVLADLATISLVLMPSFEEDFGLVGWEALCAGVP-VLI-SA-R--SGLGTLI------RA-SG-L-P-D----D-------L--V-A-RV---V------LDV---R-K---------------------D------------------------------G---A------V---DVP------------LWASHISRVL--HNREAAFRTVEQVLAFM-AD-R--Y---TWAAAVEVV
WP_133739590.1  ---------------SP-LEVLVVSDVS-GR-GSKL-GGVPVVS--GEITESLA-----ALPN-VN-------VTL--LT-V--GS------TE-------------------K--H--------------G----DAR--IALI----------P---K----------TED-----WE--S-VR---L---L-D-------V-AR-NG-Q-PS----------DVPGL-PSPEEWRPD-------L-VFGHSRYSGPAAA---AIKE-R-WY-----P-E-AGLGHFVHMPVRRYA-QIQ-----------------GRP--------------QEEQDKIA-RIEQE-------VLGRAD-LA-VGVGRLLTGVAR---EM--A---A--A--NP----R---Q------P----A-F-HE------MIPG-A-E-----------I--VG------------P--------P-----------------------VA----------------P-VR---G--E-TT-NILFT-GRV---NDAIKGY-DHLLRVV----AEL-RE--------R-------G--------V-----D-A------------RLRVRG-V--A--D-----------W-AV---------EAESRRA-AEAV-G------G-------A--EF--VDIRPY--TAD-----SAELEADLAESHLAVMPSVSEGYGLVAAEAASRGLP-VLV-NA-E--SGFGEFI-SD---TT-RV-P---E----A-------V--G-R-SF---V------VPD-----L-------------------------------------GM-------------D---E-RPG--E---RAE------------VWARAINNVI--TDYPQMVDRAAQLRAVL--G-D--Y---SRRDAAAGL
WP_105007055.1  ------------------MLIVLIATEW-GT-R--E-GGVNSFN--YSFASGLANVC--GD-D-NK-------IIC--AV-T--SI------GR--------DDR--------N------D-------A--S-RH-GID--LVEV----------S-S-D----------EKGR-P------S-SN-C-A---A-E---------IQ-NW-L-HD--N-M---L-AV-PS---------D-------IVVVGHDCITGFQAA---ETAE-R----L-----G-GRLALIHHMSYQRYQ-NLA------G-----------------------G-K-GEKTGHNH-QQQID-------LFSRPD-ALLFGVGTFLTRNAE-I-LS------G---------------S-----------E-A-HC------LVPG-F----------------PE--G--F------T--------K------N----------------SS----------D-----V-DD-L---------NIVVA-GRFDEEQEALKQV-ELAVEAV----GLA-VK--TAS-R-F-------I----RP--L---R-S-A------------TMFVLG-V-----DERR----------VS---------RASLEKL-AKRK--------A-G-R---N--VT--VIPMLF--DSR-----PETIRKLLRSANLTIMPSFHEGFGLVGWEAIGSEVP-LII-GK-E--TGLFKFV------ES-VL-G---T----T-------G--I-H---------A---VEF---N-G-------------G-ASR---S------------------------------R--------------DVQ------------LVSDAIIEIA--KDLQLARKDARDLRKRL-KS-E--R-GCTWKQTAHDF
WP_116568912.1  ----------------M-TNIVLLTTAW-GR-K--H-GGVNAFN--EDLCVALAARL--GR-G-GN-------VYC--AV-V--GP------TG--------QEI--------A------D-------A--A-SR-GVT--LIPI----------S-K-S----------KAGE-F------D-ET-W-A---H-Y---------VL-SW-M-KA--E-R---P-GQ-EI---------D-------W-WVGHDVVSGEAAL---YGAG-V----------Q-GRAALIHHMNYHAYQ-VFK------T-----------------------D-D-ANAAIAKY-DRQKA-------LFGKNADAL-FAVGPRLWESCR-E-LS------G---------------R-----------D-V-VQ------LIPG-F----------------PE--G--L------P--------S------E----------------RS----------S-----D-SL-L---------KAITF-GRLDPSSDRIKQG-RLAAAAF----GEA-VR--RVR-L-G-------G--R-ED--A---K-K-A------------VLYAVGAA-----TPGL----------PK---------AEDPAEI-AEEA--------A-N-E---R--LA--VYTLSY--EED-----ADKLFRRLSECNLAMMLSLHEGFGLVGWEAIAAEAP-LIL-SR-E--SGLYDLI-------Q-SV-----G----P-------A--K-G-CV---H--D---VLI---R-G-------DNGAT---AYR---P------------------------------D--------------DVD------------AVASAVVKVW--SNLRAAKDHARDLKRIL-IE-K--F-GCRWEDTATTF
WP_131447141.1  ---------------SK-AAIISLATAW-GP-R--H-GGVNAFN--IELVKSLGILP--CR-N-YD-------LFC--VV-L--NA------SD--------EER--------E------D-------A--S-NC-GVE--LISL----------G-I------------DGKA-F------P-DD-T-A---S-G---------LI-ER-L-----------------A---------DHTP-GEGWIWLGHDTVSGGLSL---QLRD-G--------FPG-SKTVLIHHMAFGAYQ-DYK------K------G----------------S---SLEAIDKR-ELQRA-------MFAQAD-LC-LAVGPMLCGQLE-D-LLG-P---H-------------S-R-----------P-V-EM------IVPG-L----------------PEPPD------------------I------SD---------------TP----------------P-DN-F---------TAFVA-GRLGNEDDRIKQG-GLAVRAY----GAT-LA--KAF-G-K-------EKFK-NS--RL-RR-S-P------------TLRMRG-V-----P-----------G-EA---------QAPVRTL-LGQA--------S-G-R---V--VN--CDLAPF--GED-----RAAYFRDLAGSSVALMPSWHEGFGLVAWEAIACAVP-VVI-GE-Q--SGVYRLL------RD-RQ-V---S----L-------D--Q-S--V---R--S---VAV---Q-G---HLPESDEEP---NHS---D------------------------------A--------------DVQ------------AVRDALFDIG--DHILDRKQDAVSLATIL-RH-DHDY---TWPRCARDL
WP_157114874.1  ---------------TR-QRILVCCALW-GL-G--E-SGMATLT--VALCQALA-----EA-G-HA-------VTV--RA-G--EV------ER-------------------A--P---R-------I--R----GVQ--VIGD----------R---D--SEPSAV--PRER-------------------M-L-------S-NW-DE-L-PE----------SM------------D-------L-VIVHDAGDGLAAA---LAAE-Q-RY-----P-T-AKLVRVNHLTPMLFH-TLH-----------------------N-N--------PERGRAKL-AADVF-------LARRAR-LV-AGLGPVLAADAL---SS--A---V--M--AG----H---G-----------S-V-HD------LQPG-L-V-----------M--AE------------Q--------P-----------------------PV----------------P-AP---G--S-PA-RILLF-GRA---DDPLKGV-AEIARVV----RRL-RA--------G-------G--------R-----D-A------------RLIVRG-Y-----P-----------S-RG---------IESVRAE-LVRL-V------G-A-PHA--------VEVAPR--TSD-----RAVLQEDIRTATVVVMPSRAEGFGLAAAEAIEQGVP-VVV-PS-S--SGVGKFL-TE---LG-EY-R---E----Q-------A--Q-Q-FN---I------VEQ-----Q----L----------------G------------------------------A---A------P---EIE------------TWAAALGSVL--DDVPTAWAAAGRLQQLL--Q-P--F---TRRRSAKML
WP_168028895.1  ----------------M-HSLIAFATQW-GS-K--F-GGINAFN--TDFLSHFGVAY--PT-Q-LQ-------VIC--IV-S--SA------TE--------AEI--------A------N-------A--K-NA-NVS--LVTL----------P-YPP----------SDKL-F------T-EQ-Q-A---N-A---------AI-DE-L-AK--Q-G---I-PL-TP---------ELTI------WLGHDRISGRAAL---QAAK-Q--------F-G-GRSALIHHMSYEAYE-AYA------E-----------------------D---SHSAHSKS-TDQGA-------IFKQAD-LC-LAVGPSLHSALC-D-LI------D----------VK-P-E-----------H-V-HQ------IIPG-L----------------AE-----I------D--------P------RN---------------NT----------------P-QN-F---------SAFIS-GRLSDDAARIKQA-HLGIAAF----ANA-IK--QAQ-N-N-------Q-AP-EK--LI--N-Q-T------------KLTLRG-V-----DFESRLDYNQTQPTNP---------ELELLQF-AESY--------A-N-Q---V--IT--LHSLPY--TQD-----RPTLHNDLKSASVAMMPSWHEGFGLVAWEAIAACVP-LIV-SM-Q--SGVYQLL------KQ-QG-L---E-----------------G-FV---Y--P---IQV---R-G-------KTENP---FFH---D------------------------------D--------------DLA------------NVTTALIKIA--GDVDAAKQKAHKLKTDL--A-A--Y---TWSACVEEI
WP_120967974.1  ---------------KQ-NTLIAVATAW-GP-K--Y-GGINAFN--YDLLIAIAAAH--WS-W-LR-------VVC--VV-A--EC------AD--------DEI--------R------L-------V--W-DQYQIE--LISL----------E-L-T----------GGS--I------G-KE-H-A---T-L---------VR-SK-L-QS--K-G---L-GE-KS---------DEIV------FLGHDRITGAAAI---ELAR-T--------H-G-GRSALIHHMSYAHYE-SFA------E-----------------------D---SATSKSKE-SEQRQ-------LFTDSN-IC-LAVGPLLQSAAA-N-ML------D-----------RRS-T-----------D-I-PM------LIPG-L----------------AE-----I------S--------P------R----------------RH----------------H-NT-F---------VAFVS-GRLDAGAQKIKQA-HLGVAGF----AYA-VH--QCD-S-N-------SGLP-DA--LRGEN-E-P------------RIILRG-I-----ELEETPNTDST---GA---------EVELKEL-AQQH--------A-G-R---V--IS--LQALPF--TQN-----RTELFDELKAASVCLMPSWHEGFGLVAWEAIAAGVP-LIL-SQ-K--SGAYHFL------KM-LR------------------K--E-N-LV---H--A---IDV---K-G-------QNGSP---FFA---K------------------------------A--------------DKE------------AVANLLIEIA--KNYSSVRADALRLREEL-QN-D--Y---HWRACADTF
WP_040866957.1  ---------------TR-QRILVCCGQW-GL-G--G-TGMATLT--VSLCQALA-----KA-G-HA-------VTV--RT-G--EV------GR-------------------A--P---R-------I--P----GVK--VIGP----------R---E--SGSLAV--TRER-------------------M-L-------S-HW-DE-L-PE----------LM------------D-------L-VIVHDSGDGLAAA---LAAE-E-RY-----P-A-AKLVRINHLTPMLFH-TLG-----------------------N-N--------PERGRAKL-AADVY-------LARRAH-LV-AGLGPVLAADAL---SS--A---V--M--AG----H---G-----------S-V-HE------LQPG-L-V-----------P--AA------------Q--------P-----------------------PV----------------P-AP---G--A-PA-RILLF-GRA---DDPLKGV-AEIARAV----RRL-RA--------A-------G--------R-----D-V------------RLIVRG-Y-----P-----------R-RG---------LASARAE-LVAL-V------G-D-PDA--------VEVAPR--TSD-----RAALQADIRSATVVVMPSRAEGFGLVAAEAIEQGVP-VVV-PS-S--SGVGRFL-TE---LD-EY-R---E----Q-------A--E-R-FN---I------VEQ-----H----L----------------G------------------------------A---A------P---EIE------------TWAAAVGSVL--DEVPAAWAAAGRLQRLL--K-P--F---TRKRSAKML
WP_179767386.1  ---------------RT-PRVLMVAYVS-GR-HPIG-GGVSVFN--EHLTNALA-----R--D-FD-------VTL--LM-S--AP------PH-------------------E--H--------------P----GVR--VVTV-------------------------DPER----IA--M-AD---F---P-R-------L-AL-HL-T-PD----------DV-GL-PRDPGAF-D-------L-IVSHNEFLGEAAI---RVRE-E-WY-----P-Q-ARYAHGVHTAAEKYR-RLI-----------------------G-E--------EALGRQEA-DRHRW--IMN--RMDDRD-VV-WGVGRPLTDEGL---RM--A---R--T--VV----P---G------PRHL-R-S-HE------LIPG-F-Q-----------T--LP------------G--------T-----------------------AP----------------P-SG---D--R-PF-TIYTI-GRL---DDPIKGM-DQLFEAV----RRL-RA--------Q-------G--------V-----N-V------------VVRCRG-V--R--G-----------T-DT-LSQEEN--LRIEQRR-VDRI-M------G-E-A------GA--VTLLPF--TSD-----VAELDAEMRQADLCVMPSLHEGYGLVAVEPLERGVA-GLV-NQ-D--SGIAHLL-LH---HP-DV-P---R----E-------L--G-R-NA---V------VMD-----D-------------------------------------GL-------------D---A---N--A---RVA------------AWAEAILAAV--RERAERWAGAERLRLVG--Q-R--F---VWTHSASAL
WP_157978213.1  ---------------------------------------------------------------------------------------------------------------------------------------------------------------------------------------------------------------------------------------------------------MIGHGRVSGPHAR---QLVE-E-HY-----P-D-AKRFQFVHVKPDQLE-FEK----E-P-G-NL-------------D----P---TALAEQRT-AAEIG-------LAQGAF-CA-VAVGPVLFDWLN-L-YI--D---A-----DK----T-G-Q-----------S-L-LR------LDPG-F-D-----------I--TE--G--E------E--------R-------------------IY--RN------------------NH-L-A-------QVLIA-GRLTSNDAPVKGLADIAARSL----GLH-SA--------S----CW----------------T--------------QTITRS-N---------------------------WW-YAALRNT------K------D---P----------LSGSVY----------ANGPASRVFVSFPCLLTSSRDLPG--------------------------------------------------------------------------------------------------------------------------------------------------------------------------------------------------------------------------
ODT28534.1      -------------------------------------------------------------------------------------------------------------------------------------------------------------------------------------------------------------MP-PV-F-SQ--------A-GW-VP---------D-------V-IIGHGRVLGPLAA---AQKD-T-YF-----P-S-ARRVHFVHTDAEQLE-AAK----E-A-P-GG-----------A-S----S---MERTAERR-ELERA-------LAQSAD-LV-VGVGPHLADMIR-D-DL--I---G--S--TP----P---A-----------R-V-IC------LSPG-L-R---T-TY--A-A--AA-----T------D--------P-----------------------------------------P-AR---N-------TVLLL-GRAD--DFRSKGL-DLAAESL----LRV-VD--TWP-L-D-------K----PH--------V-P------------KLVIRG-V-----P-----------D-SA---------ADDVKRQ-LDEI-L------E-G-R------VT--YILRPF--SQS-----EDQVLQDLREARVLLMPSRHEGFGLSAWEAIASGVP-TLI-SA-E--SGLAQLL------ME-RH-L---D----T----------F-P-SC---I------LST---R-N---------------------Q------------------------------P---K------R-L-AAD------------IWAEAIMEIM--LNPTQARETVKDLRRAV-SA-E--V---TWKSAAKAL
WP_147416956.1  ---------------SP-LEILMVSDVS-GR-GSKL-GGVPVAS--GKITENLA-----ALPN-VN-------VTL--LT-V--GS------TE-------------------D--H--------------G----DAR--ILLI----------P---A----------TDD-----WE--S-VR---L---L-D-------V-AR-NG-R-PS----------DVPGL-PSPEQWRPD-------F-VFGHSRYSGPAAM---AIQQ-R-WY-----P-E-ARLGHFVHMPVRRYA-QIQ-----------------GRP--------------KEEQDRIA-RIEQE-------VMARSD-LV-VGVGPLLTAVAR---EM--A---A--D--NP----R---L------P----A-F-HE------MIPG-A-E-----------I--TG------------A--------P-----------------------VV----------------P-VQ---G--Q-ST-TILFT-GRV---NDAIKGY-DHLLRTV----GEL-RQ--------N-------G--------V-----D-V------------RLRVRG-V--A--E-----------S-NV---------EAETRRA-ATLL-G------S-------A--EA--VDIRPY--TSD-----DAELEADFVGAQLAVMPSVAEGYGLVAAEAAARGLP-VLV-NA-E--SGFGQFL-SD---TN-RV-P---E----A-------V--G-R-SF---V------VPD-----R-------------------------------------GL-------------D---D-RPD--E---RVA------------EWARAISNVI--EDYPTQVARAAELRSVL--Q-E--Y---SWRDASTAL
WP_036994826.1  ---------------AL-NTLVSFATSW-GT-R--F-GGINSFN--YDLLGAFAILC--CR-Q-VE-------TVC--VV-L--WA------ND--------EDF--------V------D-------A--A-SK-QVR--LISL----------G-L-E----------GQKH-F------S-PE-L-K---S-S---------VR-NA-L-DA--E-K---V-SL-GT---------D-TV------WLGHDRITGDIAV---AAAR-E--------W-K-GRSALIHHMSYSHYE-AFA------E-----------------------N---SVDARGKE-DQQRA-------LFQSAD-VV-MAVGPLLRDALL-D-LR------E-----------D---G-----------A-V-AM------LVPG-L----------------PE-----I------D--------A------KG---------------AA----------------P-RN-F---------KAILS-GRLSEDARKIKQA-HLGVAAF----SQA-IR--VAD-T-T-------PHLD-NV--FLAKR-H-P------------SLLLRG-V-----DFEKSESEQIG---EA---------ELELRCF-AEQH--------A-D-R---A--YN--LKALPF--TTD-----RKALFTDIRNASVAMMPSWHEGFGLVAWEAIAAGVP-VVI-SD-K--SGAYQML------EE-WQ-E---G----L-------Y--K-G-HV---T--S---IDV---R-G-------SNIDP---FYK---E------------------------------Q--------------DIQ------------QLVGALNVVG--NDSS-KRRQAASLREAL-AA-E--F---TWTACARAC
WP_036515011.1  ---------------TR-QRILVYCGLW-GQ-G--R-TGMSTLN--LMLCEGLV-----AA-G-HE-------VTV--AP-D--EV------LP-------------------D--F---R-------L--P----GVQ--VYQR----------Y---G-------G--LWDR-------------------H-G-------E-YV-TT-L-PD----------SV------------D-------L-VVVHAEANGVRSA---AEAE-K-RY-----P-T-AKLVAVHHLLPMLWE-TLR-----------------------N-N--------PARGRAAV-AAGIY-------LARRAH-LV-TGLGPALAAEAL---SQ--A---A--M--AR----H---G-----------S-V-HE------LQPV-L-D-----------I--AE------------Q--------P-----------------------PE----------------P-EP---G--S-PV-RVLLF-GRV---ADKLKGA-AEIADVV----RHL-RA--------Q-------G--------R-----D-V------------RLVVRG-Y-----------------E-ND---------LAEVRTE-LANI-V------G-D-PNA--------VDVYPH--TSD-----RAEIRADIRAATVVVMPSRAEGFGGVVTEAIEQGVP-VMM-PS-T--SGVGRYL-AE---LT-GH-R---D----A-------A--E-Q-FN---L------VAQ-----A----Q----------------G------------------------------A---P------V---PID------------AWVTRLGSVI--DDVPGAWAAARRLQELM--R-P--L---TRENSAKRL
WP_101718466.1  ----------------M-TNIVLLTTAW-GR-K--H-GGVNAFN--EDLCVALAARL--GR-S-GN-------IYC--AV-V--AP------SG--------QEI--------A------G-------A--A-SR-GVT--LIPI----------S-K-S----------KAAE-F------D-ET-W-A---H-Y---------VL-DW-M-KA--E-R---P-GQ-EV---------D-------W-WVGHDVVSGEAAL---YGAR-F----------Q-GRPALIHHMNYHAYQ-GLK------S-----------------------A-D-ADSVMFKV-DRQRA-------LFKRDA-VL-FGVGPKLQNSCR-A-LS------G---------------R-----------E-V-TQ------LVPG-F----------------PA--G--L------P--------S------E----------------TS----------S-----D-EV-L---------RAITF-GRLDRDSDRIKQG-RLAAAAF----GEA-FK--RVK-A-G-------G--R-KG--V---R-D-A------------SLYAVGAA-----AKDL----------KP---------EEDPREI-AKHA--------A-G-E---L--LT--VFTLSY--EED-----ADKLFGTLSSCNLSMMLSLHEGFGLVGWEAIAAETP-LIV-SR-E--SGLYDLI-------C-SA-G---G----A-------A--K-G-CV---R--D---VGI---A-G-------ETGDA---SYR---A------------------------------Q--------------DVD------------EVAKSIVDIW--NDLKGAKADARTLKRTL-IE-K--F-GCRWEDTATTF
WP_167631834.1  ----------------M-YSLISFATQW-GS-K--H-GGINSFN--TDFLSAFGIAY--QL-G-AQ-------VVC--IV-S--SA------TK--------DEV--------E------E-------A--R-NA-NVT--LIPL----------P-FTP----------QSKH-L------T-AD-H-A---K-A---------GI-EA-L-KK--H-S---V-NF-EP---------ENTI------WLGHDLISGGAAN---EAAK-I--------A-G-GQSALIHHMSYRQYE-SFA------E-----------------------D---SNAADKKN-QEQRL-------LFNRAN-LA-MAIGPLLRDALT-D-ML------S-----------S-P-K-----------D-V-HM------LVPG-L----------------AE-----I------E--------A------S----------------PA----------------P-KT-F---------TAFLC-GRLSDDAARIKQG-YLGVAAV----SDA-YR--TAC-D-N-------N-MP-DG--LC--K-R-P------------LLMLRG-V-----DDESKSNSSLSEEMSP---------EAKLKKF-AARY--------A-D-R---E--IN--LQALPY--THD-----RNEIYGNISKASVALMPSWHEGFGLVAWEAIAAGVP-LVI-GK-E--SGVCRLL------DE-EI-P---G----A-------G--L-G-CV---Y--P---IDV---K-G-------LDKHP---FFH---E------------------------------D--------------DLK------------AISMAITSIA--YKPEKARQQAGLLRGLL--S-S--W---TWPACAEQA
WP_156002545.1  ---------------TP-LEVLVVSDVS-GR-ASNA-GGVPVAA--GALTEALA-----GLPD-AN-------VTL--LT-A--GD------TE-------------------P--H--------------G----DAR--IVSV----------P---R----------DPDI---RWA--S-QQ---L---Q-E-------M-PP-NS-A-PE----------DVPGM-PSRAEWRPD-------I-VIGHSRFSGPAAL---AVRK-H-WY-----P-E-AKLCHVVHMPVQRYA-EIQ-----------------GRP--------------KEVQETLV-GLERA-------VLAEAD-LA-VGVGKLLTDVGR---AM--A---A--E--NP----R---Q------P----A-F-HE------LLPG-S-D-----------V--SG------------P--------A-----------------------VR----------------P-PL---G--D-TF-NILFT-GRV---NDDIKGY-DHLLDVV----SEL-RD--------R-------G--------F-----D-V------------RLRVRG-V--P--E-----------P-YV---------DAERRRA-ADRL-G------E-------A--GV--AVILPY--TSD-----LAELAEDYAVSHAAVLPSLIEGFGLVALDAAKAGLV-TKS-AR-E--SGVAELF-LD---T--RV-PGA-E----H-------I--G-R-SF---V------VPD-----L-------------------------------------GL-------------D---R---G--A---RVA------------VWVEDLIHTI--RNYEEDSAAAARLGAEL--RNN--Y---TWPYAAVGM
WP_062579281.1  ------------------MHIVLIATAW-GP-E--E-GGINSFN--RPFAEGLASVG--SG-S-VD-------VSC--AV-T--NW------TE--------DAA--------S------D-------A--K-TA-GVL--LVPI----------K-G-D----------EEKR-P------L-RG-C-C---T-E---------IL-AY-L-AE--Q-R---A-TT-TV---------D-------V-WVGHDVISGEAAL---EGAK-T----------G-GRAVLIHHMDFFDYQ-NLN------G-----------------------G-S-GEKAAKNH-SRQSC-------LFSTEH-AILFGVGTELAASAF-R-LS--T-R-D---------------A-----------P-A-GV------LVPG-F----------------PP--S--F------R--------K------N----------------TS----------P-----E-AA-L---------RAIAA-GRFTAAVEHLKQS-KLAAAAF----GHA-VK--EAG-D-R-------M----AA--F---D-N-A------------SIAFIG-V-----EPNR----------VE---------GGELENL-VWDR--------A-G-K---I--VN--VVPSGF--EGD-----QKVVTAQLSQSNLAIMPSYREGFGLAGWEAIGCEVP-L----------GKILNT------PK-PF-G---G----AAATLIRNG--S-T-CR---SWCA---RMP---K-G-------------G-CIN---R------------------------------S--------------PKP------------SRRNELAKFK--VSP----------------------------------
WP_100783315.1  ---------------AL-NTLVSFATSW-GT-R--F-GGINSFN--YDLLGAFAILC--CR-Q-VE-------TVC--VV-L--WA------ND--------EDF--------V------D-------A--A-SK-QVR--LISL----------G-L-E----------GQKH-F------S-PE-L-K---S-S---------VR-NA-L-DA--E-K---V-SL-GT---------D-TV------WLGHDRITGDIAV---AAAH-A--------W-K-GRSALIHHMSYSHYE-AFA------E-----------------------N---SVDARGKE-DQQRA-------LFQSAD-VV-MAVGPLLRDALL-D-LR------E-----------D---G-----------A-V-AM------LVPG-L----------------PE-----I------D--------A------KG---------------AA----------------P-RN-F---------KAILS-GRLSEDARKIKQA-HLGVAAF----SQA-IR--VAD-T-T-------PHLD-NV--FLAKR-Q-P------------SLLLRG-V-----DFEKSESEQIG---EA---------ELELRCF-AEQH--------A-D-R---A--YN--LKALPF--TTD-----RKALFTDIRNASVAMMPSWHEGFGLVAWEAIAAGVP-VVI-SD-K--SGAYQML------EE-WQ-E---G----L-------Y--K-G-HV---T--S---IDV---R-G-------SNIDP---FYK---E------------------------------Q--------------DIQ------------QLVGALNVVG--NDSS-KRRQAASLREAL-AA-E--F---TWTACARAC
RII01628.1      ----------------------MVSDVS-GR-GSKL-GGVPVAS--GKITENLA-----ALPN-VN-------VTL--LT-V--GS------TE-------------------D--H--------------G----DAR--ILLI----------P---A----------TDD-----WE--S-VR---L---L-D-------V-AR-NG-R-PS----------DVPGL-PSPEQWRPD-------F-VFGHSRYSGPAAM---AIQQ-R-WY-----P-E-ARLGHFVHMPVRRYA-QIQ-----------------GRP--------------KEEQDRIA-RIEQE-------VMARSD-LV-VGVGPLLTAVAR---EM--A---A--D--NP----R---L------P----A-F-HE------MIPG-A-E-----------I--TG------------A--------P-----------------------VV----------------P-VQ---G--Q-ST-TILFT-GRV---NDAIKGY-DHLLRTV----GEL-RQ--------N-------G--------V-----D-V------------RLRVRG-V--A--E-----------S-NV---------EAETRRA-ATLL-G------S-------A--EA--VDIRPY--TSD-----DAELEADFVGAQLAVMPSVAEGYGLVAAEAAARGLP-VLV-NA-E--SGFGQFL-SD---TN-RV-P---E----A-------V--G-R-SF---V------VPD-----R-------------------------------------GL-------------D---D-RPD--E---RVA------------EWARAISNVI--EDYPTQVARAAELRSVL--Q-E--Y---SWRDASTAL
WP_063882776.1  ---------------PT-KTIISFATRW-GP-Q--F-GGINSFN--QDLLKSFAAAF--SQ-D-IN-------TVC--VV-L--QA------NE--------AEL--------Q------D-------A--N-NS-QVT--LVSL----------N-L-T----------NEKN-F------S-PE-F-A---V-N---------AW-NE-L-PE--H-----L-KN-ES---------NQIV------WLGHDRITGDVAV---NAAL-R--------Y-R-GRSALINHMSYDHYE-SFC------E-----------------------N---SALANEKN-KAQRK-------LFEQAD-IV-MAVGPLLRDALA-E-ML------D-----------R---E-----------D-I-PM------LIPG-L----------------AD-----I------T--------V------K----------------NI----------------F-KT-F---------RGFIS-GRLSDDAKKIKQG-HLGVAAF----ARA-IC--KAD-S-N-------SGLP-DV--LRGTK-E-P------------ELTLRG-V-----DYEQSNSQDHT---NA---------ELELKQF-AETH--------A-G-R---A--IR--MHALPF--TTE-----RFDLFDDLRSASVAMMPSWHEGFGLVGWEAIAAGVP-LIV-SQ-K--SGLYRFL------SE-LE-A---G----L-------Y--T-S-FV---Y--P---IDI---A-G-------SNAEP---FFQ---E------------------------------K--------------DQE------------ALADKIIEIA--KSHSIAQQKAIRLREEL-LK-N--Y---TWKDCVLEL
WP_157106745.1  ---------------AR-QRILVCCAQW-GL-G--G-TGMATLT--VALCQALA-----EA-G-HA-------VTV--RT-G--EV------GR-------------------A--P---R-------I--P----GVK--VIGP----------R---V--SGSLAV--TRER-------------------M-L-------S-DW-DE-L-PE----------SM------------D-------L-VIVHDAGDGLAAA---LAAE-E-RY-----P-A-ARLVRINHLTPMLFH-TLG-----------------------N-N--------PERGRAKV-AADVF-------LARRAH-LV-AGLGPVLAADAL---SS--A---V--M--AG----H---G-----------S-V-HE------LQPG-L-V-----------P--AE------------Q--------P-----------------------PV----------------P-AP---G--A-PA-RILLF-GRA---DDPLKGV-AEIARVV----RRL-RA--------G-------G--------R-----D-V------------RLIVRG-Y-----P-----------R-RG---------VESARSE-LVGL-I------G-D-PDA--------VEVAPR--TSD-----RAALQADIRSATVVVMPSRAEGFGLVAAEAIEQGVP-VVV-PS-S--SGVGRFL-TE---LD-EY-R---E----Q-------A--E-R-FN---I------VEQ-----H----L----------------G------------------------------A---A------P---EIG------------TWATALGSVL--DDVPAAWAAAGRLQRLL--E-P--F---TRKRSAKML
WP_159388811.1  ---------------AL-NTLVSFATSW-GT-R--F-GGINSFN--YDLLGAFAILC--CR-Q-VE-------TVC--VV-L--WA------ND--------EDF--------V------D-------A--A-SK-QVR--LISL----------G-L-E----------GQKH-F------S-PE-L-K---S-S---------VR-NA-L-DA--E-K---V-SL-GT---------D-TV------WLGHDRITGDIAV---AAAH-A--------W-K-GRSALIHHMSYSHYE-AFA------E-----------------------N---SVDARGKE-DQQRA-------LFQSAD-VV-MAVGPLLRDALL-D-LR------E-----------D---G-----------A-V-AM------LVPG-L----------------PE-----I------D--------A------KG---------------AA----------------P-RN-F---------KAILS-GRLSEDARKIKQA-HLGVAAF----SQA-IR--VAD-T-T-------PHLD-NV--FLAKR-Q-P------------SLLLRG-V-----DFEKSESEQIG---EA---------ELELRCF-AEQH--------A-D-R---A--YN--LKALPF--TTD-----RKALFTDIRNASVAMMPSWHEGFGLVAWEAIAAGVP-VVI-SD-K--SGAYQML------EE-WQ-E---G----L-------Y--K-G-HV---T--S---IDV---R-G-------SNIDP---FYK---E------------------------------Q--------------DIQ------------QLVGALNVVG--NDSS-KRRQAASLREAL-AA-E--F---TWTACARAC
WP_010223837.1  ---------------AL-NTLVSFATSW-GT-R--F-GGINSFN--YDLLGAFAILC--CR-Q-VE-------TVC--VV-L--WA------ND--------EDF--------V------D-------A--A-SK-QVR--LISL----------G-L-E----------GQKH-F------S-PE-L-K---S-S---------VR-NA-L-DA--E-K---V-SL-GT---------D-TV------WLGHDRITGDIAV---AAAH-A--------W-K-GRSALIHHMSYSHYE-AFA------E-----------------------N---SVDARGKE-DQQRA-------LFQSAD-VV-MAVGPLLRDALL-D-LR------E-----------D---G-----------A-V-AM------LVPG-L----------------PE-----I------D--------A------KG---------------AA----------------P-RN-F---------KAILS-GRLSEDARKIKQA-HLGVAAF----SQA-IR--VAD-T-T-------PHLD-NV--FLAKR-Q-P------------SLLLRG-V-----DFEKSESEQIG---EA---------ELELRCF-AEQH--------A-D-R---A--YN--LKALPF--TTD-----RKALFTDIRNASVAMMPSWHEGFGLVAWEAIAAGVP-VVI-SD-K--SGAYQML------EE-WQ-E---G----L-------Y--K-G-HV---T--S---IDV---R-G-------SNIDP---FYK---E------------------------------Q--------------DIQ------------QLVGALNVVG--NDSS-KRRQAASLREAL-AA-E--F---TWTACARAC
WP_112357576.1  ------------------MKLILLATAW-GS-R--H-GGINAFN--REFALGLAKRG--GK-Q-TE-------IFC--YV-P--NA------TA--------ADI--------A------D-------A--A-SG-SVT--LASL----------G-K-R----------DGSD-F------D-DS-W-A---L-E---------IC-NS-I----------------AA---------PDMV------WVGHDVITGQAAL---RGAA-H--------S-N-SRSAIIMHMSYLDYE-GQK------G-----------------------G-PLNHSPVEKT-VVQRK-------IFESAD-HL-FGVGPLLTGRCR-E-MV------------------R-R-S-----------N-V-IQ------INPG-F----------------SD-FS--L------E--------D------Q----------------SA--------DVDELYDES-YS-L---------RLLLA-GRLSDSIGDIKNT-SLGIAAF----AQA-YA--GFE-L-M-------S-SP-AS--L---E-K-P------------MLALLG-V-----NGQKS---------QI---------QSKIRAI-TAKY--------T-E-R---T--LN--IVPLPF--TDD-----RNKIANVMHLCNAALMPSWHEGFGLVGWEAISANIP-LIL-ST-S--SGLYELL------KS-NL-A---D----D-------E--I-R-FV---N--A---VEI---A-N-----P-GGAKN---------K------------------------------N--------------DVK------------SLAKAITNIA--KDLPEAKRRAQKLKKII-EA-K--I-SPTWEKAGQTM
WP_162747542.1  ---------------AI-MNIVFLSTAW-GP-K--L-GGINSFN--ADLATALAQTL--GG-N-DR-------VFC--AT-P--SA------QD--------VDL--------A------D-------A--F-GK-GVT--LLNL----------SDK-V----------ADSR-F------D-EA-W-I---D-D---------VV-RE-L-RK--I-D---I-SH--V---------D-------W-WVGHDVITGAAAL---RAEETY----------G-GRSTLIHHMSYARYQ-GVK------T-----------------------D-D-PVRADQKS-YEQVE-------LFRRSK-HE-FAVGPLLSRAAK-E-LT------G---------------R-----------K-A-FE------LIPG-F----------------PA--N--I---------------S------D----------------HS----------S-----D-DR-I---------VGITF-GRMEHQDDRIKQG-LLAVSGF----ARS-VK--AAR-E-A-------EDWK-NP--L---R-E-S------------SFYILGLG-----DRWL----------VE---------AEQIQKQ-AERE--------A-Q-A---A--LN--IVPLPY--DAS-----RKMLLARLERCNLALMLSWHEGFGLAGWEAIAAETP-LIL-SR-N--SGLYELL------ER-SL-P---G----I-------G--P-G-CV---E--A---VDI---R-G-------KRGSPEQRNFH---P------------------------------E--------------DLD------------AVVKSIKRIA--GNLEAAKNRARELKQQL-VS-R--L-GCTWGHTAASF
WP_085710134.1  ---------------TS-KTMIVFATRW-GA-Q--F-GGINSFN--QDLVSAFAAAC--YE-Q-VT-------TIC--VV-L--TA------SS--------KEI--------Q------S-------A--L-DEHQVH--LLSM----------N-L-E----------EQST-F------S-AN-F-E---P-K---------VW-ES-L-LD--T-G---F-VI-DS---------EHTI------WLGHDRITGAIAL---AAAK-L--------R-G-GRAALIHHMSYSRYE-TIA------E-----------------------N---SAMAQLKV-QEQEK-------LFRQAD-IL-LAVGPLLRDSLI-E-LS------R-----------K---E-----------D-V-AV------LIPG-L----------------AD-----I------A--------V------Q----------------PP----------------S-KT-F---------RAFLS-GRLTDDARKIKQA-HLGVAAF----ANA-IR--KAT-D-N-------K-MP-EV--LLSRN-Q-P------------MLTLRG-V-----NFGGLANGDKT---EA---------ENELNEF-AFKR--------A-G-R---V--FN--LNALPF--TTD-----RTELFDEVSRASVAMMPSWHEGFGLVAWEAIAAGVP-LII-SD-K--SGVYQLL------ED-LK-D---G----L-------Y--L-N-AV---K--A---IDV---M-G-------DTSDP---YFQ---E------------------------------D--------------DVH------------TLTTQLMDVA--TDKR-ARNRAVCLREEL-LR-H--F---TWADCAKEF
NQZ33933.1      ---------------PV-KTLISFATRW-GP-Q--F-GGINCFN--QDLLKAFAAAF--SK-D-IH-------TVC--VV-L--QA------DA--------TEI--------K------D-------A--K-NS-QIT--LISL----------D-L-N----------NQKE-F------S-AN-F-A---I-N---------AW-QT-L-AP--E-----S-KS-TP---------DHIV------WLGHDRITGEVAL---NAAK-E--------Y-G-GLSALINHMSYDHYE-SFC------E-----------------------N---SSLANDKN-KAQRK-------LFKKAD-IV-MAVGPLLRDALA-E-ML------D-----------R---D-----------N-I-PM------LVPG-L----------------PD-----I------I--------V------K----------------KV----------------F-KT-F---------RGFIS-GRLSDDAKKIKQG-HLGVAAF----ALS-IS--KAD-S-N-------TGLP-DV--LRGTS-E-P------------ELTLRG-I-----DFEQCTSDGHG---NA---------EDELKRF-AETH--------A-G-R---V--IR--MHTLPF--TTD-----RSELFDDLRSASVAMMPSWHEGFGLVGWEAIAAGVP-LIV-SK-K--SGVYRFL------SE-LE-E---G----L-------Y--V-S-YV---Y--P---IDI---A-G-------SIEAP---FFQ---E------------------------------K--------------DQE------------ELANKIIEIA--KSHTEAQSKAIRLREAL-LK-N--Y---TWKDCALEL
WP_096876300.1  ----------------M-HSLIAFATQW-GS-K--F-GGINAFN--TDFLSHFGIAY--PT-Q-LQ-------VIC--IV-S--SA------TK--------AEI--------A------D-------A--K-ND-NVT--LVTL----------P-YPP----------SDKL-F------T-EQ-Q-A---N-A---------AI-DE-L-AK--Q-G---I-PL-TA---------ELTI------WLGHDRISGRAAL---QAAK-Q--------F-G-GRSALIHHMSYAAYE-AYA------E-----------------------D---SHSAHSKS-TDQGA-------IFKQAD-LR-LAVGPGLHEALC-D-LI------D----------VK-S-E-----------Q-V-HQ------IIPG-L----------------AE-----I------D--------P------RN---------------NT----------------P-QK-F---------SAFIS-GRLNDDAARIKQA-QLGIAAF----ANA-IK--KAQ-N-N-------Q-AP-EK--LI--N-Q-P------------KLILRG-V-----DFESRLDYNQSQFTNP---------EQELLQF-AERY--------A-D-Q---V--IT--LHALPY--TQD-----RAELYNDLKSASVAMMPSWHEGFGLVAWEAIAACVP-LII-ST-Q--SGVYQLL------KQ-QA-L---E-----------------G-FV---Y--P---IQV---R-G-------KTESP---FFH---D------------------------------D--------------DLA------------NVTTALIKIA--ADVDAAKQKAHKLKTDL--A-A--Y---TWSACVEKV
WP_090142138.1  ---------------KT-HSLIAFATAW-GS-K--F-GGINALN--TDLLQAVAAAH--WQ-W-LR-------VVC--VV-P--DC------DE--------SDI--------A------S-------A--K-NQFQVE--LVNL----------V-L-P----------SGQ--L------G-AE-H-T---A-L---------VR-EK-L-FA--K-L---P-DI-DP---------LQTV------WLGHDRITGAIAN---AMVP-N--------Y-G-GRSALIHHMSYDHYE-AFA------E-----------------------N---SATAEGKT-QAQTA-------LFQSAN-VR-LAVGPLLRRALA-N-LL------D-----------AAI-A-----------D-V-PM------LIPG-L----------------AE-----I------K--------P------Q----------------QH----------------R-HQ-F---------TAFIS-GRLDAGAQKIKQA-HLGVAGF----AHA-VH--RCD-N-D-------PGLP-AL--LQGAS-E-P------------KITLRG-I-----ALEDQPGPNYA---NA---------EQELQAF-AHTQ--------A-G-R---V--IN--IKALPF--TQD-----RPALFAELRQSSVCMVPSWHEGFGLVAWEAIAAGVP-LVL-SQ-K--SGVYHLL------KG-KD------------------L--L-H-LV---H--A---LDV---Q-G-------ELQHP---FFS---E------------------------------R--------------DKK------------SLADALIQIA--RDPAEYQRKAHQLRETL-LR-D--Y---TWPACADSL
WP_161790163.1  -------------------------------------------------------------------------------M-P--IA------GE--------IER--------A------D-------A--A-SA-GVT--LVEA----------Q---------------SGA-G------A-GA---G---H-C-------------P-L-PP----------GV-VP---------S-------V-VIGHGRVTGVQAR---RHIQ-D-HW-----S-S-ARLLHVVHVAPDELE-WWR-A--G-R-T--------------D-D----A---GVRADVRT-RLELS-------LARDAT-WT-AAVGPRLHQRLL-R-DL--S---V--F--PG-T--A---K-----------P---LR------LDPG-F-D-----------L--TD-----P------A--------P------R----------------AP----------------T-PG---G----PV-QVLLM-GRME--DWEIKGV-DLGAKAV----AHA-LT--LRG---E-------A----QP--------E-V------------ELLVRG-A-----A-----------P-GE---------CGALRDA-IQGW-A------A-R-P---S--LA--VTVRPF--STE-----AEQLAQDFARATLLLMPSRAEGFGLVGQEAVVAGTP-TLV-SG-R--SGLGMLL------RE-ML-P---T----S-------E--A-S-RL---V------VPV---V-S---------------------N------------------------------E---A------D---DVM------------RWGHEVAAVL--RDPSAAFVTAEAARRTA-AT-R--C---TWEMAAREI
WP_169804810.1  ---------------KP-FTLVAFATSW-GP-K--F-GGINAFN--TDLLQAIAAAH--WQ-W-LR-------VIC--FV-A--AC------DE--------VDI--------Q------T-------A--R-AQDQVT--LINL----------G-L-S----------TGA--M------G-PE-H-A---P-L---------VA-------S--K-L---D-AL-DF---------SNTV------WLGHDRITGAIAN---AMAA-E--------H-G-GRSALIHHMSYDHYE-SFA------E-----------------------N---SQTAAGKQ-HLQKT-------LFEAAT-VR-MAVGPLLRDALA-D-ML------D-----------VLN-S-----------E-I-PM------LVPG-L----------------AE-----I------E--------V------K----------------KH----------------H-RK-F---------IAFIS-GRLDAGARKIKQA-QLGVAGF----AHA-VR--QCD-C-T-------VGLP-DS--LKGAG-E-P------------KILLRG-I-----DMEAPIDPGFA---DA---------EQELRAF-AEEH--------A-H-R---A--IN--LQALPY--CHN-----RQELFNELRTASVCLMTSWHEGFGLVAWEAVAAGVP-LIL-SQ-K--SGVYQLL------KE-KH------------------L--E-Q-WV---H--A---LDI---K-G-------SHQPP---YFN---V------------------------------A--------------DKQ------------ATAEALIQVA--QQQREFQEKAHLLRATL-LE-E--Y---TWRHGADAF
WP_131728683.1  ---------------QL-KSVISFATRW-GA-H--F-GGINSFN--TDLLTAFAAAF--AQ-R-IS-------TIC--VV-L--NA------TE--------QEA--------A------H-------A--K-AC-QIQ--LISL----------D-M-P----------DQQG-F------P-SS-I-Q---E-H---------MW-LE-L-EK--V-----L-GS-DF---------DNSV------WLGHDRITGGVAL---AARR-K--------Y-G-GRAAVAHHMSYGHYE-SFA------E-----------------------N---SSAAHAKI-RDQNK-------IFSDAD-IV-MAVGPLLRDALA-E-LL------D-----------R---H-----------E-I-PM------LIPG-L----------------PD-----I------P--------V------K----------------II----------------K-KT-F---------RGFIS-GRLSQDAKKIKQG-HLGVAAF----SGA-IK--CAD-T-D-------PGLP-TI--LRGAS-E-P------------ELTLRG-V-----DFEECNGPGHA---DA---------ESEIRMF-AEKH--------A-G-R---V--FR--MHTLPF--TTD-----RDELFDDLRKSSVAMMPSWHEGFGLVGWEAIAAGVP-LIA-SQ-K--SGLYRLL------EE-ID-D---G----L-------Y--A-S-LV---Y--P---VDV---S-G-------AMSEP---YYQ---S------------------------------I--------------DLE------------RVTRHIIDIA--KSPDQAHGKAIRLREAL-LQ-K--Y---RWRDCAHEF
WP_101210325.1  ---------------KG-YTLVAFTDSW-GY-T--K-GGINAFN--TDFLVGLKTAY--QD-S-LT-------VVC--VV-L--DC------ES--------KEV--------Q------D-------A--D-SQ-GIL--LLKA----------H-Y--------------KP-E------S-HD-T-A---Q-I---------VL-NK-LAEE--K-H---L-SL-DE---------ERTV------FLGHDRISGEIAN---LVAE-Q--------A-R-GRSAVIHHMSYDHYE-SVA------E-----------------------N---AASRDAKI-KQQKR-------IFKAAS-IK-LAIGPLLRDALD-D-LT------G-------------S-D-----------D-I-NM------LIPG-L----------------AD-----I------D--------P------RN---------------TP----------------P-KT-F---------SMFVS-GRLDKDASKIKQG-QLAVAAC----AAA-VK--RAV-D-S-------K-EP-KN--LI----T-S------------KLLLRG-V-----SFENDADAYA----QS---------EFALKQF-AEEY--------A-G-R---V--IN--INPLPY--TTD-----RDELFDELKSTSAAAMPSWHEGFGLVAWEAIAAEIP-LIL-SE-G--SGVYQLL------EE-AH-P---G----C-------A--N-G-FT---W--P---VDI---S-G-------STQAP---YFS---D------------------------------S--------------DLE------------CVNRAITEIA--RDTISAKIKAKKLKSKL--A-A--Y---TWAHCAETA
WP_023267980.1  ---------------PT-KTIISFSTRW-GP-Q--F-GGINSFN--QDLLKSFAAAF--SQ-D-IN-------TIC--VV-L--QA------SE--------AEF--------Q------D-------A--N-NS-QVT--LVSL----------N-L-T----------NEKN-F------S-SE-F-A---V-N---------AW-NE-L-PE--Q-----F-KN-ES---------NQIV------WLGHDRITGDVAV---NAAL-R--------Y-R-GRSVLINHMSYDHYE-SFC------E-----------------------N---SALANDKN-KAQRK-------LFEQAD-IV-MAVGPLLRDALA-E-ML------D-----------R---E-----------D-I-PM------LIPG-L----------------AN-----I------T--------V------K----------------SI----------------F-KT-F---------RGFIS-GRLSDDAKKIKQG-HLGVAAF----ARA-IC--KAD-S-N-------SGLP-DV--LRGTK-E-P------------ELTLRG-V-----DYEQSNSQDHT---NA---------ELELKQF-AEIH--------A-R-R---A--IR--MHALPF--TTE-----RSDLFDDLRSASVAMMPSWHEGFGLVGWEAIAAGVP-LIV-SQ-K--SGLYRFL------SE-LE-A---G----L-------Y--T-S-FV---F--P---IDI---A-G-------SNAEP---FFQ---E------------------------------K--------------DQE------------ALADKIIEIA--KSHSIAQQKAIKLREEL-LK-N--Y---TWKDCAQEL
WP_078753771.1  ---------------KG-YTLVAFTDSW-GY-T--K-GGINAFN--TDFLVGLKTAY--QD-S-LT-------VVC--VV-L--DC------ES--------KEV--------Q------D-------A--D-SQ-GIL--LLKA----------H-Y--------------KP-E------S-HD-T-A---Q-I---------VL-NK-LAEE--K-H---L-SL-DE---------ERTV------FLGHDRISGEIAN---LVAE-Q--------A-R-GRSAVIHHMSYDHYE-SVA------E-----------------------N---AASRDAKI-KQQKR-------IFKAAS-IK-LAIGPLLRDALD-D-LT------G-------------S-D-----------D-I-NM------LIPG-L----------------AD-----I------D--------P------RN---------------TP----------------P-KT-F---------SMFVS-GRLDKDASKIKQG-QLAVAAC----AAA-VK--RAV-D-S-------K-EP-KN--LI----T-S------------KLLLRG-V-----SFENDADAYA----QS---------EFALKQF-AEEY--------A-G-R---V--IN--INPLPY--TTD-----RDELFDELKSTSAAAMPSWHEGFGLVAWEAIAAEIP-LIL-SE-G--SGVYQLL------EE-AH-P---G----C-------A--N-G-FT---W--P---VDI---S-G-------STQAP---YFS---D------------------------------S--------------DLE------------CVNRAITEIA--RDTISAKIKAKKLKSKL--A-A--Y---TWAHCAETA
WP_130264935.1  ---------------AL-DTLISFATRW-GP-Q--F-GGINSFN--SDLLGAFSALY--YR-Q-AR-------TVC--VV-L--WA------SE--------QER--------D------D-------A--A-AQ-QVT--LISL----------G-L-E----------EQKQ-F------A-SG-H-E---H-L---------AW-QA-L-AA--A-G---I-EI-DA---------R-CV------WLGHDRITGAIAL---A-SK-A--------R-G-GRSALIHHMSYERYE-PFV------E-----------------------N---AQRARSKE-DEQRQ-------LFQAAD-VV-MAVGPLLRDALY-D-ML------D-----------H---E-----------S-I-PM------LVPG-L----------------AE-----I------T--------A------K----------------RE----------------P-KT-L---------KGFLS-GRLSADARKIKQA-HLGVAAF----SQA-IR--QAD-A-Q-------PEMP-NR--FQGKN-E-P------------KLLLRG-V-----DFENITQGAGD---DA---------EAELRRY-AQEQ--------A-G-R---V--VN--IQPLPF--TAQ-----RQVLFDDLRGSSVAMMPSWHEGFGLVAWEAIAAGVP-LVL-SV-K--SGAYKLL------EE-LE-H---G----A-------Y--K-S-WV---T--T---MDV---E-G-------SEQAP---YHS---A------------------------------T--------------DVE------------RLVKALTLIA--HDPS-KRHDAFRLREKL-CG-L--Y---SWAQCAQSC
PNA01938.1      ---------------VS-KTLIAFATRW-GT-Q--F-GGVNSFN--QDLISAIAAVG--FD-N-VK-------TIC--VV-L--NA------SI--------EDQ--------Q------S-------A--L-ND-QVH--LVSL----------D-L-P----------NESV-F------K-SE-L-E---S-L---------VW-GK-L-QS--S-A---I-KF-DC---------NHTV------WLGHDRITGAIAI---AASN-Q--------R-G-GRSALIHHMSYSRYE-SFA------E-----------------------K---SSTAKGKE-NEQAR-------LFENAD-IA-MAVGPLLSDALS-D-IR------N-----------G---Q-----------D-V-LQ------LVPG-L----------------PD-----I------V--------V------K----------------DT----------------P-KI-F---------KGFLS-GRLSDDALRIKQA-HLGVAAF----ADS-IR--QAD-E-N-------SGLP-NT--LRGEN-E-P------------MLTLRG-V-----EFENPHIEHHP---SA---------EQELKLF-AEKY--------A-G-R---A--FN--LVALPF--TTD-----RKELFDDLRSSSVAMMPSWHEGFGLVAWEAIAAGVP-LIV-SK-K--SGVYRLL------RE-LN-D---G----A-------Y--L-S-WL---F--P---IDV---A-G-------SSNEP---YFL---D------------------------------K--------------DIT------------GLSRELISIA--KDPQLARQKAARLREAL-IG-E--F---TWANCARSI
WP_158247498.1  ---------------VS-KTLIAFATRW-GT-Q--F-GGVNSFN--QDLISAIAAVG--FD-N-VK-------TIC--VV-L--NA------SI--------EDQ--------Q------S-------A--L-ND-QVH--LVSL----------D-L-P----------NESV-F------K-SE-L-E---S-L---------VW-GK-L-QS--S-A---I-KF-DC---------NHTV------WLGHDRITGAIAI---AASN-Q--------R-G-GRSALIHHMSYSRYE-SFA------E-----------------------K---SSTAKGKE-NEQAR-------LFENAD-IA-MAVGPLLSDALS-D-IR------N-----------G---Q-----------D-V-LQ------LVPG-L----------------PD-----I------V--------V------K----------------DT----------------P-KI-F---------KGFLS-GRLSDDALRIKQA-HLGVAAF----ADS-IR--QAD-E-N-------SGLP-NT--LRGEN-E-P------------MLTLRG-V-----EFENPHIEHHP---SA---------EQELKLF-AEKY--------A-G-R---A--FN--LVALPF--TTD-----RKELFDDLRSSSVAMMPSWHEGFGLVAWEAIAAGVP-LIV-SK-K--SGVYRLL------RE-LN-D---G----A-------Y--L-S-WL---F--P---IDV---A-G-------SSNEP---YFL---D------------------------------K--------------DIT------------GLSRELISIA--KDPQLARQKAARLREAL-IG-E--F---TWANCARSI
WP_098141735.1  ----------------M-FKFVFIATQW-GS-K--H-GGINSFN--NDLTIAFA-NL--LP-K-DK--FK---IVC--VV-T--EM------EE--------NDK--------R------E-------A--E-EY-NID--LIKV----------K---N----------LHNT----------LE-------M-L------------EQ-I-KE--------V-GS------------K-IL----L-WIGHDVITGFSAI---DCAK----Y-----S-N-SEAAVFHHMDYSEYG-YLK----G-H-----------------------S---ADEVTDMD-NQQIE-------VLSKAD-YV-FAIGPKLKESAE-D-KL--V-I-G-----EA----S---D------K----T-V-IE------VIPG-L-H--------------TN-----I------K--------------------------------RN----------------Q----L-N----RF-NCISY-GRFADNDNIIKQG-KLSIAAF--C-AFS-SK------E-N-----L-N--------------N-A------------HLNLFG-V-----E-----------K-SQ---------LTELKSL-RQKF--------G-Q-K------VE---NILPY--EYK--S--RKEIFKMLGNQSVSMMLSLREGFGLTGWEAISAGVP-VII-SK-N--SGLFMFL------EN-IL-P---E----R-------H--L-E-AV---Y--P---VNI---L-G---------------------D-------------E----------------D-G-E-V----N---ETD-----LL-----NVQKQFEKVY--KNREYSNEKAEDLKEYL-IN-K--G-F-TWTKLVKKI
WP_179766782.1  --------------------------MS-GR-RPGG-GGMTVLN--QRLTEALA-----L--H-HD-------VTL--LT-V--GP------AD-------------------P--H--------------G----RAR--VVEL----------P---A----------LPGI----PA--R-AS---L---F-N-------G-IR-TH-R-PE----------DF-GL-EGPM----D-------I-VVGHSRFSGFSAL---EAVR-R-WY-----GGR-ARLAHFLHTTPERYA-EIK-----------------GVP--------------RQGQRH-A-QMERG-------VLRAAH-IA-VGIGEILTEEAA---RL--M---A--A--HPAA--Q---R------P----H-L-HE------AVPG-A-D-----------L--AA------------P--------G-----------------------RR----------------P-TP---G--M-TL-GLLLS-GRA---GDTLKGA-RVVAAAV----RML-RD--------D-------G--------L-----D-V------------RLRLLG-A--P--A-----------G-EV---------DELQREL-EAVG-G------G-------P--PA--ITVLPF--STD-----DNVLRNELLAADAVVMPSEHEAFGMAPLDGLGVATP-VLV-NE-D--SGIARLL-RD---TR-RM-P---E----G-------V--G-D-LF---V------VPD-----L-------------------------------------GL-------------G---E------E---RPQ------------AWAQGVLRLF--RRLPEFREAAGRTQHRL--A-A--F---TWEHMGQAF
MBA3007143.1    ---------------MK-NALIALATAW-GP-R--F-GGINAFN--CELVKSLGIQT--DR-D-FD-------VFC--IV-P--HA------TE--------DEI--------E------T-------A--KRSY-QVH--IIGL----------G-H------------ADAT-F------G-DS-V-V---E-D---------IG-KV-L-----------------V---------EHEL-GH-IIWLGHDDKTGPLAL---QLRN-T--------L-G-GQAALIHHMAHGAYQ-GYK------K------G----------------S---SQSAEDKQ-EEQRR-------MFSKAN-FC-LAVGPLLTKKLK-D-LLS-T-EMN-------------P-P-----------P-V-TL------LVPG-L----------------DDPAEHGV------H--------C------PE---------------TP----------------P-NY-F---------SGFAA-GRLSPEDDRIKQG-RLALRGF----AEA-AK--RA--R-H-------AGFP-QT---L-TQ-S-P------------CMNLMG-I-----D-----------P-EH---------EADIRCD-LQVW--------A-E-S---Q--LD--VKLLPY--SED-----RGQYYRKLAGSSFAMMLSWHEGFGLTGWEAIAARVP-LIL-GK-N--SGLYELL------RD-EF-Q---N----Q-------G--Q-GICI---H--A---LDI---A-G---HMPQTTEEE---NHR---P------------------------------E--------------DVE------------AVVSAINKLA--SNPVEAKRAARRLRDMI-DR-E-GW---NWKQTAQTL
WP_157163478.1  ---------------TR-QRILVCCALW-GR-G--R-TGMGTLN--LALCEGLV-----AA-G-HE-------VTV--LP-G--QV------DS-------------------E--F---R-------V--P----GVQ--VYLR----------E---E-------W--MRDL-------------------H-P-------E-HV-RS-L-PD----------SV------------D-------M-VIVHVEAGGLRAA---VNAE-E-VY-----P-A-AKIVAVHHLIPMLWE-SLT-----------------------S-D--------PAQGRGSV-AAGIY-------LSRRAH-LV-TGLGPALATDAL---LQ--A---A--L--AG----H---S-----------S-V-HE------LQPV-L-D-----------M--AE------------Q--------P-----------------------PQ----------------P-AP---G--S-PV-RVLLF-GRV---DDALKGG-AEIAEVV----SRL-RA--------H-------G--------H-----D-V------------RLVVRG-F-----------------E-ND---------LRAAHTE-LAQI-V------G-D-PDV--------VEVLPH--TRD-----PAEIRADIRAATVVVMPSRAEGFGSVATEATEQGVP-VVV-PS-T--SGAGRYL-AA---LA-GH-R---A----A-------V--E-R-FN---L------VKQ-----D----Q----------------G------------------------------A---P------V---PID------------DWVAKLQVVI--DDVPGAWAAARRLQELM--R-P--L---TRENSARML
WP_157121874.1  ---------------TR-QRILVCCALW-GR-G--R-TGMGTLN--LALCEGLV-----AA-G-HE-------VTV--LP-G--QV------DS-------------------E--F---R-------V--P----GVQ--VYLR----------E---E-------W--MRDL-------------------H-P-------E-HV-RS-L-PD----------SV------------D-------M-VIVHVEAGGLRAA---VNAE-E-VY-----P-A-AKIVAVHHLIPMLWE-SLT-----------------------S-D--------PAQGRGSV-AAGIY-------LSRRAH-LV-TGLGPALATDAL---LQ--A---A--L--AG----H---S-----------S-V-HE------LQPV-L-D-----------M--AE------------Q--------P-----------------------PQ----------------P-AP---G--S-PV-RVLLF-GRV---DDALKGG-AEIAEVV----SRL-RA--------H-------G--------H-----D-V------------RLVVRG-F-----------------E-ND---------LRAAHTE-LAQI-V------G-D-PDV--------VEVLPH--TRD-----PAEIRADIRAATVVVMPSRAEGFGSVATEATEQGVP-VVV-PS-T--SGAGRYL-AA---LA-GH-R---A----A-------V--E-R-FN---L------VKQ-----D----Q----------------G------------------------------A---P------V---PID------------DWVAKLQVVI--DDVPGAWAAARRLQELM--R-P--L---TRENSARML
WP_157126117.1  ---------------TR-QRILVCCALW-GR-G--R-TGMGTLN--LALCEGLV-----AA-G-HE-------VTV--LP-G--QV------DS-------------------E--F---R-------V--P----GVR--VYLR----------E---E-------W--MRDL-------------------H-P-------E-HV-RS-L-PD----------SV------------D-------M-VIVHVEAGGLRAA---VKAE-E-AY-----P-A-AKIVAVHHLIPMLWE-SLT-----------------------S-D--------PAQGRGSV-AAGIY-------LSRRAH-LV-TGLGPALATDAL---LQ--A---A--L--AG----H---G-----------S-V-HE------LQPV-L-D-----------M--AE------------Q--------P-----------------------PQ----------------P-AP---G--S-PV-RVLLF-GRV---DDALKGG-AEIAEVV----SRL-RA--------H-------G--------H-----D-V------------RLVVRG-F-----------------E-ND---------LRAAHTE-LTQI-V------G-D-PDV--------VEVLPH--TRD-----PAEIRADIRAATVVVMPSRAEGFGSVATEATEQGVP-VVV-PS-T--SGAGRYL-AA---LA-GH-R---A----A-------A--E-R-FN---L------VKQ-----D----Q----------------G------------------------------A---P------V---PID------------DWVAKLQVVI--DDMPGAWAAARRLQELM--R-P--L---TRENSARML
WP_168435140.1  ---------------TR-QRILVCCELW-GR-G--R-TGMGTLN--LALCEGLV-----AA-G-HE-------VTV--LP-R--QV------DS-------------------E--F---R-------V--P----GVQ--VYLR----------D---E-------W--MQDL-------------------H-P-------E-HV-RT-L-PD----------SV------------D-------M-VVVHVEADGLQAA---LAAE-K-QY-----P-A-AKIVAVHHLIPMLWE-SLT-----------------------S-D--------PAQGRGRV-AAGIY-------LSRRAH-LV-TGLGPALATDAL---LQ--T---A--M--AG----H---G-----------S-V-HE------LQPV-L-D-----------M--AV------------Q--------P-----------------------PQ----------------P-AP---G--S-PV-RVLLF-GRV---DDALKGG-KEIAEVV----SRL-RA--------H-------G--------H-----D-V------------RLVVRG-F-----------------E-ND---------IRAAHTE-LAEI-V------G-A-PDA--------VEVLPH--TRD-----RAEIRADIRAATVVVMPSRAEGFGSVATEAIEQGVP-VVV-PS-T--SGAGRYL-AA---LA-GH-R---A----A-------A--E-R-FN---L------VKQ-----D----Q----------------G------------------------------A---P------V---PID------------DWVAKLLVVI--GDVPGAWAAARRLQDLV--R-P--L---TRENSARML
WP_157104014.1  ---------------TR-QRILVCCALW-GR-G--R-TGMGTLN--LALCEGLA-----AA-G-HE-------VTV--LP-G--QV------DS-------------------E--F---R-------V--P----GVQ--VYLR----------E---E-------W--MRDL-------------------H-P-------E-HV-RS-L-PE----------SV------------D-------S-VIVHVEADGLRAA---VNAE-K-AY-----P-A-AKIVAVHHLIPMLWE-SLT-----------------------N-D--------PARGRGSV-AAGIY-------LSRRAH-LV-TGLGPALATDAL---LQ--A---A--L--AG----H---G-----------S-V-HE------LQPV-L-D-----------M--AE------------Q--------P-----------------------PQ----------------P-AP---G--S-PV-RVLLF-GRV---DDALKGG-AEIAEVV----SRL-RA--------H-------G--------H-----D-V------------RLVVRG-F-----------------E-ND---------LGAAHTE-LAQI-V------G-D-PDA--------VEVLPH--TRD-----PAEIRADIRAATVVVMPSRAEGFGSVATEATEQGVP-VVV-PS-T--SGAGRYL-AA---LA-GH-R---G----A-------A--E-R-FN---L------VKQ-----D----Q----------------G------------------------------A---P------V---PID------------DWVAKLRVVI--DDVPGAWAAARRLQELM--R-P--L---TRENSARML
HCI14011.1      ---------------GM-YSLITFATQW-GS-K--H-GGINSFN--TDFLSAFGYAY--HS-N-AQ-------IIC--IV-S--SA------TA--------AEI--------E------Q-------A--R-ND-FVT--LLPL----------P-YPP----------QEKT-F------S-KD-Q-A---Q-A---------AI-EL-M-KQ--R-G---I-DF-DP---------NSTI------WLGHDRISGEAAI---EAAK-L--------A-G-GRSALIHHMSYAHYE-SFA------E-----------------------D---SQTAHLKN-QEQQR-------LFEQAD-LI-LAIGPLLRDAAH-D-LV------S-----------G-A-K-----------P-V-HM------LVPG-L----------------AE-----I------E--------A------Q----------------SA----------------P-KT-F---------VAFLG-GRLSGDAARVKQG-YLSVAAL----AHA-HK--RAC-E-I-------D-MP-AG--LC--K-Q-P------------RLMLRG-V-----DFAAE-ENNQPDA-KP---------EAKLKAF-AEGY--------A-D-R---A--IT--ILALPY--THD-----RNELYSNISKASAVMMLSWHEGFGLAAWEAIAAGVP-LIL-SK-H--SGVYKLL------EE-NH-P---G----C-------E--K-G-FI---Y--P---IDV---R-G-------TNAEP---FFR---Q------------------------------E--------------DLE------------AVAVALREIA--HQPEKARQKAGTLRGLL-LN-E--Y---SWAACAEQA
WP_071611953.1  ---------------MN-KYYIFIADGW-GP-K--Y-GGINTVN--YNFCRALAISVLSQG-E-PH-------VIC--MT-C--QV------NR--------DEI--------A------K-------A--E-VL-GIK--LISM------------T-E----------PDLE-N------A-KV-L-C---D-E---------LI-RQ-G-IV--E-G---E-DI--------------------V-WIGHDVKTGEIALQC-KKIR------------D-GKFVLFHHMNYEEYY-ALK------A-----------------------PYN-SEEYNIKI-KEQVE-------LCNKAD-KV-IAVGPKLYKSAI-S-KT------E-------------E-G-----------K-V-HM------IIPG-L-----------------E--D--I------N--------E------G----------------RH----------A-----E-NK-H---------KAITF-GRVEKGNDIIKQI-TLAVCAY----AKV-YK--ERR-T-E-------L--F-DT--L---G-H-I------------QVIGYD-E-----KPTE----------EQ---------INELREL-GNKY--------G-E-S---A--FT--VTGMKY--QEN-----REELFNLLRNSGFCMMLSLTEGFGLVGLEAISAGLP-LIC-TK-K--SGLYDFL-------D-SK-E---M----N-------M--S-G-NI---I--G---VDI---F-G---SM--GNGES-V-NFK---Q------------------------------D--------------DLD------------NVIKAIIDLL--SHYDKHLAKVKALKEEW-QK-K--F---TWERAVKEF
WP_080417742.1  ----------------M-HYLITFATQW-GS-R--L-GGINSFN--TDFLEAFGVAY--YN-S-VK-------VIC--IV-V--DA------TD--------ADI--------K------K-------A--S-NS-HVT--LLSL----------P-YTP----------QEKI-F------S-KD-Q-A---Q-V---------GI-DL-L-KQ--R-G---I-SF-EP---------ESTL------WLGHDRITGAAAI---EAAN-I--------V-G-GRSALIHHMSYDHYE-SFA------E-----------------------D---SQTAYLKS-QEQRK-------LFERSN-LI-LAVGPLLRDAAQ-D-LV------G-----------E-S-K-----------P-V-HM------LIPG-L----------------AE-----I------D--------V------R----------------ST----------------P-KT-F---------SAFLS-GRLSADAARIKQS-HLGIAAF----AHA-HK--MAC-E-N-------N-MP-DG--LC--K-Q-P------------KLMLRG-V-----DYAVEVAPTQLEG-NP---------ETELKIF-AEEY--------A-G-R---A--IN--LQALPY--IHD-----REELHGNISRASAAMMPSWHEGFGLVAWEAIAAGVP-LII-SK-Q--SGVYRLL------EE-EF-P---G----N-------G--T-G-CV---Y--P---IDV---R-G-------SSTKP---FFR---P------------------------------E--------------DLN------------SVAEALKYIA--HQPEKARQQAGTLRGLL-IN-E--Y---TWSTCAAQA
WP_157170272.1  ---------------TR-QRILVCCELW-GR-G--R-TGMGTLN--LALCEGLV-----AA-G-HE-------VTV--LP-R--QV------DS-------------------E--F---R-------V--P----GVQ--VYLR----------D---E-------W--MQDL-------------------H-P-------E-HV-RT-L-PD----------SV------------D-------M-VVVHVEADGLQAA---LAAE-K-QY-----P-A-AKIVAVHHLIPMLWE-SLT-----------------------S-D--------PAQGRGRV-AAGIY-------LSRRAH-LV-TGLGPALATDAL---LQ--T---A--M--AG----H---G-----------S-V-HE------LQPV-L-D-----------M--AV------------Q--------P-----------------------PQ----------------P-AP---G--S-PV-RVLLF-GRV---DDALKGG-KEIAEVV----SRL-RA--------H-------G--------H-----D-V------------RLVVRG-F-----------------E-ND---------IRAAHTE-LAEI-V------G-A-PDA--------VEVLPH--TRD-----RAEIRADIRAATVVVMPSRAEGFGSVATEAIEQGVP-VVV-PS-T--SGAGRYL-AA---LA-GH-R---A----A-------A--E-R-FN---L------VKQ-----D----Q----------------G------------------------------A---P------V---PID------------DWVAKLLVVI--GDVPGAWAAARRLQDLV--R-P--L---TRENSARML
OGS75014.1      ---------------GM-YSLITFATQW-GS-K--H-GGINSFN--TDFLSAFGYAY--HS-N-AQ-------IIC--IV-S--SA------TA--------AEI--------E------Q-------A--R-ND-FVT--LLPL----------P-YPP----------QEKT-F------S-KD-Q-A---Q-A---------AI-EL-M-KQ--R-G---I-DF-DP---------NSTI------WLGHDRISGEAAI---EAAK-L--------A-G-GRSALIHHMSYAHYE-SFA------E-----------------------D---SQTAHLKN-QEQQR-------LFEQAD-LI-LAIGPLLRDAAH-D-LV------S-----------G-A-K-----------P-V-HM------LVPG-L----------------AE-----I------E--------A------Q----------------SA----------------P-KT-F---------VAFLG-GRLSGDAARVKQG-YLSVAAL----AHA-HK--RAC-E-I-------D-MP-AG--LC--K-Q-P------------RLMLRG-V-----DFAAE-ENNQPDA-KP---------EAKLKAF-AEGY--------A-D-R---A--IT--ILALPY--THD-----RNELYSNISKASAVMMLSWHEGFGLAAWEAIAAGVP-LIL-SK-H--SGVYKLL------EE-NH-P---G----C-------E--K-G-FI---Y--P---IDV---R-G-------TNAEP---FFR---Q------------------------------E--------------DLE------------AVAVALREIA--HQPEKARQKAGTLRGLL-LN-E--Y---SWAACAEQA
WP_143860247.1  ---------------TR-QRILVCCELW-GR-G--R-TGMGTLN--LALCEGLV-----AA-G-HE-------VTV--LP-R--QV------DS-------------------E--F---R-------V--P----GVQ--VYLR----------D---E-------W--MQDL-------------------H-P-------E-HV-RT-L-PD----------SV------------D-------M-VVVHVEADGLQAA---LAAE-K-QY-----P-A-AKIVAVHHLIPMLWE-SLT-----------------------S-D--------PAQGRGRV-AAGIY-------LSRRAH-LV-TGLGPALATDAL---LQ--T---A--M--AG----H---G-----------S-V-HE------LQPV-L-D-----------M--AV------------Q--------P-----------------------PQ----------------P-AP---G--S-PV-RVLLF-GRV---DDALKGG-KEIAEVV----SRL-RA--------H-------G--------H-----D-V------------RLVVRG-F-----------------E-ND---------IRAAHTE-LAEI-V------G-A-PDA--------VEVLPH--TRD-----RAEIRADIRAATVVVMPSRAEGFGSVATEAIEQGVP-VVV-PS-T--SGAGRYL-AA---LA-GH-R---A----A-------A--E-R-FN---L------VKQ-----D----Q----------------G------------------------------A---P------V---PID------------DWVAKLLVVI--GDVPGAWAAARRLQDLV--R-P--L---TRENSARML
WP_062964870.1  ---------------TR-QRILVCCELW-GR-G--R-TGMGTLN--LALCEGLV-----AA-G-HE-------VTV--LP-R--QV------DS-------------------E--F---R-------V--P----GVR--VYLR----------D---E-------W--MQDL-------------------H-P-------E-HV-RS-L-PD----------SV------------D-------M-VVVHVEADGLQAA---LAAE-K-QY-----P-A-AKIVAVHHLIPMLWE-SLT-----------------------S-D--------PAQGRARV-AAGIY-------LSRRAH-LV-TGLGPALATDAL---LQ--A---A--M--AG----H---G-----------S-V-HE------LQPV-L-D-----------M--AE------------Q--------P-----------------------PQ----------------P-AP---G--S-PV-RVLLF-GRV---DDALKGG-AEIAEVV----SRL-RA--------H-------G--------H-----D-V------------RLVVRG-F-----------------E-ND---------LRAAHTG-LAEI-V------G-D-PDA--------VEVLPH--TRD-----RAEIRADIRAATVVVMPSRAEGFGSVATEAIEQGVP-VVV-PS-T--SGAGRYL-AA---LA-GH-R---A----A-------A--E-R-FN---L------VKQ-----D----Q----------------G------------------------------A---P------V---PID------------DWVAKLLVVI--DDVPGAWTTARRLQELV--R-P--L---TRENSARML
WP_157172575.1  ---------------RP-RRALVYGLLD-------N-SGVSTVN--RRVCQELE-----AA-G-YE-------VFL--VS-G--LP-Y----TE-------------------N------D----------E----GLT--VHGP----------S---E-------Y--TPRL-H------P-WE---Q---Q-R-------F-DS-GN-L-PP----------GT------------S-------L-VVAHSY--DPAAQ---RMRE---MH-----P-D-MTWVQFVHGDWIAVG-KVW-----------------------S-D--------SEDAETAE-TYDVW----E--RSLDPD-IR-AGFGPLLRDTAM---RL--E---T--D--AE----G---G--G--------E-V-IE------VTPG-F-S-----------F--AE------------P--------L-----------------------WT----------------A-PA---D--G-PL-VILLS-GRV---LDEQKGA-AEMAQAV----KLL-GE--------Q-------G--------I-----E-A------------KLVLRG-A--L--P-----------G-EE---------ENRLRER-LTAL-V------G-P-D------VN--IEYRRF--TQD-----EAELTADYQGAHVVVMPGGAEGLGLAGAKALAAGGG-ILVMAD-T--CGLGVLV-DD---L--DL-P---E----E-------V--R-H-TL---L------VEQ-----G----F----------------T------------------------------E---K------P---DPV------------RWARKFAELA--QDLAGARERMLEIGQYLNDH-D--F---TWAQGVRSL
WP_146161226.1  ---------------TR-QRILVCCALW-GR-G--R-TGMGTLN--LALCEGLV-----AA-G-HE-------VTV--LP-G--QV------DS-------------------E--F---R-------V--P----GVQ--VYLR----------E---E-------W--MRDL-------------------H-P-------E-HV-RS-L-PD----------SV------------D-------M-VIVHVEADGLRAA---VNAE-K-AY-----P-A-AKIVAVHHLIPMLWE-SLT-----------------------S-D--------PAQGRGSV-AAGIY-------LSRRAH-LV-TGLGPALATDAL---LQ--A---A--L--AG----H---S-----------S-V-HE------LQPV-L-D-----------M--AE------------Q--------P-----------------------PQ----------------P-AP---G--S-PV-RVLLF-GRV---DDALKGG-AEIAEVV----SRL-RA--------H-------G--------H-----D-V------------RLVVRG-F-----------------E-ND---------LRAAHTE-LAQI-V------G-D-PDV--------VEVLPH--TRD-----PAEIRADIRAATVVVMPSRAEGFGSVATEATEQGVP-VVV-PS-T--SGAGRYL-AA---LA-GH-R---A----A-------A--E-R-FN---L------VKQ-----D----Q----------------G------------------------------A---P------V---PID------------DWVAKLQVVI--DDVPGAWAAARRLQELM--R-P--L---TRENSARML
PSR67860.1      ---------------TR-QRILVCCALW-GR-G--R-TGMGTLN--LALCEGLV-----AA-G-HE-------VTV--LP-G--QV------DS-------------------E--F---R-------V--P----GVQ--VYLR----------E---E-------W--MRDL-------------------H-P-------E-HV-RS-L-PD----------SV------------D-------M-VIVHVEADGLRAA---VNAE-K-AY-----P-A-AKIVAVHHLIPMLWE-SLT-----------------------S-D--------PAQGRGSV-AAGIY-------LSRRAH-LV-TGLGPALATDAL---LQ--A---A--L--AG----H---S-----------S-V-HE------LQPV-L-D-----------M--AE------------Q--------P-----------------------PQ----------------P-AP---G--S-PV-RVLLF-GRV---DDALKGG-AEIAEVV----SRL-RA--------H-------G--------H-----D-V------------RLVVRG-F-----------------E-ND---------LRAAHTE-LAQI-V------G-D-PDV--------VEVLPH--TRD-----PAEIRADIRAATVVVMPSRAEGFGSVATEATEQGVP-VVV-PS-T--SGAGRYL-AA---LA-GH-R---A----A-------A--E-R-FN---L------VKQ-----D----Q----------------G------------------------------A---P------V---PID------------DWVAKLQVVI--DDVPGAWAAARRLQELM--R-P--L---TRENSARML
WP_083469142.1  ------------------MSFLVFCPEW-GR-V--H-GGVSSFN--VDFCSALA-----RV-S-RA-----K-VYC--VV----ER-F----DH--------LDN--------N------D-------A--K-LK-GVT--LIDT---------------------------------------RE-------I--------------AQ-I-GG----------DV------------K-------C-VFGHDVFTPEDAI---GLKI-S--------K-K-VDLIVFHHMSYQAYY-AFK------------------------------S---ESEFEHKY-RQQRS-------ILMSSS-TI-VSVGPALHESAA---II--T---G-----GK----R---K-------------I-VT------MVPG-L-------------L--DA------------E--------P------E----------------VA-V--------------E-TK-F-R-------RIMLA-GRLEDEQSLIKQF-DLMLTSA----AKV-SS--TLV-D-D-------G--------F-----D-P------------LITIFG-L-----S-----------E-ES-LSP-----RKLIGTK-IYEI-A------G-K-R------IS--YMPFRY--TKN-----FDDYCDLLRKQDVLLMLSAREGFGLVAWEAMALEVP-VLI-SK-Q--TGLARYI------AS-NR-P---D------------L--L---GY---I--R-T-VEV---N-G----H--------H-------D------------------------------E-T-A-NP---E---DVK------------KSEKILREML--LNIKESKANARSLARML-RK-G--E-F-TWDKRVHDL
WP_017604275.1  ------------------TRYLFLASSG-KL-S--D-GGL-ILN--RRLSEAL------AR-G-ND-------VHL--AT-L--GP-CEQ--AR-AGVNV--VEL-DENLLS-P------E-------A----TA-DIR--QTRY-FV-------D---R-------F--SKTI----------RA---I---L-H---EQG-P-ER-VG-L-PT----------GA-GA-F-------D-------V-IVGYGDVTGPAAL---HLKD-T-YY-----P-H-AKVSTVITLDPKGFF----------K-T--V-------------D----L---PELGAHRI-ENHRE-------VLARSD-II-LAHGPKSASDAR---EL--A-A-E--W--SR----A---T----SLP----P-I-HE------FVPG-I-E-----------P--VE-----E------A--------P-----------------------TR----------------W-RR---G--E-RF-NVLML-GRM---GDPNKGA-VDAALAV----HDL-RE--------N-------G----YE--------N-I------------HLTLRG-V-----G-----------T-EE---------ADNLIRR-LNEQ-F------G-G-GQW-K--SF--VSMEEF--TSD-----EAAIRKSIRESHALLVATESEAYGLVANEYAAHGKP-LIV-AD-GYGNGFATLL-RD---EE-RF-P---S----D---I------A-R-LF---V------LDD---S-G-------SRSSN-G-------S---------------LF-------------G---E---P--E-G-DVD-----PVDRYT-LIADRLEDLY--KNYLFYAKAGRRLRHYL-NG----Y---SLDDTAAGI
WP_125870434.1  ---------------MA-YVVALLATRW-GS-E--L-GGLNVFN--RGLAEGMTQAL--PK-G-SR-------TIC--FV-N--KL------PL--------VVD--------D------S-------A--D----SIE--LIEC----------E-A-----------------F------T-AS-Q-L---A-G---------DI------TK--R-C---E-EF-EP---------ETLL-GV-L-VVGHDAITGPAAI---DCAH-ELREHLGDGI-G-VKSAVIGHMDYSAYA-FMK------N-----------------------L-S-NSEVTERS-TKQRE-------IIAAAD-CA-FAVGPLLQSNFA-S-ARS-V-T-H-----------RPR-S-----------P-V-RQ------LVPG-V----------------DK-VK--L------Q--------T------H----------------NP----------------R-MD-L---------RIFIS-GRLNRDDDPIKNS-ILAVHGL----AAA-YQ--RGR-V-G-------E--------------L-P------------EWRMRG-Q-----LFAWGVDPHSDQ--GV---------IEELRAI-AR----------K-D-A---A--FT--LHAEPF--SDD-----QEALRQCLANCHIALMPSWHEGFGLSGWEALCAGVP-LVC-SG-Q--SGLATLI------ED-LK-Q---Q----F-------P--A-G-PF---S--SVKIVNI---G-G-------STASG---IPS---H------------------------------E--------------DID------------NLADALLEMT--TNLEARKQSAIDLAHLL-KR-E--Y---SWKRCASDL
WP_179766864.1  ------------------ARFLFLLHVG-GP-Y--D-GGV-ITN--IRLTESLA-----AQ-G-HE-------VTV--LC-P--EP-TVE--HK--GVRV--VEL-TPDRLP-A------E-------V----AA-GIA--ALEP-PV-------N---R-------F--SPAI----------VE---H---F-R---DRS-P-AD-LG-L-PE----------GE-DA-F-------D-------A-IVGYADMTGPAAA---ELRD-R-FY-----R-S-AKVVNHITFDPLPVL----------R-A--A-------------G----N---EELGLHRA-QRHAV-------SFAAAD-LV-LGQGPKAAADAR---RL--M-T-G--A--RG----A---A----MLP----P-T-HQ------YIPG-M-A-----------V--SR-----A------A--------H-----------------------TP----------------P-RA---G--E-PL-RLLML-GRT---ADPNKGA-AEVAAAL----RLM-HA--------M-------G----YR--------E-V------------HLTLMG-V-----Q-----------E-GE---------RAEVEEA-MRLH-Y------G-P-S-W-E--AA--IEVKDF--TTD-----RREVERAIAESHVLVVATRNESLGLVSAEYAAVGKP-LVI-AP-GDGNGFAAFL-QD---TA-RV-P---R----A---L------G-A-YA---V------VDD---S-G-------SIDLS-G-------A---------------VM-------------G---A-APP--T-G-AM---------RHE-VIAERLMAVA--DNYPAYLGASLRVRDVL-AH----Y---TSEHAALSV
WP_045583922.1  ---------------TG-FSIVFIATAW-GP-R--H-GGINAFN--ADLCRALAKRL--DG-S-RE-------VVC--VV-K--AP------LE--------PSE--------S------D-------D--AKRH-KVR--LIAT----------S-G------------ENLD-S------G-DV-V-C---A-----------------L-----------------R---------DHGIVGVGW-WVGHDVVTGHIAL---SARE-T--------MDM-GQVALIHHMAYGQYA-GHK------H------G----------------R---GATGVSRH-GEQRA-------LFAQAD-RC-FAVGPKLRDNAD-E-MLT-D-E-G-------------R-P-----------A-S-VM------LIPG-L----------------AE----GI------Q--------D------RD---------------PA----------------K-TS-F---------RAMVF-GRMDAEDDRIKQG-SLAVAAM----AEA-CR--ESA-A-Q-------AGVA-PI--LQ-KS-R-P------------EIQIVG-I-----E-----------E-PG---------SQTERDL-VALA----EEFAA-G-H---R--LQ--VTARPF--LEN-----REALFRDLSSASVALMPSWHEGFGLTGWEAVAAGVP-LIL-SQ-D--SGLHQLL------RE-EA-P---G----V-------G--P-G-GV---S--G---IPV---A-G---HTPTGPDDP---NQHPFLP------------------------------G--------------DVR------------QVKDAILSIA--ADPGEYRKHARELRSLL-RN-K-GM---SWEGTANGL
WP_080492181.1  ----------------M-HYLITFATQW-GS-R--L-GGINSFN--TDFLEAFGAAY--YN-S-VK-------VIC--IV-A--DA------TD--------ADI--------K------K-------A--S-NS-HVI--LLSL----------P-YTP----------QEKA-F------S-KD-Q-A---Q-V---------GI-DL-L-KQ--H-G---I-SF-EP---------ESTL------WLGHDRITGAAAI---EAAS-I--------T-G-GRSALIHHMSYDHYE-SFA------E-----------------------D---SQTAYLKS-QEQRK-------LFEQSS-LI-LAVGPLLRDAAQ-D-LV------G-----------E-S-K-----------P-V-HM------LIPG-L----------------AE-----I------D--------V------R----------------ST----------------P-KT-F---------SAFLS-GRLSADAARIKQS-HLGIAAF----AHA-HK--MAC-E-N-------N-MP-DG--LC--K-Q-P------------KLMLRG-V-----DYAVEVTPTQLDG-NP---------ETELKIF-AEEY--------A-G-R---A--IN--LQALPY--IHD-----REELHGNISRASAAMMPSWHEGFGLVAWEAIAAGVP-LII-SK-Q--SGVYRLL------EE-KF-P---G----N-------G--T-G-CV---Y--P---VDV---R-G-------SSTKP---FFR---P------------------------------E--------------DLS------------SVAEALKNIA--HQPEKARQQAGTLRGLL-IN-E--Y---TWSTCAAQA
WP_080416707.1  ----------------M-HYLITFATQW-GS-R--L-GGINSFN--TDFLEAFGAAY--YN-S-VK-------VIC--IV-A--DA------TD--------ADI--------K------K-------A--S-NS-HVI--LLSL----------P-YTP----------QEKA-F------S-KD-Q-A---Q-V---------GI-DL-L-KQ--H-G---I-SF-EP---------ESTL------WLGHDRITGAAAI---EAAS-I--------T-G-GRSALIHHMSYDHYE-SFA------E-----------------------D---SQTAYLKS-QEQRK-------LFEQSS-LI-LAVGPLLRDAAQ-D-LV------G-----------E-S-K-----------P-V-HM------LIPG-L----------------AE-----I------D--------V------R----------------ST----------------P-KT-F---------SAFLS-GRLSADAARIKQS-HLGIAAF----AHA-HK--MAC-E-N-------N-MP-DG--LC--K-Q-P------------KLMLRG-V-----DYAVEVTPTQLDG-NP---------ETELKIF-AEEY--------A-G-R---A--IN--LQALPY--IHD-----REELHGNISRASAAMMPSWHEGFGLVAWEAIAAGVP-LII-SK-Q--SGVYRLL------EE-KF-P---G----N-------G--T-G-CV---Y--P---VDV---R-G-------SSTKP---FFR---P------------------------------E--------------DLS------------SVAEALKNIA--HQPEKARQQAGTLRGLL-IN-E--Y---TWSTCAAQA
WP_143176277.1  ----------------M-HYLITFATQW-GS-R--L-GGINSFN--TDFLEAFGAAY--YN-S-VK-------VIC--IV-A--DA------TD--------ADI--------K------K-------A--S-NS-HVI--LLSL----------P-YTP----------QEKA-F------S-KD-Q-A---Q-V---------GI-DL-L-KQ--H-G---I-SF-EP---------ESTL------WLGHDRITGAAAI---EAAS-I--------T-G-GRSALIHHMSYDHYE-SFA------E-----------------------D---SQTAYLKS-QEQRK-------LFEQSS-LI-LAVGPLLRDAAQ-D-LV------G-----------E-S-K-----------P-V-HM------LIPG-L----------------AE-----I------D--------V------R----------------ST----------------P-KT-F---------SAFLS-GRLSADAARIKQS-HLGIAAF----AHA-HK--MAC-E-N-------N-MP-DG--LC--K-Q-P------------KLMLRG-V-----DYAVEVTPTQLDG-NP---------ETELKIF-AEEY--------A-G-R---A--IN--LQALPY--IHD-----REELHGNISRASAAMMPSWHEGFGLVAWEAIAAGVP-LII-SK-Q--SGVYRLL------EE-KF-P---G----N-------G--T-G-CV---Y--P---VDV---R-G-------SSTKP---FFR---P------------------------------E--------------DLS------------SVAEALKNIA--HQPEKARQQAGTLRGLL-IN-E--Y---TWSTCAAQA
WP_176437046.1  ----------------M-AQIVLLTNAW-GP-K--H-GGINSFN--ADFSKALSPVL--AP-Q-TC-------VTC--VV-M--DA------LP--------EEV--------E------D-------A--A-RH-GVR--LLSI----------GIK-N----------ISER-I------D-ES-R-V---A-N---------VL-EA-V-QR--D-G---D-EQ--V---------L-------W-WVGHDVHSGPAAIALSKKTG------------K-GKAALFHHMNYIAYT-AYK------Q-----------------------G-E-AIAAKAKE-DAQRA-------LFRQAD-KV-FAVGPLLRDSLS-D-LH------E-------------GMR-----------P-P-HM------VVPG-L----------------AE--I--V------P--------A------------------------P----------L-----G-KT-F---------SGITF-GRLDPANDRIKQG-RLAIAGF----AIA-CR--EAN-E-K-------P--R-EPQAL---R-D-G------------PLLRVIGV-----SPSS----------EE---------EKALHLF-ARER--------A-G-R---V--IN--LLSLPY--EED-----RNQLFDALKRSSFAMMLSWHEGFGLTGWEAIAAEVP-LIV-SQ-N--SGLYRLI------NE-RL-G---A----P-------G--L-A-CL---K--V---VNI---R-GGLGAFADDDGE----NFD---S------------------------------A--------------DAQ------------EVSQAILDLA--HELPRRKEYAKTLRTLL-SE-R--SDGYTWANCARSF
NPA98576.1      ---------------R--IAMVGWEAPY-MF-E--Y-GGLSTFN--RYLIKALL-----DM-G-HE-------VLW--IG-L--HP------DP----RM--RGL--H-----R--T---D-------M--D-GY-RIY--IVDT----------P-G-T-------L--DPRG--------D-LP---R---V---------W-AR----L-SD--V-E-----GL-LG---------D--I-D--L-LVIHDFHLAPIAL----YTE---RY-----N-V-DTRLYLHIASLDPVE-SLA-I--L-R------------------S----T---HVYTNSQM-MMEKL---VKP-HTQNLC-FI-HNHGLPVLEIVY-P-----A---P-----------P---E--------W--P---KE----L-LDSA---E-----------M------W--R------D----W---A-----------------------RK----------------Q-YD-L-G--G-EI-NALVF-GRNQ--DNKMT---PHLFDAI----GKL-WD--------Q-------D--------L-----K-L------------NLVVAG---------------------RG---------WPEYRRG-WLRM-M------G-------E--LP------------------EDKKLALMMEADLFILPSRFEPFGMVVLEAIEAGVQHIAL-SI-H--SGAKEVV------EA----P---T------------------------F--------------N---------------------P------------------------------D--------------NTE------------SIIQAIREAL---------ETKAEYRQEY-RG----W---SWRKAAEKI
[truncated: 2,024,315 more chars]
