# Supplementary material for: Bacterial death and TRADD-N domains help define novel apoptosis and immunity mechanisms shared by prokaryotes and metazoans
Source: eLife. 2021 Jun 1;10:e70394. doi: 10.7554/eLife.70394 (PMC8195603; doi:10.7554/eLife.70394)
Supplement: Figure 2—source data 2. [file elife-70394-fig2-data2.zip › TRADDN-for-tree.aln]

LOC109582798__Aqueenslandica__XP_019853316.1__1        DAKAMIIEVRKD------D--YTFYDLTMIYHQVPSAF-----KIPNVRLYFSSVTMSKEC----LKLNYFIPNYLYFILFPINEEQLQNLASINEISK-----------LECGE-YSYN-
LOC109589313__Aqueenslandica__XP_019860977.1__1        PGTQVMIAKVAD-----DD--YTLNDLYFFHSAIAKAL-----AIPEYKFYFCEIDD--GC----MELKYSIPDFLYSILFPLTNQQCHSLAEIGIIK------------MSCNE-HVHEM
LOC109590268__Aqueenslandica__XP_019861750.1__1        PGTRVMIAKVER-----ED--YTLADLFFFQRAIPQEL-----DIPEMRLYFSFVTI--GS----LHLHYLIPEYLYLLLFPLTEKLQKQLASIGIAE------------ITCDK-YVYDL
LOC105313036__Aqueenslandica__XP_019853164.1__1        PGTQVMIAKVDR-----DD--YTPADLFFFRRAIPKEL-----NIPNVNLYFSFVRP--GS----LQLLHNIPDYLYSALFPLSTEIQQQLASIGISE------------IACGD-YKYDL
LOC109589430__Aqueenslandica__XP_019861080.1__1        PGAQVMIAKVDC-----HD--YTPADLFFFRRAIPKEL-----NIPNVYLYFSFVRI--GS----LQLLHNIPDYLYSALFPLTTEIQEQLASIGISE------------LTCGD-YKYDL
LOC109581287__Aqueenslandica__XP_019850832.1__1        PGTRVMIAKVER-----ND--YTLDDLFFFRNAIPKGC-----DIPHYNFYFLRVRP--GS----VILEYLIPDYLYSLLFPLTTKLKQQLASIGITE------------LTCGK-YKYNL
LOC109586460__Aqueenslandica__XP_019858209.1__1        PPGTRVMIAKVD----RDD--YTLDDLFFFRSAIPEEC-----DVPHYNIYFLRVRP--GS----VVLEYLISEYLYSLLFPLTTKLQQQLASIGITE------------LTCGDSEDKYD
LOC102806976__Skowalevskii__XP_006824208.1__1          TGYGYVNFHFEG-----SISHFDMDDLENFRSYLQLEL-----GIPRECINVTAIQS--GS----VVVTFQLPDCIIPGVREILTERVDSLKTYGIIA------------IQINGQSLIRI
LOC117687728__Cgigas__XP_034320626.1__1                SGYINLKVHVNG-----DL--NE-YKQIEAIIEEIAQI----LNYDKRNIRIISVKPS-TS----VLLVLSIKEADTRKLLSMSEENQLKLRELNIDY------------MIVDK-EILIL
LOC105323062__Cgigas__XP_034321578.1__1                NGYKNVQFHVRG-----NLNDYT-KEQIEHIVEAVADI----VECETQEISVNGFKPS-NS----FFLVLSLKEVYTWKLSKLNEQDIHRLRNLNIDF------------FIVDF-KTISL
LOC105324463__Cgigas__XP_034318682.1__1                NGYKKVEIHIQK-----DFKSFG-GSQIQEIVKIVAAM----LDCEHEEILVVDARPS-GS----VILILSVKEKYAWKFTALNEEDCQKLRKLKIDY------------LIMDG-KSILL
LOC110449608__Myessoensis__XP_021352249.1__1           NGYVYADFHIGG-----SLE-TTSRQELEILRTEIAEL----MCVPPKFIFIKGLEPL-HS----LIVTLMVPAKAAFALFELSEVEKSILQSLRIDS------------FGVGD-KRVVL
KP79_PYT16096__Myessoensis__OWF50257.1__1              NGYTFLKFHIAG-----T---NTSKQDVRNLRNLVAEL----LLTPVEYVYFVGYEPS-SS----IIVTFMVPTDNTRELKALSEEDRSLLKSMHVDY------------IFIGE-EEVSI
LOC110449610__Myessoensis__XP_021352251.1__1           NGFKHVKFHIGG-----S---ETNRREVENLGSVVAKL----LCVRHEDVALVGFQPS-NS----IVITFMLPEEAIETLHDLVPEDRSVLKSMKVDY------------IFVGE-QEIPL
LOC110445837__Myessoensis__XP_021346321.1__1           RGFQYVHFHVSG-----T---DTSGREVSRLQALVSKL----VRVPLHLVHLNGIKPY-RS----IIITFRLPMDMVQALTNLTLEEKGLLQNEGIDS------------FFIGK-EEVRV
LOC110441200__Myessoensis__XP_021339980.1__1           TERSPVSFHISG-----VA--TD-RRQIQKLQGLLAKL----LVTPEATIFLNGVQPF-HS----IVVTFLIPNSAVAILKDLTSEEKGLLQQCDVDC------------VFIGE-FKIRI
LOC109477711__Bbelcheri__XP_019634615.1__1             GSVVQLTIHGHT-----R---MV-EETKDRYKNNLARI----GQTKKSNIKFVGYKKH-GS----ILVQFVVPQETTDLLRITARNSDPRLVFMGVTS------------LQIGR-EAAVE
LOC109485833__Bbelcheri__XP_019645067.1__1             TSDLRVVLNGPT-----G---MT-NETVNHHKYNLRSL----TGAGGSQVKFRGYKKH-ES----ILMHYTIPRESTVVLRLMADNSDPRLVFMGVKS------------LQIDA-EAPIE
LOC118405975__Bfloridae__XP_035661722.1__1             MSNTYLVINGQR-----H---MI-QETIDHHRRNIASL----CRIKRSQVKFRGYRKG-KS----ILVHFSIPRENTGVLRLMANHSDPRLVYMGVKS------------LQIDT-EEPIE
LOC118426520__Bfloridae__XP_035691870.1__1             MSNIYVVVQGQV-----R---MV-QEYLDRLRNSLASL----CRTRKSQLMYRRYRRD-RS----VLVHFSIPRENTAVLRLMADYSDPRLVYMGIKS------------LQIDA-EPPIT
LOC118424661__Bfloridae__XP_035689212.1__1             TSNTYWVVHGPA-----H---MI-QETLDRNRNSIASL----IGTRKSQVKFRGYKKH-KS----ILVHFSVPRENTAVLRHMADHSDPRLVYMGVKS------------LQIDA-ERPIK
LOC118404458__Bfloridae__XP_035659427.1__1             TSNIYVVVHGTV-----R---MI-QETLDHLRNRLATL----CGTRRSQVKFRGYKKH-KS----ILVHFSMPRENTAVLRHMADHSDPRLVYMGVKS------------LQIDA-EVPIK
LOC118405115__Bfloridae__XP_035660412.1__1             TSNTYVVVHGTV-----R---MI-QETLDHLKNCLATL----CGTRRSQVKFRGYKKH-KS----ILVHFSIPRENTAVLRHMADQSDPRLVYMGVKS------------LQIDA-EVPIK
LOC109465787__Bbelcheri__XP_019618784.1__1             TSDAFMVFRGQS-----Q---MV-QETVTHQRGLFASL----FGTRRSQVKFRGYKKH-KS----ILAHYTVPRENTAVLRLMADHSDPRLVFMGMES------------LQIDA-GVPVK
LOC109465787__Bbelcheri__XP_019618784.1__2             TAEAYLVVQGQR-----H---MI-QETVDRHRYYLRSL----CRIEGSDVMFRGYRAG-NS----ILVHYTIPRKSTAVLKLMANHSDPRLVFMGVTS------------LQIDA-EPPIK
LOC109472938__Bbelcheri__XP_019628363.1__1             TSDAFLVVHGQR-----H---MI-QETIDRHRHNLASM----CGASRSQIKFRGYKKG-RS----ILVHYTIPRESTEVLRLMASYPDPRLVFMGVTS------------LQIDA-EAPIK
LOC109472938__Bbelcheri__XP_019628363.1__2             TSDAYLVIHGQR-----N---MI-QETVDRHRHNLASL----CGTRRSQVKFRGYKKH-KS----ILMHYTIPRESTAVLRLMASYPDPRLVFMGVTS------------LQIGA-EPPIK
LOC118427290__Bfloridae__XP_035692882.1__1             NIPAVLTVRGNI-----GDA-DL-PHRLNAISTWLQQM----AQKGEQEVKVSRVQPW-NS----VRVTFNIPRSAAQRLQQLAETRNQQLRDLGILA------------VQVEG-QCLIM
LOC109466905__Bbelcheri__XP_019620330.1__1             NIPAVLTVRGNI-----GDA-DL-PHRLNAISTWLQQM----AQKGDQEVKVSRVQPW-NS----VRVTFNIPRSAAQRLQQLAETRNQQLRDLGILA------------VQVEG-HQEVV
LOC117124983__Ajaponica__XP_033127223.1__1             SSFIVITCKGNI-----NDH-DL-TEKLQKIKLHLSRL----SESDDELLSISKIEPW-NS----VRVTFNIPPEAAQRLQHLAQNDSQLLQNLGILS------------VQVEN-NDLVN
LOC119729119__Pminiata__XP_038057563.1__1              PAKLVLTCTGNV-----SDK-DL-EERLAKIKTALEGL----SKSKGNSVNLSKVEPW-NS----VRVTFNIPKEAAARLRELAQRGDLNLHKLGILT------------VQVEN-GETIS
AB205_0179540__Lcatesbeianus__PIN98361.1__1            NSTIFVAFKGDI-----KDQ-DL-QQKLEKIIYGVPEL----INMECGQLKLKKVEPW-NS----VRVTFNIPREAAERLRLLAQGNNQQLRDLGILS------------VQIEG-EGAIN
LOC106460818__Lpolyphemus__XP_013776014.2__1           LATTVLTCEGDL-----EDP-AF-SYRLCLLVSKLQTL----ISDEEKPFRVTKVEPW-NS----VRVTFNIPHEAAQRLRQLAQRGDHVLRELGILS------------VQIEG-DQVIT
LOC107452001__Ptepidariorum__XP_015923752.1__1         LAITVLTCEGDI-----KDP-TF-PFKLQKLVSKLQNL----ISDEENPIKVTKVEPW-NS----VRVTFNIPLEAAQRLRQLAERGDRVLRELGILS------------VQIEG-DQVIT
LOC111618641__Csculpturatus__XP_023215973.1__1         LATTVLTCEGDI-----HDP-TF-PFKLQCLIYKLKRL----ISNEEKPFKVTKIEPW-NS----VRVTFNIPREAAQRLRQLAEHGDRVLRELGILS------------VQVEG-DQVIT
Avbf_07192__Avulgare__RXG69268.1__1                    LIETVLTCEGNI-----SDP-EL-PLKLKRLIEHLQII----TKCDSCDWFLRKVEPW-NS----VRITFSIPKEAACRLHQLAQAGDAALRQLGILS------------VQVEG-DQVIS
LOC111416741__Otaurus__XP_022904603.1__1               SLTTVVTCEGDL---------SD-PCFQGRFESVLGTL----QCLIGDQLKVRKLEPW-NS----VRVTLSIPREAALRLRQLASDGSQQLRALGILS------------VQVEG-DQVIS
LOC111056571__Nlugens__XP_022199641.1__1               LVETVITCEGDL-----KDP-LF-PHKFKKILHKLRLL---LCKGNEESLRVAKVEPW-NS----VRVTFTIPREAASRLRQLAQQGDAALAHLGILS------------VQVEG-DQLIS
LOC106639766__Cfloridanum__XP_023244951.1__1           LIETVITCEGDI-----GDP-EF-PDKFQVIVDHLKSL---VCKGEGQKLKVKKVEPW-NS----VRVTFSIPKEAALRLRELAAQGSATLAQLGILS------------VQVEG-DQVIS
EAI_16623__Hsaltator__EFN81453.1__1                    LIETVVTCEGDL-----GDP-EF-PEKLDTIVDSLKAL---LSKEKGEDLKVDKVEPW-NS----VRVTFSIPREAALRLRELAAQGSPTLTQLGILS------------VQVEG-DQVIS
LOC108631503__Ccalcarata__XP_017890956.1__1            LIQTVVTCEGNL-----DDP-EF-PHKFKIILDRLKSL---LCKDKGDGLRVNKVEPW-NS----VRVTFSIPREAALRLRELAAQGSPTLTQLGILS------------VQVEG-DQVIS
LOC114873154__Obicornis__XP_029037004.1__1             LIQTVVTCEGNL-----EDP-EF-PHKFKTIIDRLKSL---LCKEKGDGLRVNKVEPW-NS----VRVTFSIPREAALRLRELAAQGSPALTQLGILS------------VQVEG-DQVIS
IH588_03520__Abacterium__MBE0669634.1                  HKQTELVIQGVD-----LS--SFTAEKQAQLIAFISDL----ANADPSQLKIARMTA--GS----VHVFMNMPAEAAYQLKTMALNSDPRFKSLNIVS------------LRIAG-DIFYI
AM1_RS31580__Amarina__WP_012167159.1                   KKKVRITLDLEL-----EK--FLELQCDEKLKYTLAGF----LGVDVKKISIEDVEE--GS----VKVTVEIPEDLVDYLIKNKSKFS--LLL-GKKE------------NLVVI-DIEEL
HL667_RS06970__Bradyrhizobiumsp__WP_172109858.1        GPKQLLTLKLDT-----TKE-DFEKDKERVLVAIAAVI-----DASPKDVLTVSVKQ--GS----IFLTVALPADGAGRLLHSDVAQSELQTLLGPIKLL----------SVALG-EHSST
HS114_24290__Abacterium__MBE7472266.1                  KQRVQLIIPDDF-----Y---SLSAQSKTKIIDTLAII----LSVPPQAIDILRVYA--GS----TIFDLGLPPEAVQRLRSLLQDNSEQLHLLRIEK------------VLLEK-ESDEP
C5S61_RS26610__Hllansteffanensis__WP_124033433.1       AKEIQIIIEGNI-----N---QVDDLYIKKLKYKLAIL----LDLDISQIRFLGYFS--GS----IRFIIELPEDSAQKLLSLYLSGTLSIEGIKVKE------------VTFES-YQGNT
DRI57_03535__Dbacterium__RLC20956.1                    TAQAQLILEGIT---------DFNETARKNLVSILAAV----LEIDKEAVRISQVIS--GS----VKVIVELPADKCHELVLLFTERSEKLEPL-MEQFDVK-------EIKFMG-TVKPE
DHW49_12675__Abacterium__HCK67110.1                    TSNVQLIIDGEL-----V---EFGEEKKDDLVGVLAAL----LRVEKESIKILRVTS--GS----IVLELEMDRIAANRLIKLFNQNDVRLKSAKITS------------VKIIS-PLPVS
ICV83_07755__Cbacterium__MBD0255599.1__1               EVDFVLTIQGDL-----ET--YT-AGQKKALMDAILTI----LGSGR-TITVKHMGK--GS----IKMTLGLKRSEAERLKEAIEKGE--LAQFNVTG------------AVIID-IDTTG
E6J91_31595__Dbacterium__TMQ09076.1__1                 RIHLEIDIDGDF-----ET--LD-ANTLGKLVSEIYQL----S--GGRPVRILCVTK--GS----IRLHLSFEPDAARALMSLRESGR--LNR--ISG------------FRVSN-VVNLG
BWK80_49815__Dbacterium__OQX07180.1__1                 LGLKRLKIELDA-----DWDKFS-VSELSAIMEELAKK---------IGIKASRIRA--GS----IVLSFDCPPEVCDRIQRMFRNGE--LSE--VLG------------VRIKD-VRIEP
F6K40_15460__Okeaniasp__NEQ37590.1__1                  TIWGQIVINGTL---TADDQIQY-EDKVVTVEKYLNLI-----NEHLDTNFRLKIVER-GS----VKLTLEGSQEDFNLLDEFFKDGN--FSK--TLD------------ITIES-LTIDI
E6J91_22265__Dbacterium__TMQ11665.1__1                 RTRISIVIKATL-----PD--FD-AHAIAHVREQLRML-------SGDVSLEIVEVQE-GS----VRLTVSLSSEAAAHLLKQRDGGE--LES--LIG------------VAVSS-MQDVG
CWATWH8502_RS21715__Cwatsonii__WP_021831880.1__1       QRRLEICINSFI-----DE--LN-FYNFDLVISLFKKV-------SEDNSLQVDYIDQ-SS----YNLIVNGSDQELIKLEKLFTSGD--LEE--FLKK-----------YKKLN-IFLKL
Oscil6304_1750__Oacuminata__AFY81431.1__1              VVRWKIKFTGDL-----AS--LT-PEKIQQIQTVVREI----T--GDDQQTMMKITE--GS----IIIEFAGSEAGFEQILDLFNRGE--LTE--IAG------------LAVES-VEPAG
AM228_RS09555__Planktothricoidessp__WP_054465896.1__1  EAKLIEVETNDL-----SY--FQ-KNILPEIMAKLENV-------GQGMIIVKYVKK--GS----IILGLESSDESYQRIRDCYQRGE--LSE--LLG------------VTVAD-LQVKP
DCS91_02475__Mbacterium__HAT12609.1__1                 TEKIWWRITIEL---------EN-PDNLQ-LQAIVNRL----GSVLEKPLIVQKIDQ--GS----TLLAFESDRSEYDRIEELYRSGR--LDE--LLK------------VSVSD-LGQIT
DCZ55_08870__Cbacterium__HAZ44581.1__1                 RTKWILELSTTF-----ET--ID-EQRLKAIFELVMQL----S--GDPSLTLRKVDQ--GS----VLLFFESDSEGFDRIETLFTQKQ--LTD--LLG------------IPIKS-VRVEP
OSCIL6304_RS31305__Oacuminata__WP_015150426.1__1       EKWVEWRLSIDL-----PE--IT-PEQLEKIQNLLQEI----P--GNASMTFDKIEK--GS----IRLVFNGYLGGFERVRELFETGA--LSE--QLG------------VTVLE-VELEP
H6F77_RS08605__Microcoleussp__WP_190487318.1__1        EVRAKWRLTIDI-----PH--IH-NLQLEAILDLLRRI----M--GNASLRVEKIEE--GS----IVLVFDGTQEGFEQIQELFRTGE--LTE--LLG------------VPVLD-VQLES
IQ244_RS24955__Nostocsp__WP_193898982.1__1             LIIYEFVLSGRV-----SE--VS-KQRLEAIVEHLREI----T--GDVHLTLIKISS--GS----IKLVLEGSEKGFQFLKLLLESGE--LIQ--ILG------------ISVQE-IRQYT
DC064_23315__Cbacterium__HBB34631.1__1                 QIVWELVSPLSF-----TE--VS-PQ-VEAILKRLQQV----S--GDYSLKLLKIKA--GS----TILVLQGSEKGFERISSLLSTGQ--LSE--SVG------------ILVRD-VRYAG
OSC10802_RS0137730__Oscillatoriasp__WP_017721945.1__1  QVRWELVWSATI-----DD--AR-KERVEAILTHLREL----A--LDDALTLVKIEK--GS----VILVLQGAPEGFERIETLFKAGE--LAE--LLG------------ILVED-VRRAA
H7Z42_12380__Rbacterium__MBC8162005.1__1               QAQITIVLPGDM-----RD--FT-PPEQSSLQQILARF----ANIRPEQITIVRIEA--GS----VHVTLQMPESIARWLVTLHERRVP-LME--LLD------------IRDVRNLQVIS
GPJ15_02330__Maeruginosa__NCS18950.1__1                DKVFELVIEVDI-----DD--LT-PEKIDKINNLIQKI----A--RDNTIKPIMKLK--GS----IRLFLEGSEDGLQRLADLHQSGE--LQA--LLNE-----------LKSDD-IPEII
MICAH_RS19380__Maeruginosa__WP_002798711.1__1          NKVLELVMEVGI-----DD--LT-PEKIDKIISFLQET----A--RDNTIKPIMKLK--GS----IRLFLEGSEEGLKHLADLHQSGE--LQA--LLNE-----------LKSDD-IPEII
H6G62_RS22900__Phormidiumsp__WP_190499517.1__1         PQPLAFVISGKI-----SP--ST-ATELQAFVELLRKK----T--GDNSIDIAFFEE--GS----IKVILNGLPEGLAQLQEMVESGE--IEQ--LGV------------FPVTA-VTAVD
F6K40_01575__Okeaniasp__NEQ35068.1__1                  IIKYMVKFKGDL-----D---TI-RQHQEKIRQAIMEI----S--RDSRNKIVGTKE--GC----VIIEFEGSLEGFKRLESKIKSGE--LTE--ILG------------FPILE-VQQID
EAZ18_17130__Ocyanobacterium__TAG91363.1__1            LNGTQITLAGSL-----D---EV-KPELDKILEMLRKE----S--GDQTITIRIIKE--GS----VIIIIDGSNEGLKRLESRFKAGE--LKQ--IAG------------FTVED-VRPEW
FD725_RS00775__Nostocsp__WP_179046371.1__1             NSRPIIQIKIPV-----DN--LS-PDNLQNIITLIQQL----S--EDTTLEFITSKK--GS----IILFFESSQAGLDRLQRLFQSGE--LAA--RLG------------VPVEF-VESIS
SD81_023730__Tcampylonemoides__KAB8316235.1__1         EARRRIKLEFDV-----EK--LD-AARLEAIVQHLQKL----L--DDGSITLRRIEE--GC----MELIFDGSQKGLEKLDALLKSGQ--LTD--IHG------------ISVKD-VQGVD
H6F68_RS28370__Trichocoleussp__WP_199299834.1__1       KVQFEIVLKGDI-----AS--ID-DQVQKTLETIFRSL----L---GSSITITDIQA--GS----IRIKLQGSPEDFARLIDRLTSGE--LIE--ING------------FPVEN-IQILS
H6F68_RS04590__Trichocoleussp__WP_190556861.1__1       ETKAIIVLEGDI-----IS--VD-NNFRTTMEALLKIY----G--GA-TIRIEDIQA--GS----IRITLIGAQQDIERLIVRIASRE--FTE--LNG------------LNVRN-IQILN
CAL7103_RS58080__Calothrixsp__WP_157230550.1__1        TIKACIVLKGDI-----KS--VD-KDFKLFIETFLRES----S---GDTIIVKDIKE--GS----IKIFIEGSEKDIHKLTFEIQLGN--ITE--LNN------------FFIEN-IQILN
CA724_RS35810__Cbrevissima__WP_096648825.1__1          TIKAVIDLEGDI-----N---SI-NNDLKATFEFIAQQ----F--PGDPIKVTAIKE--GS----IKLFIEGSPESIQWLETQIESGQ--LTT--IGG------------FPVKG-IQVLS
F6K41_18895__Caldorasp__NES20938.1__1                  QTKAVITLEGDI---------NS-PPNLAILALTLKTY----S---GHTIKIIDIQE--GS----IKITVEGSPEDIEKLLSNFQAGE--IQE--LEG------------FPVED-IQVLS
F6K63_22830__Mooreasp__NET67068.1__1                   TIKASMVLEGDI---------DS-SQNLKVIKSMLRDY-------PGDTITISDIKK--DRIRLIVGLIVEDDQEDIEGLVSQIKSGE--LKK--LSG------------FAVQD-IQILN
FBB35_RS22065__Nostocsp__WP_174711414.1__1             KIKAVITLQGDI---------DS-VQSWKFIQSALREY----S---GDTIEITDIKE--GS----IKLFVEGSPEDIEQLVSRIKSGE--LKE--VTG------------FPVED-VQILS
FBB35_RS21935__Nostocsp__WP_174711390.1__1             KIKAVITLEGDI---------DS-VQNWKIIQSVIREH----S---GDTIQITDIKE--GS----IRLFVEGSPEDIELLVSRIKSGE--LKT--VTG------------FPVKD-VQILS
F6K53_13800__Mooreasp__NEQ58411.1__1                   TIKASIVLEGDI---------DS-VQNLKHIQSILRDY----S---GYSINIIDIKP--GS----IRLIIEGSPEDIERLRARIESGE--IKE--LSG------------FPVQD-IQILS
F6J90_09010__Mooreasp__NEO36452.1__1                   TIKASIVLEGDI---------NL-VQNPKFIEWTLQLY----S---GDSINIIDIKP--GS----IRLRLEGSPEDIERLVSQIESGE--VTE--LSG------------FPVQD-IEILR
DSM106972_093480__Cdesertica__RUS94453.1__1            KTKAVITLEGDI-----NS--IN-NHLAVLLESILRQN----S---GDTITIIRTEK--GS----IKLIIEGSQEDIRRLISRIQSGE--LRE--LNG------------FPIED-IQILK
H6G28_RS31600__Nostocsp__WP_190676834.1__1             TIKAVIVLEGDI-----NS--IN-NDLLVALKLCLREY----S---GHTIKITDIKK--GS----IKLFIQGSQKDIEQLKHLIDSGE--LTT--ISG------------FPVKD-IKIKV
CAL7103_RS58085__Calothrixsp__WP_019496194.1__1        KSEAVIVLEGDI-----NS--VN-NDLSVSIELLLRRY----S---GHTIKITDIKK--GS----IKLFIEGSQEDIQKLISLVESGE--ITE--LSS------------FPIES-IQTLK
IQ233_RS19265__Nodulariasp__WP_194002110.1__1          TGKFVIKIPGDL-----NKFLQN-TEEQKTLLEAVKKL----A--GDENAKIDKIER--GS----IKITFNVSPSGIKRLEELIKSGK--LED--NLK------------EEQNK-IYLVQ
H6G28_32600__Nostocsp__MBD2303247.1__1                 NGQVVIIIPGNI-----NSFLNN-PEQQNNWLEAVKRS----S--GDKNPTISKIEK--GS----IKITFNVSPDGIKKLEKD--PDK-IILLARIIS------------RAKGE-ELDLS
RIV7116_RS25355__Rivulariasp__WP_015121187.1__1        IKELVFVLSGSV-----HE--IN-PVRLRIIETHLRKI----S--GDKQLKVTNLEE--GS----IK--LKGSLSCLEKLQELFVEGR--LLE--VLG------------IPLKD-VFFLR
CYANOKiyG1_55650__Okeaniasp__GGA37618.1__1             ETDIEFIITGSI-----KNT-RH-KRKVKAIEKLLQEL----G--CDPTLVIDDVDE--GS----LKFVLKGSPEGLERIERLFNSGE--LTE--IFD------------VPIES-VEFIG
H6G27_RS15210__Nlinckia__WP_190656433.1__1             KEQLVITLTGDV-----ESVLNN-PDVQAALLVLMQKA----S--KDASLTIDRIEK--GS----IKITFSGSPEGLKRLEEQIKSGN--LTE--VLG------------MPVEN-VQLLP
BV375_10070__Nostocsp__OUL32398.1__1                   NEQLVITFTGDI-----ETLQKN-PAFQAAFLSMMQAV----S--GDTSLKIEKIEK--GS----IKITFSGSKEGLKRLEEQIKSGE--LTE--VLG------------MPVED-VQLLP
F6K41_03175__Caldorasp__NES17932.1__1                  EDKLVFAIAGSI-----DK--AD-EAKLKAIVGLLQQI----S--GDTSIEIVNKEK--GS----IRLILQGSEAGLSRLKELYESGE--LTE--VLG------------TPVED-VHFLS
VF07_RS01745__Nlinckia__WP_099065822.1__1              KKSYAFAIAGTV-----SP--ED-IAKLKAIIALIQKV----S--QDSSITIVDIER--GS----IKLILEGSQEGLERLENLFRSGQ--LED--VLG------------ISVEN-VEFIT
VF07_RS01880__Nlinckia__WP_099066009.1__1              KKSYAFAIAGTV-----SP--ED-IAKLKAIAALLKEL----A--QDTSIKIIDIEP--GS----IKLILEGSQEGLERLENLFRSGQ--LED--VLG------------VSIEN-VEFVA
F6K54_33000__Okeaniasp__NEO57472.1__1                  EPKISFMISGTG-----DK--KI-KTTLKALEKHLQKF----S--ADVELTIVDVDE--GS----LKFVLQGTPEGLERIERLFNSGE--LKE--IFD------------VPIES-VEFIE
LOC119724697__Pminiata__XP_038051838.1__1              PPELYHQICGTI-----ND--RR-EIVSIPINELEQFC----------DGNVIYFRK--GC---VELTLRVGSQKGLEKLLAMCNSGD--LKQ--LLGRE----------FPVNS-LRVVE
LOC118408285__Bfloridae__XP_035664864.1__1             AEVAQILFRDKV---------LD--PKNKEFYYKMADC-------FARFQAALIKAER-GC---VFCHLDFPDAGCYDTFWHGYCDGS--LSD--TLTQE----------LITDD-MRAAE
LOC110055589__Ofaveolata__XP_020617640.1__1            LNLVAFKYLQTV-----DP--SK-LEDLNGFVYYMEKV----R-----NVLIVDAQP--GS---LIITVKCPSLEILEELWNDYCTGR--LNE--MAQKF----------LVTAE-ILMAL
LOC110987722__Aplanci__XP_022106408.1__1               PPELLSIMSSLI-----NE--QG-ENSSMSLEELRRTC----------DVTPVKVRK--GC---VELTLRVASQKGLEKLRDICNSGE--LKH--IMGAE----------FPINN-LRMVE
LOC117297001__Arubens__XP_033636006.1__1               NERLLGMLQALL-----FN---E-YTMMNGLRNLFRTV----------EAQLADIVP--GS---VKLIVHVASREGLDKLWAMYQSGE--LEK--RLTEI----------LITDE-LMQSE
LOC114970921__Amillepora__XP_029207247.1__1            TPQVTTFMKTRN-----YS--KH-KVLGVRALIEFLEK----G----YDLSQVALDV--GS---LIISLNCKTLKGLDQLWKDYLSGH--LNK--VAERY----------LVTDE-MMTKL
LOC110991092__Aplanci__XP_022111951.1__1               NATIVQMIKHGL-----RQH-GK-THMMTLFTKAFVEF----------DAEVAHAQM--GS---VKLVLHVKSQKGLHKLWNMYTSGE--LAK--TFTEI----------LITDE-LTTED
LOC110974409__Aplanci__XP_022081709.1__1               NENVYQMIKREV-----LQH-GK-THMLTLLTNVFREC----------DSELMKVNL--GS---VEFILHVKSQEGLEKLWNMYTTGE--LAN--RLTEI----------LITDE-LTTED
LOC119720999__Pminiata__XP_038046792.1__1              NAQLFEMLKRTV-----KQY-GK-THIMDLVVNVFKEC----------DSELQEATM--GS---VKFILRVRSRGGLDKLWAMYTTGE--LAK--RLTEI----------LITNE-LTTED
LOC107350870__Adigitifera__XP_015772599.1__1           QVKTYLEVHDHS-----KD--KM-KGVRALTKFITKTY----------GLLIKDIAA--GS---LIIVFSCQRIESLEHLWHDYLCGH--LDK--VAERY----------LVTNE-MKKRL
LOC119741356__Pminiata__XP_038073034.1__1              TRKLQENIKKML-----K---EN-EPGMTSLKDILREC----------DAETTFVGD--GC---VRVVWRFTSLEGLKKFWKMFSTGK--LKQ--RLQED----------LPIEK-VTISE
LOC110989278__Aplanci__XP_022109238.1__1               KVQLLDMVKADI-----G---KD-ESAVTPLKEVLNEF----------NLEAMGVTV--GC---VQLTVRVQSREDLERFWQAYISGE--FHT--RIKST----------LPISE-VRISE
LOC119725804__Pminiata__XP_038053350.1__1              TRSLLEIIRKLV-----E---AN-EPEVTSLKDICREC----------DAATIGVEK--GC---VKVTFRFNSKEGLQRFWAKYSSGE--LQQ--RLKAD----------LPIGK-VEMSA
LOC109475980__Bbelcheri__XP_019632346.1__1             AEVANKILERKL---------FD--KKCRYTLHKMVRC-------FERFNAALRKAET-GC---VLCHLDFADICCYDTFWRGYSDGS--LSD--TLTRE----------LITGD-MRTAE
LOC109471342__Bbelcheri__XP_019626189.1__1             VANQITKFNKVL---------LS-SQRLESMYEKMVEC-------FEKFSAILTKIED-GC---VLCTLEFDDTPHLKSFLRGYRDGL--LSE--TLTQE----------LITED-MKQEE
LOC118429411__Bfloridae__XP_035695786.1__1             AKHHITKVHNVL---------FS-GKGLKSKYRKMVEC-------FKLFCATLKKIED-GC---VLCTLEFDDIPDLKSFLRGYRDGK--LSE--TLTQE----------LITEE-MKQEG
LOC105318392__Cgigas__XP_011413782.1__1                YSDHVTALTGNV---------NS---NKATLLERQFEK-------FMQATNILKSRDL-GS---IVCDIKFTELTYLDAFWRDYLNGS--LLE-ALKGV-----------FITDS-LKEAV
CAPTEDRAFT_161793__Cteleta__ELT99737.1__1              YCDHQTALQGNI---------NS---NRAELIERQFER-------FHQANTILKSRDL-GS---IICDIKFSELTYLDAFWRDYINGA--LLE-ALKGV-----------FLTES-LKQAV
D4764_0142570__Tflavidus__TWW53978.1__1                YCQHNSALQGNV---------FS---NKQEVLERQFER-------FNQANTILKSRDL-GS---IICDIKFSELTYLDAFWRDYINGS--LLE-ALKGV-----------FITDS-LKQAV
DEDD2__Lchalumnae__XP_005998029.1__1                   FCEHHTILRENV---------AS---NKQDPMERRFDV-------FNQSCTVLKSRDL-GS---IICGIKFSELSYLDSFWCDYLNGS--LLE-ALRGV-----------FITDS-LKQAV
LOC106466800__Lpolyphemus__XP_013782555.1__1           YCNYENALRGAV---------SS---NKADPIERQLEC-------FSQANTILRSRDL-GD---IVCNIRFSEITYLDAFWRDYLNGA--LLD-ALKGV-----------FITDS-LKQAV
NLRP9__Spistillata__PFX15539.1__1                      REEVCLLLTRNL-----LQ--NT-PLQSSEELNMFMEC-------VKEMQLIIKGFHQ-GS---LVITVKCESLQILEELWTNYSSGH--LGE-VVQNC-----------FVTEK-ILKEL
NLRP5__Spistillata__PFX16629.1__1                      EKKVLCLIAMNY-----LH--TT-PPESRDECNEFQEY-------LLDMKVHITCVSV-GS---LVITVKCNSLKSLEELWEDYSCGL--LGK-MVRDC-----------FVTEK-ILKEL
tadh__Spistillata__PFX19528.1__1                       KERAFSLIVVNY-----LE--TT-PPQCSDERNKFMEY-------LEKMQLIMKGFRS-GS---LVITVKCESLQILDELWKDYSSGH--LGE-VIQNC-----------LVTEK-ILKEL
MOV10__Spistillata__PFX25676.1__1                      KDRVLCSIAMNY-----LQ--TT-PPQSREDRKEFQEY-------LREMRVILTSVSV-GS---LVITVRCDSLQILEELWKDYISGH--LGE-MVQNC-----------FVTEK-ILKEL
LOC111319487__Spistillata__XP_022777983.1__1           KEKVLCLIALNY-----LN--TI-PPQSKDEHNEFHEY-------LLKMKVLITGVSV-GS---LVITVKFDSLKSLEELWKDYSCGL--LGK-MVQDC-----------FVTEK-LLKEL
LOC111319566__Spistillata__XP_022778046.1__1           REKFFLLAGNNY-----LE--TT-PPRSKEERDEFMDF-------MQDLRVLIKGARQ-GS---LVITVQCKSLQILEELWREYLSGH--LGE-VVQIC-----------FVMET-ILKEL
LOC118408378__Bfloridae__XP_035665036.1__1             AEVAQVIFRGRI---------LD--LENRQAYHKMAKC-------FKQFKAALRKAEA-GC---VFCHLDFSDVGCYDTFWRSYSDGS--LSD-TLTRE-----------LITDD-MRAAE
LOC118408380__Bfloridae__XP_035665038.1__1             QEVQEMAFTTRI---------LS----DLKVYNRIVNC-------FERFCATLQKVKR-GC---VLCYLDFDDASCYRTFLAAYRDGR--LSE-TLTRE-----------LITDD-MRAAE
LOC118423252__Bfloridae__XP_035687226.1__1             IRVDDKLFTDQI---------LS----DLSKYNLLVHC-------FKRFSAILKRATR-GC---VLCELDFVDDSCFKSFMQAYRDGS--LSE-TLTQE-----------LITGD-MRAEE
TRADD__Hsapiens__XP_016879304.1__1                     WVGSAYLFVESSLDKVVLSDAYAHPQQKVAVYRALQAALAES-GGSPDVLQMLKIH---RSDPQLIVQLRFCGRQPCGRFLRAYREGA--LRA-ALQRSLAAALAQHSVPLQLE--LRAGA
tradd.L__Xlaevis__XP_018113350.1__1                    WVGSVYLYIKS--DTVPLPGKYTH--QKALIYEALRSAISESTRGCRDSIEILKIH---SSDQQLILYLKFCGLEPCQRFLKDYKECK--VQM-QIQNKLKNCFSVEGLPIFTE--LKIDT
tradd__Aradiata__XP_032892037.1__1                     WVGSVFLFISS--DKVDLPELYQDP-QKQLKIYKALKLSLADATGSGGGCEILKVY---GSA--FGLQLKFTEEVKCRKFLQSYETGR--LQK-ALVHHFQNQS-VPST-VFTME-LKAGV
