# Supplementary material for: Bacterial death and TRADD-N domains help define novel apoptosis and immunity mechanisms shared by prokaryotes and metazoans
Source: eLife. 2021 Jun 1;10:e70394. doi: 10.7554/eLife.70394 (PMC8195603; doi:10.7554/eLife.70394)
Supplement: Supplementary file 3. — The left three columns show the frequency of domain occurrence in the various positions in unique architectures, and the probability of this occurring by chance is given in the rightmost column. [file elife-70394-supp3.csv]

name	N	middle	C	p-value(3-categories)
bDLD1	11	4	1	7.172507e-03
bDLD2	1	0	0	3.678794e-01
bDLD3	17	1	19	3.737618e-04
EAD1	133	66	45	5.257784e-12
EAD2	18	22	23	7.165313e-01
EAD4	18	0	0	1.522998e-08
EAD5	6	2	2	2.018965e-01
EAD6	0	0	1	3.678794e-01
EAD7	20	0	7	1.07088e-05
EAD8	26	3	6	1.515144e-06
EAD9	4	3	7	3.951178e-01
EAD10	27	5	3	2.504516e-07
EAD11	1	0	0	3.678794e-01
EAD-combined	259	41	97	8.625611e-43
EAD-and-bDLD	285	39	118	3.176845e-47
VMAP-Ms	0	47	0	3.873998e-21
VMAP-C	0	5	44	3.708952e-16
bacterial-TRADD-N	20	55	7	1.611347e-10
Classical-TRADDs	2	0	0	1.353353e-01
FAM124	2	1	1	7.788008e-01
NCOA6	22	141	22	5.708448e-34
DEDD2	67	191	40	4.465781e-29
All-TRADD-N domains	112	385	70	6.037612e-68
All-Death domains	220	25	37	6.629794e-56
NPCBM	0	0	6	0.00248
FGS	0	0	87	1.645811e-38
nSTAND1	53	80	8	5.957614e-13
iSTAND2	0	0	5	6.737947e-03
TERNS3	0	1	6	1.193152e-02
Bacterial GT4	32	11	40	3.009899e-04
